# Supplementary material for: Retrospective View of North American Potato (Solanum tuberosum L.) Breeding in the 20th and 21st Centuries
Source: G3 (Bethesda). 2013 Jun 1;3(6):1003–13. doi: 10.1534/g3.113.005595 (PMC3689798; doi:10.1534/g3.113.005595)
Supplement: Supporting Information [file supp_g3.113.005595_TableS1.xlsx]

## Sheet: Sheet1
Table S1 Species, population structure grouping, market class, ploidy level, and release year information for 250 diverse potato lines. Population structure was determined using STRUCTURE with 6,373 SNP markers.
Clone	Species	Market	Ploidy	Release Year	Release Range	Breeding Program	Population	Max Membership	Pop1	Pop2	Pop3	Pop4	Phenotyped
1x-08-1	S. tuberosum Group Phureja	Genetic Stock	1x	NA	NA	Virginia Polytechnic Institute and State University	pop2	1	0	1	0	0	no
84SD22	S. tuberosum Group Tuberosum/S. chacoense	Genetic Stock	2x	NA	NA	Michigan State University	pop4	0.613	0.081	0.04	0.266	0.613	no
91E22	S. tuberosum Group Tuberosum/S. tuberosum Group Phureja	Genetic Stock	2x	NA	NA	USDA ARS Prosser Washington	pop2	0.792	0	0.792	0.207	0.001	no
A013-19	S. tuberosum Group Tuberosum/S. tuberosum Group Phureja	Genetic Stock	2x	NA	NA	Michigan State University	pop1	0.566	0.566	0.001	0.341	0.092	no
A133-57	S. tuberosum Group Tuberosum/S. tuberosum Group Phureja/S. chacoense	Genetic Stock	2x	NA	NA	Michigan State University	pop1	0.568	0.568	0.035	0.028	0.37	no
A146-103Y	S. tuberosum Group Tuberosum/S. tuberosum Group Phureja	Genetic Stock	2x	NA	NA	Michigan State University	mix	0.481	0.056	0.481	0.006	0.457	no
A151-16	S. tuberosum Group Tuberosum/S. tuberosum Group Phureja	Genetic Stock	2x	NA	NA	Michigan State University	pop4	0.662	0.001	0.102	0.235	0.662	no
A96104-2	S. tuberosum Group Tuberosum	French Fry Processing	4x	Advanced Breeding Line	Advanced Breeding Line	USDA ARS Aberdeen, Idaho	pop3	0.947	0	0.052	0.947	0.001	yes
A97066-42	S. tuberosum Group Tuberosum	French Fry Processing	4x	Advanced Breeding Line	Advanced Breeding Line	USDA ARS Aberdeen, Idaho	pop3	0.81	0.09	0.085	0.81	0.015	yes
AC Brador	S. tuberosum Group Tuberosum	Yellow	4x	1991	1990-1999	Fredericton, New Brunswick	pop3	0.898	0.002	0.095	0.898	0.006	yes
ACL PI 175395	S. acaule	Wild Species	4x	NA	NA	NRSP-6 United States Potato Genebank - collected in Argentina	pop4	0.847	0.029	0.121	0.003	0.847	no
ADG PI 195204	S. tuberosum Group Andigena	Wild Species	4x	NA	NA	NRSP-6 United States Potato Genebank - collected in Peru	pop4	0.548	0.006	0.423	0.024	0.548	no
Adirondack Blue	S. tuberosum Group Tuberosum	Pigmented	4x	2003	2000-2009	Cornell University	pop3	0.85	0.027	0.117	0.85	0.006	yes
Adirondack Red	S. tuberosum Group Tuberosum	Pigmented	4x	2004	2000-2009	Cornell University	pop3	0.915	0.002	0.044	0.915	0.039	yes
AF2291-10	S. tuberosum Group Tuberosum	Chip Processing	4x	Advanced Breeding Line	Advanced Breeding Line	University of Maine	pop1	0.525	0.525	0.053	0.385	0.037	yes
AF2376-5	S. tuberosum Group Tuberosum	Round White Table	4x	Advanced Breeding Line	Advanced Breeding Line	University of Maine	mix	0.488	0.488	0.004	0.418	0.09	yes
AF2574-1	S. tuberosum Group Tuberosum	Round White Table	4x	Advanced Breeding Line	Advanced Breeding Line	University of Maine	mix	0.486	0.445	0.007	0.486	0.061	yes
All Blue	S. tuberosum Group Tuberosum	Pigmented	4x	1900	pre_1930	Unknown	pop3	0.825	0.001	0.082	0.825	0.092	yes
Allegany	S. tuberosum Group Tuberosum	Chip Processing	4x	1989	1970-1989	Cornell University	pop3	0.689	0.278	0.032	0.689	0.001	no
Alpine Russet	S. tuberosum Group Tuberosum	French Fry Processing	4x	2008	2000-2009	USDA ARS Aberdeen, Idaho	pop3	0.971	0	0.027	0.971	0.001	yes
Alturas	S. tuberosum Group Tuberosum	French Fry Processing	4x	2002	2000-2009	USDA ARS Aberdeen, Idaho	mix	0.488	0.457	0.012	0.488	0.043	yes
AmaRosa (POR01PG22-1)	S. tuberosum Group Tuberosum	Pigmented	4x	2010	2010-present	USDA ARS Prosser Washington	pop3	0.839	0.001	0.106	0.839	0.054	yes
Andover	S. tuberosum Group Tuberosum	Chip Processing	4x	1996	1990-1999	Cornell University	pop1	0.587	0.587	0.001	0.411	0.001	yes
AO96141-3	S. tuberosum Group Tuberosum	French Fry Processing	4x	Advanced Breeding Line	Advanced Breeding Line	USDA ARS Aberdeen, Idaho	pop3	0.921	0.001	0.077	0.921	0.001	yes
AO96160-3	S. tuberosum Group Tuberosum	French Fry Processing	4x	2009	2000-2009	USDA ARS Aberdeen, Idaho	pop3	0.774	0.16	0.063	0.774	0.004	yes
AO96164-1	S. tuberosum Group Tuberosum	French Fry Processing	4x	2010	2010-present	USDA ARS Aberdeen, Idaho	pop3	0.931	0	0.067	0.931	0.001	yes
Atlantic	S. tuberosum Group Tuberosum	Chip Processing	4x	1976	1970-1989	USDA ARS Beltsville, Maryland	pop1	0.996	0.996	0	0.001	0.003	yes
AWN86514-2	S. tuberosum Group Tuberosum	French Fry Processing	4x	1998	1990-1999	USDA ARS Aberdeen, Idaho	pop3	0.562	0.319	0.079	0.562	0.04	yes
B1829-5	S. tuberosum Group Tuberosum	Chip Processing	4x	Advanced Breeding Line	Advanced Breeding Line	USDA ARS Beltsville, Maryland	mix	0.488	0.444	0.064	0.488	0.004	yes
Bannock Russet	S. tuberosum Group Tuberosum	French Fry Processing	4x	1999	1990-1999	USDA ARS Aberdeen, Idaho	pop3	0.895	0	0.104	0.895	0.001	yes
Beacon Chipper	S. tuberosum Group Tuberosum	Chip Processing	4x	2006	2000-2009	Michigan State University	pop3	0.585	0.412	0.002	0.585	0.002	yes
Belchip	S. tuberosum Group Tuberosum	Chip Processing	4x	1978	1970-1989	USDA ARS Beltsville, Maryland	pop1	0.774	0.774	0.002	0.222	0.001	no
BER 63	S. tuberosum Group Tuberosum/S. tuberosum Group Phureja/S. chacoense/S. berthaultii	Genetic Stock	2x	NA	NA	Michigan State University	pop4	0.688	0.001	0.31	0.001	0.688	no
BER 83	S. tuberosum Group Tuberosum/S. tuberosum Group Phureja/S. chacoense/S. berthaultii	Genetic Stock	2x	NA	NA	Michigan State University	pop4	0.678	0.001	0.319	0.001	0.678	no
BER PI 458365	S. berthaultii	Wild Species	2x	NA	NA	NRSP-6 United States Potato Genebank - collected in Argentina	pop4	1	0	0	0	1	no
Bintje	S. tuberosum Group Tuberosum	Yellow	4x	1910	pre_1930	Private - K.L. de Vries (Netherlands)	pop3	0.866	0.002	0.128	0.866	0.004	yes
Blazer Russet	S. tuberosum Group Tuberosum	French Fry Processing	4x	2005	2000-2009	USDA ARS Aberdeen, Idaho	pop3	0.993	0	0.003	0.993	0.004	yes
BLB PI 243510	S. bulbocastanum	Wild Species	2x	NA	NA	NRSP-6 United States Potato Genebank - collected in Mexico	pop4	0.897	0.001	0.102	0.001	0.897	no
Boulder	S. tuberosum Group Tuberosum	Round White Table	4x	2003	2000-2009	Michigan State University	pop1	0.834	0.834	0.002	0.141	0.023	yes
Burbank	S. tuberosum Group Tuberosum	French Fry Processing	4x	1874	pre_1930	Private - Luther Burbank (Massachusetts)	pop3	0.926	0	0.072	0.926	0.002	no
C297	S. tuberosum Group Tuberosum/S. palustre	Genetic Stock	4x	NA	NA	University of Wisconsin - Madison	pop1	0.544	0.544	0.003	0.451	0.002	no
C31-5-115	S. tuberosum Group Tuberosum/S. brevidens	Chip Processing	4x	Advanced Breeding Line	Advanced Breeding Line	University of Wisconsin - Madison	pop1	0.583	0.583	0.003	0.408	0.007	yes
C31-5-120	S. tuberosum Group Tuberosum/S. brevidens	Chip Processing	4x	Advanced Breeding Line	Advanced Breeding Line	University of Wisconsin - Madison	pop1	0.551	0.551	0.004	0.441	0.004	yes
C5	S. tuberosum Group Tuberosum/S. tarijense/S. chacoense	Chip Processing	4x	Advanced Breeding Line	Advanced Breeding Line	USDA ARS Madison, Wisconsin	pop3	0.523	0.097	0.034	0.523	0.345	yes
C80-1-4	S. chacoense	Wild Species	1x	NA	NA	Virginia Polytechnic Institute and State University	pop4	1	0	0	0	1	no
Canela Russet	S. tuberosum Group Tuberosum	Table Russet	4x	2007	2000-2009	Colorado State University	pop3	0.901	0.015	0.025	0.901	0.058	yes
Cascade	S. tuberosum Group Tuberosum	French Fry Processing	4x	1969	1950-1969	USDA ARS Prosser Washington	pop3	0.959	0.001	0.008	0.959	0.032	yes
Centennial Russet	S. tuberosum Group Tuberosum	Table Russet	4x	1976	1970-1989	Colorado State University	pop3	0.89	0.01	0.096	0.89	0.004	yes
CHC PI 275139	S. chacoense	Wild Species	2x	NA	NA	NRSP-6 United States Potato Genebank - collected in Argentina	pop4	0.996	0.004	0	0	0.996	no
Chieftain	S. tuberosum Group Tuberosum	Pigmented	4x	1966	1950-1969	North Dakota State University	pop3	0.982	0.001	0.007	0.982	0.01	yes
Chipeta	S. tuberosum Group Tuberosum	Chip Processing	4x	1993	1990-1999	USDA ARS Aberdeen, Idaho	pop3	0.681	0.317	0.001	0.681	0.001	yes
Chippewa	S. tuberosum Group Tuberosum	Round White Table	4x	1933	1930-1949	USDA ARS Beltsville, Maryland	pop3	0.966	0.003	0.031	0.966	0	yes
Classic Russet	S. tuberosum Group Tuberosum	French Fry Processing	4x	2008	2000-2009	USDA ARS Aberdeen, Idaho	pop3	0.904	0.025	0.06	0.904	0.011	yes
Clearwater Russet	S. tuberosum Group Tuberosum	French Fry Processing	4x	2008	2000-2009	USDA ARS Aberdeen, Idaho	pop3	0.934	0	0.065	0.934	0.001	yes
CMM PI 472837	S. commersonnii	Wild Species	2x	NA	NA	NRSP-6 United States Potato Genebank - collected in Argentina	pop4	0.999	0	0	0.001	0.999	no
CV96022-3	S. tuberosum Group Tuberosum	French Fry Processing	4x	Advanced Breeding Line	Advanced Breeding Line	Fredericton, New Brunswick	pop3	0.576	0.376	0.003	0.576	0.046	yes
CV98112-3	S. tuberosum Group Tuberosum	French Fry Processing	4x	Advanced Breeding Line	Advanced Breeding Line	Fredericton, New Brunswick	pop3	0.911	0.001	0.057	0.911	0.031	yes
Dakota Crisp	S. tuberosum Group Tuberosum	Chip Processing	4x	2005	2000-2009	North Dakota State University	pop1	0.568	0.568	0.003	0.387	0.042	yes
Dakota Diamond	S. tuberosum Group Tuberosum	Chip Processing	4x	2005	2000-2009	North Dakota State University	mix	0.447	0.426	0.031	0.447	0.096	yes
Dakota Jewel	S. tuberosum Group Tuberosum	Pigmented	4x	2004	2000-2009	North Dakota State University	pop3	0.995	0.001	0.002	0.995	0.003	yes
Dakota Pearl	S. tuberosum Group Tuberosum	Chip Processing	4x	1999	1990-1999	North Dakota State University	pop3	0.661	0.236	0.101	0.661	0.002	yes
Dark Red Norland	S. tuberosum Group Tuberosum	Pigmented	4x	1999	1990-1999	North Dakota State University	pop3	0.99	0	0.009	0.99	0.001	yes
Defender	S. tuberosum Group Tuberosum	French Fry Processing	4x	2004	2000-2009	USDA ARS Aberdeen, Idaho	pop3	0.832	0.003	0.104	0.832	0.061	yes
Denali	S. tuberosum Group Tuberosum	Chip Processing	4x	1978	1970-1989	University of Alaska	pop1	0.647	0.647	0.007	0.263	0.083	yes
DM1-3 516 R44	S. tuberosum Group Phureja	Genetic Stock	2x	NA	NA	Virginia Polytechnic Institute and State University	pop2	1	0	1	0	0	no
Early Rose	S. tuberosum Group Tuberosum	Round White Table	4x	1867	pre_1930	Private - Albert Bresee (Vermont)	pop3	0.957	0.001	0.04	0.957	0.002	yes
Elba	S. tuberosum Group Tuberosum	Round White Table	4x	1985	1970-1989	Cornell University	pop3	0.791	0.185	0.019	0.791	0.005	yes
Eramosa	S. tuberosum Group Tuberosum	Round White Table	4x	1987	1970-1989	Cornell University	pop3	0.889	0.058	0.039	0.889	0.013	yes
Eva	S. tuberosum Group Tuberosum/S. tuberosum Group Andigena	Round White Table	4x	1999	1990-1999	Cornell University	pop1	0.524	0.524	0.084	0.386	0.006	yes
Exploits	S. tuberosum Group Tuberosum	Round White Table	4x	2008	2000-2009	Fredericton, New Brunswick	pop3	0.728	0.207	0.062	0.728	0.002	yes
F02018	S. tuberosum Group Tuberosum	Pigmented	4x	Advanced Breeding Line	Advanced Breeding Line	Fredericton, New Brunswick	pop3	0.759	0.059	0.098	0.759	0.084	yes
F58050	S. tuberosum Group Tuberosum	Chip Processing	4x	Advanced Breeding Line	Advanced Breeding Line	Fredericton, New Brunswick	pop3	0.92	0.001	0.078	0.92	0	yes
F66041	S. tuberosum Group Tuberosum	French Fry Processing	4x	Advanced Breeding Line	Advanced Breeding Line	Fredericton, New Brunswick	pop3	0.941	0.009	0.046	0.941	0.005	yes
F87084	S. tuberosum Group Tuberosum	Round White Table	4x	Advanced Breeding Line	Advanced Breeding Line	Fredericton, New Brunswick	pop3	0.677	0.194	0.119	0.677	0.01	yes
Freedom Russet	S. tuberosum Group Tuberosum	French Fry Processing	4x	2008	2000-2009	University of Wisconsin - Madison	pop3	0.982	0	0.015	0.982	0.002	yes
Garnet Chile	S. tuberosum Group Tuberosum	Pigmented	4x	1857	pre_1930	Private - Rev. Chauncey Goodrich (New York)	pop3	0.878	0.003	0.004	0.878	0.115	yes
GemStar Russet	S. tuberosum Group Tuberosum	French Fry Processing	4x	2004	2000-2009	USDA ARS Aberdeen, Idaho	pop3	0.603	0.382	0.007	0.603	0.008	yes
GoldRush	S. tuberosum Group Tuberosum	Table Russet	4x	1992	1990-1999	North Dakota State University	pop3	0.932	0	0.067	0.932	0.001	no
Grand Falls	S. tuberosum Group Tuberosum	Round White Table	4x	1965	1950-1969	Fredericton, New Brunswick	pop3	0.859	0.005	0.134	0.859	0.003	yes
Green Mountain	S. tuberosum Group Tuberosum	Round White Table	4x	1885	pre_1930	Private - Orson Alexander (Vermont)	pop3	0.946	0	0.023	0.946	0.031	yes
Highland Russet	S. tuberosum Group Tuberosum	French Fry Processing	4x	2006	2000-2009	USDA ARS Aberdeen, Idaho	pop3	0.767	0.162	0.069	0.767	0.002	yes
Hindenburg	S. tuberosum Group Tuberosum	Round White Table	4x	1916	pre_1930	Private - Kartz von Kameke (Germany)	pop3	0.896	0.012	0.058	0.896	0.034	yes
HS66	S. tuberosum Group Tuberosum/S. tuberosum Group Phureja	Genetic Stock	2x	NA	NA	Chinese Academy of Agricultural Sciences, Beijing, China	pop4	0.502	0.008	0.013	0.477	0.502	no
Ida Rose	S. tuberosum Group Tuberosum	Pigmented	4x	2000	2000-2009	USDA ARS Aberdeen, Idaho	pop3	0.923	0	0.075	0.923	0.001	yes
Inca Gold	S. tuberosum Group Tuberosum/S. tuberosum Group Phureja	Yellow	4x	2010	2010-present	Univeristy of California, Davis	pop2	0.55	0.025	0.55	0.338	0.087	yes
Irish Cobbler	S. tuberosum Group Tuberosum	Round White Table	4x	1876	pre_1930	Unknown	pop3	0.892	0.001	0.05	0.892	0.056	yes
Ivory Crisp	S. tuberosum Group Tuberosum	Chip Processing	4x	2002	2000-2009	USDA ARS Aberdeen, Idaho	pop3	0.612	0.384	0.003	0.612	0.001	yes
J101	S. tuberosum Group Tuberosum/S. bulbocastanum	Genetic Stock	4x	NA	NA	USDA ARS Madison, Wisconsin	pop3	0.538	0.037	0.159	0.538	0.266	no
J138K6A22	S. tuberosum Group Tuberosum/S. bulbocastanum	Genetic Stock	4x	NA	NA	USDA ARS Madison, Wisconsin	pop1	0.72	0.72	0.024	0.149	0.107	no
Jacqueline Lee	S. tuberosum Group Tuberosum	Yellow	4x	1999	1990-1999	Michigan State University	pop3	0.823	0.03	0.115	0.823	0.032	yes
Kalkaska	S. tuberosum Group Tuberosum	Chip Processing	4x	2009	2000-2009	Michigan State University	pop3	0.653	0.112	0.044	0.653	0.19	yes
Katahdin	S. tuberosum Group Tuberosum	Round White Table	4x	1932	1930-1949	USDA ARS Beltsville, Maryland	pop3	0.997	0.001	0.001	0.997	0	yes
Kennebec	S. tuberosum Group Tuberosum	Round White Table	4x	1948	1930-1949	USDA ARS Beltsville, Maryland	pop3	0.985	0.004	0.009	0.985	0.003	yes
Keuka Gold	S. tuberosum Group Tuberosum	Yellow	4x	1999	1990-1999	Cornell University	pop1	0.508	0.508	0.002	0.46	0.03	yes
King Harry (NY131)	S. tuberosum Group Tuberosum/S. berthaultii	Round White Table	4x	2008	2000-2009	Cornell University	pop1	0.591	0.591	0.044	0.222	0.144	yes
Klamath Russet	S. tuberosum Group Tuberosum	Table Russet	4x	1999	1990-1999	Oregon State University	pop3	0.945	0	0.054	0.945	0.001	yes
La Chipper	S. tuberosum Group Tuberosum	Chip Processing	4x	1962	1950-1969	Louisiana State University	pop3	0.835	0.117	0.047	0.835	0.001	yes
Lamoka (NY139)	S. tuberosum Group Tuberosum	Chip Processing	4x	2011	2010-present	Cornell University	pop1	0.616	0.616	0.013	0.37	0.001	yes
Langlade	S. tuberosum Group Tuberosum	Round White Table	4x	1985	1970-1989	University of Wisconsin - Madison	pop3	0.995	0.002	0.002	0.995	0.001	yes
Lehigh	S. tuberosum Group Tuberosum	Yellow	4x	2007	2000-2009	Cornell University	pop1	0.803	0.803	0.002	0.193	0.002	yes
Lelah (W2717-5)	S. tuberosum Group Tuberosum/S. tarijense	Chip Processing	4x	2011	2010-present	University of Wisconsin - Madison	mix	0.42	0.42	0.059	0.38	0.141	yes
Lenape	S. tuberosum Group Tuberosum	Chip Processing	4x	1967	1950-1969	USDA ARS Beltsville, Maryland	pop1	0.911	0.911	0	0.002	0.087	no
Liberator	S. tuberosum Group Tuberosum	Chip Processing	4x	1999	1990-1999	Michigan State University	pop1	0.613	0.613	0.009	0.375	0.003	yes
MaineChip	S. tuberosum Group Tuberosum	Chip Processing	4x	1991	1990-1999	University of Maine	pop1	0.635	0.635	0.008	0.271	0.085	yes
Marcy	S. tuberosum Group Tuberosum	Chip Processing	4x	2006	2000-2009	Cornell University	pop1	0.82	0.82	0.004	0.171	0.005	yes
MCD PI 310979	S. microdontum	Wild Species	2x	NA	NA	NRSP-6 United States Potato Genebank - collected in Bolivia	pop4	0.999	0	0	0.001	0.999	no
MCR 205	S. tuberosum Group Tuberosum/S. tuberosum Group Phureja/S. chacoense/S. microdontum	Genetic Stock	2x	NA	NA	NRSP-6 United States Potato Genebank	pop4	0.725	0.002	0.222	0.051	0.725	no
MegaChip (W1201)	S. tuberosum Group Tuberosum	Chip Processing	4x	2004	2000-2009	University of Wisconsin - Madison	pop1	0.791	0.791	0.001	0.205	0.003	yes
Michigan Purple	S. tuberosum Group Tuberosum	Pigmented	4x	1999	1990-1999	Michigan State University	pop3	0.906	0.001	0.003	0.906	0.09	yes
Missaukee (MSJ461-1)	S. tuberosum Group Tuberosum	Round White Table	4x	2010	2010-present	Michigan State University	pop3	0.806	0.114	0.076	0.806	0.004	yes
MN 02419	S. tuberosum Group Tuberosum	French Fry Processing	4x	Advanced Breeding Line	Advanced Breeding Line	University of Minnesota - Twin Cities	mix	0.469	0.183	0.223	0.469	0.125	yes
MN 02467	S. tuberosum Group Tuberosum	Yellow	4x	Advanced Breeding Line	Advanced Breeding Line	University of Minnesota - Twin Cities	pop3	0.869	0.046	0.053	0.869	0.032	yes
MN 02586	S. tuberosum Group Tuberosum	Chip Processing	4x	Advanced Breeding Line	Advanced Breeding Line	University of Minnesota - Twin Cities	mix	0.39	0.39	0.278	0.315	0.017	yes
MN 15620	S. tuberosum Group Tuberosum	Yellow	4x	Advanced Breeding Line	Advanced Breeding Line	University of Minnesota - Twin Cities	pop3	0.779	0.001	0.196	0.779	0.023	yes
MN 18747	S. tuberosum Group Tuberosum	French Fry Processing	4x	Advanced Breeding Line	Advanced Breeding Line	University of Minnesota - Twin Cities	pop3	0.857	0.122	0.019	0.857	0.003	yes
MN 19298	S. tuberosum Group Tuberosum	Pigmented	4x	Advanced Breeding Line	Advanced Breeding Line	University of Minnesota - Twin Cities	pop3	0.681	0.038	0.279	0.681	0.002	yes
MN 19350	S. tuberosum Group Tuberosum	Chip Processing	4x	Advanced Breeding Line	Advanced Breeding Line	University of Minnesota - Twin Cities	pop1	0.547	0.547	0.015	0.391	0.047	yes
MN 19470	S. tuberosum Group Tuberosum	Chip Processing	4x	Advanced Breeding Line	Advanced Breeding Line	University of Minnesota - Twin Cities	pop3	0.641	0.213	0.101	0.641	0.045	yes
MN 96072-4	S. tuberosum Group Tuberosum	Pigmented	4x	Advanced Breeding Line	Advanced Breeding Line	University of Minnesota - Twin Cities	pop3	0.833	0.001	0.166	0.833	0.001	yes
MN 99380-1	S. tuberosum Group Tuberosum	Yellow	4x	Advanced Breeding Line	Advanced Breeding Line	University of Minnesota - Twin Cities	pop3	0.552	0.206	0.241	0.552	0.001	yes
Modoc	S. tuberosum Group Tuberosum	Pigmented	4x	2003	2000-2009	Oregon State University	pop3	0.977	0.001	0.013	0.977	0.009	yes
Monona	S. tuberosum Group Tuberosum	Chip Processing	4x	1981	1970-1989	Frito Lay, Rhinelander, WI	pop3	0.989	0.001	0.01	0.989	0.001	yes
Monticello	S. tuberosum Group Tuberosum	Chip Processing	4x	2003	2000-2009	Cornell University	pop3	0.609	0.351	0.033	0.609	0.006	yes
Mountain Rose	S. tuberosum Group Tuberosum	Pigmented	4x	2005	2000-2009	Colorado State University	pop3	0.963	0.002	0.002	0.963	0.033	yes
MSE149-5Y	S. tuberosum Group Tuberosum/S. tuberosum Group Phureja	Yellow	4x	Advanced Breeding Line	Advanced Breeding Line	Michigan State University	pop3	0.631	0.314	0.028	0.631	0.028	no
MSG227-2	S. tuberosum Group Tuberosum	Chip Processing	4x	Advanced Breeding Line	Advanced Breeding Line	Michigan State University	pop3	0.619	0.258	0.001	0.619	0.121	yes
MSH228-6	S. tuberosum Group Tuberosum	Chip Processing	4x	Advanced Breeding Line	Advanced Breeding Line	Michigan State University	pop3	0.601	0.288	0.016	0.601	0.096	yes
MSI005-20Y	S. tuberosum Group Tuberosum	Yellow	4x	Advanced Breeding Line	Advanced Breeding Line	Michigan State University	pop3	0.542	0.316	0.083	0.542	0.059	yes
MSJ126-9Y	S. tuberosum Group Tuberosum	Chip Processing	4x	Advanced Breeding Line	Advanced Breeding Line	Michigan State University	mix	0.474	0.449	0.075	0.474	0.002	yes
MSJ147-1	S. tuberosum Group Tuberosum/S. tarijense	Chip Processing	4x	Advanced Breeding Line	Advanced Breeding Line	Michigan State University	pop3	0.61	0.238	0.012	0.61	0.14	yes
MSK061-4	S. tuberosum Group Tuberosum	Chip Processing	4x	Advanced Breeding Line	Advanced Breeding Line	Michigan State University	mix	0.487	0.487	0.065	0.446	0.002	yes
MSK409-1	S. tuberosum Group Tuberosum	Chip Processing	4x	Advanced Breeding Line	Advanced Breeding Line	Michigan State University	pop1	0.593	0.593	0.017	0.388	0.001	yes
MSL211-3	S. tuberosum Group Tuberosum	Round White Table	4x	Advanced Breeding Line	Advanced Breeding Line	Michigan State University	pop3	0.617	0.288	0.001	0.617	0.094	yes
MSL268-D	S. tuberosum Group Tuberosum	Round White Table	4x	Advanced Breeding Line	Advanced Breeding Line	Michigan State University	pop3	0.62	0.244	0.133	0.62	0.002	yes
MSL292-A	S. tuberosum Group Tuberosum	Chip Processing	4x	Advanced Breeding Line	Advanced Breeding Line	Michigan State University	pop1	0.542	0.542	0.001	0.369	0.087	yes
MSL512-6	S. tuberosum Group Tuberosum/S. chacoense	Round White Table	4x	Advanced Breeding Line	Advanced Breeding Line	Michigan State University	mix	0.488	0.488	0.102	0.008	0.402	yes
MSL766-1	S. tuberosum Group Tuberosum	Round White Table	4x	Advanced Breeding Line	Advanced Breeding Line	Michigan State University	mix	0.482	0.482	0.046	0.451	0.022	yes
MSM051-3	S. tuberosum Group Tuberosum	Chip Processing	4x	Advanced Breeding Line	Advanced Breeding Line	Michigan State University	pop1	0.662	0.662	0.003	0.241	0.094	yes
MSM171-A	S. tuberosum Group Tuberosum	Round White Table	4x	Advanced Breeding Line	Advanced Breeding Line	Michigan State University	pop3	0.77	0.159	0.008	0.77	0.063	yes
MSM182-1	S. tuberosum Group Tuberosum	Round White Table	4x	Advanced Breeding Line	Advanced Breeding Line	Michigan State University	pop3	0.681	0.126	0.185	0.681	0.008	yes
MSM246-B	S. tuberosum Group Tuberosum	Chip Processing	4x	Advanced Breeding Line	Advanced Breeding Line	Michigan State University	pop1	0.54	0.54	0.004	0.382	0.073	yes
MSN105-1	S. tuberosum Group Tuberosum	Round White Table	4x	Advanced Breeding Line	Advanced Breeding Line	Michigan State University	pop3	0.656	0.23	0.082	0.656	0.032	yes
MSN191-2Y	S. tuberosum Group Tuberosum	Chip Processing	4x	Advanced Breeding Line	Advanced Breeding Line	Michigan State University	mix	0.496	0.391	0.042	0.496	0.071	yes
MSN215-2P	S. tuberosum Group Tuberosum	Pigmented	4x	Advanced Breeding Line	Advanced Breeding Line	Michigan State University	pop3	0.926	0.001	0.002	0.926	0.071	yes
MSP055-1Y	S. tuberosum Group Tuberosum/S. chacoense	Genetic Stock	2x	NA	NA	Michigan State University	pop1	0.507	0.507	0.012	0.473	0.008	no
MSP066-4	S. tuberosum Group Tuberosum/S. chacoense	Genetic Stock	2x	NA	NA	Michigan State University	mix	0.449	0.121	0.372	0.058	0.449	no
MSP067-4P	S. tuberosum Group Tuberosum/S. chacoense	Genetic Stock	2x	NA	NA	Michigan State University	mix	0.48	0.076	0.439	0.005	0.48	no
MSP239-1	S. tuberosum Group Tuberosum	Chip Processing	4x	Advanced Breeding Line	Advanced Breeding Line	Michigan State University	pop3	0.716	0.24	0.005	0.716	0.038	yes
MSQ070-1	S. tuberosum Group Tuberosum	Chip Processing	4x	Advanced Breeding Line	Advanced Breeding Line	Michigan State University	pop3	0.623	0.287	0.088	0.623	0.002	yes
MSQ176-5	S. tuberosum Group Tuberosum	Round White Table	4x	Advanced Breeding Line	Advanced Breeding Line	Michigan State University	pop3	0.633	0.272	0.09	0.633	0.005	yes
MSQ279-1	S. tuberosum Group Tuberosum	Chip Processing	4x	Advanced Breeding Line	Advanced Breeding Line	Michigan State University	pop1	0.722	0.722	0.004	0.269	0.005	yes
MSR061-1	S. tuberosum Group Tuberosum	Chip Processing	4x	Advanced Breeding Line	Advanced Breeding Line	Michigan State University	pop1	0.565	0.565	0.141	0.284	0.01	yes
MSR160-2Y	S. tuberosum Group Tuberosum	Chip Processing	4x	Advanced Breeding Line	Advanced Breeding Line	Michigan State University	mix	0.434	0.434	0.144	0.421	0.001	yes
MWTX 2609-2RU	S. tuberosum Group Tuberosum	Table Russet	4x	Advanced Breeding Line	Advanced Breeding Line	USDA ARS Prosser Washington	pop3	0.99	0	0.009	0.99	0.001	yes
ND1215-1	S. tuberosum Group Tuberosum	Round White Table	4x	Advanced Breeding Line	Advanced Breeding Line	North Dakota State University	pop3	0.931	0.023	0.04	0.931	0.005	yes
ND2858-1	S. tuberosum Group Tuberosum/S. chacoense	Round White Table	4x	Advanced Breeding Line	Advanced Breeding Line	North Dakota State University	mix	0.394	0.309	0.001	0.296	0.394	yes
ND8229-3	S. tuberosum Group Tuberosum/S. raphanifolium	French Fry Processing	4x	Advanced Breeding Line	Advanced Breeding Line	North Dakota State University	pop3	0.534	0.445	0.019	0.534	0.002	yes
ND8555-8R	S. tuberosum Group Tuberosum	Pigmented	4x	Advanced Breeding Line	Advanced Breeding Line	North Dakota State University	pop3	0.958	0.001	0.039	0.958	0.002	yes
ND860-2	S. tuberosum Group Tuberosum/S. tuberosum Group Phureja/S. chacoense	Chip Processing	4x	Advanced Breeding Line	Advanced Breeding Line	North Dakota State University	mix	0.486	0.486	0.04	0.472	0.001	yes
NDTX4271-5R	S. tuberosum Group Tuberosum	Pigmented	4x	Advanced Breeding Line	Advanced Breeding Line	North Dakota State University	pop3	0.973	0.001	0.025	0.973	0.001	no
Nicolet (W2133-1)	S. tuberosum Group Tuberosum	Chip Processing	4x	2011	2010-present	University of Wisconsin - Madison	mix	0.444	0.444	0.008	0.442	0.107	yes
Norchip	S. tuberosum Group Tuberosum	Chip Processing	4x	1968	1950-1969	North Dakota State University	pop3	0.969	0.001	0.029	0.969	0.001	yes
NorDonna	S. tuberosum Group Tuberosum	Pigmented	4x	1995	1990-1999	North Dakota State University	pop3	0.941	0.001	0.057	0.941	0.002	yes
Northstar	S. tuberosum Group Tuberosum	Chip Processing	4x	2006	2000-2009	Fredericton, New Brunswick	pop3	0.703	0.235	0.061	0.703	0.001	yes
NorValley	S. tuberosum Group Tuberosum	Chip Processing	4x	1997	1990-1999	North Dakota State University	pop3	0.653	0.294	0.052	0.653	0.001	yes
Norwis (FL 657)	S. tuberosum Group Tuberosum	Chip Processing	4x	1994	1990-1999	Frito Lay, Rhinelander, WI	pop3	0.983	0.005	0.01	0.983	0.001	yes
NY115	S. tuberosum Group Tuberosum	Chip Processing	4x	Advanced Breeding Line	Advanced Breeding Line	Cornell University	pop1	0.777	0.777	0.033	0.19	0.001	yes
NY121	S. tuberosum Group Tuberosum/S. tuberosum Group Andigena	Chip Processing	4x	Advanced Breeding Line	Advanced Breeding Line	Cornell University	pop3	0.535	0.224	0.228	0.535	0.013	yes
NY136	S. tuberosum Group Tuberosum	Pigmented	4x	Advanced Breeding Line	Advanced Breeding Line	Cornell University	pop3	0.962	0.005	0.031	0.962	0.002	yes
NY140	S. tuberosum Group Tuberosum/S. tuberosum Group Andigena	Chip Processing	4x	Advanced Breeding Line	Advanced Breeding Line	Cornell University	pop1	0.568	0.568	0.148	0.283	0.001	yes
NY142	S. tuberosum Group Tuberosum/S. tuberosum Group Phureja	Pigmented	4x	Advanced Breeding Line	Advanced Breeding Line	Cornell University	pop3	0.583	0.048	0.367	0.583	0.002	yes
NYE48-2	S. tuberosum Group Tuberosum/S. berthaultii	Chip Processing	4x	Advanced Breeding Line	Advanced Breeding Line	Cornell University	mix	0.404	0.404	0.03	0.399	0.166	yes
Onaway	S. tuberosum Group Tuberosum	Round White Table	4x	1956	1950-1969	Michigan State University	pop3	0.965	0.003	0.006	0.965	0.026	no
Ontario	S. tuberosum Group Tuberosum	Round White Table	4x	1946	1930-1949	USDA ARS Beltsville, Maryland	pop3	0.965	0.007	0.024	0.965	0.004	yes
OR00002-7	S. tuberosum Group Tuberosum	French Fry Processing	4x	Advanced Breeding Line	Advanced Breeding Line	Oregon State University	pop3	0.905	0.002	0.07	0.905	0.024	no
OR00068-11	S. tuberosum Group Tuberosum	Pigmented	4x	Advanced Breeding Line	Advanced Breeding Line	Oregon State University	pop3	0.871	0.001	0.062	0.871	0.067	yes
PA99N82-4	S. tuberosum Group Tuberosum/S. bulbocastanum	French Fry Processing	4x	Advanced Breeding Line	Advanced Breeding Line	USDA ARS Prosser Washington	pop3	0.912	0.002	0.081	0.912	0.005	yes
Patagonia	S. tuberosum Group Tuberosum	Yellow	4x	2009	2000-2009	INIA, Chile	pop3	0.698	0.116	0.134	0.698	0.053	yes
Peter Wilcox	S. tuberosum Group Tuberosum	Yellow	4x	2007	2000-2009	USDA ARS Beltsville, Maryland	pop1	0.523	0.523	0.064	0.352	0.061	yes
Phu BARD 1-3	S. tuberosum Group Phureja	Genetic Stock	2x	NA	NA	Virginia Polytechnic Institute and State University	pop2	0.999	0	0.999	0	0	no
Pike	S. tuberosum Group Tuberosum	Chip Processing	4x	1995	1990-1999	Cornell University	pop1	0.887	0.887	0.001	0.111	0.001	yes
PNT PI 184774	S. pinnatisectum	Wild Species	2x	NA	NA	NRSP-6 United States Potato Genebank - collected in Mexico	pop4	0.89	0	0.11	0	0.89	no
POR01PG1-6	S. tuberosum Group Tuberosum	Pigmented	4x	Advanced Breeding Line	Advanced Breeding Line	USDA ARS Prosser Washington	pop3	0.585	0.304	0.104	0.585	0.006	yes
POR02PG37-2	S. tuberosum Group Tuberosum	Yellow	4x	Advanced Breeding Line	Advanced Breeding Line	USDA ARS Prosser Washington	pop3	0.67	0.045	0.284	0.67	0.001	yes
PP5	S. tuberosum Group Phureja	Genetic Stock	2x	NA	NA	Virginia Polytechnic Institute and State University	pop2	0.979	0	0.979	0.008	0.012	no
Premier Russet	S. tuberosum Group Tuberosum	French Fry Processing	4x	2006	2000-2009	USDA ARS Aberdeen, Idaho	pop3	0.924	0	0.075	0.924	0.001	yes
Prince Hairy (NY235-4)	S. tuberosum Group Tuberosum/S. berthaultii	Round White Table	4x	1992	1990-1999	Cornell University	mix	0.38	0.265	0.13	0.38	0.225	yes
Purple Majesty	S. tuberosum Group Tuberosum	Pigmented	4x	2007	2000-2009	Colorado State University	pop3	0.709	0.164	0.071	0.709	0.056	yes
Purple Pelisse (POR01PG16-1)	S. tuberosum Group Tuberosum	Pigmented	4x	2009	2000-2009	USDA ARS Prosser Washington	pop3	0.855	0.001	0.044	0.855	0.1	yes
Purple Peruvian	S. tuberosum Group Tuberosum	Pigmented	4x	NA	NA	Unknown	pop3	0.524	0.005	0.198	0.524	0.273	yes
Ranger Russet	S. tuberosum Group Tuberosum	French Fry Processing	4x	1991	1990-1999	USDA ARS Aberdeen, Idaho	pop3	0.934	0	0.064	0.934	0.001	yes
RAP PI 296126	S. raphanifolium	Wild Species	2x	NA	NA	NRSP-6 United States Potato Genebank - collected in Peru	pop4	0.7	0.001	0.264	0.036	0.7	no
Reba	S. tuberosum Group Tuberosum	Round White Table	4x	1992	1990-1999	Cornell University	pop3	0.869	0.121	0.01	0.869	0.001	yes
Red Maria (NY129)	S. tuberosum Group Tuberosum	Pigmented	4x	2007	2000-2009	Cornell University	pop3	0.942	0.001	0.002	0.942	0.056	yes
Red Pontiac	S. tuberosum Group Tuberosum	Pigmented	4x	1949	1930-1949	USDA ARS Beltsville, Maryland	pop3	0.969	0	0.029	0.969	0.001	no
Reddale	S. tuberosum Group Tuberosum	Pigmented	4x	1984	1970-1989	University of Minnesota - Twin Cities	pop3	0.975	0.001	0.022	0.975	0.002	no
Reeves Kingpin	S. tuberosum Group Tuberosum	French Fry Processing	4x	2006	2000-2009	University of Maine	pop3	0.607	0.346	0.03	0.607	0.017	yes
RH89-039-16	S. tuberosum Group Tuberosum/S. tuberosum Group Phureja	Genetic Stock	2x	NA	NA	University of Wageningen, Netherlands	pop3	0.504	0.001	0.467	0.504	0.028	no
Rideau	S. tuberosum Group Tuberosum	Pigmented	4x	1980	1970-1989	Fredericton, New Brunswick	pop3	0.93	0	0.068	0.93	0.002	yes
Rio Grande Russet	S. tuberosum Group Tuberosum	Table Russet	4x	2004	2000-2009	Colorado State University	pop3	0.937	0	0.058	0.937	0.004	yes
Rochdale Gold- Doree	S. tuberosum Group Tuberosum	Yellow	4x	2005	2000-2009	Fredericton, New Brunswick	pop3	0.858	0.003	0.125	0.858	0.015	yes
Rosa	S. tuberosum Group Tuberosum/S. tuberosum Group Andigena	Round White Table	4x	1981	1970-1989	Cornell University	pop3	0.573	0.333	0.093	0.573	0.001	yes
Rosara (Klondike Rose)	S. tuberosum Group Tuberosum	Yellow	4x	1990	1990-1999	SAKA-RAGIS, Germany	pop3	0.728	0.085	0.156	0.728	0.031	no
Russet Burbank	S. tuberosum Group Tuberosum	French Fry Processing	4x	1908	pre_1930	Private - Luther Burbank (Massachusetts)	pop3	0.925	0	0.073	0.925	0.002	yes
Russet Norkotah	S. tuberosum Group Tuberosum	Table Russet	4x	1987	1970-1989	North Dakota State University	pop3	0.947	0	0.052	0.947	0.001	no
Russet Norkotah-S3	S. tuberosum Group Tuberosum	Table Russet	4x	1991	1990-1999	Colorado State University	pop3	0.951	0	0.048	0.951	0.001	yes
Russet Norkotah-S8	S. tuberosum Group Tuberosum	Table Russet	4x	1991	1990-1999	Colorado State University	pop3	0.952	0	0.047	0.952	0.001	yes
S440	S. tuberosum Group Tuberosum/S. tarijense	Chip Processing	4x	Advanced Breeding Line	Advanced Breeding Line	University of Wisconsin - Madison	pop3	0.661	0.089	0.004	0.661	0.246	no
Saginaw Gold	S. tuberosum Group Tuberosum	Yellow	4x	1988	1970-1989	Michigan State University	pop3	0.82	0.106	0.024	0.82	0.05	no
Salem	S. tuberosum Group Tuberosum/S. tuberosum Group Andigena	Round White Table	4x	1997	1990-1999	Cornell University	pop3	0.603	0.298	0.096	0.603	0.004	yes
Satina	S. tuberosum Group Tuberosum	Yellow	4x	1993	1990-1999	Solana GmbH & Co. KG, Germany	pop3	0.772	0.004	0.181	0.772	0.043	yes
Sebago	S. tuberosum Group Tuberosum	Round White Table	4x	1940	1930-1949	USDA ARS Beltsville, Maryland	pop3	0.988	0.002	0.01	0.988	0	yes
SH N21A	Complex Species mostly S. tuberosum Group Phureja	Genetic Stock	4x	NA	NA	Virginia Polytechnic Institute and State University	pop2	0.926	0.001	0.926	0.046	0.026	no
SH073 1F	Complex Species mostly S. tuberosum Group Phureja	Genetic Stock	4x	NA	NA	Virginia Polytechnic Institute and State University	pop2	0.879	0.01	0.879	0.005	0.107	no
SH83-92-488	S. tuberosum Group Tuberosum	Genetic Stock	2x	NA	NA	Virginia Polytechnic Institute and State University	pop3	0.595	0.002	0.325	0.595	0.079	no
Sierra Gold	S. tuberosum Group Tuberosum	Yellow	4x	2005	2000-2009	Texas A&M University	pop3	0.814	0.14	0.041	0.814	0.005	yes
Silverton Russet	S. tuberosum Group Tuberosum	Table Russet	4x	2000	2000-2009	Colorado State University	pop3	0.852	0.074	0.071	0.852	0.003	yes
Snowden	S. tuberosum Group Tuberosum	Chip Processing	4x	1990	1990-1999	University of Wisconsin - Madison	pop1	0.746	0.746	0.002	0.247	0.005	yes
Spartan Splash (MSQ425-4Y)	S. tuberosum Group Tuberosum	Yellow	4x	2011	2010-present	Michigan State University	pop3	0.825	0.05	0.061	0.825	0.064	no
Spunta	S. tuberosum Group Tuberosum	Yellow	4x	1967	1950-1969	J. Oldenburger (Netherlands)	pop3	0.897	0.007	0.094	0.897	0.001	no
Stirling	S. tuberosum Group Tuberosum	Round White Table	4x	1991	1990-1999	James Hutton Research Institute	pop3	0.821	0.003	0.128	0.821	0.049	no
STO PI 161170	S. stoloniferum	Wild Species	4x	NA	NA	NRSP-6 United States Potato Genebank - collected in Mexico	pop4	0.976	0.002	0.021	0.001	0.976	no
Superior	S. tuberosum Group Tuberosum	Round White Table	4x	1961	1950-1969	University of Wisconsin - Madison	pop3	0.995	0.001	0.003	0.995	0.002	yes
TF75.5	S. microdontum	Genetic Stock	2x	NA	NA	Michigan State University	pop4	0.999	0	0	0.001	0.999	no
Tollocan	S. tuberosum Group Tuberosum/S. demissum	Yellow	4x	1980	1970-1989	Private - John Niederhauser (Mexico)	pop3	0.744	0.006	0.151	0.744	0.099	no
Torridon	S. tuberosum Group Tuberosum	Yellow	4x	1988	1970-1989	James Hutton Research Institute	pop3	0.808	0.008	0.131	0.808	0.052	no
TrailBlazer Russet (ROND95249-Russ)	S. tuberosum Group Tuberosum	French Fry Processing	4x	2011	2010-present	North Dakota State University	pop3	0.733	0.174	0.061	0.733	0.032	yes
Tundra (W2310-3)	S. tuberosum Group Tuberosum	Chip Processing	4x	2011	2010-present	University of Wisconsin - Madison	mix	0.421	0.408	0.007	0.421	0.164	yes
Umatilla Russet	S. tuberosum Group Tuberosum	French Fry Processing	4x	1998	1990-1999	Oregon State University	pop3	0.941	0	0.052	0.941	0.006	yes
V1102-1	S. tuberosum Group Tuberosum	Chip Processing	4x	Advanced Breeding Line	Advanced Breeding Line	Fredericton, New Brunswick	pop3	0.829	0.116	0.052	0.829	0.003	yes
V1115-3	S. tuberosum Group Tuberosum	Yellow	4x	Advanced Breeding Line	Advanced Breeding Line	Fredericton, New Brunswick	pop3	0.687	0.172	0.095	0.687	0.047	yes
VER 275255	S. verrucosum	Wild Species	2x	NA	NA	NRSP-6 United States Potato Genebank - collected in Mexico	pop4	1	0	0	0	1	no
Villetta Rose	S. tuberosum Group Tuberosum	Pigmented	4x	2004	2000-2009	University of Wisconsin - Madison	pop3	0.916	0	0.081	0.916	0.003	yes
W1151rus	S. tuberosum Group Tuberosum	Table Russet	4x	Advanced Breeding Line	Advanced Breeding Line	University of Wisconsin - Madison	pop3	0.767	0.186	0.034	0.767	0.014	yes
W2253-5rus	S. tuberosum Group Tuberosum	Table Russet	4x	Advanced Breeding Line	Advanced Breeding Line	University of Wisconsin - Madison	pop3	0.887	0.067	0.043	0.887	0.004	yes
W2309-7	S. tuberosum Group Tuberosum	Chip Processing	4x	Advanced Breeding Line	Advanced Breeding Line	University of Wisconsin - Madison	pop1	0.582	0.582	0.028	0.386	0.004	yes
W2683-2rus	S. tuberosum Group Tuberosum	Table Russet	4x	Advanced Breeding Line	Advanced Breeding Line	University of Wisconsin - Madison	pop3	0.929	0.001	0.067	0.929	0.002	yes
W4013-1	S. tuberosum Group Tuberosum	Chip Processing	4x	Advanced Breeding Line	Advanced Breeding Line	University of Wisconsin - Madison	pop1	0.516	0.516	0.037	0.385	0.062	yes
Wallowa Russet	S. tuberosum Group Tuberosum	French Fry Processing	4x	2003	2000-2009	Oregon State University	pop3	0.86	0	0.139	0.86	0.001	yes
Waneta (NY138)	S. tuberosum Group Tuberosum	Chip Processing	4x	2011	2010-present	Cornell University	pop1	0.776	0.776	0.078	0.134	0.012	yes
Wauseon	S. tuberosum Group Tuberosum	Chip Processing	4x	1967	1950-1969	USDA ARS Beltsville, Maryland	mix	0.487	0.487	0.048	0.465	0.001	no
Western russet	S. tuberosum Group Tuberosum	French Fry Processing	4x	2004	2000-2009	USDA ARS Aberdeen, Idaho	pop3	0.983	0	0.015	0.983	0.002	yes
White Pearl	S. tuberosum Group Tuberosum	Chip Processing	4x	2006	2000-2009	University of Wisconsin - Madison	pop1	0.507	0.507	0.008	0.349	0.137	yes
Willamette	S. tuberosum Group Tuberosum	Chip Processing	4x	2003	2000-2009	Oregon State University	pop3	0.767	0.167	0.064	0.767	0.002	yes
Winema	S. tuberosum Group Tuberosum	Pigmented	4x	2000	2000-2009	Oregon State University	pop3	0.962	0.001	0.035	0.962	0.002	yes
WisChip	S. tuberosum Group Tuberosum	Chip Processing	4x	1967	1950-1969	University of Wisconsin - Madison	pop3	0.859	0.091	0.049	0.859	0	no
Yankee Chipper	S. tuberosum Group Tuberosum	Chip Processing	4x	1983	1970-1989	University of Maine	pop1	0.759	0.759	0.002	0.196	0.043	yes
Yukon Gem	S. tuberosum Group Tuberosum	Yellow	4x	2006	2000-2009	USDA ARS Aberdeen, Idaho	pop3	0.702	0.119	0.079	0.702	0.1	yes
Yukon Gold	S. tuberosum Group Tuberosum/S. tuberosum Group Phureja	Yellow	4x	1981	1970-1989	Fredericton, New Brunswick	pop3	0.782	0.162	0.053	0.782	0.004	yes
Zhongshu NO3	S. tuberosum Group Tuberosum/S. tuberosum Group Andigena	Yellow	4x	1994	1990-1999	Chinese Academy of Agricultural Sciences, Beijing, China	pop3	0.841	0.001	0.153	0.841	0.005	no
