# Supplementary material for: Retrospective View of North American Potato (Solanum tuberosum L.) Breeding in the 20th and 21st Centuries
Source: G3 (Bethesda). 2013 Jun 1;3(6):1003–13. doi: 10.1534/g3.113.005595 (PMC3689798; doi:10.1534/g3.113.005595)
Supplement: Supporting Information [file supp_g3.113.005595_TableS2.xlsx]

## Sheet: Sheet1
Table S2 Dosage cluster calling boundaries for the Potato 8,303 Infinium SNP Chip for the 5,031 SNPs whose dosage boundaries could be determined. NA indicates that the boundary for a specific marker class (AAAA, ABBB, AABB, ABBB, BBBB) could not be clearly determined.
Name	AAAA_start	AAAA_stop	AAAB_start	AAAB_stop	AABB_start	AABB_stop	ABBB_start	ABBB_stop	BBBB_start	BBBB_stop
solcap_snp_c1_1	0	0.2	0.2	0.32	0.35	0.5	0.55	0.65	0.9	1
solcap_snp_c1_1000	0	0.1	0.25	0.35	0.45	0.55	0.65	0.76	0.9	1
solcap_snp_c1_10000	0	0.1	0.25	0.41	0.45	0.62	0.65	0.81	0.95	1
solcap_snp_c1_10001	0	0.1	0.35	0.45	0.45	0.57	0.57	0.75	0.9	1
solcap_snp_c1_10011	0	0.1	0.3	0.4	0.4	0.52	0.57	0.7	0.95	1
solcap_snp_c1_10012	0	0.1	0.25	0.41	0.45	0.55	0.62	0.75	0.9	1
solcap_snp_c1_10020	NA	NA	NA	NA	NA	NA	0.65	0.75	0.9	1
solcap_snp_c1_10031	0	0.1	0.25	0.4	0.4	0.6	0.6	0.8	0.9	1
solcap_snp_c1_10042	NA	NA	0.3	0.4	0.45	0.55	0.6	0.75	0.9	1
solcap_snp_c1_10050	NA	NA	NA	NA	0.45	0.55	0.64	0.75	0.9	1
solcap_snp_c1_10054	0	0.1	0.25	0.4	0.4	0.55	0.6	0.75	0.9	1
solcap_snp_c1_10069	0	0.2	0.25	0.46	0.48	0.6	0.63	0.75	0.81	1
solcap_snp_c1_10109	0	0.15	0.3	0.4	0.4	0.56	0.65	0.75	0.82	1
solcap_snp_c1_10130	0	0.1	0.3	0.39	0.41	0.55	0.6	0.7	0.9	1
solcap_snp_c1_10157	0	0.1	0.25	0.4	0.45	0.61	0.66	0.8	0.9	1
solcap_snp_c1_10178	NA	NA	NA	NA	0.55	0.65	0.7	0.8	0.9	1
solcap_snp_c1_1019	0	0.1	0.2	0.35	0.38	0.5	NA	NA	NA	NA
solcap_snp_c1_10196	NA	NA	0.3	0.35	0.42	0.55	0.55	0.7	0.9	1
solcap_snp_c1_10202	0	0.1	0.2	0.3	0.36	0.5	0.55	0.75	0.9	1
solcap_snp_c1_10252	0	0.1	0.24	0.35	0.4	0.5	0.55	0.65	0.9	1
solcap_snp_c1_10253	0	0.12	0.21	0.29	0.35	0.45	0.48	0.6	0.9	1
solcap_snp_c1_10255	0	0.1	0.25	0.4	0.4	0.51	0.58	0.7	0.9	1
solcap_snp_c1_10256	0	0.35	0.4	0.57	0.6	0.72	0.78	0.88	0.95	1
solcap_snp_c1_10269	NA	NA	NA	NA	NA	NA	0.6	0.75	0.9	1
solcap_snp_c1_1029	0	0.1	0.25	0.42	0.45	0.6	0.69	0.8	0.9	1
solcap_snp_c1_10295	0	0.2	0.3	0.49	0.5	0.6	0.65	0.8	NA	NA
solcap_snp_c1_10297	0	0.1	0.2	0.34	0.36	0.54	0.6	0.75	0.9	1
solcap_snp_c1_10351	NA	NA	0.25	0.4	0.43	0.56	0.6	0.77	0.9	1
solcap_snp_c1_10354	0	0.15	0.3	0.4	0.43	0.54	0.55	0.7	NA	NA
solcap_snp_c1_10358	0	0.08	0.3	0.46	0.52	0.65	0.7	0.8	NA	NA
solcap_snp_c1_10384	0	0.2	0.3	0.4	0.4	0.55	0.55	0.7	0.9	1
solcap_snp_c1_10390	0	0.1	0.3	0.44	0.48	0.59	0.6	0.75	0.9	1
solcap_snp_c1_10391	0	0.1	0.3	0.35	0.43	0.54	0.56	0.75	0.9	1
solcap_snp_c1_10397	0	0.15	0.19	0.3	0.32	0.45	0.5	0.65	0.9	1
solcap_snp_c1_10424	0	0.1	0.25	0.35	0.35	0.5	0.5	0.67	0.85	1
solcap_snp_c1_10425	NA	NA	0.25	0.33	0.36	0.47	0.5	0.65	0.9	1
solcap_snp_c1_10428	NA	NA	0.35	0.47	0.5	0.65	0.72	0.85	0.95	1
solcap_snp_c1_10457	0	0.1	0.3	0.45	0.5	0.65	0.75	0.8	0.9	1
solcap_snp_c1_10467	NA	NA	NA	NA	0.5	0.6	0.65	0.77	0.9	1
solcap_snp_c1_10491	0	0.1	0.35	0.45	0.5	0.6	0.64	0.75	0.94	1
solcap_snp_c1_10492	0	0.1	0.3	0.41	0.44	0.55	0.55	0.71	0.92	1
solcap_snp_c1_10493	0	0.16	0.3	0.4	0.45	0.55	0.65	0.75	NA	NA
solcap_snp_c1_10494	0	0.1	0.3	0.42	0.45	0.56	0.6	0.72	0.88	1
solcap_snp_c1_10496	0	0.14	0.16	0.35	0.55	0.7	NA	NA	NA	NA
solcap_snp_c1_10510	0	0.1	0.3	0.4	0.45	0.55	NA	NA	NA	NA
solcap_snp_c1_10528	NA	NA	NA	NA	NA	NA	0.65	0.8	0.9	1
solcap_snp_c1_1053	NA	NA	NA	NA	0.5	0.6	0.61	0.76	0.86	1
solcap_snp_c1_10539	NA	NA	NA	NA	NA	NA	0.56	0.7	0.9	1
solcap_snp_c1_10555	0	0.1	NA	NA	0.4	0.51	0.55	0.7	0.9	1
solcap_snp_c1_10560	NA	NA	NA	NA	NA	NA	0.6	0.7	0.9	1
solcap_snp_c1_10579	0	0.1	0.25	0.35	0.36	0.5	0.54	0.7	0.9	1
solcap_snp_c1_10590	NA	NA	NA	NA	0.54	0.6	0.63	0.75	0.88	1
solcap_snp_c1_10593	0	0.15	0.35	0.46	0.51	0.6	0.65	0.76	NA	NA
solcap_snp_c1_10607	NA	NA	0.25	0.35	0.4	0.54	0.61	0.75	0.9	1
solcap_snp_c1_10646	0	0.1	0.2	0.35	0.36	0.46	0.5	0.6	0.9	1
solcap_snp_c1_10668	0	0.15	0.23	0.33	0.36	0.47	0.53	0.65	0.9	1
solcap_snp_c1_10669	0	0.1	0.3	0.44	0.45	0.64	0.66	0.8	0.9	1
solcap_snp_c1_10670	0	0.1	0.25	0.4	0.45	0.65	0.69	0.85	0.9	1
solcap_snp_c1_10677	0	0.1	0.25	0.35	0.38	0.5	0.57	0.63	NA	NA
solcap_snp_c1_10714	NA	NA	NA	NA	0.45	0.55	0.63	0.75	0.9	1
solcap_snp_c1_10715	0	0.1	0.26	0.4	0.45	0.58	0.65	0.8	0.9	1
solcap_snp_c1_10725	0	0.1	0.25	0.39	0.4	0.55	0.6	0.7	NA	NA
solcap_snp_c1_10737	0	0.1	0.25	0.36	0.45	0.6	0.63	0.75	0.9	1
solcap_snp_c1_10738	0	0.1	0.25	0.35	0.4	0.5	NA	NA	NA	NA
solcap_snp_c1_10743	0	0.1	0.27	0.41	0.44	0.6	0.7	0.85	0.95	1
solcap_snp_c1_10750	0	0.15	0.35	0.4	0.45	0.6	0.64	0.77	0.85	1
solcap_snp_c1_10751	0	0.12	0.17	0.45	0.46	0.67	0.68	0.88	0.9	1
solcap_snp_c1_10762	0	0.13	0.27	0.37	0.38	0.5	0.51	0.65	0.85	1
solcap_snp_c1_10783	NA	NA	NA	NA	0.45	0.56	0.65	0.8	0.9	1
solcap_snp_c1_108	NA	NA	0.3	0.4	0.44	0.53	0.55	0.7	0.88	1
solcap_snp_c1_10825	0	0.1	NA	NA	0.4	0.49	0.54	0.7	0.85	1
solcap_snp_c1_10836	0	0.1	0.25	0.41	0.45	0.61	0.64	0.8	0.85	1
solcap_snp_c1_10855	0	0.1	0.22	0.36	0.41	0.51	0.54	0.68	0.9	1
solcap_snp_c1_10873	0	0.15	0.24	0.34	0.37	0.48	0.51	0.65	0.9	1
solcap_snp_c1_10879	0	0.1	0.18	0.31	0.34	0.51	0.54	0.65	0.9	1
solcap_snp_c1_10900	0	0.2	0.28	0.4	0.43	0.53	0.56	0.7	0.85	1
solcap_snp_c1_10901	0	0.15	0.3	0.45	0.54	0.65	NA	NA	NA	NA
solcap_snp_c1_10915	0	0.1	0.24	0.34	0.4	0.5	0.55	0.66	NA	NA
solcap_snp_c1_10918	0	0.1	0.18	0.31	0.34	0.55	0.59	0.78	0.9	1
solcap_snp_c1_10930	NA	NA	0.25	0.4	0.42	0.55	0.6	0.73	0.9	1
solcap_snp_c1_10932	0	0.15	0.32	0.48	0.53	0.69	0.71	0.85	0.9	1
solcap_snp_c1_10934	NA	NA	NA	NA	0.46	0.57	0.63	0.75	0.88	1
solcap_snp_c1_10935	0	0.12	0.22	0.32	0.38	0.47	0.5	0.6	0.9	1
solcap_snp_c1_10938	0	0.12	0.15	0.32	0.34	0.45	NA	NA	NA	NA
solcap_snp_c1_10939	0	0.1	0.3	0.45	0.46	0.58	NA	NA	NA	NA
solcap_snp_c1_1094	0	0.1	0.3	0.44	0.45	0.56	0.59	0.71	0.9	1
solcap_snp_c1_10941	NA	NA	NA	NA	0.45	0.6	0.62	0.75	0.95	1
solcap_snp_c1_110	0	0.1	0.22	0.4	0.43	0.54	NA	NA	NA	NA
solcap_snp_c1_11008	NA	NA	0.29	0.36	0.45	0.59	0.61	0.77	0.92	1
solcap_snp_c1_11013	0	0.1	0.27	0.4	NA	NA	NA	NA	NA	NA
solcap_snp_c1_11023	NA	NA	0.4	0.5	0.55	0.65	0.7	0.87	0.95	1
solcap_snp_c1_11025	0	0.15	0.2	0.35	0.37	0.49	0.51	0.61	0.9	1
solcap_snp_c1_11030	0	0.15	0.25	0.38	0.4	0.5	0.55	0.67	0.9	1
solcap_snp_c1_11066	NA	NA	NA	NA	NA	NA	0.63	0.78	0.9	1
solcap_snp_c1_11092	NA	NA	0.36	0.45	0.47	0.58	0.59	0.74	0.82	1
solcap_snp_c1_11100	NA	NA	NA	NA	0.43	0.58	0.6	0.8	0.89	1
solcap_snp_c1_11120	0	0.1	0.2	0.32	0.35	0.42	0.47	0.63	0.82	1
solcap_snp_c1_11121	0	0.13	0.3	0.4	0.45	0.57	NA	NA	NA	NA
solcap_snp_c1_11122	NA	NA	NA	NA	0.52	0.65	0.68	0.8	0.9	1
solcap_snp_c1_11123	0	0.1	0.21	0.32	0.34	0.46	0.49	0.63	0.9	1
solcap_snp_c1_11124	0	0.12	0.25	0.38	0.5	0.6	NA	NA	NA	NA
solcap_snp_c1_11126	NA	NA	0.5	0.64	0.66	0.75	0.77	0.88	0.9	1
solcap_snp_c1_11137	0	0.1	0.25	0.36	0.44	0.55	0.6	0.73	0.9	1
solcap_snp_c1_11139	0	0.1	0.23	0.38	0.4	0.64	0.68	0.8	0.95	1
solcap_snp_c1_11144	0	0.12	0.26	0.4	0.43	0.55	0.6	0.73	0.9	1
solcap_snp_c1_1116	NA	NA	NA	NA	0.5	0.6	0.62	0.75	0.87	1
solcap_snp_c1_11196	0	0.22	0.3	0.44	0.45	0.55	0.59	0.68	0.86	1
solcap_snp_c1_11202	0	0.1	0.24	0.4	0.42	0.5	0.56	0.68	0.9	1
solcap_snp_c1_11206	0	0.15	0.25	0.36	0.39	0.52	0.53	0.67	0.87	1
solcap_snp_c1_11211	0	0.1	0.22	0.35	0.4	0.53	0.6	0.75	0.9	1
solcap_snp_c1_11237	0	0.1	0.25	0.39	0.41	0.51	0.6	0.72	0.9	1
solcap_snp_c1_11239	0	0.1	0.25	0.4	0.55	0.67	0.71	0.88	0.92	1
solcap_snp_c1_11246	0	0.1	0.26	0.39	0.4	0.53	0.59	0.69	0.9	1
solcap_snp_c1_1125	0	0.1	0.33	0.46	0.52	0.66	0.71	0.8	0.9	1
solcap_snp_c1_1126	NA	NA	NA	NA	0.5	0.6	0.65	0.75	0.9	1
solcap_snp_c1_11267	NA	NA	0.25	0.39	0.42	0.53	0.55	0.71	0.9	1
solcap_snp_c1_1127	NA	NA	NA	NA	0.52	0.62	0.68	0.72	0.92	1
solcap_snp_c1_11275	NA	NA	0.29	0.4	0.41	0.54	0.55	0.7	0.9	1
solcap_snp_c1_11276	0	0.1	0.25	0.4	0.43	0.55	0.61	0.72	0.9	1
solcap_snp_c1_11290	0	0.15	0.25	0.4	0.42	0.54	0.55	0.71	0.85	1
solcap_snp_c1_11308	0	0.2	0.25	0.39	0.41	0.57	0.61	0.7	NA	NA
solcap_snp_c1_11319	0	0.15	0.2	0.33	0.42	0.55	0.64	0.76	0.9	1
solcap_snp_c1_11344	NA	NA	0.3	0.4	0.45	0.55	0.62	0.75	0.9	1
solcap_snp_c1_11350	0	0.1	0.3	0.42	0.46	0.59	0.65	0.77	0.9	1
solcap_snp_c1_11352	NA	NA	0.25	0.35	0.45	0.56	0.62	0.74	0.9	1
solcap_snp_c1_11356	0	0.1	0.26	0.39	0.41	0.53	0.57	0.7	0.9	1
solcap_snp_c1_11363	0	0.15	0.22	0.38	0.42	0.52	0.58	0.65	NA	NA
solcap_snp_c1_11391	0	0.1	0.3	0.43	0.45	0.57	0.64	0.75	0.9	1
solcap_snp_c1_11406	0	0.1	0.3	0.41	0.49	0.6	NA	NA	NA	NA
solcap_snp_c1_11418	0	0.1	0.25	0.39	0.41	0.54	0.61	0.71	0.73	1
solcap_snp_c1_11442	0	0.1	0.3	0.4	0.42	0.6	0.62	0.72	NA	NA
solcap_snp_c1_11458	NA	NA	NA	NA	0.55	0.7	0.72	0.85	0.86	1
solcap_snp_c1_11459	NA	NA	NA	NA	0.45	0.59	0.62	0.78	0.9	1
solcap_snp_c1_11475	NA	NA	NA	NA	0.4	0.52	0.57	0.7	0.9	1
solcap_snp_c1_11479	0	0.12	0.25	0.38	0.41	0.5	0.56	0.65	0.9	1
solcap_snp_c1_11485	NA	NA	0.42	0.43	0.61	0.72	0.78	0.84	0.9	1
solcap_snp_c1_11491	NA	NA	NA	NA	0.42	0.49	0.51	0.67	0.9	1
solcap_snp_c1_11498	NA	NA	NA	NA	0.45	0.56	0.6	0.73	0.81	1
solcap_snp_c1_11499	NA	NA	NA	NA	0.41	0.58	0.61	0.73	0.9	1
solcap_snp_c1_11502	NA	NA	NA	NA	0.42	0.52	0.62	0.74	0.9	1
solcap_snp_c1_11519	NA	NA	NA	NA	0.58	0.74	0.76	0.88	0.92	1
solcap_snp_c1_11520	0	0.1	NA	NA	0.49	0.63	0.7	0.8	0.9	1
solcap_snp_c1_11521	0	0.1	0.3	0.39	0.44	0.57	0.59	0.75	0.9	1
solcap_snp_c1_11523	0	0.1	0.3	0.4	0.43	0.55	0.62	0.71	0.93	1
solcap_snp_c1_11525	0	0.1	0.25	0.39	0.41	0.55	0.62	0.71	NA	NA
solcap_snp_c1_11534	0	0.13	0.26	0.39	0.45	0.59	0.67	0.79	NA	NA
solcap_snp_c1_11535	NA	NA	NA	NA	NA	NA	0.62	0.79	0.9	1
solcap_snp_c1_11553	0	0.1	0.25	0.35	0.4	0.57	0.6	0.8	0.9	1
solcap_snp_c1_11556	0	0.1	0.24	0.41	0.42	0.52	NA	NA	NA	NA
solcap_snp_c1_11562	0	0.1	0.26	0.35	0.37	0.52	0.53	0.6	NA	NA
solcap_snp_c1_11581	0	0.12	0.26	0.38	0.41	0.56	0.59	0.74	0.8	1
solcap_snp_c1_11596	NA	NA	NA	NA	0.41	0.51	0.57	0.68	0.85	1
solcap_snp_c1_11613	NA	NA	NA	NA	0.5	0.64	0.67	0.77	0.87	1
solcap_snp_c1_11626	0	0.2	0.27	0.4	0.41	0.54	0.57	0.67	NA	NA
solcap_snp_c1_1163	0	0.14	0.25	0.41	0.43	0.55	NA	NA	NA	NA
solcap_snp_c1_11639	0	0.15	0.26	0.39	0.41	0.53	NA	NA	NA	NA
solcap_snp_c1_11644	0	0.1	0.28	0.39	0.42	0.54	0.55	0.69	0.9	1
solcap_snp_c1_11667	0	0.1	NA	NA	0.2	0.33	0.35	0.42	0.43	1
solcap_snp_c1_11670	0	0.1	0.25	0.4	0.42	0.57	0.6	0.73	0.84	1
solcap_snp_c1_11707	0	0.12	0.29	0.39	0.42	0.54	0.55	0.66	0.9	1
solcap_snp_c1_11709	0	0.11	0.23	0.35	NA	NA	NA	NA	NA	NA
solcap_snp_c1_11710	0	0.1	0.3	0.4	NA	NA	NA	NA	NA	NA
solcap_snp_c1_11719	0	0.1	0.3	0.41	0.44	0.58	0.61	0.74	0.9	1
solcap_snp_c1_11722	0	0.1	0.25	0.34	0.36	0.5	0.53	0.66	0.9	1
solcap_snp_c1_11730	0	0.15	0.32	0.48	0.51	0.59	0.61	0.78	0.86	1
solcap_snp_c1_11750	NA	NA	0.39	0.5	0.52	0.64	0.67	0.78	0.95	1
solcap_snp_c1_11758	0	0.17	0.27	0.4	0.42	0.55	NA	NA	NA	NA
solcap_snp_c1_11769	0	0.1	0.27	0.4	0.42	0.52	0.57	0.71	0.89	1
solcap_snp_c1_11777	0	0.15	0.27	0.41	0.42	0.56	0.65	0.75	0.9	1
solcap_snp_c1_11791	0	0.09	0.29	0.37	0.42	0.51	0.6	0.7	0.9	1
solcap_snp_c1_11801	0	0.15	0.26	0.45	0.46	0.61	0.65	0.76	0.9	1
solcap_snp_c1_11802	0	0.12	0.2	0.34	0.39	0.49	0.6	0.7	0.9	1
solcap_snp_c1_11804	0	0.15	0.2	0.29	0.32	0.45	0.49	0.6	0.9	1
solcap_snp_c1_11806	0	0.1	0.33	0.46	0.48	0.65	0.67	0.8	0.9	1
solcap_snp_c1_11815	0	0.1	0.3	0.42	0.45	0.56	0.59	0.75	0.9	1
solcap_snp_c1_11840	0	0.1	0.27	0.45	0.47	0.6	0.63	0.77	0.9	1
solcap_snp_c1_11853	0	0.2	0.3	0.44	0.46	0.57	0.59	0.75	0.9	1
solcap_snp_c1_11866	NA	NA	NA	NA	0.42	0.53	0.6	0.71	0.83	1
solcap_snp_c1_11867	0	0.1	0.22	0.34	0.4	0.54	0.56	0.65	NA	NA
solcap_snp_c1_11868	0	0.1	0.25	0.38	0.41	0.5	0.58	0.69	0.88	1
solcap_snp_c1_11892	0	0.15	0.35	0.52	0.57	0.69	0.72	0.82	0.95	1
solcap_snp_c1_11907	0	0.15	0.28	0.39	0.41	0.53	0.56	0.65	NA	NA
solcap_snp_c1_11920	0	0.12	0.3	0.44	0.46	0.6	0.67	0.78	0.9	1
solcap_snp_c1_11935	0	0.1	0.2	0.32	0.34	0.49	0.54	0.65	0.9	1
solcap_snp_c1_11937	NA	NA	NA	NA	0.45	0.55	0.7	0.8	0.9	1
solcap_snp_c1_11948	0	0.1	0.28	0.38	0.46	0.58	0.63	0.8	0.9	1
solcap_snp_c1_11953	0	0.1	0.21	0.34	0.42	0.55	NA	NA	NA	NA
solcap_snp_c1_11955	0	0.1	0.25	0.35	0.42	0.5	0.6	0.69	0.95	1
solcap_snp_c1_11972	0	0.1	0.25	0.32	0.37	0.47	0.52	0.61	0.9	1
solcap_snp_c1_11979	0	0.2	0.25	0.35	0.36	0.54	0.56	0.66	0.85	1
solcap_snp_c1_11991	0	0.15	0.26	0.35	0.41	0.58	0.61	0.77	0.9	1
solcap_snp_c1_11997	0	0.16	0.24	0.34	0.37	0.45	0.52	0.65	0.9	1
solcap_snp_c1_11998	0	0.1	0.26	0.36	0.44	0.54	0.62	0.73	0.9	1
solcap_snp_c1_11999	0	0.1	0.2	0.27	0.35	0.46	NA	NA	NA	NA
solcap_snp_c1_12003	0	0.16	0.26	0.35	0.41	0.51	0.55	0.66	0.79	1
solcap_snp_c1_12008	0	0.15	0.26	0.36	0.46	0.55	NA	NA	NA	NA
solcap_snp_c1_12014	NA	NA	0.29	0.35	0.42	0.53	0.58	0.69	0.85	1
solcap_snp_c1_12015	0	0.1	0.16	0.3	0.31	0.46	0.48	0.67	0.9	1
solcap_snp_c1_12022	0	0.15	0.23	0.32	0.38	0.5	NA	NA	NA	NA
solcap_snp_c1_12023	NA	NA	NA	NA	0.41	0.5	0.6	0.75	0.9	1
solcap_snp_c1_12026	0	0.11	0.16	0.26	0.28	0.37	NA	NA	NA	NA
solcap_snp_c1_12027	NA	NA	NA	NA	0.46	0.54	0.59	0.69	0.9	1
solcap_snp_c1_12031	NA	NA	NA	NA	NA	NA	0.7	0.84	0.95	1
solcap_snp_c1_12039	0	0.1	0.25	0.35	0.4	0.51	0.6	0.72	0.91	1
solcap_snp_c1_12051	0	0.1	0.25	0.35	0.42	0.51	0.61	0.71	0.9	1
solcap_snp_c1_12063	0	0.11	0.16	0.25	0.27	0.36	NA	NA	NA	NA
solcap_snp_c1_12078	0	0.1	0.28	0.41	0.56	0.62	0.64	0.72	0.88	1
solcap_snp_c1_12106	0	0.1	0.3	0.41	0.49	0.61	0.67	0.79	0.9	1
solcap_snp_c1_12118	0	0.1	0.27	0.38	0.41	0.54	0.59	0.69	0.9	1
solcap_snp_c1_1216	0	0.14	0.29	0.43	0.47	0.56	0.65	0.75	0.9	1
solcap_snp_c1_12160	0	0.09	0.24	0.36	0.43	0.53	0.61	0.74	NA	NA
solcap_snp_c1_12161	0	0.15	0.33	0.44	0.5	0.6	0.66	0.78	0.9	1
solcap_snp_c1_12162	0	0.1	0.25	0.39	0.44	0.55	0.61	0.73	0.9	1
solcap_snp_c1_12166	0	0.1	0.27	0.39	0.49	0.61	0.72	0.76	0.9	1
solcap_snp_c1_12169	NA	NA	0.31	0.42	0.47	0.58	0.62	0.75	0.9	1
solcap_snp_c1_12178	0	0.1	0.33	0.43	0.46	0.59	0.62	0.75	0.9	1
solcap_snp_c1_12179	NA	NA	NA	NA	NA	NA	0.61	0.73	0.9	1
solcap_snp_c1_12182	0	0.19	0.31	0.46	0.48	0.54	0.56	0.7	0.9	1
solcap_snp_c1_1219	0	0.15	0.27	0.4	0.49	0.6	0.69	0.76	0.9	1
solcap_snp_c1_12220	NA	NA	0.28	0.39	0.44	0.52	0.6	0.7	0.9	1
solcap_snp_c1_12229	0	0.1	0.22	0.33	0.4	0.46	0.55	0.61	NA	NA
solcap_snp_c1_12234	0	0.1	0.29	0.41	0.42	0.57	0.6	0.73	0.9	1
solcap_snp_c1_12236	0	0.21	0.32	0.41	0.46	0.54	0.6	0.65	NA	NA
solcap_snp_c1_12251	NA	NA	NA	NA	0.45	0.57	0.59	0.71	0.81	1
solcap_snp_c1_12257	0	0.1	0.24	0.36	0.39	0.49	0.51	0.68	0.9	1
solcap_snp_c1_12264	0	0.1	0.27	0.39	0.46	0.59	0.69	0.8	0.95	1
solcap_snp_c1_12287	0	0.13	0.31	0.44	0.52	0.61	0.75	0.8	NA	NA
solcap_snp_c1_12296	0	0.1	0.2	0.29	0.3	0.38	0.39	0.48	0.49	1
solcap_snp_c1_12305	0	0.1	0.25	0.31	0.35	0.5	0.51	0.67	0.9	1
solcap_snp_c1_12310	NA	NA	0.3	0.44	0.46	0.63	0.66	0.8	0.95	1
solcap_snp_c1_12330	0	0.1	0.22	0.32	0.35	0.49	0.54	0.67	0.94	1
solcap_snp_c1_12339	0	0.1	0.26	0.41	0.47	0.58	0.66	0.78	0.9	1
solcap_snp_c1_12345	0	0.1	0.16	0.36	0.41	0.51	0.56	0.67	0.91	1
solcap_snp_c1_12354	NA	NA	NA	NA	0.41	0.51	0.54	0.66	0.87	1
solcap_snp_c1_12373	0	0.1	0.32	0.42	0.46	0.54	0.61	0.69	0.9	1
solcap_snp_c1_12375	0	0.12	0.25	0.34	0.35	0.42	0.46	0.56	0.9	1
solcap_snp_c1_12377	0	0.1	0.13	0.41	0.44	0.55	0.61	0.71	0.9	1
solcap_snp_c1_12382	0	0.12	0.34	0.48	0.57	0.68	0.75	0.85	0.95	1
solcap_snp_c1_12406	NA	NA	NA	NA	NA	NA	0.75	0.84	0.86	1
solcap_snp_c1_12409	NA	NA	0.24	0.34	0.41	0.52	0.61	0.73	0.91	1
solcap_snp_c1_12414	0	0.08	0.35	0.51	NA	NA	NA	NA	NA	NA
solcap_snp_c1_12419	NA	NA	0.2	0.31	0.34	0.5	0.51	0.66	0.93	1
solcap_snp_c1_12420	NA	NA	NA	NA	0.5	0.65	0.7	0.85	0.9	1
solcap_snp_c1_12443	0	0.1	0.27	0.4	NA	NA	NA	NA	NA	NA
solcap_snp_c1_12447	0	0.1	0.32	0.41	0.51	0.69	0.71	0.89	0.94	1
solcap_snp_c1_12456	0	0.1	0.25	0.4	NA	NA	NA	NA	NA	NA
solcap_snp_c1_1249	0	0.1	0.31	0.43	0.46	0.58	0.6	0.74	0.9	1
solcap_snp_c1_1250	NA	NA	NA	NA	0.55	0.65	0.66	0.78	0.88	1
solcap_snp_c1_12508	NA	NA	NA	NA	0.56	0.65	0.71	0.83	0.9	1
solcap_snp_c1_12509	0	0.1	0.29	0.42	0.48	0.6	0.69	0.78	NA	NA
solcap_snp_c1_12564	NA	NA	NA	NA	NA	NA	0.59	0.67	0.82	1
solcap_snp_c1_12584	0	0.1	0.25	0.4	0.43	0.53	NA	NA	NA	NA
solcap_snp_c1_12588	0	0.1	0.27	0.4	0.43	0.51	NA	NA	NA	NA
solcap_snp_c1_12597	0	0.1	0.35	0.45	0.54	0.63	0.69	0.81	0.9	1
solcap_snp_c1_1264	0	0.1	0.25	0.4	0.42	0.58	0.61	0.7	0.9	1
solcap_snp_c1_12644	0	0.1	0.25	0.35	0.39	0.47	0.54	0.61	0.9	1
solcap_snp_c1_12691	0	0.11	0.27	0.41	0.47	0.62	0.68	0.72	0.9	1
solcap_snp_c1_12702	0	0.1	0.19	0.27	0.31	0.42	0.49	0.65	0.85	1
solcap_snp_c1_1271	0	0.1	NA	NA	0.48	0.61	0.63	0.78	0.95	1
solcap_snp_c1_12745	0	0.1	0.27	0.36	0.45	0.57	0.66	0.78	0.92	1
solcap_snp_c1_12771	NA	NA	0.25	0.32	0.36	0.47	0.5	0.62	0.88	1
solcap_snp_c1_12797	0	0.1	0.3	0.45	0.49	0.68	0.69	0.85	0.9	1
solcap_snp_c1_12798	0	0.1	0.24	0.32	0.39	0.47	0.56	0.64	0.9	1
solcap_snp_c1_12802	0	0.1	0.22	0.3	0.37	0.5	0.55	0.62	0.9	1
solcap_snp_c1_12821	0	0.15	0.27	0.4	NA	NA	NA	NA	NA	NA
solcap_snp_c1_12825	0	0.1	0.31	0.42	0.45	0.54	NA	NA	0.9	1
solcap_snp_c1_12835	NA	NA	0.25	0.36	0.41	0.54	0.55	0.71	0.92	1
solcap_snp_c1_12858	0	0.1	0.31	0.4	0.49	0.59	0.65	0.75	0.9	1
solcap_snp_c1_12887	NA	NA	NA	NA	0.45	0.57	0.61	0.74	0.92	1
solcap_snp_c1_12895	0	0.12	0.25	0.35	0.44	0.57	0.6	0.74	0.9	1
solcap_snp_c1_12896	0	0.15	0.31	0.39	0.47	0.55	0.62	0.72	0.9	1
solcap_snp_c1_12899	NA	NA	0.28	0.35	0.45	0.58	0.64	0.78	0.88	1
solcap_snp_c1_12912	NA	NA	NA	NA	0.62	0.75	0.78	0.88	0.9	1
solcap_snp_c1_12926	0	0.1	0.27	0.41	0.47	0.59	NA	NA	0.9	1
solcap_snp_c1_12938	NA	NA	0.26	0.35	0.41	0.52	0.6	0.71	0.92	1
solcap_snp_c1_12945	0	0.1	0.26	0.38	0.42	0.54	0.59	0.72	0.9	1
solcap_snp_c1_12966	NA	NA	0.29	0.32	0.42	0.48	0.51	0.62	0.85	1
solcap_snp_c1_12976	0	0.1	0.24	0.34	0.36	0.49	0.51	0.65	0.9	1
solcap_snp_c1_12978	0	0.16	0.22	0.36	0.38	0.5	0.52	0.69	0.9	1
solcap_snp_c1_12981	NA	NA	0.35	0.44	0.51	0.62	0.66	0.76	0.9	1
solcap_snp_c1_13025	0	0.1	0.26	0.39	0.41	0.58	0.6	0.71	0.9	1
solcap_snp_c1_1304	0	0.1	0.22	0.35	0.38	0.49	0.51	0.57	0.6	1
solcap_snp_c1_13043	0	0.1	0.14	0.27	0.33	0.49	0.51	0.64	0.9	1
solcap_snp_c1_13059	0	0.1	0.3	0.41	0.48	0.56	0.62	0.74	0.87	1
solcap_snp_c1_13066	0	0.1	0.26	0.38	0.44	0.56	0.57	0.71	0.9	1
solcap_snp_c1_13068	0	0.1	0.25	0.35	0.39	0.49	0.53	0.69	0.9	1
solcap_snp_c1_13077	0	0.11	0.21	0.34	0.4	0.51	NA	NA	NA	NA
solcap_snp_c1_13085	0	0.15	0.27	0.4	0.41	0.52	0.56	0.65	0.8	1
solcap_snp_c1_13116	0	0.1	0.3	0.38	0.45	0.55	0.62	0.75	0.9	1
solcap_snp_c1_13124	NA	NA	NA	NA	0.4	0.54	0.56	0.73	0.95	1
solcap_snp_c1_13125	0	0.1	0.25	0.39	0.41	0.55	NA	NA	NA	NA
solcap_snp_c1_13135	0	0.1	0.26	0.39	0.45	0.57	0.64	0.75	0.9	1
solcap_snp_c1_13155	0	0.14	0.27	0.38	0.41	0.6	0.69	0.75	0.9	1
solcap_snp_c1_13166	0	0.1	0.18	0.27	0.31	0.45	NA	NA	NA	NA
solcap_snp_c1_13172	0	0.15	NA	NA	0.46	0.59	0.61	0.75	0.9	1
solcap_snp_c1_1318	0	0.1	0.24	0.34	0.38	0.45	0.51	0.6	0.75	1
solcap_snp_c1_13186	0	0.18	0.25	0.36	0.4	0.53	NA	NA	NA	NA
solcap_snp_c1_13187	0	0.1	0.26	0.34	0.39	0.49	0.54	0.63	0.75	1
solcap_snp_c1_13189	0	0.1	0.25	0.36	0.41	0.51	NA	NA	NA	NA
solcap_snp_c1_13229	0	0.16	0.3	0.41	0.42	0.56	0.57	0.74	0.85	1
solcap_snp_c1_1323	0	0.1	0.32	0.46	0.48	0.6	0.66	0.75	0.9	1
solcap_snp_c1_13233	NA	NA	0.25	0.32	0.36	0.47	0.5	0.63	0.9	1
solcap_snp_c1_13236	0	0.1	0.31	0.4	0.47	0.54	0.59	0.72	0.9	1
solcap_snp_c1_13243	0	0.1	0.25	0.4	0.45	0.58	0.6	0.77	0.9	1
solcap_snp_c1_13293	0	0.1	0.25	0.36	0.41	0.55	0.56	0.7	0.9	1
solcap_snp_c1_13296	NA	NA	NA	NA	0.41	0.49	0.51	0.75	0.87	1
solcap_snp_c1_13304	0	0.19	0.28	0.38	0.41	0.5	NA	NA	NA	NA
solcap_snp_c1_1331	0	0.1	0.3	0.45	NA	NA	NA	NA	NA	NA
solcap_snp_c1_13318	0	0.1	0.25	0.4	0.41	0.56	0.57	0.7	0.85	1
solcap_snp_c1_13349	0	0.2	0.3	0.45	0.49	0.63	0.65	0.79	0.9	1
solcap_snp_c1_13378	0	0.1	NA	NA	0.44	0.61	0.65	0.8	0.9	1
solcap_snp_c1_13385	0	0.15	0.27	0.48	0.5	0.61	0.64	0.78	0.9	1
solcap_snp_c1_13396	0	0.13	0.27	0.4	0.47	0.55	0.65	0.75	0.9	1
solcap_snp_c1_13422	0	0.12	0.22	0.31	0.34	0.44	0.54	0.59	0.9	1
solcap_snp_c1_13429	0	0.1	0.25	0.54	0.55	0.72	0.75	0.85	0.95	1
solcap_snp_c1_13430	0	0.1	0.22	0.34	0.37	0.49	0.52	0.66	0.9	1
solcap_snp_c1_13459	0	0.11	0.21	0.34	0.36	0.46	NA	NA	NA	NA
solcap_snp_c1_13465	0	0.1	0.25	0.38	0.47	0.55	NA	NA	NA	NA
solcap_snp_c1_13481	0	0.1	0.23	0.32	0.37	0.49	0.56	0.69	0.92	1
solcap_snp_c1_13482	0	0.1	0.25	0.39	0.41	0.51	NA	NA	0.9	1
solcap_snp_c1_13483	0	0.1	0.34	0.43	0.5	0.6	0.65	0.77	0.9	1
solcap_snp_c1_13506	NA	NA	NA	NA	0.5	0.61	0.63	0.76	0.9	1
solcap_snp_c1_13515	NA	NA	0.3	0.4	0.43	0.55	0.56	0.68	0.9	1
solcap_snp_c1_13524	0	0.15	0.25	0.36	0.39	0.51	0.6	0.7	0.9	1
solcap_snp_c1_13526	0	0.12	0.14	0.24	0.26	0.37	0.4	0.5	0.9	1
solcap_snp_c1_13530	0	0.15	0.3	0.44	0.46	0.55	0.57	0.75	0.8	1
solcap_snp_c1_13531	0	0.09	0.35	0.5	0.51	0.6	0.7	0.76	0.9	1
solcap_snp_c1_13586	NA	NA	NA	NA	0.43	0.54	0.57	0.69	0.9	1
solcap_snp_c1_13594	0	0.07	0.2	0.39	0.41	0.52	NA	NA	NA	NA
solcap_snp_c1_13612	0	0.15	0.22	0.34	0.35	0.42	NA	NA	NA	NA
solcap_snp_c1_13638	0	0.15	0.27	0.35	0.41	0.5	0.5	0.65	NA	NA
solcap_snp_c1_13641	NA	NA	0.4	0.48	0.5	0.58	0.61	0.75	0.9	1
solcap_snp_c1_13644	0	0.1	0.2	0.3	0.34	0.45	0.5	0.6	0.9	1
solcap_snp_c1_13651	NA	NA	0.55	0.62	0.64	0.71	0.74	0.81	0.9	1
solcap_snp_c1_13652	0	0.15	0.37	0.45	0.5	0.6	0.61	0.75	0.88	1
solcap_snp_c1_13663	0	0.1	0.38	0.5	0.51	0.64	0.68	0.79	0.9	1
solcap_snp_c1_13671	0	0.05	0.24	0.45	0.46	0.65	0.7	0.85	0.9	1
solcap_snp_c1_13681	0	0.1	0.35	0.49	NA	NA	NA	NA	NA	NA
solcap_snp_c1_13682	0	0.1	0.3	0.4	0.42	0.55	0.57	0.71	0.9	1
solcap_snp_c1_13683	NA	NA	NA	NA	0.45	0.6	0.61	0.76	0.9	1
solcap_snp_c1_13686	0	0.08	0.21	0.32	0.36	0.46	0.52	0.63	NA	NA
solcap_snp_c1_13697	NA	NA	NA	NA	0.4	0.51	0.55	0.7	0.9	1
solcap_snp_c1_13698	0	0.1	0.23	0.45	0.55	0.7	0.76	0.9	0.95	1
solcap_snp_c1_13762	0	0.15	0.34	0.53	0.55	0.72	0.75	0.86	0.92	1
solcap_snp_c1_13767	NA	NA	0.3	0.45	0.5	0.6	0.65	0.79	0.9	1
solcap_snp_c1_13769	NA	NA	NA	NA	0.52	0.63	0.7	0.83	0.9	1
solcap_snp_c1_13786	0	0.15	0.24	0.34	0.36	0.45	NA	NA	NA	NA
solcap_snp_c1_13805	0	0.1	0.22	0.35	NA	NA	NA	NA	NA	NA
solcap_snp_c1_13809	0	0.1	0.27	0.44	0.51	0.65	NA	NA	NA	NA
solcap_snp_c1_1383	0	0.14	0.21	0.34	NA	NA	NA	NA	NA	NA
solcap_snp_c1_13847	NA	NA	0.35	0.42	0.55	0.64	0.7	0.8	0.9	1
solcap_snp_c1_13859	NA	NA	NA	NA	0.5	0.65	0.7	0.82	0.9	1
solcap_snp_c1_13883	NA	NA	0.35	0.45	0.46	0.55	0.58	0.69	0.85	1
solcap_snp_c1_13886	0	0.1	NA	NA	0.43	0.51	0.61	0.73	0.9	1
solcap_snp_c1_13887	NA	NA	NA	NA	0.45	0.55	0.61	0.74	0.9	1
solcap_snp_c1_1391	0	0.15	0.25	0.4	NA	NA	NA	NA	NA	NA
solcap_snp_c1_13910	0	0.1	0.27	0.35	0.42	0.52	0.58	0.69	0.9	1
solcap_snp_c1_13911	0	0.1	0.25	0.36	0.4	0.52	0.57	0.69	0.9	1
solcap_snp_c1_13912	0	0.15	0.32	0.42	0.44	0.56	0.6	0.73	0.81	1
solcap_snp_c1_13923	0	0.2	0.26	0.31	0.32	0.45	0.49	0.57	0.9	1
solcap_snp_c1_13929	0	0.1	0.26	0.36	0.39	0.51	0.55	0.7	0.9	1
solcap_snp_c1_1394	NA	NA	NA	NA	NA	NA	0.65	0.77	0.87	1
solcap_snp_c1_13951	NA	NA	0.27	0.35	0.43	0.53	0.6	0.71	0.9	1
solcap_snp_c1_13996	0	0.11	0.2	0.33	0.36	0.49	0.55	0.65	0.85	1
solcap_snp_c1_13998	0	0.18	0.3	0.42	0.46	0.59	0.65	0.75	NA	NA
solcap_snp_c1_14038	0	0.1	0.35	0.46	0.52	0.65	NA	NA	NA	NA
solcap_snp_c1_14039	NA	NA	0.25	0.33	0.4	0.55	0.6	0.75	0.9	1
solcap_snp_c1_14044	0	0.11	0.35	0.45	0.5	0.62	0.64	0.74	0.9	1
solcap_snp_c1_14053	0	0.15	0.25	0.39	0.41	0.53	NA	NA	NA	NA
solcap_snp_c1_14083	0	0.1	0.26	0.39	0.48	0.6	0.67	0.8	0.9	1
solcap_snp_c1_14086	0	0.12	0.31	0.45	NA	NA	NA	NA	NA	NA
solcap_snp_c1_14089	NA	NA	NA	NA	0.42	0.53	0.61	0.74	0.9	1
solcap_snp_c1_14108	0	0.1	0.27	0.36	0.44	0.52	0.61	0.72	0.9	1
solcap_snp_c1_14166	0	0.1	0.3	0.4	0.49	0.65	0.7	0.85	0.95	1
solcap_snp_c1_14174	0	0.1	0.15	0.29	0.31	0.47	0.51	0.65	NA	NA
solcap_snp_c1_14197	0	0.1	0.3	0.4	0.46	0.55	0.6	0.7	0.9	1
solcap_snp_c1_1420	0	0.1	0.25	0.36	NA	NA	NA	NA	NA	NA
solcap_snp_c1_1422	0	0.07	0.16	0.29	NA	NA	NA	NA	NA	NA
solcap_snp_c1_14236	NA	NA	NA	NA	0.46	0.53	0.6	0.7	0.88	1
solcap_snp_c1_14248	0	0.1	0.25	0.35	0.42	0.55	0.6	0.75	0.9	1
solcap_snp_c1_14249	0	0.13	0.3	0.4	0.42	0.55	0.61	0.76	0.88	1
solcap_snp_c1_1425	0	0.12	0.25	0.4	0.45	0.55	NA	NA	NA	NA
solcap_snp_c1_14259	NA	NA	NA	NA	0.45	0.55	0.6	0.7	0.9	1
solcap_snp_c1_1426	0	0.11	0.31	0.45	0.46	0.56	0.62	0.74	0.9	1
solcap_snp_c1_14261	0	0.1	0.28	0.4	0.45	0.55	0.6	0.75	0.85	1
solcap_snp_c1_14271	NA	NA	0.25	0.3	0.38	0.53	0.55	0.72	0.87	1
solcap_snp_c1_14280	0	0.12	0.26	0.36	0.43	0.54	0.56	0.75	0.9	1
solcap_snp_c1_14281	0	0.1	0.3	0.45	0.5	0.6	NA	NA	NA	NA
solcap_snp_c1_14293	0	0.1	0.22	0.35	0.4	0.51	0.6	0.7	0.9	1
solcap_snp_c1_14314	0	0.1	0.13	0.32	NA	NA	NA	NA	NA	NA
solcap_snp_c1_14370	0	0.1	0.21	0.38	NA	NA	NA	NA	NA	NA
solcap_snp_c1_14388	0	0.14	0.35	0.5	0.61	0.78	0.81	0.91	0.95	1
solcap_snp_c1_14392	NA	NA	NA	NA	0.45	0.55	0.62	0.75	0.9	1
solcap_snp_c1_14393	0	0.08	0.2	0.3	0.32	0.45	NA	NA	NA	NA
solcap_snp_c1_14394	NA	NA	0.25	0.35	0.41	0.5	0.57	0.7	0.9	1
solcap_snp_c1_14396	0	0.11	0.16	0.35	0.37	0.51	0.55	0.7	0.9	1
solcap_snp_c1_14397	0	0.1	0.15	0.33	0.35	0.49	0.51	0.65	0.84	1
solcap_snp_c1_14402	0	0.15	0.2	0.35	NA	NA	NA	NA	NA	NA
solcap_snp_c1_14404	0	0.1	0.15	0.35	NA	NA	NA	NA	NA	NA
solcap_snp_c1_14419	0	0.15	0.24	0.34	0.36	0.45	NA	NA	NA	NA
solcap_snp_c1_14442	0	0.15	0.3	0.42	0.46	0.56	0.63	0.75	0.8	1
solcap_snp_c1_14476	0	0.18	0.31	0.41	0.45	0.55	0.63	0.71	NA	NA
solcap_snp_c1_14512	0	0.33	0.38	0.5	0.51	0.67	0.68	0.8	0.9	1
solcap_snp_c1_14538	NA	NA	NA	NA	0.4	0.5	0.55	0.65	0.87	1
solcap_snp_c1_14569	0	0.1	0.25	0.41	0.49	0.65	0.7	0.8	0.9	1
solcap_snp_c1_14577	0	0.15	0.34	0.5	0.54	0.65	0.7	0.8	0.9	1
solcap_snp_c1_1458	NA	NA	0.45	0.51	0.53	0.62	0.65	0.75	0.9	1
solcap_snp_c1_14614	0	0.1	0.25	0.4	0.41	0.53	0.6	0.7	0.9	1
solcap_snp_c1_14629	0	0.15	0.32	0.4	0.47	0.56	NA	NA	NA	NA
solcap_snp_c1_14633	NA	NA	0.3	0.36	0.45	0.54	0.63	0.73	0.9	1
solcap_snp_c1_14645	0	0.1	0.25	0.37	0.39	0.49	0.51	0.65	0.85	1
solcap_snp_c1_14648	0	0.1	0.25	0.38	0.41	0.55	0.58	0.72	0.9	1
solcap_snp_c1_14649	0	0.1	0.25	0.38	0.41	0.56	0.6	0.7	0.9	1
solcap_snp_c1_14650	NA	NA	NA	NA	0.45	0.55	0.6	0.7	0.9	1
solcap_snp_c1_14654	0	0.1	0.15	0.29	0.31	0.47	0.51	0.61	0.9	1
solcap_snp_c1_14663	0	0.15	0.3	0.45	0.49	0.57	NA	NA	NA	NA
solcap_snp_c1_14664	0	0.1	0.25	0.38	0.41	0.5	0.56	0.7	0.85	1
solcap_snp_c1_14668	NA	NA	0.25	0.34	0.35	0.49	0.51	0.62	0.9	1
solcap_snp_c1_14669	0	0.2	0.22	0.39	NA	NA	NA	NA	NA	NA
solcap_snp_c1_14674	0	0.15	0.3	0.41	0.45	0.55	0.6	0.7	NA	NA
solcap_snp_c1_14676	NA	NA	0.25	0.37	0.4	0.52	0.56	0.67	0.9	1
solcap_snp_c1_1468	0	0.15	0.25	0.34	0.38	0.5	0.54	0.66	0.9	1
solcap_snp_c1_14683	0	0.1	0.3	0.44	0.46	0.58	0.61	0.72	0.9	1
solcap_snp_c1_14684	0	0.05	0.3	0.41	0.45	0.55	0.62	0.72	NA	NA
solcap_snp_c1_1470	0	0.1	0.25	0.35	0.39	0.5	0.54	0.69	0.9	1
solcap_snp_c1_14700	0	0.15	0.25	0.4	NA	NA	NA	NA	NA	NA
solcap_snp_c1_14763	0	0.1	0.3	0.4	0.43	0.55	0.6	0.74	0.95	1
solcap_snp_c1_14767	0	0.12	0.4	0.49	0.51	0.6	0.62	0.75	0.85	1
solcap_snp_c1_14770	0	0.18	0.25	0.39	0.42	0.54	0.56	0.71	0.9	1
solcap_snp_c1_14778	0	0.1	0.26	0.44	0.45	0.56	0.58	0.79	0.9	1
solcap_snp_c1_14783	NA	NA	NA	NA	0.5	0.6	0.74	0.87	0.95	1
solcap_snp_c1_1481	NA	NA	NA	NA	0.4	0.5	0.59	0.68	0.9	1
solcap_snp_c1_14813	0	0.1	NA	NA	0.36	0.5	0.53	0.68	0.9	1
solcap_snp_c1_14840	0	0.1	0.2	0.35	0.39	0.5	NA	NA	NA	NA
solcap_snp_c1_14841	0	0.1	0.26	0.36	0.4	0.52	0.59	0.71	0.9	1
solcap_snp_c1_14869	0	0.1	0.26	0.39	0.4	0.59	0.65	0.8	0.9	1
solcap_snp_c1_14870	0	0.1	0.28	0.37	0.42	0.58	0.62	0.75	0.9	1
solcap_snp_c1_14880	NA	NA	NA	NA	NA	NA	0.59	0.72	0.9	1
solcap_snp_c1_14884	0	0.1	0.22	0.35	0.38	0.5	NA	NA	NA	NA
solcap_snp_c1_14931	0	0.1	0.25	0.37	0.4	0.5	0.51	0.71	0.9	1
solcap_snp_c1_1495	NA	NA	NA	NA	NA	NA	0.55	0.7	0.9	1
solcap_snp_c1_14951	0	0.1	0.27	0.4	0.42	0.55	0.64	0.75	0.9	1
solcap_snp_c1_14954	0	0.3	0.33	0.42	0.45	0.55	0.56	0.66	0.8	1
solcap_snp_c1_14956	0	0.1	0.2	0.34	0.36	0.46	0.5	0.6	0.9	1
solcap_snp_c1_14959	0	0.15	0.27	0.36	0.4	0.51	0.55	0.65	NA	NA
solcap_snp_c1_14973	0	0.1	0.25	0.34	0.37	0.46	0.52	0.63	0.9	1
solcap_snp_c1_14975	0	0.1	0.27	0.35	0.42	0.54	0.61	0.7	0.9	1
solcap_snp_c1_14992	0	0.1	0.22	0.35	0.41	0.55	0.6	0.75	0.9	1
solcap_snp_c1_15006	NA	NA	NA	NA	0.48	0.6	0.62	0.75	0.9	1
solcap_snp_c1_15012	0	0.1	0.24	0.35	0.4	0.5	0.55	0.66	0.9	1
solcap_snp_c1_1504	0	0.09	0.21	0.3	0.38	0.47	0.52	0.65	0.9	1
solcap_snp_c1_15044	0	0.15	0.27	0.38	0.42	0.55	0.6	0.75	0.9	1
solcap_snp_c1_15045	0	0.1	0.28	0.4	0.42	0.58	0.6	0.75	0.9	1
solcap_snp_c1_15046	0	0.12	0.27	0.4	0.42	0.56	0.65	0.75	NA	NA
solcap_snp_c1_15048	0	0.1	0.25	0.37	0.41	0.51	0.6	0.7	0.9	1
solcap_snp_c1_15061	NA	NA	NA	NA	NA	NA	0.68	0.77	0.9	1
solcap_snp_c1_15062	NA	NA	NA	NA	NA	NA	0.79	0.86	0.9	1
solcap_snp_c1_15081	NA	NA	NA	NA	NA	NA	0.67	0.76	0.95	1
solcap_snp_c1_15085	NA	NA	NA	NA	0.42	0.54	0.6	0.7	0.9	1
solcap_snp_c1_151	0	0.05	0.3	0.41	0.45	0.55	0.61	0.75	0.9	1
solcap_snp_c1_15106	0	0.15	0.25	0.37	NA	NA	NA	NA	NA	NA
solcap_snp_c1_1512	0	0.15	0.22	0.34	0.41	0.52	0.55	0.68	0.9	1
solcap_snp_c1_15123	0	0.1	0.25	0.4	0.43	0.57	0.61	0.75	0.9	1
solcap_snp_c1_15178	0	0.05	0.25	0.37	0.4	0.57	NA	NA	NA	NA
solcap_snp_c1_15191	NA	NA	NA	NA	0.4	0.5	0.55	0.65	0.85	1
solcap_snp_c1_15192	0	0.15	0.22	0.32	0.35	0.45	0.5	0.62	0.9	1
solcap_snp_c1_15204	0	0.1	0.27	0.4	0.44	0.53	NA	NA	NA	NA
solcap_snp_c1_15213	NA	NA	NA	NA	0.39	0.49	0.52	0.65	0.77	1
solcap_snp_c1_15218	0	0.1	0.25	0.35	0.42	0.52	0.6	0.7	0.9	1
solcap_snp_c1_15219	0	0.12	0.28	0.37	0.45	0.53	0.61	0.71	0.9	1
solcap_snp_c1_15237	0	0.1	0.2	0.34	0.35	0.52	0.55	0.7	0.9	1
solcap_snp_c1_15241	0	0.1	0.2	0.35	0.36	0.5	0.55	0.65	0.9	1
solcap_snp_c1_15249	0	0.15	0.25	0.37	0.41	0.5	0.55	0.65	0.8	1
solcap_snp_c1_15260	0	0.12	0.21	0.32	0.34	0.47	0.49	0.6	0.9	1
solcap_snp_c1_15292	0	0.1	0.25	0.4	0.41	0.53	0.55	0.75	0.88	1
solcap_snp_c1_15330	0	0.1	0.25	0.35	NA	NA	NA	NA	NA	NA
solcap_snp_c1_15331	0	0.1	0.26	0.35	0.36	0.46	0.47	0.58	0.6	1
solcap_snp_c1_15340	0	0.48	0.49	0.6	0.62	0.72	0.74	0.85	0.9	1
solcap_snp_c1_15342	0	0.41	0.45	0.59	0.61	0.74	0.76	0.88	0.92	1
solcap_snp_c1_15343	0	0.15	0.3	0.47	0.52	0.66	0.68	0.81	0.9	1
solcap_snp_c1_1535	0	0.1	0.28	0.44	0.5	0.62	0.7	0.8	0.9	1
solcap_snp_c1_1536	NA	NA	0.25	0.34	0.37	0.47	0.54	0.67	0.9	1
solcap_snp_c1_15371	0	0.1	0.25	0.38	0.4	0.5	0.58	0.65	NA	NA
solcap_snp_c1_15374	0	0.15	0.22	0.38	NA	NA	NA	NA	NA	NA
solcap_snp_c1_1539	0	0.15	0.3	0.4	0.42	0.52	0.55	0.7	0.85	1
solcap_snp_c1_15404	NA	NA	NA	NA	0.5	0.6	0.65	0.75	0.85	1
solcap_snp_c1_15416	0	0.1	0.3	0.45	0.46	0.6	NA	NA	0.9	1
solcap_snp_c1_15451	NA	NA	0.35	0.45	0.47	0.61	0.65	0.8	0.9	1
solcap_snp_c1_15456	0	0.2	0.25	0.42	0.45	0.53	0.55	0.65	NA	NA
solcap_snp_c1_15466	0	0.1	0.35	0.46	0.56	0.67	0.7	0.81	0.9	1
solcap_snp_c1_15470	0	0.11	0.25	0.36	0.39	0.52	0.58	0.7	0.9	1
solcap_snp_c1_15481	NA	NA	0.28	0.4	0.44	0.55	0.6	0.74	0.9	1
solcap_snp_c1_15484	0	0.15	0.35	0.45	0.5	0.6	0.64	0.75	0.85	1
solcap_snp_c1_15485	0	0.15	0.2	0.36	0.38	0.5	0.55	0.67	0.9	1
solcap_snp_c1_15495	0	0.1	0.28	0.38	0.45	0.54	0.6	0.7	0.9	1
solcap_snp_c1_15505	0	0.15	0.3	0.43	0.45	0.5	0.52	0.65	0.85	1
solcap_snp_c1_15513	NA	NA	0.27	0.37	0.41	0.54	0.58	0.7	0.9	1
solcap_snp_c1_15521	NA	NA	NA	NA	0.46	0.56	0.65	0.77	0.9	1
solcap_snp_c1_15530	0	0.31	0.38	0.44	0.46	0.58	0.65	0.75	0.9	1
solcap_snp_c1_15536	0	0.1	0.3	0.45	0.46	0.59	0.61	0.75	0.9	1
solcap_snp_c1_15547	0	0.1	0.25	0.36	0.42	0.55	0.61	0.8	0.9	1
solcap_snp_c1_15563	0	0.12	0.2	0.32	0.38	0.5	NA	NA	NA	NA
solcap_snp_c1_15579	0	0.2	0.26	0.4	0.48	0.6	0.7	0.81	0.9	1
solcap_snp_c1_15580	0	0.2	0.27	0.4	0.46	0.6	0.68	0.83	0.9	1
solcap_snp_c1_15590	0	0.1	0.25	0.37	0.4	0.59	0.62	0.78	0.9	1
solcap_snp_c1_15594	NA	NA	NA	NA	0.5	0.65	0.7	0.82	0.9	1
solcap_snp_c1_156	0	0.1	0.21	0.3	0.34	0.48	0.51	0.6	0.9	1
solcap_snp_c1_15612	0	0.15	0.3	0.46	0.5	0.6	NA	NA	NA	NA
solcap_snp_c1_15614	0	0.2	0.3	0.38	0.42	0.54	NA	NA	NA	NA
solcap_snp_c1_15618	NA	NA	NA	NA	0.45	0.61	0.65	0.79	0.9	1
solcap_snp_c1_15641	0	0.1	0.4	0.48	0.51	0.67	0.7	0.8	0.85	1
solcap_snp_c1_15642	0	0.15	0.3	0.45	0.49	0.59	NA	NA	NA	NA
solcap_snp_c1_15657	NA	NA	0.35	0.44	0.48	0.6	0.65	0.76	0.87	1
solcap_snp_c1_15658	0	0.1	0.21	0.34	0.37	0.5	0.52	0.66	0.9	1
solcap_snp_c1_15684	0	0.1	0.21	0.34	0.36	0.52	0.6	0.7	0.9	1
solcap_snp_c1_15689	0	0.1	0.28	0.38	0.44	0.57	0.6	0.7	0.87	1
solcap_snp_c1_15692	NA	NA	0.29	0.44	0.5	0.66	0.72	0.86	0.92	1
solcap_snp_c1_15694	0	0.1	0.27	0.37	0.4	0.53	0.58	0.72	0.9	1
solcap_snp_c1_15700	0	0.1	0.3	0.4	0.48	0.58	NA	NA	NA	NA
solcap_snp_c1_15714	0	0.1	0.25	0.39	0.4	0.55	0.61	0.72	0.9	1
solcap_snp_c1_15717	0	0.18	0.33	0.49	0.51	0.69	NA	NA	NA	NA
solcap_snp_c1_15726	0	0.15	0.33	0.46	0.51	0.64	0.69	0.8	0.9	1
solcap_snp_c1_15746	0	0.15	0.27	0.38	0.41	0.51	NA	NA	NA	NA
solcap_snp_c1_15755	NA	NA	0.46	0.58	0.62	0.74	0.75	0.86	0.88	1
solcap_snp_c1_15756	0	0.1	0.18	0.31	0.33	0.49	NA	NA	NA	NA
solcap_snp_c1_15760	0	0.15	0.28	0.37	0.42	0.55	0.6	0.7	0.9	1
solcap_snp_c1_15780	NA	NA	0.28	0.37	0.45	0.56	0.62	0.76	0.9	1
solcap_snp_c1_15782	NA	NA	0.3	0.4	0.45	0.55	0.58	0.75	0.85	1
solcap_snp_c1_15783	0	0.15	0.34	0.46	NA	NA	NA	NA	NA	NA
solcap_snp_c1_15787	NA	NA	NA	NA	0.42	0.52	0.54	0.67	0.85	1
solcap_snp_c1_15811	0	0.15	0.2	0.35	0.4	0.5	NA	NA	NA	NA
solcap_snp_c1_15829	0	0.1	0.25	0.36	0.44	0.58	0.62	0.76	0.9	1
solcap_snp_c1_15839	0	0.15	0.2	0.35	0.42	0.55	NA	NA	NA	NA
solcap_snp_c1_15843	NA	NA	0.5	0.6	0.62	0.7	0.72	0.8	0.92	1
solcap_snp_c1_15853	0	0.1	0.25	0.38	0.45	0.57	NA	NA	NA	NA
solcap_snp_c1_15855	NA	NA	NA	NA	0.48	0.6	0.62	0.75	0.9	1
solcap_snp_c1_15858	NA	NA	0.3	0.39	0.42	0.55	0.59	0.71	0.9	1
solcap_snp_c1_15872	0	0.1	0.22	0.32	0.37	0.5	0.55	0.65	0.9	1
solcap_snp_c1_15873	0	0.1	0.22	0.35	0.4	0.5	NA	NA	NA	NA
solcap_snp_c1_15886	NA	NA	NA	NA	0.7	0.82	0.83	0.92	0.95	1
solcap_snp_c1_15889	0	0.1	0.28	0.4	0.43	0.57	0.62	0.71	0.9	1
solcap_snp_c1_15906	0	0.35	0.4	0.53	0.56	0.68	0.7	0.81	0.9	1
solcap_snp_c1_15909	NA	NA	NA	NA	0.5	0.63	0.68	0.8	0.9	1
solcap_snp_c1_1591	NA	NA	NA	NA	0.48	0.6	0.66	0.8	0.88	1
solcap_snp_c1_15911	0	0.1	0.15	0.29	0.32	0.5	0.58	0.75	0.9	1
solcap_snp_c1_15913	NA	NA	NA	NA	NA	NA	0.7	0.85	0.94	1
solcap_snp_c1_15914	0	0.1	0.3	0.4	0.43	0.6	0.67	0.78	0.85	1
solcap_snp_c1_15925	0	0.1	0.2	0.32	0.37	0.5	0.52	0.68	0.9	1
solcap_snp_c1_15926	0	0.15	0.35	0.4	0.46	0.6	0.62	0.75	0.9	1
solcap_snp_c1_15965	0	0.17	0.3	0.4	0.45	0.55	0.6	0.71	0.9	1
solcap_snp_c1_15973	0	0.1	0.28	0.38	0.45	0.59	0.65	0.8	0.9	1
solcap_snp_c1_15975	NA	NA	NA	NA	0.46	0.56	0.59	0.71	0.85	1
solcap_snp_c1_15982	0	0.15	0.32	0.4	0.46	0.56	0.65	0.75	NA	NA
solcap_snp_c1_15983	0	0.1	0.25	0.35	0.42	0.55	0.6	0.74	0.9	1
solcap_snp_c1_16001	0	0.15	0.25	0.38	0.4	0.55	0.6	0.75	0.9	1
solcap_snp_c1_16011	0	0.12	0.2	0.32	0.35	0.45	NA	NA	NA	NA
solcap_snp_c1_16021	NA	NA	NA	NA	0.45	0.6	0.67	0.8	0.87	1
solcap_snp_c1_16052	NA	NA	NA	NA	0.4	0.55	0.6	0.74	0.9	1
solcap_snp_c1_16079	0	0.18	0.25	0.47	0.5	0.65	0.7	0.8	0.85	1
solcap_snp_c1_16094	NA	NA	0.25	0.35	0.42	0.52	0.55	0.75	0.85	1
solcap_snp_c1_16106	0	0.15	0.27	0.39	0.42	0.55	0.6	0.75	0.9	1
solcap_snp_c1_16111	NA	NA	NA	NA	0.35	0.47	0.5	0.65	0.84	1
solcap_snp_c1_16114	0	0.1	0.25	0.37	0.41	0.53	0.55	0.7	0.85	1
solcap_snp_c1_16127	NA	NA	0.25	0.35	0.43	0.54	0.57	0.75	0.9	1
solcap_snp_c1_16129	0	0.17	0.3	0.45	0.47	0.55	NA	NA	NA	NA
solcap_snp_c1_16131	NA	NA	NA	NA	0.4	0.53	0.56	0.78	0.82	1
solcap_snp_c1_16141	0	0.1	0.2	0.3	0.34	0.45	0.5	0.65	0.8	1
solcap_snp_c1_16148	0	0.15	0.3	0.46	0.5	0.65	0.7	0.8	0.87	1
solcap_snp_c1_16169	0	0.15	0.25	0.36	0.39	0.48	0.54	0.64	0.85	1
solcap_snp_c1_16170	0	0.1	0.25	0.35	0.42	0.52	0.55	0.75	0.9	1
solcap_snp_c1_16171	0	0.15	0.26	0.37	0.39	0.5	0.54	0.65	0.9	1
solcap_snp_c1_16191	0	0.1	0.22	0.35	0.4	0.55	0.6	0.75	0.9	1
solcap_snp_c1_16193	0	0.1	0.3	0.4	0.45	0.55	0.6	0.75	0.85	1
solcap_snp_c1_16194	0	0.1	0.25	0.35	0.41	0.58	0.6	0.75	0.9	1
solcap_snp_c1_16195	0	0.2	0.4	0.52	0.55	0.68	0.72	0.85	NA	NA
solcap_snp_c1_16196	NA	NA	NA	NA	0.5	0.6	0.65	0.79	0.85	1
solcap_snp_c1_16212	0	0.15	0.25	0.38	0.42	0.52	NA	NA	NA	NA
solcap_snp_c1_16221	0	0.15	0.37	0.51	0.53	0.64	0.66	0.78	0.9	1
solcap_snp_c1_16222	0	0.15	0.3	0.4	0.43	0.53	0.56	0.68	0.9	1
solcap_snp_c1_16225	0	0.1	0.25	0.35	0.42	0.54	0.62	0.72	0.85	1
solcap_snp_c1_16227	0	0.23	0.27	0.38	0.4	0.52	0.54	0.61	0.8	1
solcap_snp_c1_16250	NA	NA	NA	NA	0.45	0.55	0.65	0.75	0.9	1
solcap_snp_c1_16258	0	0.15	0.25	0.35	0.4	0.52	0.55	0.7	0.9	1
solcap_snp_c1_16261	NA	NA	NA	NA	0.42	0.53	0.6	0.72	0.95	1
solcap_snp_c1_16267	0	0.1	0.28	0.45	0.5	0.6	0.7	0.81	NA	NA
solcap_snp_c1_16286	NA	NA	0.38	0.45	0.55	0.65	0.68	0.8	0.87	1
solcap_snp_c1_16291	0	0.12	0.25	0.38	0.41	0.6	0.65	0.8	0.95	1
solcap_snp_c1_16301	NA	NA	NA	NA	0.47	0.58	0.62	0.76	0.9	1
solcap_snp_c1_16325	0	0.15	0.3	0.41	0.47	0.6	0.68	0.78	NA	NA
solcap_snp_c1_16351	0	0.15	0.27	0.4	0.43	0.55	0.58	0.7	0.85	1
solcap_snp_c1_16358	0	0.1	0.25	0.43	0.45	0.58	0.61	0.74	0.9	1
solcap_snp_c1_16362	NA	NA	NA	NA	0.4	0.5	0.52	0.65	0.9	1
solcap_snp_c1_1638	NA	NA	0.35	0.45	0.48	0.57	0.6	0.75	0.87	1
solcap_snp_c1_16381	0	0.1	0.2	0.35	0.4	0.5	0.55	0.65	NA	NA
solcap_snp_c1_16382	NA	NA	0.25	0.35	0.39	0.51	0.57	0.71	0.9	1
solcap_snp_c1_16394	NA	NA	NA	NA	0.4	0.52	0.55	0.7	0.85	1
solcap_snp_c1_16413	0	0.15	0.25	0.4	0.42	0.54	0.56	0.7	0.82	1
solcap_snp_c1_16414	0	0.15	0.3	0.44	0.46	0.62	0.64	0.75	0.9	1
solcap_snp_c1_16421	NA	NA	NA	NA	0.4	0.61	0.63	0.75	0.9	1
solcap_snp_c1_16423	0	0.11	0.3	0.48	0.51	0.6	NA	NA	NA	NA
solcap_snp_c1_16425	NA	NA	0.25	0.31	0.35	0.45	0.48	0.62	0.85	1
solcap_snp_c1_16435	NA	NA	NA	NA	0.45	0.55	0.6	0.75	0.9	1
solcap_snp_c1_1645	0	0.15	0.23	0.32	0.35	0.45	0.48	0.6	0.8	1
solcap_snp_c1_16450	NA	NA	NA	NA	0.42	0.54	0.55	0.7	0.9	1
solcap_snp_c1_16459	0	0.1	0.22	0.33	0.36	0.5	0.59	0.71	0.9	1
solcap_snp_c1_16470	0	0.1	0.27	0.38	0.45	0.6	0.65	0.78	0.9	1
solcap_snp_c1_16472	NA	NA	NA	NA	NA	NA	0.79	0.9	0.95	1
solcap_snp_c1_16490	NA	NA	NA	NA	NA	NA	0.62	0.78	0.88	1
solcap_snp_c1_16495	0	0.13	0.23	0.36	0.46	0.56	NA	NA	NA	NA
solcap_snp_c1_16496	0	0.15	0.27	0.36	0.43	0.52	0.55	0.7	0.9	1
solcap_snp_c1_16513	0	0.16	0.32	0.42	0.45	0.55	0.59	0.71	0.9	1
solcap_snp_c1_16515	0	0.15	0.25	0.37	0.4	0.53	NA	NA	NA	NA
solcap_snp_c1_1653	0	0.15	0.3	0.42	0.45	0.55	0.59	0.74	0.85	1
solcap_snp_c1_16534	0	0.15	0.25	0.4	0.42	0.55	0.57	0.72	0.9	1
solcap_snp_c1_16540	NA	NA	NA	NA	0.37	0.5	0.54	0.67	0.84	1
solcap_snp_c1_16542	0	0.1	0.2	0.32	0.36	0.47	0.5	0.65	0.9	1
solcap_snp_c1_16552	0	0.15	0.25	0.4	NA	NA	NA	NA	NA	NA
solcap_snp_c1_16555	NA	NA	0.3	0.4	0.44	0.54	0.61	0.75	0.9	1
solcap_snp_c1_16585	0	0.1	0.24	0.35	0.37	0.46	0.47	0.6	0.9	1
solcap_snp_c1_16588	0	0.1	0.2	0.26	0.34	0.44	0.47	0.58	0.62	1
solcap_snp_c1_16625	0	0.11	0.23	0.35	0.42	0.52	0.55	0.68	NA	NA
solcap_snp_c1_16643	0	0.1	0.32	0.42	0.45	0.55	0.61	0.7	0.9	1
solcap_snp_c1_16651	0	0.15	0.22	0.34	0.37	0.55	NA	NA	NA	NA
solcap_snp_c1_16656	0	0.1	0.25	0.35	0.4	0.5	0.54	0.65	0.9	1
solcap_snp_c1_16676	0	0.1	0.27	0.37	0.41	0.53	0.57	0.7	0.9	1
solcap_snp_c1_16679	0	0.15	0.3	0.4	0.45	0.6	0.63	0.75	0.9	1
solcap_snp_c1_16695	0	0.1	0.25	0.36	0.42	0.54	0.56	0.7	0.9	1
solcap_snp_c1_16696	0	0.15	0.35	0.48	0.5	0.6	0.63	0.75	0.9	1
solcap_snp_c1_167	0	0.1	0.25	0.41	0.45	0.55	0.6	0.72	0.9	1
solcap_snp_c1_16731	NA	NA	0.45	0.54	0.56	0.7	0.8	0.87	0.92	1
solcap_snp_c1_171	NA	NA	0.3	0.41	0.45	0.55	0.6	0.7	0.85	1
solcap_snp_c1_1737	0	0.1	0.2	0.33	0.36	0.48	0.54	0.65	0.9	1
solcap_snp_c1_1774	0	0.1	0.25	0.37	0.42	0.54	0.6	0.7	0.9	1
solcap_snp_c1_1778	NA	NA	0.32	0.43	0.45	0.55	0.6	0.74	0.87	1
solcap_snp_c1_1779	NA	NA	0.25	0.38	0.41	0.51	0.55	0.7	0.9	1
solcap_snp_c1_1781	NA	NA	0.25	0.35	0.39	0.47	0.55	0.65	0.9	1
solcap_snp_c1_1784	0	0.1	0.15	0.27	0.35	0.47	0.55	0.65	0.9	1
solcap_snp_c1_1802	NA	NA	NA	NA	0.4	0.55	0.6	0.78	0.9	1
solcap_snp_c1_1838	0	0.1	0.27	0.4	0.45	0.55	NA	NA	NA	NA
solcap_snp_c1_1847	0	0.15	0.27	0.38	0.42	0.52	0.55	0.65	NA	NA
solcap_snp_c1_1874	0	0.1	0.25	0.35	0.42	0.55	0.62	0.75	0.9	1
solcap_snp_c1_1881	0	0.1	0.27	0.43	0.45	0.55	NA	NA	NA	NA
solcap_snp_c1_1908	0	0.16	0.3	0.4	0.43	0.55	NA	NA	NA	NA
solcap_snp_c1_1914	0	0.1	0.25	0.4	0.42	0.55	NA	NA	NA	NA
solcap_snp_c1_1918	NA	NA	0.25	0.33	0.35	0.46	0.48	0.65	0.9	1
solcap_snp_c1_1923	0	0.1	0.2	0.32	0.34	0.42	0.45	0.61	0.8	1
solcap_snp_c1_1944	0	0.15	0.3	0.45	0.5	0.64	0.68	0.76	0.9	1
solcap_snp_c1_1948	NA	NA	0.3	0.4	0.45	0.54	0.56	0.7	0.85	1
solcap_snp_c1_1959	NA	NA	0.3	0.4	0.44	0.54	0.58	0.7	0.9	1
solcap_snp_c1_197	0	0.15	0.25	0.37	0.45	0.55	NA	NA	NA	NA
solcap_snp_c1_1985	0	0.1	0.15	0.3	0.33	0.45	0.53	0.6	0.9	1
solcap_snp_c1_200	0	0.1	0.3	0.4	0.45	0.59	0.61	0.75	0.9	1
solcap_snp_c1_2051	0	0.1	0.15	0.35	0.45	0.6	NA	NA	NA	NA
solcap_snp_c1_2060	0	0.16	0.2	0.32	0.35	0.49	0.52	0.65	0.9	1
solcap_snp_c1_2064	0	0.2	0.25	0.35	0.39	0.47	0.53	0.66	0.8	1
solcap_snp_c1_2065	0	0.15	0.27	0.4	0.42	0.53	0.55	0.7	0.85	1
solcap_snp_c1_2067	0	0.15	0.4	0.52	0.54	0.64	0.66	0.74	0.76	1
solcap_snp_c1_2071	0	0.1	0.3	0.45	0.5	0.64	0.67	0.8	0.9	1
solcap_snp_c1_2082	0	0.1	0.23	0.34	0.36	0.5	0.53	0.65	0.9	1
solcap_snp_c1_2086	0	0.1	0.3	0.4	0.45	0.55	0.6	0.75	0.9	1
solcap_snp_c1_2090	0	0.1	0.3	0.45	0.48	0.6	0.65	0.75	0.9	1
solcap_snp_c1_2091	NA	NA	NA	NA	0.54	0.65	0.68	0.8	0.88	1
solcap_snp_c1_211	0	0.15	0.25	0.35	0.4	0.5	NA	NA	NA	NA
solcap_snp_c1_2112	0	0.1	0.15	0.27	0.32	0.4	0.48	0.6	0.85	1
solcap_snp_c1_2116	0	0.1	0.35	0.46	0.48	0.58	0.6	0.75	0.85	1
solcap_snp_c1_2117	0	0.1	0.28	0.4	0.42	0.55	0.58	0.7	0.9	1
solcap_snp_c1_212	NA	NA	NA	NA	0.45	0.55	0.62	0.75	0.9	1
solcap_snp_c1_2124	0	0.08	0.25	0.37	0.4	0.55	0.6	0.75	0.9	1
solcap_snp_c1_2126	0	0.1	0.22	0.38	0.45	0.6	NA	NA	NA	NA
solcap_snp_c1_2139	0	0.15	0.22	0.32	0.35	0.45	0.46	0.6	0.65	1
solcap_snp_c1_216	0	0.1	0.27	0.39	0.41	0.53	0.55	0.7	0.85	1
solcap_snp_c1_2162	0	0.1	0.4	0.51	0.55	0.66	0.7	0.8	0.9	1
solcap_snp_c1_2180	NA	NA	NA	NA	0.35	0.47	0.5	0.65	0.9	1
solcap_snp_c1_2181	NA	NA	NA	NA	0.5	0.61	0.65	0.82	0.88	1
solcap_snp_c1_22	0	0.15	0.2	0.3	0.37	0.47	0.54	0.67	0.8	1
solcap_snp_c1_2209	0	0.1	0.27	0.38	0.4	0.5	0.55	0.7	0.9	1
solcap_snp_c1_2212	0	0.1	0.2	0.32	0.42	0.54	0.6	0.75	0.9	1
solcap_snp_c1_2228	NA	NA	0.27	0.38	0.45	0.59	0.65	0.75	0.9	1
solcap_snp_c1_2280	0	0.1	0.2	0.35	0.4	0.5	0.56	0.7	0.9	1
solcap_snp_c1_2314	0	0.1	0.3	0.42	NA	NA	NA	NA	NA	NA
solcap_snp_c1_2319	0	0.1	0.26	0.37	0.43	0.55	0.6	0.75	0.9	1
solcap_snp_c1_233	0	0.1	0.35	0.42	0.5	0.62	0.66	0.82	0.9	1
solcap_snp_c1_2333	0	0.15	0.28	0.42	0.48	0.62	0.66	0.8	0.9	1
solcap_snp_c1_2352	0	0.1	0.25	0.36	0.41	0.5	0.58	0.66	NA	NA
solcap_snp_c1_2366	NA	NA	0.35	0.45	0.54	0.65	0.72	0.8	0.9	1
solcap_snp_c1_2398	0	0.1	0.21	0.34	0.42	0.56	0.6	0.75	0.9	1
solcap_snp_c1_2404	0	0.1	0.3	0.4	0.44	0.5	0.6	0.74	0.88	1
solcap_snp_c1_2405	0	0.1	0.23	0.35	0.39	0.49	0.53	0.7	0.9	1
solcap_snp_c1_2417	0	0.1	0.2	0.35	0.42	0.53	0.6	0.74	0.9	1
solcap_snp_c1_2458	0	0.15	0.25	0.39	0.41	0.52	0.6	0.71	0.9	1
solcap_snp_c1_2459	0	0.1	0.22	0.34	0.35	0.52	0.55	0.7	0.9	1
solcap_snp_c1_2484	0	0.1	0.25	0.38	0.39	0.54	0.58	0.74	0.9	1
solcap_snp_c1_2519	NA	NA	0.3	0.38	0.48	0.59	0.64	0.8	0.9	1
solcap_snp_c1_2520	0	0.1	NA	NA	0.45	0.58	0.62	0.78	0.91	1
solcap_snp_c1_2531	0	0.1	0.25	0.36	0.42	0.55	0.59	0.72	0.85	1
solcap_snp_c1_2574	0	0.15	0.27	0.39	0.41	0.5	0.59	0.7	0.9	1
solcap_snp_c1_2587	0	0.15	0.31	0.4	0.45	0.55	NA	NA	NA	NA
solcap_snp_c1_26	NA	NA	NA	NA	0.42	0.52	0.6	0.7	0.85	1
solcap_snp_c1_2630	0	0.17	0.25	0.38	0.42	0.53	NA	NA	NA	NA
solcap_snp_c1_2632	NA	NA	NA	NA	0.44	0.58	0.63	0.75	0.9	1
solcap_snp_c1_2640	0	0.1	0.27	0.41	0.43	0.54	0.61	0.75	0.9	1
solcap_snp_c1_2641	0	0.1	0.23	0.36	0.38	0.53	0.57	0.71	0.9	1
solcap_snp_c1_2656	0	0.15	0.27	0.41	0.45	0.57	NA	NA	NA	NA
solcap_snp_c1_2657	NA	NA	NA	NA	0.45	0.55	0.62	0.75	0.9	1
solcap_snp_c1_2660	NA	NA	NA	NA	0.43	0.54	0.58	0.75	0.9	1
solcap_snp_c1_2661	0	0.1	0.2	0.34	0.36	0.45	NA	NA	NA	NA
solcap_snp_c1_2672	NA	NA	NA	NA	NA	NA	0.7	0.82	0.9	1
solcap_snp_c1_2673	0	0.1	NA	NA	0.45	0.55	0.58	0.72	0.87	1
solcap_snp_c1_2681	0	0.09	0.28	0.38	0.44	0.55	0.62	0.74	0.9	1
solcap_snp_c1_2686	NA	NA	0.32	0.4	0.43	0.56	0.59	0.7	0.85	1
solcap_snp_c1_2687	NA	NA	0.3	0.4	0.45	0.55	0.64	0.75	0.9	1
solcap_snp_c1_2689	0	0.09	0.27	0.4	0.45	0.55	0.6	0.7	NA	NA
solcap_snp_c1_2718	NA	NA	NA	NA	NA	NA	0.6	0.75	0.9	1
solcap_snp_c1_2727	0	0.1	0.25	0.37	0.4	0.51	0.55	0.75	0.85	1
solcap_snp_c1_274	0	0.09	0.12	0.24	0.27	0.37	0.5	0.7	0.9	1
solcap_snp_c1_2778	NA	NA	NA	NA	0.45	0.6	0.62	0.76	0.8	1
solcap_snp_c1_2786	0	0.1	0.27	0.4	0.42	0.54	0.61	0.78	0.9	1
solcap_snp_c1_2789	0	0.1	0.18	0.28	0.31	0.41	0.45	0.56	0.9	1
solcap_snp_c1_2790	NA	NA	NA	NA	0.5	0.6	0.61	0.75	0.89	1
solcap_snp_c1_2791	0	0.1	0.26	0.39	0.45	0.55	NA	NA	NA	NA
solcap_snp_c1_2792	0	0.1	0.25	0.4	0.5	0.62	0.7	0.83	0.9	1
solcap_snp_c1_2793	NA	NA	NA	NA	0.55	0.67	0.72	0.85	0.9	1
solcap_snp_c1_2795	0	0.1	0.3	0.41	0.44	0.55	0.59	0.75	0.9	1
solcap_snp_c1_287	0	0.1	NA	NA	0.4	0.55	0.58	0.72	0.8	1
solcap_snp_c1_289	0	0.1	0.25	0.38	0.4	0.5	0.54	0.66	0.9	1
solcap_snp_c1_2944	0	0.1	0.25	0.37	0.41	0.52	0.6	0.73	0.9	1
solcap_snp_c1_2953	0	0.15	0.25	0.36	0.39	0.5	0.55	0.7	0.9	1
solcap_snp_c1_2960	0	0.1	0.24	0.37	0.4	0.51	0.53	0.65	0.9	1
solcap_snp_c1_2978	0	0.08	0.17	0.26	0.3	0.41	0.44	0.56	0.9	1
solcap_snp_c1_2979	0	0.1	0.25	0.38	NA	NA	NA	NA	NA	NA
solcap_snp_c1_3003	0	0.1	0.25	0.35	0.38	0.49	0.54	0.65	0.9	1
solcap_snp_c1_3011	0	0.1	0.25	0.33	0.36	0.49	0.53	0.67	0.69	1
solcap_snp_c1_3049	NA	NA	0.33	0.45	0.49	0.58	0.62	0.76	0.9	1
solcap_snp_c1_305	0	0.1	0.25	0.31	0.35	0.45	0.5	0.61	0.9	1
solcap_snp_c1_3051	0	0.21	0.28	0.39	0.41	0.49	0.52	0.61	NA	NA
solcap_snp_c1_3052	0	0.08	0.25	0.36	0.39	0.48	0.51	0.65	0.9	1
solcap_snp_c1_3057	0	0.28	0.32	0.44	0.46	0.55	0.56	0.7	0.85	1
solcap_snp_c1_3060	NA	NA	0.32	0.43	0.46	0.57	0.61	0.75	0.9	1
solcap_snp_c1_3063	NA	NA	NA	NA	NA	NA	0.65	0.78	0.9	1
solcap_snp_c1_307	0	0.12	0.26	0.42	0.44	0.52	0.55	0.68	0.8	1
solcap_snp_c1_3074	NA	NA	0.25	0.31	0.41	0.52	0.6	0.7	0.88	1
solcap_snp_c1_3081	0	0.1	0.22	0.35	0.39	0.49	0.55	0.65	NA	NA
solcap_snp_c1_3098	NA	NA	NA	NA	0.53	0.66	0.7	0.81	0.9	1
solcap_snp_c1_3118	NA	NA	0.33	0.4	0.45	0.55	0.61	0.75	0.85	1
solcap_snp_c1_3125	0	0.1	0.3	0.4	0.45	0.55	0.56	0.73	0.9	1
solcap_snp_c1_3126	0	0.16	0.25	0.35	0.4	0.5	0.52	0.61	0.9	1
solcap_snp_c1_3130	0	0.1	0.28	0.42	0.45	0.59	NA	NA	0.9	1
solcap_snp_c1_3141	0	0.1	0.24	0.35	0.4	0.5	0.55	0.75	0.9	1
solcap_snp_c1_3142	0	0.05	0.1	0.34	0.37	0.55	NA	NA	NA	NA
solcap_snp_c1_3147	0	0.1	0.25	0.37	0.4	0.54	0.59	0.7	NA	NA
solcap_snp_c1_3150	NA	NA	NA	NA	NA	NA	0.61	0.74	0.87	1
solcap_snp_c1_3159	0	0.1	0.32	0.43	0.49	0.59	0.61	0.74	0.9	1
solcap_snp_c1_3166	0	0.1	0.25	0.39	0.41	0.54	0.61	0.71	0.9	1
solcap_snp_c1_3190	0	0.1	0.17	0.26	0.29	0.4	0.41	0.55	NA	NA
solcap_snp_c1_3221	NA	NA	0.3	0.37	0.45	0.55	0.59	0.75	0.85	1
solcap_snp_c1_3227	NA	NA	0.26	0.39	0.45	0.55	0.62	0.75	0.9	1
solcap_snp_c1_3234	0	0.15	0.26	0.4	0.42	0.55	NA	NA	NA	NA
solcap_snp_c1_3241	NA	NA	0.25	0.37	0.43	0.53	0.6	0.7	0.88	1
solcap_snp_c1_3255	NA	NA	0.3	0.4	0.44	0.53	0.6	0.7	0.83	1
solcap_snp_c1_3273	0	0.1	0.18	0.3	0.34	0.45	NA	NA	NA	NA
solcap_snp_c1_3275	NA	NA	0.3	0.4	0.48	0.57	0.59	0.75	0.88	1
solcap_snp_c1_329	NA	NA	0.26	0.37	0.4	0.5	0.54	0.68	0.9	1
solcap_snp_c1_3310	0	0.15	0.28	0.41	0.45	0.55	0.6	0.75	0.9	1
solcap_snp_c1_3316	0	0.11	0.25	0.37	0.4	0.54	0.56	0.7	0.9	1
solcap_snp_c1_3319	0	0.2	0.28	0.44	0.45	0.55	0.56	0.7	0.85	1
solcap_snp_c1_3326	NA	NA	NA	NA	0.4	0.5	0.55	0.7	0.85	1
solcap_snp_c1_3346	0	0.1	0.35	0.45	0.49	0.64	0.66	0.81	0.9	1
solcap_snp_c1_3347	0	0.1	0.2	0.34	0.36	0.48	0.53	0.65	0.9	1
solcap_snp_c1_335	0	0.1	0.26	0.38	0.41	0.55	0.6	0.7	NA	NA
solcap_snp_c1_3371	NA	NA	NA	NA	0.68	0.78	0.81	0.88	0.92	1
solcap_snp_c1_3392	0	0.1	0.28	0.39	0.4	0.52	0.55	0.71	0.9	1
solcap_snp_c1_3393	0	0.15	0.25	0.38	NA	NA	NA	NA	NA	NA
solcap_snp_c1_3436	0	0.1	0.25	0.35	0.42	0.54	0.56	0.75	0.9	1
solcap_snp_c1_3443	0	0.1	0.27	0.4	0.42	0.55	0.6	0.7	NA	NA
solcap_snp_c1_3450	0	0.1	0.22	0.38	0.42	0.55	NA	NA	NA	NA
solcap_snp_c1_3461	NA	NA	NA	NA	0.48	0.59	0.63	0.75	0.9	1
solcap_snp_c1_3476	0	0.15	0.34	0.45	0.48	0.6	0.65	0.75	0.9	1
solcap_snp_c1_3484	0	0.15	0.2	0.3	0.34	0.51	0.54	0.72	0.85	1
solcap_snp_c1_3494	NA	NA	NA	NA	0.4	0.5	0.54	0.65	0.9	1
solcap_snp_c1_3495	0	0.15	0.25	0.37	0.41	0.52	0.6	0.7	0.9	1
solcap_snp_c1_3497	0	0.1	0.35	0.46	0.5	0.65	0.7	0.81	0.9	1
solcap_snp_c1_3499	0	0.15	0.25	0.37	0.38	0.52	0.54	0.65	0.85	1
solcap_snp_c1_3514	0	0.1	0.2	0.3	0.35	0.5	0.54	0.65	0.9	1
solcap_snp_c1_3515	0	0.1	0.33	0.45	0.57	0.62	0.65	0.8	0.9	1
solcap_snp_c1_3522	0	0.1	0.23	0.33	0.36	0.46	0.51	0.63	0.9	1
solcap_snp_c1_3526	0	0.2	0.32	0.45	0.47	0.6	0.62	0.8	0.9	1
solcap_snp_c1_3544	0	0.1	0.15	0.29	0.31	0.45	0.55	0.65	0.9	1
solcap_snp_c1_3545	0	0.12	0.2	0.32	0.33	0.48	0.51	0.6	0.9	1
solcap_snp_c1_3546	NA	NA	NA	NA	NA	NA	0.6	0.75	0.9	1
solcap_snp_c1_357	NA	NA	0.3	0.39	0.45	0.65	0.7	0.8	0.9	1
solcap_snp_c1_3596	0	0.15	0.25	0.36	0.42	0.52	0.55	0.65	NA	NA
solcap_snp_c1_3597	NA	NA	0.25	0.35	0.42	0.5	0.57	0.7	0.9	1
solcap_snp_c1_3598	NA	NA	NA	NA	NA	NA	0.55	0.7	0.9	1
solcap_snp_c1_36	0	0.1	0.22	0.42	0.46	0.6	0.67	0.8	0.9	1
solcap_snp_c1_3608	NA	NA	NA	NA	0.42	0.52	0.6	0.75	0.81	1
solcap_snp_c1_3612	NA	NA	NA	NA	0.4	0.51	0.55	0.65	0.82	1
solcap_snp_c1_3613	0	0.12	0.19	0.36	0.4	0.52	NA	NA	0.9	1
solcap_snp_c1_3637	0	0.15	0.34	0.45	0.48	0.57	0.6	0.72	0.9	1
solcap_snp_c1_3638	0	0.1	0.25	0.39	0.4	0.5	0.52	0.66	0.9	1
solcap_snp_c1_3639	NA	NA	NA	NA	0.45	0.6	0.65	0.75	0.9	1
solcap_snp_c1_364	0	0.1	0.3	0.4	NA	NA	NA	NA	NA	NA
solcap_snp_c1_3647	0	0.12	0.3	0.41	0.42	0.55	0.6	0.7	NA	NA
solcap_snp_c1_3663	0	0.1	0.27	0.37	0.45	0.55	NA	NA	NA	NA
solcap_snp_c1_3687	0	0.1	0.28	0.38	0.42	0.55	0.57	0.7	0.9	1
solcap_snp_c1_3689	0	0.1	0.25	0.32	0.4	0.5	0.52	0.63	0.9	1
solcap_snp_c1_3691	0	0.05	0.38	0.48	0.52	0.65	NA	NA	0.9	1
solcap_snp_c1_3693	0	0.15	0.27	0.37	0.4	0.5	0.53	0.7	0.9	1
solcap_snp_c1_3694	NA	NA	0.2	0.33	0.36	0.47	0.53	0.67	0.9	1
solcap_snp_c1_3696	0	0.1	0.28	0.4	0.44	0.56	0.62	0.75	0.9	1
solcap_snp_c1_3707	0	0.1	0.23	0.32	0.34	0.45	0.46	0.62	0.7	1
solcap_snp_c1_3740	NA	NA	NA	NA	0.53	0.65	0.68	0.79	0.9	1
solcap_snp_c1_3746	0	0.1	0.27	0.35	0.4	0.52	0.56	0.7	0.9	1
solcap_snp_c1_3747	0	0.1	0.25	0.37	0.42	0.57	0.6	0.75	0.9	1
solcap_snp_c1_3750	0	0.1	0.2	0.32	0.37	0.47	0.54	0.66	0.9	1
solcap_snp_c1_378	0	0.1	0.17	0.27	0.29	0.4	NA	NA	NA	NA
solcap_snp_c1_3793	0	0.1	0.27	0.4	0.46	0.59	0.64	0.76	0.9	1
solcap_snp_c1_3795	NA	NA	NA	NA	0.38	0.55	0.6	0.75	0.9	1
solcap_snp_c1_38	0	0.15	NA	NA	0.52	0.61	0.66	0.79	0.88	1
solcap_snp_c1_3844	NA	NA	NA	NA	0.41	0.5	0.58	0.7	0.9	1
solcap_snp_c1_3848	0	0.1	0.25	0.35	0.4	0.48	0.55	0.65	0.9	1
solcap_snp_c1_3850	0	0.1	0.3	0.4	0.45	0.55	NA	NA	NA	NA
solcap_snp_c1_3851	0	0.1	0.4	0.51	0.53	0.68	0.72	0.82	0.9	1
solcap_snp_c1_3852	0	0.1	0.19	0.3	0.32	0.48	0.52	0.6	0.9	1
solcap_snp_c1_3867	0	0.1	0.28	0.4	0.45	0.55	0.62	0.78	0.9	1
solcap_snp_c1_3868	0	0.1	0.25	0.35	0.39	0.47	0.55	0.65	0.9	1
solcap_snp_c1_3894	0	0.1	0.25	0.35	0.4	0.53	0.57	0.7	0.9	1
solcap_snp_c1_3895	0	0.1	0.12	0.32	0.4	0.5	NA	NA	NA	NA
solcap_snp_c1_398	0	0.1	0.27	0.4	0.41	0.55	0.57	0.75	0.9	1
solcap_snp_c1_3992	0	0.1	0.27	0.42	0.44	0.56	0.57	0.75	0.9	1
solcap_snp_c1_3996	NA	NA	NA	NA	0.58	0.7	0.75	0.87	0.9	1
solcap_snp_c1_4005	0	0.05	0.22	0.34	0.36	0.45	NA	NA	NA	NA
solcap_snp_c1_4029	0	0.1	0.25	0.35	0.42	0.51	0.55	0.68	0.9	1
solcap_snp_c1_403	0	0.1	0.25	0.34	0.35	0.49	0.5	0.65	0.9	1
solcap_snp_c1_4076	0	0.08	0.27	0.37	0.42	0.54	0.58	0.62	0.9	1
solcap_snp_c1_4077	NA	NA	NA	NA	0.45	0.55	0.64	0.76	0.9	1
solcap_snp_c1_4083	0	0.07	0.14	0.25	0.3	0.45	0.5	0.62	0.9	1
solcap_snp_c1_4084	0	0.1	0.29	0.45	0.46	0.6	0.62	0.75	0.9	1
solcap_snp_c1_4085	0	0.15	0.28	0.4	0.45	0.58	0.61	0.75	0.9	1
solcap_snp_c1_4086	NA	NA	NA	NA	NA	NA	0.6	0.7	0.92	1
solcap_snp_c1_4087	0	0.26	0.3	0.38	0.41	0.52	0.55	0.7	0.85	1
solcap_snp_c1_4088	0	0.1	0.24	0.33	0.42	0.54	0.63	0.75	0.95	1
solcap_snp_c1_4089	0	0.05	0.18	0.33	0.37	0.48	0.52	0.69	0.9	1
solcap_snp_c1_4090	0	0.15	0.25	0.35	0.37	0.5	0.55	0.68	0.9	1
solcap_snp_c1_4091	0	0.15	0.25	0.35	0.4	0.5	0.55	0.66	0.88	1
solcap_snp_c1_4109	NA	NA	NA	NA	0.4	0.5	0.55	0.7	0.85	1
solcap_snp_c1_4140	0	0.12	0.26	0.38	0.4	0.51	0.56	0.7	0.9	1
solcap_snp_c1_4162	NA	NA	NA	NA	NA	NA	0.6	0.7	0.9	1
solcap_snp_c1_4172	NA	NA	NA	NA	NA	NA	0.52	0.65	0.9	1
solcap_snp_c1_4175	0	0.11	0.25	0.38	0.42	0.51	NA	NA	NA	NA
solcap_snp_c1_4178	NA	NA	NA	NA	0.54	0.6	0.65	0.75	0.9	1
solcap_snp_c1_4180	0	0.1	0.25	0.37	0.4	0.55	0.61	0.77	0.9	1
solcap_snp_c1_4192	NA	NA	0.3	0.37	0.45	0.55	0.6	0.74	0.9	1
solcap_snp_c1_4206	NA	NA	NA	NA	0.49	0.64	0.67	0.78	0.9	1
solcap_snp_c1_4222	NA	NA	NA	NA	0.48	0.6	0.62	0.74	0.9	1
solcap_snp_c1_4231	NA	NA	NA	NA	NA	NA	0.61	0.74	0.9	1
solcap_snp_c1_4237	0	0.1	0.29	0.41	0.45	0.54	NA	NA	NA	NA
solcap_snp_c1_4238	0	0.1	0.25	0.39	0.45	0.61	0.65	0.77	0.95	1
solcap_snp_c1_4243	0	0.1	0.25	0.37	0.45	0.57	0.65	0.75	0.85	1
solcap_snp_c1_4248	0	0.12	0.3	0.47	0.52	0.65	NA	NA	NA	NA
solcap_snp_c1_4271	0	0.12	0.22	0.34	0.36	0.45	0.5	0.65	NA	NA
solcap_snp_c1_4296	0	0.1	0.28	0.37	0.46	0.6	0.62	0.79	0.9	1
solcap_snp_c1_4319	0	0.1	0.27	0.39	0.44	0.55	0.61	0.71	0.9	1
solcap_snp_c1_432	0	0.1	0.32	0.4	0.46	0.56	0.63	0.75	0.9	1
solcap_snp_c1_4322	0	0.1	0.32	0.44	0.45	0.58	0.61	0.75	0.9	1
solcap_snp_c1_4328	0	0.1	NA	NA	0.4	0.5	0.54	0.68	0.9	1
solcap_snp_c1_4336	0	0.1	0.2	0.32	0.34	0.47	0.52	0.7	0.9	1
solcap_snp_c1_4347	0	0.1	0.25	0.35	0.41	0.53	0.6	0.73	0.9	1
solcap_snp_c1_4359	0	0.1	0.21	0.31	0.35	0.46	0.5	0.6	0.9	1
solcap_snp_c1_4371	0	0.1	0.24	0.35	0.4	0.5	0.55	0.7	0.9	1
solcap_snp_c1_4376	0	0.15	0.3	0.38	0.46	0.55	0.65	0.75	0.9	1
solcap_snp_c1_4378	0	0.1	0.3	0.4	0.48	0.64	0.69	0.79	0.9	1
solcap_snp_c1_4415	0	0.1	0.25	0.38	0.4	0.51	0.55	0.65	0.9	1
solcap_snp_c1_4444	0	0.1	0.24	0.35	0.4	0.5	0.57	0.7	NA	NA
solcap_snp_c1_4454	0	0.14	0.31	0.45	0.46	0.6	0.65	0.75	0.9	1
solcap_snp_c1_4455	0	0.1	0.3	0.4	0.55	0.66	0.7	0.81	0.9	1
solcap_snp_c1_4464	0	0.1	0.3	0.4	0.52	0.64	0.71	0.81	0.94	1
solcap_snp_c1_4486	0	0.1	0.25	0.35	0.41	0.51	0.53	0.65	0.95	1
solcap_snp_c1_449	0	0.1	0.26	0.4	0.44	0.58	0.61	0.75	0.85	1
solcap_snp_c1_450	0	0.1	0.27	0.39	0.42	0.52	0.57	0.71	0.8	1
solcap_snp_c1_4502	0	0.09	0.29	0.39	0.45	0.55	0.61	0.73	0.9	1
solcap_snp_c1_4509	NA	NA	NA	NA	NA	NA	0.59	0.72	0.85	1
solcap_snp_c1_4542	0	0.12	0.28	0.4	0.47	0.58	NA	NA	0.9	1
solcap_snp_c1_456	NA	NA	0.27	0.38	0.41	0.52	0.55	0.68	0.9	1
solcap_snp_c1_4576	0	0.09	0.3	0.4	0.44	0.55	0.61	0.75	0.9	1
solcap_snp_c1_4577	0	0.23	0.32	0.42	0.47	0.58	0.65	0.75	0.95	1
solcap_snp_c1_4579	NA	NA	NA	NA	NA	NA	0.65	0.78	0.84	1
solcap_snp_c1_4604	0	0.14	0.21	0.36	0.4	0.51	0.55	0.68	0.9	1
solcap_snp_c1_4617	0	0.1	NA	NA	0.39	0.51	0.54	0.66	0.89	1
solcap_snp_c1_4622	0	0.1	0.3	0.4	0.45	0.56	0.6	0.75	0.9	1
solcap_snp_c1_4666	0	0.1	NA	NA	0.4	0.5	0.58	0.7	0.9	1
solcap_snp_c1_4680	NA	NA	NA	NA	0.43	0.51	NA	NA	0.9	1
solcap_snp_c1_4688	0	0.1	0.34	0.5	0.56	0.7	NA	NA	NA	NA
solcap_snp_c1_4695	0	0.17	0.17	0.26	0.27	0.39	NA	NA	NA	NA
solcap_snp_c1_4706	0	0.12	0.29	0.4	0.45	0.58	0.62	0.77	0.9	1
solcap_snp_c1_4744	0	0.1	0.3	0.35	0.45	0.57	0.61	0.78	0.9	1
solcap_snp_c1_4745	0	0.1	0.32	0.45	0.47	0.6	0.65	0.78	0.9	1
solcap_snp_c1_4748	NA	NA	0.28	0.4	0.44	0.6	0.65	0.79	0.9	1
solcap_snp_c1_4752	NA	NA	0.33	0.45	0.49	0.59	0.65	0.76	0.95	1
solcap_snp_c1_4757	NA	NA	NA	NA	0.46	0.57	0.61	0.72	0.84	1
solcap_snp_c1_476	0	0.15	0.25	0.35	0.41	0.5	NA	NA	NA	NA
solcap_snp_c1_4763	0	0.1	0.31	0.43	0.48	0.6	0.64	0.76	0.9	1
solcap_snp_c1_4775	NA	NA	NA	NA	0.44	0.55	0.62	0.76	0.86	1
solcap_snp_c1_4776	0	0.1	0.28	0.37	0.43	0.52	NA	NA	NA	NA
solcap_snp_c1_4777	NA	NA	NA	NA	0.44	0.53	0.61	0.7	0.9	1
solcap_snp_c1_4778	NA	NA	NA	NA	0.41	0.51	0.58	0.65	0.9	1
solcap_snp_c1_4779	0	0.18	0.29	0.4	0.42	0.5	NA	NA	NA	NA
solcap_snp_c1_4781	NA	NA	NA	NA	0.5	0.6	0.66	0.76	0.9	1
solcap_snp_c1_4782	NA	NA	NA	NA	0.45	0.56	0.65	0.72	0.88	1
solcap_snp_c1_4783	0	0.03	0.25	0.44	0.5	0.65	NA	NA	NA	NA
solcap_snp_c1_4784	0	0.11	0.3	0.4	0.48	0.59	NA	NA	NA	NA
solcap_snp_c1_4789	NA	NA	0.26	0.38	0.44	0.54	0.56	0.74	0.82	1
solcap_snp_c1_4792	NA	NA	NA	NA	0.4	0.5	0.56	0.68	0.9	1
solcap_snp_c1_4796	0	0.15	0.3	0.4	0.48	0.58	0.65	0.79	0.9	1
solcap_snp_c1_4799	0	0.1	0.27	0.38	0.4	0.52	0.55	0.7	0.9	1
solcap_snp_c1_4803	0	0.1	0.28	0.4	0.45	0.59	0.62	0.75	0.9	1
solcap_snp_c1_4817	0	0.1	0.15	0.25	0.31	0.4	NA	NA	NA	NA
solcap_snp_c1_482	0	0.05	0.25	0.35	0.4	0.51	0.58	0.68	0.9	1
solcap_snp_c1_4822	NA	NA	NA	NA	0.47	0.6	0.64	0.76	0.82	1
solcap_snp_c1_4823	NA	NA	0.54	0.62	0.64	0.74	0.75	0.87	0.9	1
solcap_snp_c1_4824	0	0.1	0.25	0.37	0.45	0.59	0.64	0.8	0.94	1
solcap_snp_c1_483	0	0.1	0.3	0.45	0.47	0.59	0.65	0.75	0.95	1
solcap_snp_c1_4849	0	0.1	0.19	0.34	0.35	0.49	0.52	0.6	0.9	1
solcap_snp_c1_4850	NA	NA	NA	NA	0.4	0.5	0.54	0.68	0.9	1
solcap_snp_c1_4859	NA	NA	NA	NA	0.42	0.53	0.6	0.7	0.88	1
solcap_snp_c1_4860	NA	NA	NA	NA	NA	NA	0.59	0.7	0.9	1
solcap_snp_c1_4862	NA	NA	NA	NA	NA	NA	0.54	0.63	0.9	1
solcap_snp_c1_4873	NA	NA	0.25	0.35	0.4	0.48	0.55	0.67	0.95	1
solcap_snp_c1_4881	NA	NA	NA	NA	NA	NA	0.55	0.68	0.9	1
solcap_snp_c1_4885	0	0.1	0.35	0.45	0.48	0.6	0.65	0.75	NA	NA
solcap_snp_c1_4925	0	0.18	0.36	0.46	0.49	0.65	NA	NA	0.9	1
solcap_snp_c1_4926	0	0.1	0.28	0.4	0.42	0.56	0.6	0.74	0.89	1
solcap_snp_c1_4942	0	0.1	0.27	0.42	0.45	0.55	0.61	0.72	0.9	1
solcap_snp_c1_4947	0	0.1	0.22	0.36	0.43	0.5	NA	NA	NA	NA
solcap_snp_c1_4949	0	0.05	0.26	0.38	0.41	0.53	0.56	0.7	0.9	1
solcap_snp_c1_4951	0	0.09	0.25	0.37	0.41	0.51	0.55	0.7	0.9	1
solcap_snp_c1_4990	0	0.1	0.21	0.32	0.35	0.48	0.5	0.63	0.9	1
solcap_snp_c1_500	0	0.08	0.29	0.42	0.45	0.58	NA	NA	NA	NA
solcap_snp_c1_5010	0	0.1	0.23	0.36	0.4	0.55	0.62	0.75	0.84	1
solcap_snp_c1_5029	NA	NA	NA	NA	NA	NA	0.61	0.78	0.9	1
solcap_snp_c1_5047	NA	NA	NA	NA	0.3	0.39	0.43	0.58	0.85	1
solcap_snp_c1_5058	0	0.1	0.28	0.41	0.44	0.53	0.55	0.7	0.9	1
solcap_snp_c1_5088	0	0.1	0.3	0.39	0.46	0.6	0.65	0.8	0.95	1
solcap_snp_c1_5091	0	0.1	0.3	0.45	0.5	0.6	NA	NA	NA	NA
solcap_snp_c1_5100	0	0.27	0.3	0.42	0.44	0.56	0.59	0.75	0.9	1
solcap_snp_c1_5113	0	0.1	0.31	0.45	NA	NA	NA	NA	NA	NA
solcap_snp_c1_5114	0	0.06	0.32	0.48	0.52	0.7	NA	NA	NA	NA
solcap_snp_c1_5115	0	0.1	0.35	0.46	NA	NA	NA	NA	NA	NA
solcap_snp_c1_512	0	0.1	0.32	0.46	0.5	0.6	NA	NA	NA	NA
solcap_snp_c1_5126	NA	NA	NA	NA	0.4	0.54	0.6	0.78	0.92	1
solcap_snp_c1_513	0	0.1	0.39	0.5	0.54	0.65	0.7	0.8	0.95	1
solcap_snp_c1_5137	NA	NA	NA	NA	0.47	0.55	0.62	0.75	0.9	1
solcap_snp_c1_5145	0	0.1	0.32	0.38	0.45	0.55	0.6	0.72	0.9	1
solcap_snp_c1_5150	NA	NA	NA	NA	0.42	0.51	0.55	0.67	0.9	1
solcap_snp_c1_5179	0	0.08	0.25	0.36	0.41	0.52	NA	NA	NA	NA
solcap_snp_c1_5198	NA	NA	NA	NA	NA	NA	0.67	0.77	0.95	1
solcap_snp_c1_5209	NA	NA	0.29	0.4	0.43	0.55	0.59	0.73	0.9	1
solcap_snp_c1_5217	0	0.12	0.3	0.41	NA	NA	NA	NA	NA	NA
solcap_snp_c1_5254	0	0.15	0.22	0.34	0.36	0.48	0.51	0.62	0.9	1
solcap_snp_c1_5267	0	0.1	0.25	0.38	0.41	0.51	0.55	0.66	0.87	1
solcap_snp_c1_5281	0	0.15	0.3	0.4	0.42	0.55	0.58	0.7	0.85	1
solcap_snp_c1_5286	0	0.17	0.3	0.41	0.48	0.57	0.63	0.7	0.9	1
solcap_snp_c1_5302	0	0.41	0.43	0.47	0.48	0.56	0.6	0.67	0.89	1
solcap_snp_c1_5346	NA	NA	NA	NA	NA	NA	0.64	0.71	0.9	1
solcap_snp_c1_5365	NA	NA	NA	NA	0.45	0.55	0.63	0.75	0.9	1
solcap_snp_c1_5388	NA	NA	0.35	0.4	0.49	0.62	0.69	0.8	0.9	1
solcap_snp_c1_5400	0	0.18	0.27	0.38	0.4	0.55	0.57	0.67	0.9	1
solcap_snp_c1_5410	NA	NA	0.26	0.38	0.43	0.52	0.59	0.71	0.9	1
solcap_snp_c1_5411	0	0.17	0.3	0.43	0.46	0.58	0.61	0.74	0.87	1
solcap_snp_c1_5412	NA	NA	NA	NA	0.45	0.55	0.61	0.73	0.95	1
solcap_snp_c1_5458	0	0.16	0.22	0.39	0.45	0.55	NA	NA	NA	NA
solcap_snp_c1_5468	NA	NA	NA	NA	0.41	0.54	0.61	0.71	0.9	1
solcap_snp_c1_5477	NA	NA	NA	NA	0.51	0.63	0.66	0.78	0.9	1
solcap_snp_c1_5483	0	0.2	0.34	0.43	0.49	0.59	0.62	0.75	0.85	1
solcap_snp_c1_5499	NA	NA	0.32	0.4	0.46	0.59	0.63	0.76	0.92	1
solcap_snp_c1_5546	NA	NA	0.3	0.38	0.44	0.55	0.6	0.71	0.87	1
solcap_snp_c1_5559	NA	NA	0.41	0.6	0.62	0.75	0.76	0.9	0.92	1
solcap_snp_c1_5560	0	0.1	0.25	0.36	0.44	0.57	0.62	0.78	0.9	1
solcap_snp_c1_5566	NA	NA	NA	NA	0.36	0.51	0.55	0.75	0.89	1
solcap_snp_c1_5567	NA	NA	0.22	0.3	0.34	0.45	0.46	0.61	0.8	1
solcap_snp_c1_5578	0	0.1	0.21	0.34	0.38	0.48	0.55	0.68	0.9	1
solcap_snp_c1_5580	0	0.16	0.28	0.38	NA	NA	NA	NA	NA	NA
solcap_snp_c1_5587	0	0.15	0.24	0.35	0.4	0.51	0.59	0.7	0.9	1
solcap_snp_c1_5598	0	0.12	0.25	0.38	0.42	0.55	NA	NA	NA	NA
solcap_snp_c1_5653	NA	NA	0.25	0.3	0.4	0.51	0.6	0.75	0.9	1
solcap_snp_c1_5656	NA	NA	0.35	0.4	0.45	0.56	0.62	0.76	0.87	1
solcap_snp_c1_5707	0	0.1	0.25	0.38	0.44	0.55	0.62	0.75	0.9	1
solcap_snp_c1_5713	0	0.1	0.3	0.4	0.45	0.55	0.6	0.7	0.9	1
solcap_snp_c1_5716	0	0.1	0.25	0.37	0.42	0.54	0.6	0.73	0.9	1
solcap_snp_c1_573	NA	NA	0.34	0.43	0.46	0.56	0.6	0.7	0.8	1
solcap_snp_c1_5732	0	0.17	0.32	0.45	0.51	0.6	NA	NA	NA	NA
solcap_snp_c1_5739	NA	NA	NA	NA	0.5	0.6	0.62	0.73	0.8	1
solcap_snp_c1_5740	NA	NA	NA	NA	NA	NA	0.79	0.87	0.93	1
solcap_snp_c1_5750	NA	NA	NA	NA	0.45	0.55	0.62	0.71	0.9	1
solcap_snp_c1_5766	0	0.1	0.29	0.46	0.49	0.65	0.7	0.8	0.95	1
solcap_snp_c1_5784	0	0.18	0.24	0.32	0.34	0.4	0.41	0.48	NA	NA
solcap_snp_c1_5794	NA	NA	0.34	0.42	0.51	0.64	0.69	0.81	0.95	1
solcap_snp_c1_5796	NA	NA	NA	NA	NA	NA	0.62	0.74	0.9	1
solcap_snp_c1_5799	0	0.18	0.3	0.42	0.5	0.64	0.71	0.81	0.9	1
solcap_snp_c1_58	0	0.1	0.31	0.44	0.45	0.57	0.65	0.75	0.9	1
solcap_snp_c1_5812	0	0.1	0.21	0.37	0.44	0.54	0.65	0.75	0.9	1
solcap_snp_c1_5881	NA	NA	0.25	0.35	0.4	0.49	0.55	0.7	0.95	1
solcap_snp_c1_5895	NA	NA	0.25	0.35	0.41	0.5	0.59	0.73	0.9	1
solcap_snp_c1_5908	0	0.1	0.27	0.4	0.43	0.55	0.65	0.7	NA	NA
solcap_snp_c1_5909	NA	NA	0.3	0.35	0.4	0.5	0.55	0.65	0.9	1
solcap_snp_c1_5920	NA	NA	NA	NA	0.43	0.53	0.61	0.75	0.9	1
solcap_snp_c1_5924	NA	NA	NA	NA	0.5	0.6	0.68	0.76	0.9	1
solcap_snp_c1_5936	0	0.15	0.26	0.39	0.41	0.5	0.55	0.68	0.9	1
solcap_snp_c1_594	0	0.1	0.29	0.37	0.42	0.55	0.6	0.71	0.92	1
solcap_snp_c1_5951	NA	NA	0.3	0.4	0.48	0.61	0.64	0.76	0.9	1
solcap_snp_c1_5955	0	0.1	0.22	0.35	NA	NA	NA	NA	NA	NA
solcap_snp_c1_5956	NA	NA	NA	NA	0.53	0.65	0.7	0.8	0.9	1
solcap_snp_c1_5964	0	0.43	0.44	0.52	0.54	0.62	0.68	0.75	0.95	1
solcap_snp_c1_5965	0	0.15	0.34	0.45	0.47	0.59	0.64	0.75	0.9	1
solcap_snp_c1_5981	0	0.1	0.25	0.39	0.45	0.58	0.65	0.78	0.9	1
solcap_snp_c1_5995	0	0.1	0.25	0.35	0.39	0.5	NA	NA	NA	NA
solcap_snp_c1_5996	NA	NA	NA	NA	0.5	0.6	0.65	0.78	0.9	1
solcap_snp_c1_6004	0	0.1	0.2	0.39	0.44	0.55	NA	NA	NA	NA
solcap_snp_c1_6006	0	0.1	0.25	0.41	0.48	0.56	NA	NA	NA	NA
solcap_snp_c1_601	0	0.08	0.28	0.39	0.4	0.5	0.58	0.7	0.9	1
solcap_snp_c1_6033	NA	NA	NA	NA	0.55	0.66	0.71	0.8	0.9	1
solcap_snp_c1_6036	0	0.1	0.23	0.35	0.4	0.5	0.54	0.65	0.9	1
solcap_snp_c1_6037	NA	NA	NA	NA	NA	NA	0.6	0.7	0.87	1
solcap_snp_c1_6040	0	0.05	0.3	0.4	0.49	0.61	0.65	0.8	0.9	1
solcap_snp_c1_6046	NA	NA	0.2	0.3	0.32	0.5	0.53	0.7	0.9	1
solcap_snp_c1_6068	NA	NA	NA	NA	0.4	0.47	0.55	0.68	0.9	1
solcap_snp_c1_6087	0	0.06	0.2	0.35	0.44	0.56	NA	NA	NA	NA
solcap_snp_c1_6108	0	0.15	0.42	0.54	0.61	0.74	NA	NA	NA	NA
solcap_snp_c1_6109	0	0.1	0.22	0.34	0.41	0.5	NA	NA	NA	NA
solcap_snp_c1_6114	NA	NA	NA	NA	0.44	0.56	0.59	0.76	0.9	1
solcap_snp_c1_6123	0	0.1	0.27	0.45	0.5	0.65	0.68	0.82	0.95	1
solcap_snp_c1_6126	0	0.1	0.25	0.36	0.41	0.52	0.58	0.7	0.9	1
solcap_snp_c1_6127	0	0.1	0.28	0.4	0.5	0.62	NA	NA	NA	NA
solcap_snp_c1_6130	0	0.1	0.24	0.35	0.38	0.52	0.59	0.7	0.9	1
solcap_snp_c1_6131	0	0.1	0.22	0.34	0.36	0.5	0.58	0.65	0.9	1
solcap_snp_c1_6136	0	0.1	0.28	0.36	0.42	0.55	0.61	0.74	0.85	1
solcap_snp_c1_6138	0	0.1	0.25	0.36	0.44	0.55	0.6	0.7	NA	NA
solcap_snp_c1_6140	NA	NA	0.25	0.35	0.4	0.5	0.56	0.7	0.95	1
solcap_snp_c1_6142	NA	NA	NA	NA	0.49	0.59	0.64	0.75	0.95	1
solcap_snp_c1_6157	0	0.1	0.2	0.31	0.37	0.5	0.59	0.72	0.95	1
solcap_snp_c1_6166	0	0.1	0.21	0.35	0.4	0.51	0.6	0.7	0.9	1
solcap_snp_c1_6176	0	0.1	0.2	0.34	0.36	0.5	0.55	0.66	0.8	1
solcap_snp_c1_6183	0	0.1	0.23	0.35	0.4	0.53	0.59	0.73	0.85	1
solcap_snp_c1_6192	0	0.1	0.27	0.4	0.45	0.62	0.65	0.8	0.95	1
solcap_snp_c1_6207	NA	NA	0.3	0.4	0.47	0.58	0.65	0.77	0.9	1
solcap_snp_c1_6228	0	0.1	0.48	0.62	0.64	0.77	0.79	0.9	0.94	1
solcap_snp_c1_6238	0	0.12	0.25	0.4	0.43	0.57	0.62	0.74	0.9	1
solcap_snp_c1_6240	0	0.05	0.15	0.3	0.35	0.48	0.51	0.7	0.9	1
solcap_snp_c1_6244	0	0.1	0.27	0.45	0.47	0.6	0.64	0.79	0.85	1
solcap_snp_c1_6252	0	0.2	0.26	0.37	0.39	0.5	0.53	0.65	NA	NA
solcap_snp_c1_6262	NA	NA	NA	NA	0.48	0.63	0.67	0.79	0.89	1
solcap_snp_c1_6294	0	0.2	0.3	0.4	0.42	0.55	0.6	0.7	0.87	1
solcap_snp_c1_6308	0	0.13	0.3	0.38	0.45	0.55	NA	NA	NA	NA
solcap_snp_c1_6318	NA	NA	NA	NA	0.5	0.59	0.62	0.78	0.9	1
solcap_snp_c1_6332	0	0.18	0.25	0.39	0.4	0.55	0.56	0.7	0.9	1
solcap_snp_c1_6346	0	0.12	0.24	0.36	0.44	0.55	NA	NA	NA	NA
solcap_snp_c1_6352	0	0.12	0.17	0.31	0.36	0.48	0.51	0.64	0.9	1
solcap_snp_c1_6355	0	0.15	0.22	0.35	0.37	0.5	NA	NA	NA	NA
solcap_snp_c1_6398	0	0.1	0.28	0.38	0.42	0.5	0.61	0.72	0.9	1
solcap_snp_c1_641	0	0.1	0.3	0.4	0.44	0.6	0.62	0.76	0.9	1
solcap_snp_c1_6411	0	0.1	0.24	0.37	0.41	0.55	0.56	0.71	0.85	1
solcap_snp_c1_6476	NA	NA	NA	NA	NA	NA	0.61	0.75	0.9	1
solcap_snp_c1_6501	0	0.1	NA	NA	NA	NA	0.6	0.73	0.87	1
solcap_snp_c1_6518	0	0.1	0.32	0.5	0.53	0.66	0.71	0.82	0.86	1
solcap_snp_c1_6521	0	0.18	0.34	0.44	0.47	0.56	0.62	0.72	NA	NA
solcap_snp_c1_6523	NA	NA	NA	NA	0.55	0.65	0.66	0.76	0.85	1
solcap_snp_c1_6546	NA	NA	NA	NA	NA	NA	0.62	0.75	0.9	1
solcap_snp_c1_6556	0	0.1	0.17	0.32	0.34	0.44	0.5	0.61	0.9	1
solcap_snp_c1_6571	0	0.1	0.26	0.38	0.41	0.51	NA	NA	NA	NA
solcap_snp_c1_6585	NA	NA	0.39	0.47	0.54	0.65	0.69	0.81	0.87	1
solcap_snp_c1_6646	0	0.1	0.24	0.34	0.36	0.41	0.43	0.49	0.51	1
solcap_snp_c1_6674	0	0.1	NA	NA	0.33	0.42	0.47	0.58	0.9	1
solcap_snp_c1_6704	0	0.1	0.25	0.35	0.4	0.52	0.55	0.66	0.9	1
solcap_snp_c1_6748	0	0.1	0.2	0.3	0.37	0.48	0.55	0.7	0.9	1
solcap_snp_c1_6758	0	0.1	0.27	0.4	0.45	0.58	0.62	0.76	0.9	1
solcap_snp_c1_6795	0	0.12	0.26	0.4	0.45	0.55	NA	NA	NA	NA
solcap_snp_c1_6808	NA	NA	NA	NA	0.52	0.61	0.7	0.8	0.91	1
solcap_snp_c1_6815	0	0.1	0.33	0.42	0.48	0.58	0.65	0.75	0.9	1
solcap_snp_c1_6825	0	0.1	NA	NA	0.43	0.55	0.56	0.71	0.9	1
solcap_snp_c1_683	0	0.1	0.17	0.3	0.32	0.44	0.45	0.55	NA	NA
solcap_snp_c1_6841	0	0.1	0.29	0.44	0.49	0.6	0.65	0.84	0.95	1
solcap_snp_c1_6853	0	0.28	0.3	0.42	0.44	0.51	0.55	0.7	0.9	1
solcap_snp_c1_6864	0	0.12	0.26	0.37	0.4	0.51	0.55	0.7	0.9	1
solcap_snp_c1_6869	0	0.1	0.32	0.42	0.48	0.56	0.6	0.75	0.9	1
solcap_snp_c1_6875	0	0.1	0.3	0.44	0.45	0.55	0.6	0.7	0.9	1
solcap_snp_c1_6890	0	0.1	0.3	0.45	0.48	0.6	0.64	0.76	0.8	1
solcap_snp_c1_6898	NA	NA	NA	NA	NA	NA	0.6	0.7	0.79	1
solcap_snp_c1_6905	0	0.1	0.27	0.4	0.47	0.6	0.68	0.8	0.9	1
solcap_snp_c1_6936	0	0.1	0.26	0.38	0.45	0.56	0.6	0.72	0.9	1
solcap_snp_c1_6964	NA	NA	NA	NA	0.46	0.56	0.63	0.75	0.87	1
solcap_snp_c1_6967	0	0.11	0.28	0.4	0.45	0.56	0.7	0.75	0.9	1
solcap_snp_c1_6992	0	0.1	0.25	0.38	0.42	0.57	0.64	0.77	0.88	1
solcap_snp_c1_6994	NA	NA	NA	NA	0.42	0.53	0.58	0.7	0.9	1
solcap_snp_c1_6997	0	0.1	0.28	0.4	0.45	0.58	0.62	0.75	0.9	1
solcap_snp_c1_7	0	0.1	0.22	0.35	0.38	0.5	0.6	0.72	0.9	1
solcap_snp_c1_7005	0	0.14	0.25	0.35	0.36	0.46	NA	NA	NA	NA
solcap_snp_c1_7029	0	0.15	0.35	0.5	0.55	0.66	NA	NA	NA	NA
solcap_snp_c1_7031	NA	NA	NA	NA	0.42	0.5	0.56	0.7	0.85	1
solcap_snp_c1_7040	0	0.1	NA	NA	0.45	0.55	0.6	0.74	0.9	1
solcap_snp_c1_7041	0	0.1	0.3	0.45	0.47	0.6	0.63	0.76	0.85	1
solcap_snp_c1_7076	NA	NA	NA	NA	NA	NA	0.6	0.7	0.95	1
solcap_snp_c1_7077	0	0.15	0.3	0.4	0.45	0.55	NA	NA	NA	NA
solcap_snp_c1_7078	NA	NA	NA	NA	NA	NA	0.55	0.65	0.9	1
solcap_snp_c1_7082	NA	NA	NA	NA	NA	NA	0.62	0.73	0.9	1
solcap_snp_c1_7096	0	0.1	0.28	0.4	0.45	0.6	0.64	0.75	0.9	1
solcap_snp_c1_711	NA	NA	0.28	0.37	0.42	0.55	0.6	0.72	0.95	1
solcap_snp_c1_7111	NA	NA	0.33	0.45	0.46	0.58	0.6	0.72	0.9	1
solcap_snp_c1_7112	NA	NA	0.28	0.36	0.41	0.5	0.6	0.7	0.9	1
solcap_snp_c1_7115	NA	NA	NA	NA	NA	NA	0.75	0.85	0.95	1
solcap_snp_c1_7132	0	0.15	0.27	0.39	0.42	0.54	0.55	0.7	0.85	1
solcap_snp_c1_7133	0	0.1	0.4	0.54	0.57	0.7	0.76	0.87	0.9	1
solcap_snp_c1_7136	NA	NA	NA	NA	NA	NA	0.6	0.7	0.9	1
solcap_snp_c1_7139	0	0.18	0.31	0.46	0.48	0.64	0.66	0.76	0.88	1
solcap_snp_c1_7142	NA	NA	NA	NA	NA	NA	0.59	0.75	0.9	1
solcap_snp_c1_7143	0	0.1	0.31	0.45	NA	NA	NA	NA	NA	NA
solcap_snp_c1_7144	0	0.1	0.2	0.35	0.4	0.55	NA	NA	NA	NA
solcap_snp_c1_7148	0	0.05	0.21	0.32	0.36	0.46	0.52	0.6	0.9	1
solcap_snp_c1_7150	0	0.11	0.39	0.5	0.55	0.67	0.72	0.82	0.85	1
solcap_snp_c1_7165	0	0.05	0.3	0.42	0.48	0.6	0.65	0.8	0.9	1
solcap_snp_c1_7187	0	0.1	0.3	0.41	0.48	0.58	0.64	0.75	0.9	1
solcap_snp_c1_7190	0	0.12	0.24	0.36	0.4	0.5	0.55	0.65	NA	NA
solcap_snp_c1_7192	0	0.1	0.3	0.39	0.4	0.55	0.62	0.71	0.9	1
solcap_snp_c1_7227	NA	NA	0.29	0.38	0.4	0.5	0.52	0.64	0.75	1
solcap_snp_c1_7267	NA	NA	NA	NA	0.4	0.55	0.66	0.81	0.9	1
solcap_snp_c1_730	0	0.1	0.25	0.4	0.42	0.55	0.58	0.65	NA	NA
solcap_snp_c1_7325	NA	NA	NA	NA	0.38	0.51	0.55	0.68	0.87	1
solcap_snp_c1_7341	0	0.1	0.27	0.39	0.41	0.52	0.56	0.7	0.9	1
solcap_snp_c1_7342	0	0.15	0.25	0.4	0.46	0.58	0.66	0.78	0.9	1
solcap_snp_c1_7346	0	0.1	0.26	0.39	0.41	0.52	0.56	0.7	0.9	1
solcap_snp_c1_7372	0	0.1	0.32	0.45	0.53	0.65	0.72	0.81	0.9	1
solcap_snp_c1_7381	0	0.1	0.28	0.42	0.48	0.61	0.68	0.75	0.9	1
solcap_snp_c1_7382	0	0.1	0.26	0.38	0.41	0.52	0.56	0.77	0.9	1
solcap_snp_c1_7399	NA	NA	NA	NA	0.44	0.52	0.6	0.72	0.9	1
solcap_snp_c1_7400	0	0.16	0.25	0.34	0.36	0.5	0.53	0.65	0.84	1
solcap_snp_c1_7404	0	0.1	0.28	0.4	0.44	0.58	0.65	0.75	NA	NA
solcap_snp_c1_7405	0	0.15	0.26	0.38	0.41	0.55	0.6	0.7	NA	NA
solcap_snp_c1_7407	0	0.1	0.26	0.4	0.42	0.53	0.55	0.68	0.9	1
solcap_snp_c1_7412	NA	NA	NA	NA	0.55	0.66	0.68	0.83	0.88	1
solcap_snp_c1_7430	0	0.1	0.28	0.38	0.42	0.52	0.55	0.7	0.9	1
solcap_snp_c1_7469	0	0.1	0.33	0.46	0.48	0.65	0.69	0.81	0.9	1
solcap_snp_c1_7495	0	0.15	0.27	0.39	0.41	0.52	NA	NA	NA	NA
solcap_snp_c1_7514	0	0.15	0.28	0.4	0.45	0.57	0.61	0.75	0.9	1
solcap_snp_c1_7515	0	0.1	0.2	0.33	NA	NA	NA	NA	NA	NA
solcap_snp_c1_7520	0	0.11	0.3	0.4	0.42	0.55	0.6	0.7	0.85	1
solcap_snp_c1_7521	NA	NA	0.24	0.38	0.43	0.5	0.64	0.78	0.9	1
solcap_snp_c1_7530	NA	NA	NA	NA	NA	NA	0.6	0.75	0.86	1
solcap_snp_c1_7567	0	0.1	0.23	0.35	0.36	0.5	NA	NA	0.9	1
solcap_snp_c1_7568	NA	NA	NA	NA	NA	NA	0.75	0.88	0.9	1
solcap_snp_c1_7569	0	0.1	NA	NA	0.58	0.7	0.78	0.89	0.92	1
solcap_snp_c1_7570	NA	NA	NA	NA	NA	NA	0.61	0.78	0.9	1
solcap_snp_c1_7571	NA	NA	NA	NA	NA	NA	0.6	0.74	0.88	1
solcap_snp_c1_7574	0	0.15	0.3	0.44	0.46	0.56	0.64	0.75	NA	NA
solcap_snp_c1_758	NA	NA	0.3	0.38	0.42	0.54	0.55	0.7	0.85	1
solcap_snp_c1_7621	0	0.1	0.35	0.44	0.47	0.6	0.64	0.78	0.88	1
solcap_snp_c1_7624	0	0.1	0.28	0.44	0.48	0.6	0.65	0.76	NA	NA
solcap_snp_c1_7632	NA	NA	NA	NA	0.45	0.55	0.62	0.74	0.84	1
solcap_snp_c1_7658	0	0.1	0.35	0.45	0.49	0.6	0.65	0.76	0.9	1
solcap_snp_c1_7678	0	0.1	0.2	0.36	0.45	0.55	0.62	0.75	0.9	1
solcap_snp_c1_7679	0	0.1	0.3	0.4	0.46	0.58	0.64	0.75	0.9	1
solcap_snp_c1_7680	0	0.1	0.27	0.39	0.42	0.56	0.58	0.7	0.9	1
solcap_snp_c1_7681	0	0.1	0.2	0.34	0.4	0.6	0.65	0.8	0.9	1
solcap_snp_c1_7682	0	0.05	0.15	0.3	NA	NA	NA	NA	NA	NA
solcap_snp_c1_7688	NA	NA	NA	NA	NA	NA	0.65	0.75	0.88	1
solcap_snp_c1_7695	NA	NA	0.26	0.38	0.4	0.49	0.51	0.62	0.65	1
solcap_snp_c1_7700	NA	NA	NA	NA	NA	NA	0.53	0.65	0.9	1
solcap_snp_c1_7704	0	0.1	0.33	0.46	NA	NA	NA	NA	NA	NA
solcap_snp_c1_7739	NA	NA	0.26	0.36	0.41	0.53	0.56	0.7	0.9	1
solcap_snp_c1_7744	NA	NA	0.26	0.38	0.45	0.57	0.64	0.8	0.9	1
solcap_snp_c1_7754	0	0.1	0.2	0.32	0.34	0.41	0.44	0.54	0.65	1
solcap_snp_c1_7765	NA	NA	NA	NA	NA	NA	0.8	0.92	0.94	1
solcap_snp_c1_7766	0	0.11	0.22	0.36	0.44	0.6	0.63	0.78	0.85	1
solcap_snp_c1_7770	0	0.21	0.25	0.39	0.4	0.55	0.6	0.7	0.9	1
solcap_snp_c1_7793	0	0.1	0.26	0.38	0.43	0.53	0.61	0.72	0.88	1
solcap_snp_c1_7801	0	0.12	0.28	0.38	0.42	0.55	0.6	0.75	0.9	1
solcap_snp_c1_7803	0	0.1	0.25	0.36	0.41	0.52	0.6	0.7	0.85	1
solcap_snp_c1_7805	0	0.1	0.23	0.34	0.4	0.5	0.58	0.7	NA	NA
solcap_snp_c1_7834	NA	NA	NA	NA	0.45	0.55	0.61	0.75	0.9	1
solcap_snp_c1_7848	0	0.1	0.35	0.45	0.5	0.6	0.65	0.76	0.9	1
solcap_snp_c1_7867	0	0.05	0.1	0.25	0.26	0.4	0.48	0.62	NA	NA
solcap_snp_c1_7870	NA	NA	NA	NA	NA	NA	0.6	0.74	0.85	1
solcap_snp_c1_7871	0	0.15	0.3	0.39	0.42	0.55	0.6	0.75	0.9	1
solcap_snp_c1_7872	NA	NA	NA	NA	0.52	0.67	0.71	0.85	0.95	1
solcap_snp_c1_7873	0	0.08	0.16	0.29	0.35	0.45	NA	NA	NA	NA
solcap_snp_c1_7876	NA	NA	NA	NA	0.42	0.5	0.58	0.71	0.9	1
solcap_snp_c1_7882	0	0.1	0.25	0.35	0.4	0.5	0.55	0.66	NA	NA
solcap_snp_c1_7964	0	0.15	0.3	0.45	0.49	0.59	0.65	0.75	0.9	1
solcap_snp_c1_7973	0	0.15	0.35	0.46	0.5	0.68	0.7	0.8	0.9	1
solcap_snp_c1_7980	0	0.15	0.27	0.4	0.43	0.52	0.55	0.7	0.9	1
solcap_snp_c1_7989	0	0.08	0.2	0.3	0.32	0.4	NA	NA	NA	NA
solcap_snp_c1_7991	0	0.1	0.24	0.38	NA	NA	NA	NA	NA	NA
solcap_snp_c1_7993	NA	NA	NA	NA	0.45	0.65	0.7	0.85	0.95	1
solcap_snp_c1_7994	NA	NA	NA	NA	0.42	0.54	0.57	0.7	0.9	1
solcap_snp_c1_8002	NA	NA	NA	NA	NA	NA	0.56	0.68	0.9	1
solcap_snp_c1_8013	0	0.1	0.24	0.35	0.39	0.5	NA	NA	NA	NA
solcap_snp_c1_8019	0	0.15	0.29	0.4	0.44	0.55	0.6	0.73	0.9	1
solcap_snp_c1_8020	0	0.1	0.3	0.45	0.49	0.58	0.69	0.78	0.9	1
solcap_snp_c1_8021	0	0.1	0.3	0.4	0.48	0.59	0.61	0.75	0.9	1
solcap_snp_c1_8036	0	0.1	0.22	0.37	0.39	0.51	0.53	0.65	0.85	1
solcap_snp_c1_805	NA	NA	NA	NA	0.37	0.48	0.52	0.65	0.88	1
solcap_snp_c1_8058	NA	NA	NA	NA	NA	NA	0.61	0.72	0.9	1
solcap_snp_c1_8059	0	0.15	0.3	0.39	0.42	0.52	NA	NA	0.9	1
solcap_snp_c1_8069	0	0.26	0.35	0.49	0.5	0.65	0.68	0.8	0.9	1
solcap_snp_c1_8084	NA	NA	NA	NA	0.38	0.46	0.55	0.7	0.9	1
solcap_snp_c1_8091	0	0.15	0.27	0.4	0.44	0.55	0.6	0.7	NA	NA
solcap_snp_c1_8113	NA	NA	NA	NA	0.42	0.51	0.6	0.71	0.85	1
solcap_snp_c1_8118	0	0.15	0.3	0.4	0.45	0.55	0.59	0.7	NA	NA
solcap_snp_c1_8125	NA	NA	NA	NA	0.46	0.63	0.7	0.9	0.95	1
solcap_snp_c1_8131	NA	NA	NA	NA	NA	NA	0.65	0.78	0.9	1
solcap_snp_c1_8132	NA	NA	NA	NA	0.48	0.59	0.62	0.75	0.85	1
solcap_snp_c1_8133	0	0.1	0.24	0.37	NA	NA	NA	NA	NA	NA
solcap_snp_c1_8136	NA	NA	NA	NA	NA	NA	0.62	0.73	0.9	1
solcap_snp_c1_8140	0	0.15	0.3	0.43	0.45	0.58	NA	NA	NA	NA
solcap_snp_c1_8150	0	0.12	0.27	0.38	0.4	0.5	0.54	0.65	0.83	1
solcap_snp_c1_816	0	0.1	0.4	0.54	0.57	0.72	0.75	0.85	0.88	1
solcap_snp_c1_8164	0	0.1	0.31	0.44	0.46	0.58	0.65	0.75	0.9	1
solcap_snp_c1_8186	0	0.1	0.3	0.4	0.45	0.6	0.65	0.78	0.85	1
solcap_snp_c1_819	0	0.1	0.15	0.28	0.32	0.42	0.45	0.6	0.85	1
solcap_snp_c1_8194	NA	NA	NA	NA	NA	NA	0.51	0.63	0.9	1
solcap_snp_c1_8203	0	0.1	0.21	0.36	0.4	0.5	NA	NA	NA	NA
solcap_snp_c1_821	0	0.2	0.27	0.4	0.45	0.56	0.63	0.73	0.9	1
solcap_snp_c1_8210	NA	NA	0.3	0.4	0.45	0.59	0.64	0.76	0.85	1
solcap_snp_c1_8212	0	0.1	0.25	0.4	NA	NA	NA	NA	NA	NA
solcap_snp_c1_8215	NA	NA	NA	NA	0.44	0.55	0.6	0.75	0.9	1
solcap_snp_c1_822	0	0.15	0.21	0.34	0.41	0.5	0.6	0.7	0.9	1
solcap_snp_c1_823	0	0.1	0.25	0.29	0.37	0.48	0.52	0.65	0.9	1
solcap_snp_c1_8235	0	0.15	0.31	0.46	0.51	0.65	0.67	0.8	0.87	1
solcap_snp_c1_8237	0	0.15	0.23	0.31	0.4	0.5	NA	NA	NA	NA
solcap_snp_c1_8282	0	0.15	0.31	0.41	0.46	0.57	0.61	0.72	0.9	1
solcap_snp_c1_8291	0	0.12	0.26	0.36	0.41	0.51	0.58	0.65	NA	NA
solcap_snp_c1_8293	0	0.18	0.32	0.41	0.48	0.6	NA	NA	NA	NA
solcap_snp_c1_8297	0	0.1	0.2	0.35	0.39	0.51	0.6	0.75	0.9	1
solcap_snp_c1_8316	0	0.1	NA	NA	0.44	0.57	0.64	0.75	0.9	1
solcap_snp_c1_8319	0	0.1	0.25	0.38	0.44	0.56	0.64	0.78	0.9	1
solcap_snp_c1_8328	0	0.12	0.24	0.36	0.39	0.5	0.56	0.66	0.85	1
solcap_snp_c1_8330	0	0.1	0.24	0.35	0.36	0.46	0.5	0.6	0.9	1
solcap_snp_c1_8337	0	0.52	0.54	0.62	0.64	0.74	0.76	0.86	0.9	1
solcap_snp_c1_8341	NA	NA	NA	NA	NA	NA	0.62	0.75	0.9	1
solcap_snp_c1_8347	NA	NA	0.32	0.4	0.45	0.57	0.62	0.75	0.85	1
solcap_snp_c1_8348	0	0.1	0.3	0.4	NA	NA	NA	NA	NA	NA
solcap_snp_c1_8353	0	0.1	0.22	0.36	0.41	0.56	0.6	0.78	0.9	1
solcap_snp_c1_836	NA	NA	NA	NA	0.4	0.5	0.55	0.65	0.9	1
solcap_snp_c1_8362	0	0.1	0.3	0.45	0.47	0.58	0.61	0.75	0.9	1
solcap_snp_c1_8367	0	0.15	0.28	0.36	0.41	0.5	0.55	0.66	0.9	1
solcap_snp_c1_8368	0	0.1	0.24	0.36	0.41	0.5	0.59	0.67	0.9	1
solcap_snp_c1_8380	0	0.1	0.25	0.36	0.43	0.52	0.58	0.7	0.9	1
solcap_snp_c1_8390	0	0.15	NA	NA	0.4	0.5	0.55	0.68	0.85	1
solcap_snp_c1_8490	NA	NA	0.3	0.4	0.44	0.52	0.58	0.75	0.9	1
solcap_snp_c1_8508	0	0.1	0.27	0.4	0.47	0.58	NA	NA	NA	NA
solcap_snp_c1_8518	NA	NA	NA	NA	0.45	0.56	0.61	0.76	0.9	1
solcap_snp_c1_8522	NA	NA	NA	NA	0.5	0.62	0.66	0.79	0.9	1
solcap_snp_c1_8534	0	0.2	0.25	0.44	0.45	0.55	0.58	0.75	0.9	1
solcap_snp_c1_8535	NA	NA	NA	NA	0.44	0.55	0.57	0.7	0.9	1
solcap_snp_c1_8541	0	0.1	0.2	0.35	0.39	0.53	0.57	0.71	0.9	1
solcap_snp_c1_8549	0	0.1	0.24	0.35	0.4	0.5	0.6	0.7	0.9	1
solcap_snp_c1_8560	NA	NA	NA	NA	NA	NA	0.6	0.72	0.88	1
solcap_snp_c1_8566	0	0.1	0.29	0.41	0.44	0.53	0.63	0.75	0.88	1
solcap_snp_c1_8574	NA	NA	NA	NA	NA	NA	0.56	0.7	0.85	1
solcap_snp_c1_8575	NA	NA	NA	NA	0.37	0.5	0.54	0.66	0.9	1
solcap_snp_c1_8581	0	0.1	0.27	0.38	0.44	0.53	0.56	0.74	0.9	1
solcap_snp_c1_8593	NA	NA	NA	NA	NA	NA	0.6	0.72	0.88	1
solcap_snp_c1_8594	0	0.1	NA	NA	0.46	0.56	0.63	0.75	0.9	1
solcap_snp_c1_8599	NA	NA	NA	NA	NA	NA	0.58	0.67	0.9	1
solcap_snp_c1_8601	NA	NA	NA	NA	0.5	0.66	0.68	0.8	0.95	1
solcap_snp_c1_8603	0	0.15	0.28	0.4	0.49	0.58	NA	NA	NA	NA
solcap_snp_c1_8606	0	0.12	0.24	0.35	0.4	0.5	NA	NA	NA	NA
solcap_snp_c1_8631	0	0.1	0.31	0.45	0.46	0.55	0.62	0.71	0.9	1
solcap_snp_c1_8632	0	0.16	0.19	0.28	0.31	0.41	0.45	0.56	0.9	1
solcap_snp_c1_8635	0	0.1	0.21	0.31	0.34	0.45	0.48	0.6	0.9	1
solcap_snp_c1_8641	0	0.1	0.22	0.34	0.42	0.51	NA	NA	NA	NA
solcap_snp_c1_8642	0	0.1	0.3	0.44	0.47	0.52	0.61	0.75	NA	NA
solcap_snp_c1_8659	0	0.1	0.29	0.42	0.45	0.5	0.59	0.7	0.9	1
solcap_snp_c1_8674	0	0.4	0.43	0.49	0.51	0.6	0.64	0.75	0.9	1
solcap_snp_c1_8679	0	0.15	0.25	0.38	0.45	0.55	NA	NA	NA	NA
solcap_snp_c1_868	0	0.15	0.31	0.47	0.5	0.6	0.65	0.75	NA	NA
solcap_snp_c1_8681	0	0.1	0.31	0.4	0.45	0.55	NA	NA	NA	NA
solcap_snp_c1_8686	0	0.1	0.21	0.4	0.43	0.53	0.6	0.7	0.88	1
solcap_snp_c1_8707	0	0.1	0.26	0.32	0.35	0.43	0.45	0.54	0.55	1
solcap_snp_c1_8708	0	0.1	0.22	0.35	0.4	0.5	0.51	0.65	0.68	1
solcap_snp_c1_8709	0	0.15	0.24	0.35	0.38	0.48	0.51	0.6	0.8	1
solcap_snp_c1_8713	0	0.1	0.25	0.37	0.4	0.51	0.58	0.7	0.9	1
solcap_snp_c1_8723	NA	NA	0.3	0.4	0.44	0.53	0.55	0.65	0.9	1
solcap_snp_c1_8754	NA	NA	0.34	0.4	0.47	0.6	0.62	0.75	0.9	1
solcap_snp_c1_8759	0	0.2	0.4	0.55	NA	NA	NA	NA	NA	NA
solcap_snp_c1_8760	0	0.1	0.34	0.47	0.51	0.65	0.72	0.85	0.9	1
solcap_snp_c1_8761	0	0.1	0.25	0.36	0.44	0.53	NA	NA	NA	NA
solcap_snp_c1_8763	0	0.1	0.23	0.37	0.43	0.57	0.64	0.76	0.9	1
solcap_snp_c1_8764	0	0.17	0.2	0.4	0.43	0.57	0.6	0.75	0.85	1
solcap_snp_c1_8765	0	0.1	0.3	0.4	0.5	0.6	0.68	0.8	0.9	1
solcap_snp_c1_8769	NA	NA	0.3	0.39	0.42	0.52	0.54	0.66	0.68	1
solcap_snp_c1_880	0	0.08	0.14	0.24	0.25	0.4	NA	NA	NA	NA
solcap_snp_c1_8819	NA	NA	NA	NA	NA	NA	0.65	0.78	0.9	1
solcap_snp_c1_8829	NA	NA	NA	NA	NA	NA	0.68	0.77	0.85	1
solcap_snp_c1_8830	0	0.15	0.22	0.34	0.37	0.47	NA	NA	NA	NA
solcap_snp_c1_8834	NA	NA	NA	NA	0.51	0.62	0.69	0.79	0.92	1
solcap_snp_c1_8867	0	0.15	0.29	0.39	NA	NA	NA	NA	NA	NA
solcap_snp_c1_8908	0	0.1	0.24	0.4	0.43	0.6	0.62	0.78	0.95	1
solcap_snp_c1_8913	0	0.1	0.34	0.44	0.5	0.63	0.66	0.81	0.91	1
solcap_snp_c1_8914	0	0.12	0.2	0.36	0.43	0.53	NA	NA	NA	NA
solcap_snp_c1_8968	0	0.1	0.31	0.4	0.42	0.55	0.6	0.7	NA	NA
solcap_snp_c1_8969	NA	NA	NA	NA	0.41	0.51	0.6	0.7	0.9	1
solcap_snp_c1_8970	0	0.15	0.31	0.42	0.45	0.61	0.65	0.75	0.9	1
solcap_snp_c1_898	0	0.12	0.2	0.31	0.34	0.45	0.52	0.6	0.9	1
solcap_snp_c1_8982	0	0.15	0.28	0.38	0.45	0.55	NA	NA	NA	NA
solcap_snp_c1_8998	0	0.15	NA	NA	0.68	0.76	0.82	0.91	0.93	1
solcap_snp_c1_9014	0	0.1	0.15	0.26	0.31	0.45	0.55	0.65	0.9	1
solcap_snp_c1_9027	0	0.1	0.27	0.37	0.4	0.52	0.55	0.7	0.9	1
solcap_snp_c1_9056	0	0.1	0.25	0.32	0.34	0.45	0.47	0.6	0.85	1
solcap_snp_c1_9058	0	0.1	0.3	0.4	0.45	0.55	0.59	0.71	0.87	1
solcap_snp_c1_9059	NA	NA	0.25	0.32	0.41	0.44	0.59	0.73	0.88	1
solcap_snp_c1_9060	0	0.1	0.32	0.41	0.46	0.57	0.61	0.75	0.9	1
solcap_snp_c1_9103	0	0.1	0.2	0.3	0.33	0.5	NA	NA	NA	NA
solcap_snp_c1_9111	0	0.1	0.25	0.38	0.44	0.56	0.63	0.75	0.9	1
solcap_snp_c1_9120	0	0.15	0.19	0.31	0.35	0.46	0.55	0.65	0.9	1
solcap_snp_c1_914	0	0.1	0.25	0.38	0.44	0.55	NA	NA	NA	NA
solcap_snp_c1_9144	NA	NA	NA	NA	0.49	0.57	0.6	0.7	0.76	1
solcap_snp_c1_9153	0	0.15	0.34	0.48	0.55	0.7	0.72	0.86	0.9	1
solcap_snp_c1_9161	0	0.1	0.24	0.4	0.42	0.53	0.6	0.75	0.95	1
solcap_snp_c1_9167	NA	NA	NA	NA	0.45	0.55	0.6	0.7	0.85	1
solcap_snp_c1_9170	NA	NA	NA	NA	0.4	0.52	0.56	0.7	0.9	1
solcap_snp_c1_9174	NA	NA	0.4	0.51	0.55	0.74	0.8	0.9	0.95	1
solcap_snp_c1_9183	NA	NA	0.31	0.41	0.5	0.6	0.68	0.79	0.92	1
solcap_snp_c1_9215	0	0.15	0.27	0.38	0.47	0.58	NA	NA	NA	NA
solcap_snp_c1_9224	NA	NA	NA	NA	0.54	0.62	0.72	0.84	0.9	1
solcap_snp_c1_9229	0	0.1	0.41	0.58	0.62	0.74	0.76	0.89	0.93	1
solcap_snp_c1_925	0	0.1	0.26	0.34	0.4	0.5	0.54	0.7	0.9	1
solcap_snp_c1_9250	0	0.1	0.24	0.36	0.39	0.4	0.54	0.67	0.9	1
solcap_snp_c1_9268	0	0.1	0.25	0.37	0.4	0.53	0.59	0.7	0.88	1
solcap_snp_c1_9292	0	0.1	0.25	0.35	0.4	0.51	0.59	0.75	0.9	1
solcap_snp_c1_9356	NA	NA	0.35	0.45	0.52	0.63	0.65	0.8	0.9	1
solcap_snp_c1_9363	0	0.1	0.3	0.4	NA	NA	NA	NA	NA	NA
solcap_snp_c1_9378	NA	NA	NA	NA	NA	NA	0.6	0.7	0.9	1
solcap_snp_c1_9385	NA	NA	0.34	0.44	0.47	0.6	0.65	0.78	0.89	1
solcap_snp_c1_9386	0	0.1	0.28	0.37	0.44	0.55	0.61	0.7	0.9	1
solcap_snp_c1_9392	0	0.15	0.24	0.35	0.39	0.5	0.55	0.65	NA	NA
solcap_snp_c1_9397	0	0.15	0.28	0.37	0.4	0.5	0.55	0.66	NA	NA
solcap_snp_c1_9406	NA	NA	NA	NA	0.6	0.73	0.75	0.85	0.95	1
solcap_snp_c1_9411	NA	NA	0.4	0.49	0.51	0.63	0.65	0.78	0.85	1
solcap_snp_c1_9413	0	0.19	0.29	0.42	0.45	0.56	0.64	0.75	0.9	1
solcap_snp_c1_9428	0	0.15	0.28	0.4	0.46	0.57	0.63	0.75	NA	NA
solcap_snp_c1_9430	0	0.15	0.27	0.36	0.39	0.54	0.6	0.75	NA	NA
solcap_snp_c1_946	NA	NA	NA	NA	0.37	0.52	0.59	0.75	0.9	1
solcap_snp_c1_9476	0	0.1	0.25	0.35	0.43	0.53	0.6	0.75	0.9	1
solcap_snp_c1_9477	0	0.15	0.27	0.37	0.42	0.52	0.58	0.7	0.88	1
solcap_snp_c1_9478	0	0.15	0.3	0.4	0.47	0.57	0.64	0.77	0.9	1
solcap_snp_c1_9490	0	0.1	0.24	0.36	0.43	0.54	0.61	0.72	0.9	1
solcap_snp_c1_9492	0	0.2	0.27	0.36	0.39	0.45	0.47	0.55	NA	NA
solcap_snp_c1_9499	NA	NA	0.22	0.32	0.41	0.55	0.64	0.77	0.9	1
solcap_snp_c1_9546	NA	NA	0.3	0.4	0.45	0.57	0.62	0.75	0.9	1
solcap_snp_c1_9573	0	0.1	0.25	0.34	0.41	0.55	0.6	0.75	0.9	1
solcap_snp_c1_958	0	0.1	0.25	0.38	0.44	0.54	0.61	0.7	NA	NA
solcap_snp_c1_9583	NA	NA	0.49	0.64	0.7	0.8	0.81	0.93	0.95	1
solcap_snp_c1_9587	NA	NA	0.3	0.4	0.46	0.58	0.61	0.74	0.9	1
solcap_snp_c1_9601	0	0.1	0.22	0.4	0.42	0.55	0.61	0.8	0.9	1
solcap_snp_c1_9603	NA	NA	NA	NA	NA	NA	0.54	0.7	0.85	1
solcap_snp_c1_9613	0	0.15	0.25	0.35	0.36	0.46	0.5	0.6	0.85	1
solcap_snp_c1_9614	0	0.15	0.28	0.4	0.44	0.54	0.58	0.7	0.9	1
solcap_snp_c1_9619	0	0.1	0.27	0.38	0.42	0.55	0.59	0.75	0.9	1
solcap_snp_c1_9646	0	0.1	NA	NA	0.58	0.7	0.72	0.86	0.92	1
solcap_snp_c1_9651	NA	NA	NA	NA	NA	NA	0.68	0.79	0.94	1
solcap_snp_c1_9652	0	0.12	0.24	0.36	0.4	0.51	0.55	0.7	0.9	1
solcap_snp_c1_9655	NA	NA	NA	NA	0.44	0.55	0.64	0.75	0.9	1
solcap_snp_c1_9660	0	0.14	0.3	0.38	0.41	0.54	NA	NA	NA	NA
solcap_snp_c1_9676	0	0.15	0.29	0.39	0.42	0.5	0.55	0.65	0.85	1
solcap_snp_c1_9679	0	0.1	0.27	0.37	0.4	0.53	0.61	0.75	0.9	1
solcap_snp_c1_9691	NA	NA	NA	NA	0.5	0.64	0.67	0.78	0.9	1
solcap_snp_c1_9695	0	0.13	0.24	0.32	0.4	0.5	0.56	0.7	0.85	1
solcap_snp_c1_975	0	0.08	0.15	0.25	0.27	0.36	NA	NA	NA	NA
solcap_snp_c1_9769	NA	NA	NA	NA	0.54	0.63	0.67	0.78	0.85	1
solcap_snp_c1_9771	0	0.1	0.22	0.35	NA	NA	NA	NA	NA	NA
solcap_snp_c1_9776	0	0.1	0.35	0.46	0.5	0.66	0.7	0.81	0.9	1
solcap_snp_c1_9777	0	0.09	0.25	0.36	0.39	0.56	0.59	0.7	NA	NA
solcap_snp_c1_9779	NA	NA	NA	NA	0.45	0.57	0.62	0.78	0.9	1
solcap_snp_c1_9785	0	0.15	0.32	0.46	NA	NA	NA	NA	NA	NA
solcap_snp_c1_9786	NA	NA	NA	NA	0.47	0.58	0.63	0.79	0.85	1
solcap_snp_c1_9799	0	0.1	0.28	0.38	0.42	0.5	0.6	0.75	0.9	1
solcap_snp_c1_9825	0	0.1	0.34	0.49	0.54	0.64	0.7	0.8	0.9	1
solcap_snp_c1_9834	0	0.07	0.12	0.2	0.22	0.35	NA	NA	NA	NA
solcap_snp_c1_9837	NA	NA	0.23	0.35	0.4	0.53	0.59	0.71	0.9	1
solcap_snp_c1_9839	NA	NA	NA	NA	0.42	0.52	0.6	0.7	0.93	1
solcap_snp_c1_9846	NA	NA	NA	NA	NA	NA	0.6	0.7	0.9	1
solcap_snp_c1_9878	0	0.1	0.31	0.45	NA	NA	NA	NA	NA	NA
solcap_snp_c1_988	0	0.12	0.28	0.38	0.4	0.5	0.54	0.61	0.9	1
solcap_snp_c1_9918	0	0.1	0.18	0.34	0.39	0.49	0.55	0.68	0.9	1
solcap_snp_c1_992	NA	NA	0.28	0.38	0.43	0.55	0.61	0.71	0.9	1
solcap_snp_c2_10008	0	0.15	0.35	0.46	0.55	0.66	0.73	0.82	NA	NA
solcap_snp_c2_1001	0	0.1	NA	NA	0.52	0.6	0.65	0.73	0.95	1
solcap_snp_c2_10047	0	0.25	0.32	0.44	0.46	0.57	0.6	0.7	0.9	1
solcap_snp_c2_10055	0	0.1	0.35	0.44	0.5	0.6	0.63	0.75	0.9	1
solcap_snp_c2_10088	0	0.18	0.28	0.39	0.44	0.54	0.61	0.72	0.85	1
solcap_snp_c2_10287	NA	NA	0.29	0.38	0.42	0.5	0.57	0.75	0.95	1
solcap_snp_c2_10319	NA	NA	NA	NA	NA	NA	0.61	0.75	0.94	1
solcap_snp_c2_10338	0	0.1	0.28	0.39	0.44	0.55	0.59	0.7	NA	NA
solcap_snp_c2_10341	NA	NA	0.23	0.35	0.41	0.53	0.6	0.75	0.95	1
solcap_snp_c2_10358	0	0.14	0.3	0.44	0.46	0.56	0.6	0.75	0.9	1
solcap_snp_c2_10409	0	0.1	0.34	0.42	0.46	0.56	0.6	0.74	0.9	1
solcap_snp_c2_10411	0	0.1	0.24	0.35	0.42	0.53	0.6	0.75	0.9	1
solcap_snp_c2_10443	0	0.1	0.28	0.41	0.47	0.58	0.64	0.76	0.85	1
solcap_snp_c2_10461	0	0.1	0.42	0.55	0.58	0.68	0.74	0.82	0.9	1
solcap_snp_c2_10539	0	0.1	0.25	0.4	0.45	0.6	0.65	0.8	0.9	1
solcap_snp_c2_10547	0	0.1	NA	NA	0.43	0.54	0.59	0.68	0.9	1
solcap_snp_c2_10548	0	0.1	0.2	0.36	0.4	0.52	NA	NA	NA	NA
solcap_snp_c2_10563	0	0.1	0.22	0.36	0.39	0.51	0.53	0.65	0.9	1
solcap_snp_c2_10566	0	0.1	NA	NA	0.44	0.62	0.66	0.81	0.9	1
solcap_snp_c2_10612	0	0.38	0.41	0.49	0.51	0.6	0.64	0.75	0.95	1
solcap_snp_c2_10613	NA	NA	NA	NA	0.49	0.6	0.65	0.78	0.87	1
solcap_snp_c2_10614	0	0.1	0.24	0.37	0.4	0.53	NA	NA	NA	NA
solcap_snp_c2_10615	0	0.1	0.32	0.43	0.45	0.6	0.65	0.78	0.9	1
solcap_snp_c2_10616	NA	NA	NA	NA	0.49	0.6	0.64	0.76	0.9	1
solcap_snp_c2_10617	0	0.15	0.28	0.39	0.45	0.56	0.61	0.74	0.9	1
solcap_snp_c2_10618	0	0.1	0.27	0.38	0.41	0.55	0.59	0.7	0.85	1
solcap_snp_c2_10656	0	0.1	0.28	0.38	0.42	0.56	0.62	0.78	0.9	1
solcap_snp_c2_10658	0	0.1	0.28	0.4	0.43	0.54	0.56	0.7	0.9	1
solcap_snp_c2_1066	0	0.1	0.2	0.33	0.35	0.48	0.51	0.7	0.9	1
solcap_snp_c2_10681	NA	NA	0.25	0.35	0.36	0.47	0.49	0.65	0.85	1
solcap_snp_c2_10682	0	0.1	0.28	0.36	0.4	0.51	0.54	0.66	0.84	1
solcap_snp_c2_10683	NA	NA	NA	NA	NA	NA	0.6	0.72	0.9	1
solcap_snp_c2_10687	0	0.12	0.2	0.33	0.35	0.46	NA	NA	NA	NA
solcap_snp_c2_10688	NA	NA	NA	NA	0.45	0.56	0.6	0.7	0.88	1
solcap_snp_c2_10689	0	0.12	0.25	0.35	0.4	0.5	0.54	0.6	0.9	1
solcap_snp_c2_10690	0	0.2	0.27	0.39	0.42	0.54	0.59	0.7	0.9	1
solcap_snp_c2_10691	0	0.1	0.25	0.35	0.4	0.5	0.54	0.65	0.75	1
solcap_snp_c2_10692	NA	NA	NA	NA	0.4	0.5	0.55	0.65	0.9	1
solcap_snp_c2_10693	0	0.1	0.28	0.44	0.46	0.58	0.61	0.72	0.9	1
solcap_snp_c2_1077	0	0.15	0.25	0.36	0.41	0.54	0.6	0.7	0.9	1
solcap_snp_c2_10797	0	0.1	0.25	0.35	0.4	0.55	0.57	0.71	0.85	1
solcap_snp_c2_10799	0	0.1	0.22	0.35	NA	NA	NA	NA	NA	NA
solcap_snp_c2_10800	0	0.25	0.28	0.4	0.48	0.6	0.62	0.7	0.9	1
solcap_snp_c2_10802	0	0.1	0.28	0.4	0.42	0.58	0.63	0.7	0.88	1
solcap_snp_c2_10819	0	0.15	0.29	0.39	0.4	0.58	0.62	0.8	0.88	1
solcap_snp_c2_10896	NA	NA	0.3	0.4	0.41	0.54	0.56	0.7	0.85	1
solcap_snp_c2_1090	NA	NA	0.46	0.59	0.61	0.7	0.72	0.8	0.87	1
solcap_snp_c2_10906	0	0.1	0.21	0.33	0.35	0.5	0.54	0.69	0.95	1
solcap_snp_c2_1092	0	0.16	0.26	0.37	0.42	0.57	0.6	0.75	0.9	1
solcap_snp_c2_1093	0	0.12	0.2	0.29	0.31	0.38	0.4	0.51	NA	NA
solcap_snp_c2_10956	0	0.1	0.33	0.42	0.5	0.6	0.66	0.79	0.9	1
solcap_snp_c2_10957	0	0.1	0.55	0.7	0.72	0.81	0.83	0.9	0.93	1
solcap_snp_c2_10958	0	0.1	0.26	0.38	0.44	0.56	0.65	0.75	0.9	1
solcap_snp_c2_10960	0	0.12	0.2	0.35	0.39	0.49	0.52	0.63	0.74	1
solcap_snp_c2_10961	0	0.12	0.27	0.35	0.37	0.44	0.46	0.53	NA	NA
solcap_snp_c2_10963	NA	NA	NA	NA	NA	NA	0.68	0.8	0.9	1
solcap_snp_c2_10966	0	0.18	0.33	0.46	0.48	0.59	NA	NA	NA	NA
solcap_snp_c2_1097	0	0.1	0.22	0.34	0.36	0.53	0.55	0.72	0.9	1
solcap_snp_c2_1098	0	0.25	0.38	0.5	0.54	0.7	NA	NA	NA	NA
solcap_snp_c2_1100	0	0.15	0.27	0.36	0.39	0.46	0.49	0.6	0.62	1
solcap_snp_c2_11005	NA	NA	NA	NA	0.5	0.61	0.64	0.78	0.85	1
solcap_snp_c2_1101	0	0.1	0.3	0.4	0.48	0.58	0.65	0.75	0.9	1
solcap_snp_c2_11018	0	0.1	0.2	0.3	0.32	0.5	0.55	0.7	0.89	1
solcap_snp_c2_1102	0	0.1	0.3	0.4	0.53	0.65	0.73	0.88	0.94	1
solcap_snp_c2_1103	0	0.1	0.32	0.44	0.47	0.6	NA	NA	NA	NA
solcap_snp_c2_11101	0	0.1	0.2	0.28	0.32	0.49	0.51	0.65	0.9	1
solcap_snp_c2_11107	0	0.1	0.26	0.4	NA	NA	NA	NA	NA	NA
solcap_snp_c2_11211	0	0.15	0.26	0.36	0.38	0.5	NA	NA	NA	NA
solcap_snp_c2_11253	NA	NA	NA	NA	0.51	0.64	0.66	0.78	0.9	1
solcap_snp_c2_11260	0	0.1	0.19	0.3	0.4	0.53	0.55	0.75	0.9	1
solcap_snp_c2_11269	0	0.1	0.24	0.35	0.4	0.52	0.55	0.7	0.9	1
solcap_snp_c2_11271	0	0.1	0.34	0.45	0.49	0.65	NA	NA	NA	NA
solcap_snp_c2_11273	0	0.1	0.22	0.34	0.36	0.44	0.46	0.55	NA	NA
solcap_snp_c2_11286	NA	NA	NA	NA	NA	NA	0.59	0.71	0.9	1
solcap_snp_c2_11287	0	0.1	0.28	0.42	0.44	0.55	0.6	0.74	0.9	1
solcap_snp_c2_11293	NA	NA	NA	NA	NA	NA	0.57	0.7	0.85	1
solcap_snp_c2_11294	NA	NA	NA	NA	0.43	0.55	0.61	0.72	0.9	1
solcap_snp_c2_11303	0	0.1	NA	NA	0.27	0.4	0.42	0.55	0.9	1
solcap_snp_c2_11309	0	0.15	0.34	0.45	0.49	0.6	NA	NA	NA	NA
solcap_snp_c2_11310	0	0.1	0.27	0.39	0.41	0.53	0.57	0.68	0.9	1
solcap_snp_c2_11312	NA	NA	NA	NA	0.45	0.57	0.62	0.75	0.9	1
solcap_snp_c2_11313	0	0.1	0.32	0.44	0.55	0.58	0.61	0.74	0.9	1
solcap_snp_c2_11314	0	0.1	0.28	0.4	0.43	0.52	0.55	0.69	0.9	1
solcap_snp_c2_11315	NA	NA	NA	NA	0.44	0.55	0.64	0.75	0.9	1
solcap_snp_c2_11316	0	0.1	0.28	0.42	0.45	0.56	0.6	0.75	0.9	1
solcap_snp_c2_11330	0	0.15	0.25	0.4	0.42	0.55	0.6	0.75	0.9	1
solcap_snp_c2_11333	0	0.2	0.3	0.4	0.45	0.55	0.59	0.72	0.87	1
solcap_snp_c2_11334	0	0.1	0.23	0.33	0.35	0.47	0.5	0.6	0.9	1
solcap_snp_c2_11362	NA	NA	NA	NA	0.5	0.6	0.61	0.74	0.9	1
solcap_snp_c2_11366	0	0.1	0.26	0.39	0.41	0.53	0.56	0.7	0.9	1
solcap_snp_c2_11369	0	0.3	0.38	0.46	0.55	0.68	0.72	0.85	0.93	1
solcap_snp_c2_11386	0	0.1	0.23	0.31	0.37	0.46	0.52	0.65	0.9	1
solcap_snp_c2_11400	0	0.1	0.26	0.39	0.44	0.54	0.65	0.75	0.9	1
solcap_snp_c2_11404	0	0.12	0.33	0.44	0.48	0.6	0.64	0.75	0.9	1
solcap_snp_c2_11425	NA	NA	NA	NA	NA	NA	0.6	0.7	0.81	1
solcap_snp_c2_11427	NA	NA	0.52	0.6	0.61	0.69	0.71	0.8	0.86	1
solcap_snp_c2_11432	NA	NA	0.25	0.35	0.42	0.51	0.55	0.7	0.9	1
solcap_snp_c2_11435	NA	NA	0.35	0.49	0.51	0.65	0.69	0.8	0.9	1
solcap_snp_c2_11479	0	0.2	0.3	0.42	0.45	0.56	0.6	0.71	0.85	1
solcap_snp_c2_11488	NA	NA	0.31	0.42	0.49	0.6	0.64	0.78	0.9	1
solcap_snp_c2_11489	NA	NA	0.26	0.38	0.4	0.53	0.56	0.7	0.95	1
solcap_snp_c2_11490	0	0.1	0.26	0.39	0.41	0.54	0.56	0.72	NA	NA
solcap_snp_c2_11516	NA	NA	NA	NA	NA	NA	0.55	0.7	0.88	1
solcap_snp_c2_11534	0	0.12	0.32	0.41	0.44	0.52	0.59	0.7	0.85	1
solcap_snp_c2_11549	0	0.12	0.29	0.42	0.45	0.6	NA	NA	NA	NA
solcap_snp_c2_1155	0	0.18	0.3	0.42	0.45	0.55	0.61	0.72	0.9	1
solcap_snp_c2_11564	0	0.1	0.19	0.29	0.34	0.5	0.52	0.68	0.85	1
solcap_snp_c2_11568	0	0.1	0.28	0.41	0.43	0.56	0.62	0.74	0.9	1
solcap_snp_c2_11569	0	0.1	0.22	0.35	NA	NA	NA	NA	NA	NA
solcap_snp_c2_1157	0	0.1	0.27	0.38	0.46	0.58	0.64	0.76	0.9	1
solcap_snp_c2_11571	NA	NA	NA	NA	NA	NA	0.6	0.75	0.9	1
solcap_snp_c2_11584	0	0.1	0.3	0.4	0.48	0.57	0.62	0.75	0.9	1
solcap_snp_c2_11591	0	0.1	0.25	0.38	0.47	0.65	0.74	0.86	0.94	1
solcap_snp_c2_11604	0	0.1	0.29	0.42	0.45	0.55	0.59	0.69	NA	NA
solcap_snp_c2_11605	NA	NA	NA	NA	0.49	0.59	0.62	0.75	0.9	1
solcap_snp_c2_11609	0	0.1	0.38	0.5	0.54	0.65	0.71	0.82	0.9	1
solcap_snp_c2_11679	0	0.1	0.26	0.37	0.43	0.5	0.6	0.72	0.9	1
solcap_snp_c2_11685	NA	NA	NA	NA	0.42	0.54	0.6	0.73	0.88	1
solcap_snp_c2_11695	NA	NA	0.24	0.4	0.44	0.6	0.65	0.8	0.9	1
solcap_snp_c2_11696	0	0.1	0.35	0.49	0.52	0.65	0.7	0.8	0.9	1
solcap_snp_c2_11707	NA	NA	NA	NA	0.48	0.59	0.65	0.8	0.9	1
solcap_snp_c2_11712	0	0.1	0.3	0.44	0.46	0.56	0.6	0.73	NA	NA
solcap_snp_c2_11725	0	0.1	0.29	0.43	0.5	0.66	NA	NA	NA	NA
solcap_snp_c2_11737	NA	NA	NA	NA	0.55	0.71	0.73	0.85	0.96	1
solcap_snp_c2_11739	NA	NA	NA	NA	0.57	0.69	0.71	0.85	0.9	1
solcap_snp_c2_11741	0	0.02	0.03	0.09	0.1	0.15	NA	NA	NA	NA
solcap_snp_c2_11747	0	0.1	0.22	0.4	0.45	0.58	0.64	0.78	0.9	1
solcap_snp_c2_11758	NA	NA	NA	NA	0.42	0.51	0.55	0.68	0.87	1
solcap_snp_c2_11766	NA	NA	0.2	0.29	0.34	0.44	0.51	0.61	0.9	1
solcap_snp_c2_1181	0	0.1	0.29	0.4	0.46	0.58	NA	NA	0.9	1
solcap_snp_c2_11829	0	0.1	0.21	0.35	0.4	0.52	0.54	0.7	0.9	1
solcap_snp_c2_11923	0	0.2	0.3	0.4	0.44	0.55	NA	NA	NA	NA
solcap_snp_c2_11924	NA	NA	NA	NA	0.36	0.46	0.52	0.66	0.85	1
solcap_snp_c2_11977	NA	NA	NA	NA	0.35	0.49	0.52	0.63	0.78	1
solcap_snp_c2_12076	0	0.2	0.32	0.43	0.45	0.57	0.59	0.74	0.82	1
solcap_snp_c2_12106	0	0.15	0.3	0.4	0.44	0.59	0.62	0.8	0.85	1
solcap_snp_c2_12123	0	0.25	0.32	0.45	0.47	0.6	0.62	0.76	0.9	1
solcap_snp_c2_12124	0	0.1	0.22	0.34	0.36	0.47	0.49	0.59	0.8	1
solcap_snp_c2_12125	0	0.27	0.31	0.41	0.44	0.56	0.59	0.74	0.9	1
solcap_snp_c2_12126	0	0.15	0.25	0.36	0.4	0.5	0.55	0.67	0.9	1
solcap_snp_c2_1220	0	0.1	0.25	0.36	0.4	0.54	0.58	0.73	0.85	1
solcap_snp_c2_12216	0	0.1	0.25	0.4	0.45	0.58	0.65	0.8	0.9	1
solcap_snp_c2_12217	0	0.1	0.28	0.4	0.45	0.6	0.62	0.8	0.9	1
solcap_snp_c2_12252	0	0.1	0.28	0.44	0.48	0.64	0.67	0.75	0.9	1
solcap_snp_c2_12259	0	0.12	0.27	0.42	0.47	0.59	0.62	0.8	0.9	1
solcap_snp_c2_12267	0	0.15	0.24	0.45	NA	NA	NA	NA	NA	NA
solcap_snp_c2_12276	0	0.1	NA	NA	0.4	0.52	0.62	0.78	0.9	1
solcap_snp_c2_12297	NA	NA	NA	NA	0.5	0.62	0.7	0.85	0.9	1
solcap_snp_c2_12333	0	0.12	NA	NA	0.42	0.55	0.64	0.75	0.9	1
solcap_snp_c2_12334	0	0.1	0.34	0.47	0.49	0.6	0.65	0.78	0.9	1
solcap_snp_c2_12368	0	0.1	0.4	0.46	0.52	0.65	0.7	0.85	0.92	1
solcap_snp_c2_12397	NA	NA	NA	NA	0.6	0.72	0.74	0.85	0.9	1
solcap_snp_c2_12402	0	0.1	0.25	0.36	0.41	0.51	0.59	0.7	0.9	1
solcap_snp_c2_12403	0	0.1	0.25	0.33	0.35	0.48	0.51	0.62	0.85	1
solcap_snp_c2_12404	0	0.1	0.35	0.46	0.49	0.6	0.65	0.77	0.9	1
solcap_snp_c2_12405	NA	NA	NA	NA	NA	NA	0.67	0.8	0.9	1
solcap_snp_c2_12411	0	0.1	0.24	0.35	0.42	0.55	0.6	0.75	0.85	1
solcap_snp_c2_12420	0	0.1	0.24	0.37	0.4	0.54	0.57	0.7	0.9	1
solcap_snp_c2_12498	0	0.12	0.23	0.35	NA	NA	NA	NA	NA	NA
solcap_snp_c2_12522	0	0.1	0.3	0.45	0.48	0.62	0.65	0.75	0.9	1
solcap_snp_c2_12526	0	0.1	0.32	0.44	0.52	0.62	0.72	0.85	0.95	1
solcap_snp_c2_12527	0	0.15	0.25	0.36	0.4	0.5	0.52	0.65	0.9	1
solcap_snp_c2_12528	0	0.16	0.26	0.38	0.4	0.54	0.55	0.72	0.9	1
solcap_snp_c2_12529	NA	NA	NA	NA	0.4	0.54	0.57	0.7	0.92	1
solcap_snp_c2_12530	0	0.2	0.28	0.41	0.43	0.58	0.61	0.73	0.79	1
solcap_snp_c2_12531	0	0.18	0.24	0.37	0.4	0.52	0.6	0.75	0.9	1
solcap_snp_c2_12565	0	0.2	0.32	0.44	0.46	0.58	0.6	0.73	0.8	1
solcap_snp_c2_12567	0	0.28	0.35	0.47	0.49	0.6	0.62	0.75	0.8	1
solcap_snp_c2_12578	0	0.1	NA	NA	0.34	0.45	0.5	0.63	0.85	1
solcap_snp_c2_12595	0	0.1	0.25	0.4	0.42	0.58	0.6	0.8	0.9	1
solcap_snp_c2_12596	0	0.1	0.25	0.4	0.43	0.59	0.6	0.76	0.9	1
solcap_snp_c2_12597	0	0.1	0.28	0.4	0.44	0.55	0.58	0.72	0.9	1
solcap_snp_c2_12599	NA	NA	NA	NA	0.4	0.54	0.58	0.72	0.9	1
solcap_snp_c2_12600	0	0.12	0.2	0.3	NA	NA	NA	NA	0.85	1
solcap_snp_c2_12622	0	0.1	0.22	0.38	0.4	0.55	0.6	0.75	0.9	1
solcap_snp_c2_1263	0	0.1	0.28	0.39	0.41	0.56	0.6	0.75	0.9	1
solcap_snp_c2_12696	0	0.1	0.25	0.4	0.43	0.55	NA	NA	NA	NA
solcap_snp_c2_12746	0	0.15	0.27	0.36	0.41	0.53	0.56	0.7	0.85	1
solcap_snp_c2_12758	0	0.1	0.25	0.35	0.39	0.54	0.59	0.71	0.8	1
solcap_snp_c2_12760	0	0.15	0.25	0.35	0.45	0.55	NA	NA	NA	NA
solcap_snp_c2_12761	0	0.1	NA	NA	0.42	0.54	0.6	0.75	0.9	1
solcap_snp_c2_12770	0	0.1	0.25	0.35	0.38	0.52	0.6	0.75	0.85	1
solcap_snp_c2_12778	0	0.12	0.24	0.36	NA	NA	NA	NA	NA	NA
solcap_snp_c2_12779	NA	NA	NA	NA	NA	NA	0.52	0.66	0.9	1
solcap_snp_c2_12780	0	0.1	NA	NA	0.45	0.6	0.63	0.76	0.88	1
solcap_snp_c2_12781	0	0.1	0.21	0.34	0.39	0.51	0.55	0.7	0.87	1
solcap_snp_c2_12782	0	0.15	0.22	0.33	0.35	0.46	0.52	0.65	0.9	1
solcap_snp_c2_12783	0	0.09	0.27	0.36	NA	NA	NA	NA	NA	NA
solcap_snp_c2_12784	0	0.1	0.24	0.33	0.35	0.48	0.51	0.65	0.85	1
solcap_snp_c2_12785	0	0.1	0.22	0.33	0.36	0.52	NA	NA	0.85	1
solcap_snp_c2_12786	0	0.1	0.25	0.35	0.44	0.55	0.64	0.77	0.9	1
solcap_snp_c2_12787	NA	NA	NA	NA	NA	NA	0.6	0.71	0.93	1
solcap_snp_c2_12788	0	0.1	0.24	0.36	0.38	0.5	0.52	0.66	0.9	1
solcap_snp_c2_12789	0	0.1	0.28	0.39	0.44	0.56	0.64	0.76	0.9	1
solcap_snp_c2_12790	0	0.1	0.25	0.35	0.39	0.5	0.55	0.68	0.93	1
solcap_snp_c2_12791	0	0.1	0.28	0.41	0.43	0.54	0.56	0.67	0.9	1
solcap_snp_c2_12807	NA	NA	NA	NA	NA	NA	0.58	0.7	0.93	1
solcap_snp_c2_12902	NA	NA	NA	NA	NA	NA	0.69	0.81	0.9	1
solcap_snp_c2_12913	0	0.12	0.26	0.36	0.41	0.52	0.56	0.68	0.88	1
solcap_snp_c2_12921	0	0.1	NA	NA	0.45	0.55	0.57	0.71	0.84	1
solcap_snp_c2_12924	0	0.1	0.29	0.44	0.5	0.65	0.72	0.85	0.92	1
solcap_snp_c2_12928	0	0.1	0.25	0.36	0.43	0.56	0.6	0.75	0.9	1
solcap_snp_c2_12930	0	0.18	0.32	0.45	0.5	0.64	0.66	0.8	0.9	1
solcap_snp_c2_12936	0	0.15	0.24	0.32	0.35	0.48	0.54	0.68	0.9	1
solcap_snp_c2_12937	NA	NA	NA	NA	NA	NA	0.49	0.7	0.8	1
solcap_snp_c2_12945	0	0.1	0.27	0.4	0.42	0.58	0.61	0.8	0.9	1
solcap_snp_c2_12947	0	0.15	0.28	0.44	0.46	0.57	0.63	0.75	0.9	1
solcap_snp_c2_12953	0	0.1	0.25	0.36	0.44	0.55	0.6	0.75	0.93	1
solcap_snp_c2_12954	0	0.1	0.25	0.42	NA	NA	NA	NA	NA	NA
solcap_snp_c2_12955	0	0.1	0.27	0.39	0.44	0.5	0.57	0.7	0.9	1
solcap_snp_c2_12957	0	0.15	0.23	0.34	0.38	0.49	0.5	0.7	0.9	1
solcap_snp_c2_12958	0	0.11	0.24	0.3	0.32	0.49	0.54	0.65	0.9	1
solcap_snp_c2_12959	0	0.1	0.23	0.33	0.35	0.49	0.51	0.7	0.9	1
solcap_snp_c2_1296	0	0.1	0.25	0.37	0.44	0.55	0.62	0.72	NA	NA
solcap_snp_c2_12976	0	0.1	0.2	0.35	0.42	0.6	0.65	0.81	0.9	1
solcap_snp_c2_12981	0	0.1	0.14	0.3	NA	NA	NA	NA	NA	NA
solcap_snp_c2_13035	0	0.15	0.3	0.42	0.45	0.55	NA	NA	0.9	1
solcap_snp_c2_1305	0	0.15	0.2	0.33	0.35	0.45	0.49	0.6	0.9	1
solcap_snp_c2_13051	0	0.1	0.25	0.4	0.43	0.55	0.65	0.75	NA	NA
solcap_snp_c2_13133	0	0.1	0.2	0.33	0.35	0.45	NA	NA	NA	NA
solcap_snp_c2_13138	0	0.2	0.27	0.38	0.39	0.5	0.52	0.6	0.82	1
solcap_snp_c2_13139	0	0.1	NA	NA	NA	NA	0.68	0.8	0.9	1
solcap_snp_c2_13158	NA	NA	0.22	0.31	0.34	0.4	0.41	0.47	0.48	1
solcap_snp_c2_13163	NA	NA	NA	NA	NA	NA	0.62	0.7	0.9	1
solcap_snp_c2_13177	0	0.12	0.34	0.45	0.49	0.59	0.62	0.77	0.9	1
solcap_snp_c2_13180	0	0.1	0.3	0.41	0.45	0.55	0.6	0.8	0.9	1
solcap_snp_c2_13188	0	0.1	0.18	0.26	0.38	0.5	0.6	0.73	0.85	1
solcap_snp_c2_13193	NA	NA	NA	NA	NA	NA	0.63	0.75	0.9	1
solcap_snp_c2_13194	0	0.1	0.2	0.35	0.4	0.5	0.55	0.68	0.9	1
solcap_snp_c2_13242	0	0.1	0.25	0.38	0.4	0.5	0.54	0.65	0.87	1
solcap_snp_c2_13273	NA	NA	NA	NA	NA	NA	0.63	0.76	0.9	1
solcap_snp_c2_13281	NA	NA	NA	NA	NA	NA	0.7	0.85	0.9	1
solcap_snp_c2_133	0	0.12	0.28	0.4	0.44	0.55	0.6	0.71	0.9	1
solcap_snp_c2_13304	0	0.1	0.25	0.38	0.41	0.56	0.61	0.75	0.9	1
solcap_snp_c2_13322	NA	NA	NA	NA	NA	NA	0.65	0.77	0.9	1
solcap_snp_c2_13345	0	0.1	0.26	0.4	0.44	0.55	0.57	0.72	0.8	1
solcap_snp_c2_13350	0	0.1	0.22	0.34	0.36	0.54	0.56	0.73	0.9	1
solcap_snp_c2_13355	NA	NA	NA	NA	0.48	0.6	0.65	0.8	0.9	1
solcap_snp_c2_13385	0	0.1	0.3	0.4	0.45	0.58	0.6	0.75	0.9	1
solcap_snp_c2_13419	0	0.1	0.2	0.33	0.36	0.51	0.57	0.72	0.9	1
solcap_snp_c2_13431	0	0.1	0.29	0.4	0.43	0.55	0.57	0.72	0.9	1
solcap_snp_c2_13432	0	0.1	0.17	0.35	0.37	0.55	NA	NA	NA	NA
solcap_snp_c2_13590	0	0.32	0.37	0.46	0.48	0.6	0.61	0.72	0.75	1
solcap_snp_c2_13593	0	0.1	0.3	0.4	0.45	0.57	0.62	0.75	0.9	1
solcap_snp_c2_13594	0	0.16	0.34	0.44	0.46	0.58	0.61	0.75	0.9	1
solcap_snp_c2_13595	0	0.1	0.35	0.48	0.52	0.66	0.7	0.81	0.9	1
solcap_snp_c2_13613	0	0.1	0.35	0.45	0.48	0.58	0.61	0.72	0.9	1
solcap_snp_c2_13627	0	0.1	0.24	0.32	0.4	0.5	0.57	0.7	0.85	1
solcap_snp_c2_13628	0	0.1	0.23	0.36	0.38	0.53	0.6	0.72	0.95	1
solcap_snp_c2_13629	0	0.18	0.26	0.34	0.39	0.48	0.54	0.62	0.85	1
solcap_snp_c2_13632	0	0.15	0.22	0.35	0.36	0.51	0.61	0.7	0.9	1
solcap_snp_c2_13633	0	0.15	0.3	0.38	0.41	0.55	0.6	0.7	0.85	1
solcap_snp_c2_13636	0	0.15	0.3	0.38	0.41	0.55	0.6	0.7	0.9	1
solcap_snp_c2_13650	0	0.1	0.3	0.42	0.48	0.58	0.61	0.77	0.9	1
solcap_snp_c2_13653	0	0.1	0.33	0.46	0.51	0.66	0.7	0.85	0.9	1
solcap_snp_c2_13671	0	0.12	0.25	0.35	0.42	0.54	0.6	0.72	0.9	1
solcap_snp_c2_13675	NA	NA	NA	NA	NA	NA	0.62	0.78	0.85	1
solcap_snp_c2_13676	0	0.1	0.15	0.29	NA	NA	NA	NA	NA	NA
solcap_snp_c2_13751	0	0.1	0.28	0.38	0.44	0.55	0.62	0.75	0.88	1
solcap_snp_c2_13766	0	0.11	0.28	0.4	0.43	0.58	0.65	0.75	0.9	1
solcap_snp_c2_13821	NA	NA	NA	NA	0.44	0.54	0.55	0.68	0.85	1
solcap_snp_c2_13825	NA	NA	NA	NA	NA	NA	0.48	0.6	0.9	1
solcap_snp_c2_13856	0	0.15	0.29	0.45	NA	NA	NA	NA	NA	NA
solcap_snp_c2_13865	0	0.1	0.25	0.35	0.41	0.52	0.59	0.75	0.87	1
solcap_snp_c2_13889	0	0.1	0.21	0.35	0.42	0.57	0.65	0.8	NA	NA
solcap_snp_c2_13908	NA	NA	NA	NA	0.4	0.52	0.56	0.7	0.9	1
solcap_snp_c2_13951	0	0.1	0.25	0.35	0.41	0.52	0.55	0.7	0.9	1
solcap_snp_c2_13969	NA	NA	NA	NA	0.5	0.64	0.65	0.8	0.9	1
solcap_snp_c2_14017	0	0.15	NA	NA	NA	NA	0.65	0.81	0.85	1
solcap_snp_c2_14064	0	0.1	0.3	0.42	0.46	0.62	0.65	0.79	0.94	1
solcap_snp_c2_14155	NA	NA	NA	NA	NA	NA	0.58	0.73	0.85	1
solcap_snp_c2_14258	0	0.1	0.25	0.4	0.45	0.6	0.66	0.78	0.9	1
solcap_snp_c2_14274	0	0.1	0.2	0.31	0.34	0.44	0.47	0.56	0.85	1
solcap_snp_c2_14365	0	0.1	0.2	0.31	0.38	0.5	0.55	0.66	0.9	1
solcap_snp_c2_14366	NA	NA	0.3	0.42	0.45	0.57	0.6	0.74	0.87	1
solcap_snp_c2_14411	NA	NA	NA	NA	0.4	0.52	0.58	0.7	0.9	1
solcap_snp_c2_14424	NA	NA	NA	NA	0.47	0.58	0.62	0.75	0.88	1
solcap_snp_c2_14467	0	0.1	0.3	0.42	0.46	0.6	0.64	0.79	0.9	1
solcap_snp_c2_14468	0	0.1	0.21	0.31	0.33	0.4	0.42	0.5	NA	NA
solcap_snp_c2_14470	0	0.1	0.25	0.38	0.42	0.56	0.61	0.8	0.9	1
solcap_snp_c2_14487	0	0.1	0.24	0.37	0.42	0.55	0.58	0.78	0.9	1
solcap_snp_c2_14489	0	0.1	0.27	0.38	0.42	0.57	0.58	0.75	0.85	1
solcap_snp_c2_14491	0	0.1	0.34	0.45	0.5	0.6	0.65	0.77	0.9	1
solcap_snp_c2_14492	0	0.1	0.38	0.42	0.49	0.64	0.67	0.8	0.9	1
solcap_snp_c2_14493	0	0.1	0.29	0.38	0.44	0.58	0.61	0.77	0.9	1
solcap_snp_c2_14580	NA	NA	NA	NA	0.44	0.55	0.65	0.75	0.9	1
solcap_snp_c2_14595	NA	NA	0.45	0.54	0.55	0.64	0.66	0.78	0.9	1
solcap_snp_c2_14608	NA	NA	NA	NA	0.42	0.54	0.56	0.68	0.9	1
solcap_snp_c2_14623	NA	NA	0.25	0.35	0.4	0.5	0.58	0.75	0.82	1
solcap_snp_c2_14635	0	0.17	0.3	0.45	0.47	0.58	0.64	0.75	0.9	1
solcap_snp_c2_14636	0	0.08	0.14	0.27	0.28	0.4	0.47	0.61	0.9	1
solcap_snp_c2_14637	0	0.1	0.27	0.38	0.42	0.54	0.57	0.71	0.9	1
solcap_snp_c2_14640	NA	NA	0.27	0.35	0.39	0.52	0.54	0.67	0.9	1
solcap_snp_c2_14643	NA	NA	NA	NA	0.51	0.65	0.7	0.85	0.94	1
solcap_snp_c2_14645	0	0.3	0.4	0.49	0.51	0.64	0.67	0.78	0.9	1
solcap_snp_c2_14648	0	0.15	0.28	0.38	0.46	0.56	0.6	0.75	0.9	1
solcap_snp_c2_14690	0	0.1	0.28	0.35	0.41	0.52	0.57	0.7	0.9	1
solcap_snp_c2_14704	0	0.1	0.27	0.39	0.42	0.54	0.56	0.72	NA	NA
solcap_snp_c2_14707	NA	NA	NA	NA	0.4	0.5	0.54	0.65	0.85	1
solcap_snp_c2_14708	0	0.15	0.28	0.38	0.42	0.53	0.57	0.71	0.9	1
solcap_snp_c2_14709	0	0.1	0.2	0.34	0.42	0.55	0.57	0.75	0.9	1
solcap_snp_c2_14730	NA	NA	NA	NA	0.43	0.54	0.59	0.73	0.85	1
solcap_snp_c2_14731	0	0.1	0.26	0.36	0.4	0.54	0.56	0.7	0.82	1
solcap_snp_c2_14733	0	0.15	0.2	0.37	0.4	0.5	NA	NA	NA	NA
solcap_snp_c2_14741	0	0.1	0.3	0.38	0.4	0.5	0.52	0.63	0.66	1
solcap_snp_c2_1475	NA	NA	0.24	0.35	0.42	0.54	0.6	0.8	0.9	1
solcap_snp_c2_14760	0	0.1	0.25	0.33	0.35	0.51	0.57	0.7	0.9	1
solcap_snp_c2_14761	0	0.1	0.27	0.4	0.46	0.58	0.64	0.76	0.9	1
solcap_snp_c2_14762	0	0.1	0.3	0.4	0.42	0.55	0.58	0.7	0.9	1
solcap_snp_c2_14763	0	0.1	0.27	0.37	0.41	0.53	0.57	0.7	0.9	1
solcap_snp_c2_14764	0	0.1	0.27	0.38	0.42	0.55	0.58	0.7	0.9	1
solcap_snp_c2_14767	0	0.1	0.38	0.47	0.5	0.6	0.64	0.75	NA	NA
solcap_snp_c2_14772	0	0.1	0.22	0.35	0.4	0.54	0.55	0.67	0.87	1
solcap_snp_c2_14779	NA	NA	NA	NA	0.4	0.47	0.55	0.65	0.9	1
solcap_snp_c2_14794	NA	NA	0.24	0.35	0.38	0.48	0.52	0.65	0.9	1
solcap_snp_c2_148	0	0.17	0.2	0.4	0.43	0.54	0.56	0.72	0.8	1
solcap_snp_c2_14809	0	0.1	0.23	0.33	0.37	0.47	0.5	0.65	0.9	1
solcap_snp_c2_14827	0	0.2	0.33	0.42	0.44	0.54	0.56	0.7	0.9	1
solcap_snp_c2_1483	0	0.1	0.25	0.39	0.4	0.52	0.55	0.66	0.9	1
solcap_snp_c2_14838	NA	NA	0.28	0.36	0.4	0.5	0.54	0.65	0.9	1
solcap_snp_c2_14839	NA	NA	NA	NA	0.35	0.48	0.55	0.7	0.9	1
solcap_snp_c2_1484	NA	NA	NA	NA	0.42	0.54	0.56	0.7	0.85	1
solcap_snp_c2_14840	NA	NA	0.3	0.44	0.47	0.56	0.64	0.74	0.9	1
solcap_snp_c2_14843	0	0.1	0.25	0.38	0.42	0.55	0.56	0.73	NA	NA
solcap_snp_c2_14848	0	0.18	0.29	0.4	0.41	0.53	0.55	0.7	0.85	1
solcap_snp_c2_1485	0	0.1	0.22	0.36	0.42	0.6	0.65	0.8	0.9	1
solcap_snp_c2_1486	0	0.1	0.2	0.32	0.35	0.5	0.54	0.7	0.9	1
solcap_snp_c2_149	0	0.1	0.18	0.31	0.35	0.45	0.54	0.7	0.85	1
solcap_snp_c2_14903	0	0.1	0.25	0.35	0.4	0.5	0.55	0.65	0.9	1
solcap_snp_c2_14924	NA	NA	NA	NA	0.42	0.54	0.6	0.75	0.9	1
solcap_snp_c2_1493	0	0.18	0.3	0.4	0.44	0.57	0.6	0.7	0.9	1
solcap_snp_c2_14930	0	0.1	0.25	0.4	0.42	0.56	NA	NA	NA	NA
solcap_snp_c2_1494	NA	NA	NA	NA	0.4	0.5	0.55	0.66	0.9	1
solcap_snp_c2_14946	0	0.1	0.2	0.34	0.4	0.5	0.53	0.65	NA	NA
solcap_snp_c2_14948	0	0.1	0.2	0.32	0.35	0.41	0.5	0.56	NA	NA
solcap_snp_c2_14950	0	0.11	0.2	0.32	0.35	0.45	0.47	0.6	0.9	1
solcap_snp_c2_14952	0	0.1	0.26	0.38	0.43	0.55	0.62	0.75	NA	NA
solcap_snp_c2_14953	0	0.2	0.34	0.46	0.48	0.59	0.62	0.75	NA	NA
solcap_snp_c2_14980	0	0.08	0.2	0.3	0.34	0.45	0.5	0.6	NA	NA
solcap_snp_c2_14981	0	0.1	0.34	0.4	0.43	0.5	0.55	0.65	0.72	1
solcap_snp_c2_15018	0	0.13	0.2	0.33	0.34	0.47	0.49	0.65	0.85	1
solcap_snp_c2_15021	0	0.15	0.25	0.4	0.44	0.6	0.61	0.8	0.91	1
solcap_snp_c2_15040	0	0.1	0.25	0.36	0.38	0.49	0.5	0.58	0.6	1
solcap_snp_c2_15042	NA	NA	NA	NA	NA	NA	0.75	0.88	0.92	1
solcap_snp_c2_15044	NA	NA	NA	NA	NA	NA	0.66	0.8	0.9	1
solcap_snp_c2_15047	0	0.1	0.26	0.41	0.42	0.55	0.58	0.75	0.9	1
solcap_snp_c2_15048	0	0.1	0.2	0.32	0.35	0.4	NA	NA	NA	NA
solcap_snp_c2_1506	NA	NA	NA	NA	0.45	0.56	0.6	0.72	0.85	1
solcap_snp_c2_15065	0	0.12	0.27	0.4	NA	NA	NA	NA	NA	NA
solcap_snp_c2_15066	NA	NA	NA	NA	0.4	0.49	0.52	0.68	0.8	1
solcap_snp_c2_15067	NA	NA	NA	NA	0.45	0.54	0.56	0.72	0.85	1
solcap_snp_c2_15068	0	0.12	0.3	0.41	NA	NA	NA	NA	NA	NA
solcap_snp_c2_15070	NA	NA	0.22	0.34	0.36	0.48	0.52	0.65	0.8	1
solcap_snp_c2_1508	0	0.15	0.22	0.35	0.37	0.5	NA	NA	0.9	1
solcap_snp_c2_1511	0	0.1	0.25	0.39	0.41	0.54	0.6	0.73	0.9	1
solcap_snp_c2_1514	0	0.15	0.28	0.41	0.42	0.58	0.61	0.75	0.9	1
solcap_snp_c2_15268	0	0.15	0.27	0.37	0.41	0.52	0.55	0.66	NA	NA
solcap_snp_c2_15329	0	0.1	0.28	0.41	0.44	0.62	0.65	0.8	0.84	1
solcap_snp_c2_1533	0	0.15	0.22	0.34	0.36	0.46	0.5	0.65	0.85	1
solcap_snp_c2_15331	0	0.1	0.34	0.44	0.45	0.58	0.6	0.75	0.85	1
solcap_snp_c2_15332	0	0.1	0.2	0.32	0.35	0.48	0.51	0.61	0.9	1
solcap_snp_c2_15333	0	0.1	0.2	0.31	0.34	0.45	0.49	0.68	0.85	1
solcap_snp_c2_15334	0	0.1	0.34	0.5	0.54	0.72	0.75	0.85	0.95	1
solcap_snp_c2_15336	0	0.15	0.25	0.41	0.42	0.54	0.56	0.72	0.9	1
solcap_snp_c2_15337	0	0.1	0.24	0.35	0.42	0.52	0.55	0.7	0.9	1
solcap_snp_c2_15338	0	0.2	0.35	0.47	0.53	0.66	0.69	0.81	0.9	1
solcap_snp_c2_15340	0	0.1	0.25	0.38	0.4	0.5	0.55	0.65	0.9	1
solcap_snp_c2_15341	0	0.12	0.29	0.44	NA	NA	NA	NA	NA	NA
solcap_snp_c2_15342	0	0.1	0.3	0.43	0.45	0.58	0.61	0.72	0.9	1
solcap_snp_c2_15388	0	0.1	0.3	0.43	0.45	0.55	0.57	0.7	0.8	1
solcap_snp_c2_1542	0	0.15	0.25	0.39	0.41	0.54	0.6	0.73	0.85	1
solcap_snp_c2_15528	0	0.1	0.25	0.4	0.44	0.55	0.62	0.77	0.9	1
solcap_snp_c2_15529	NA	NA	NA	NA	NA	NA	0.55	0.7	0.82	1
solcap_snp_c2_15530	0	0.1	0.18	0.33	0.35	0.52	0.53	0.7	0.9	1
solcap_snp_c2_15533	NA	NA	NA	NA	0.42	0.55	0.59	0.72	0.85	1
solcap_snp_c2_15534	NA	NA	NA	NA	NA	NA	0.64	0.78	0.87	1
solcap_snp_c2_15535	0	0.1	0.45	0.55	0.6	0.72	0.75	0.85	0.9	1
solcap_snp_c2_15536	0	0.14	0.4	0.53	0.57	0.7	0.74	0.81	0.9	1
solcap_snp_c2_1556	NA	NA	0.28	0.4	0.44	0.56	0.62	0.75	0.85	1
solcap_snp_c2_15603	0	0.15	0.26	0.4	0.43	0.52	0.54	0.68	0.9	1
solcap_snp_c2_15606	0	0.2	0.3	0.44	0.46	0.58	0.61	0.73	0.9	1
solcap_snp_c2_15658	0	0.12	0.2	0.35	0.4	0.5	NA	NA	0.8	1
solcap_snp_c2_1567	0	0.15	0.3	0.46	0.48	0.63	NA	NA	NA	NA
solcap_snp_c2_15676	0	0.1	0.3	0.44	0.46	0.61	0.63	0.75	0.9	1
solcap_snp_c2_15722	0	0.1	0.22	0.37	0.42	0.56	0.64	0.78	0.88	1
solcap_snp_c2_15749	0	0.09	0.28	0.4	0.41	0.52	0.6	0.72	NA	NA
solcap_snp_c2_1579	0	0.1	0.25	0.36	0.38	0.51	0.52	0.65	0.9	1
solcap_snp_c2_15796	0	0.1	NA	NA	0.44	0.56	0.58	0.77	0.89	1
solcap_snp_c2_15803	0	0.1	0.24	0.37	0.41	0.51	0.53	0.7	0.9	1
solcap_snp_c2_15818	NA	NA	NA	NA	0.4	0.54	0.56	0.72	0.87	1
solcap_snp_c2_15826	0	0.1	0.21	0.36	0.38	0.5	0.54	0.7	0.9	1
solcap_snp_c2_15829	0	0.1	0.24	0.36	0.4	0.5	0.55	0.7	0.85	1
solcap_snp_c2_15859	0	0.1	0.27	0.4	0.43	0.55	0.6	0.72	0.85	1
solcap_snp_c2_15908	NA	NA	0.35	0.46	0.5	0.61	0.65	0.78	0.9	1
solcap_snp_c2_15923	0	0.15	0.35	0.46	0.51	0.6	0.65	0.8	NA	NA
solcap_snp_c2_15929	0	0.15	0.25	0.35	0.38	0.52	0.55	0.7	0.85	1
solcap_snp_c2_16004	0	0.1	0.44	0.54	0.55	0.67	0.72	0.8	0.85	1
solcap_snp_c2_16025	0	0.15	0.27	0.4	NA	NA	NA	NA	NA	NA
solcap_snp_c2_16039	0	0.1	0.27	0.37	0.52	0.54	0.58	0.7	0.9	1
solcap_snp_c2_16135	0	0.25	0.31	0.44	0.48	0.6	0.68	0.8	0.9	1
solcap_snp_c2_16156	0	0.08	0.2	0.35	NA	NA	NA	NA	NA	NA
solcap_snp_c2_1616	0	0.15	0.23	0.33	0.38	0.5	0.55	0.65	0.9	1
solcap_snp_c2_16168	0	0.1	0.22	0.31	0.33	0.4	0.42	0.48	NA	NA
solcap_snp_c2_16169	NA	NA	NA	NA	NA	NA	0.5	0.65	0.9	1
solcap_snp_c2_16170	0	0.27	0.3	0.38	NA	NA	NA	NA	NA	NA
solcap_snp_c2_16182	0	0.12	0.25	0.37	0.42	0.55	0.57	0.72	0.9	1
solcap_snp_c2_16200	0	0.1	0.26	0.39	0.4	0.5	0.52	0.64	0.75	1
solcap_snp_c2_16204	0	0.1	0.25	0.4	0.42	0.54	0.55	0.7	0.85	1
solcap_snp_c2_16238	NA	NA	NA	NA	0.42	0.52	0.54	0.7	0.9	1
solcap_snp_c2_16275	0	0.1	0.3	0.45	0.46	0.61	0.62	0.76	0.9	1
solcap_snp_c2_16277	0	0.23	0.28	0.37	0.41	0.5	0.55	0.7	0.9	1
solcap_snp_c2_16286	0	0.12	0.29	0.4	0.44	0.55	0.6	0.7	0.9	1
solcap_snp_c2_16294	0	0.1	0.25	0.35	0.41	0.53	0.55	0.78	0.9	1
solcap_snp_c2_16298	0	0.1	0.24	0.42	0.44	0.55	0.62	0.7	0.9	1
solcap_snp_c2_16299	0	0.1	0.25	0.4	0.44	0.58	0.62	0.78	0.92	1
solcap_snp_c2_16300	0	0.15	0.25	0.38	0.4	0.5	NA	NA	NA	NA
solcap_snp_c2_16302	0	0.15	0.21	0.33	0.34	0.45	0.49	0.6	0.9	1
solcap_snp_c2_16314	NA	NA	NA	NA	NA	NA	0.6	0.74	0.85	1
solcap_snp_c2_16315	0	0.17	0.27	0.4	0.47	0.61	0.7	0.8	NA	NA
solcap_snp_c2_16347	0	0.1	0.3	0.45	0.5	0.62	0.7	0.8	0.9	1
solcap_snp_c2_16350	0	0.15	0.21	0.38	0.41	0.52	0.54	0.63	NA	NA
solcap_snp_c2_16362	0	0.1	0.22	0.35	0.36	0.5	0.52	0.66	0.9	1
solcap_snp_c2_16369	NA	NA	NA	NA	0.43	0.61	0.62	0.7	0.84	1
solcap_snp_c2_164	0	0.1	0.3	0.4	0.45	0.54	0.59	0.74	0.9	1
solcap_snp_c2_16424	0	0.1	0.25	0.35	0.39	0.55	0.59	0.74	0.89	1
solcap_snp_c2_16425	0	0.1	0.23	0.34	0.35	0.54	0.56	0.7	0.88	1
solcap_snp_c2_16426	0	0.17	0.27	0.4	0.42	0.54	0.55	0.7	0.9	1
solcap_snp_c2_16466	0	0.21	0.31	0.44	0.45	0.55	0.58	0.7	0.85	1
solcap_snp_c2_16567	0	0.1	0.25	0.4	NA	NA	NA	NA	NA	NA
solcap_snp_c2_16571	0	0.27	0.28	0.39	0.4	0.54	0.55	0.72	0.82	1
solcap_snp_c2_16675	0	0.15	0.24	0.34	0.35	0.5	0.53	0.65	NA	NA
solcap_snp_c2_16676	0	0.1	0.2	0.39	0.4	0.54	0.55	0.7	NA	NA
solcap_snp_c2_16677	0	0.15	0.25	0.37	0.39	0.52	0.58	0.7	0.9	1
solcap_snp_c2_16679	0	0.1	0.3	0.42	0.44	0.57	0.6	0.74	0.87	1
solcap_snp_c2_16680	0	0.18	0.28	0.39	0.4	0.5	0.51	0.7	NA	NA
solcap_snp_c2_16681	0	0.1	0.29	0.44	0.45	0.6	0.66	0.77	0.9	1
solcap_snp_c2_16682	0	0.18	0.28	0.44	0.46	0.6	0.65	0.75	0.9	1
solcap_snp_c2_16709	0	0.1	0.3	0.44	0.45	0.55	0.64	0.7	0.9	1
solcap_snp_c2_16712	0	0.1	0.28	0.4	0.44	0.55	0.57	0.7	0.9	1
solcap_snp_c2_16718	0	0.1	NA	NA	NA	NA	0.65	0.75	0.9	1
solcap_snp_c2_16720	0	0.12	0.27	0.39	0.44	0.54	0.58	0.72	0.9	1
solcap_snp_c2_16722	0	0.1	0.32	0.44	0.45	0.58	0.6	0.74	0.9	1
solcap_snp_c2_16726	NA	NA	NA	NA	NA	NA	0.65	0.8	0.9	1
solcap_snp_c2_16744	0	0.1	0.24	0.35	0.43	0.55	0.6	0.73	0.88	1
solcap_snp_c2_16771	NA	NA	NA	NA	NA	NA	0.59	0.7	0.84	1
solcap_snp_c2_16777	0	0.15	0.27	0.39	0.41	0.54	0.56	0.7	0.9	1
solcap_snp_c2_16785	0	0.1	0.2	0.35	0.37	0.48	0.51	0.6	0.85	1
solcap_snp_c2_16793	0	0.1	0.32	0.43	0.5	0.58	0.65	0.7	0.9	1
solcap_snp_c2_16804	0	0.15	0.24	0.35	0.4	0.5	0.55	0.65	0.9	1
solcap_snp_c2_16824	0	0.2	0.3	0.4	0.45	0.57	0.6	0.75	0.9	1
solcap_snp_c2_16831	0	0.1	0.25	0.4	0.44	0.6	0.65	0.8	0.9	1
solcap_snp_c2_16846	0	0.1	0.29	0.4	0.43	0.53	0.59	0.7	0.9	1
solcap_snp_c2_16847	0	0.15	0.34	0.45	0.46	0.57	0.59	0.7	0.9	1
solcap_snp_c2_16848	0	0.1	0.32	0.43	0.44	0.53	0.56	0.7	0.9	1
solcap_snp_c2_16863	0	0.1	0.25	0.36	0.44	0.54	0.6	0.75	0.85	1
solcap_snp_c2_1688	0	0.17	0.26	0.38	0.42	0.59	0.62	0.77	0.9	1
solcap_snp_c2_16915	0	0.1	0.27	0.35	0.44	0.6	0.62	0.79	0.85	1
solcap_snp_c2_16920	0	0.1	0.28	0.4	0.45	0.57	0.63	0.75	0.9	1
solcap_snp_c2_16921	0	0.15	0.34	0.45	0.49	0.58	0.6	0.7	0.9	1
solcap_snp_c2_16930	0	0.1	0.23	0.3	0.34	0.47	0.49	0.62	0.95	1
solcap_snp_c2_16994	0	0.1	0.24	0.38	0.41	0.53	0.58	0.75	0.9	1
solcap_snp_c2_16995	NA	NA	0.2	0.3	0.35	0.45	0.52	0.7	0.85	1
solcap_snp_c2_16997	NA	NA	NA	NA	NA	NA	0.62	0.75	0.85	1
solcap_snp_c2_16998	0	0.05	0.2	0.32	0.35	0.5	0.55	0.75	0.9	1
solcap_snp_c2_16999	0	0.1	0.23	0.36	0.4	0.52	0.57	0.71	0.9	1
solcap_snp_c2_17021	0	0.1	0.15	0.28	NA	NA	NA	NA	0.9	1
solcap_snp_c2_17060	0	0.1	0.25	0.4	0.45	0.62	0.68	0.8	0.9	1
solcap_snp_c2_17061	NA	NA	NA	NA	NA	NA	0.6	0.74	0.9	1
solcap_snp_c2_17092	0	0.15	0.3	0.45	0.58	0.72	0.8	0.9	0.95	1
solcap_snp_c2_17094	0	0.1	0.27	0.4	0.46	0.6	0.65	0.8	0.9	1
solcap_snp_c2_17133	0	0.2	0.25	0.4	0.44	0.55	0.6	0.7	NA	NA
solcap_snp_c2_1717	NA	NA	NA	NA	NA	NA	0.6	0.72	0.88	1
solcap_snp_c2_1718	0	0.1	0.25	0.38	0.41	0.51	0.55	0.7	0.9	1
solcap_snp_c2_1719	0	0.1	0.25	0.4	0.43	0.5	0.55	0.65	0.9	1
solcap_snp_c2_17191	0	0.1	0.2	0.3	0.34	0.48	0.5	0.65	0.85	1
solcap_snp_c2_17192	0	0.2	0.3	0.4	0.44	0.55	0.6	0.7	NA	NA
solcap_snp_c2_17193	0	0.1	0.3	0.36	0.42	0.52	0.54	0.65	0.66	1
solcap_snp_c2_1720	0	0.1	0.25	0.35	0.38	0.47	0.5	0.65	0.9	1
solcap_snp_c2_17218	NA	NA	0.22	0.35	0.39	0.55	0.59	0.75	0.85	1
solcap_snp_c2_1722	NA	NA	NA	NA	NA	NA	0.58	0.7	0.9	1
solcap_snp_c2_1724	0	0.1	NA	NA	0.4	0.5	0.53	0.65	0.9	1
solcap_snp_c2_1725	NA	NA	NA	NA	NA	NA	0.55	0.7	0.9	1
solcap_snp_c2_17279	0	0.1	0.15	0.28	0.31	0.45	NA	NA	NA	NA
solcap_snp_c2_17304	0	0.1	0.2	0.38	0.42	0.55	NA	NA	NA	NA
solcap_snp_c2_17315	0	0.1	0.25	0.4	0.45	0.6	0.62	0.75	NA	NA
solcap_snp_c2_17317	0	0.1	0.24	0.35	0.4	0.55	NA	NA	NA	NA
solcap_snp_c2_17318	0	0.1	0.3	0.4	0.44	0.58	0.6	0.75	0.9	1
solcap_snp_c2_17319	NA	NA	NA	NA	0.44	0.54	0.56	0.7	0.75	1
solcap_snp_c2_17321	0	0.1	0.29	0.47	0.5	0.67	0.69	0.85	0.9	1
solcap_snp_c2_17332	NA	NA	0.25	0.35	0.4	0.5	0.54	0.68	0.9	1
solcap_snp_c2_17377	0	0.1	0.23	0.35	0.36	0.49	0.51	0.7	0.9	1
solcap_snp_c2_17379	0	0.2	0.3	0.44	NA	NA	NA	NA	NA	NA
solcap_snp_c2_17387	0	0.15	0.23	0.35	NA	NA	NA	NA	NA	NA
solcap_snp_c2_17400	0	0.2	0.26	0.38	0.41	0.5	0.55	0.7	0.9	1
solcap_snp_c2_17415	NA	NA	NA	NA	NA	NA	0.55	0.7	0.89	1
solcap_snp_c2_17424	0	0.15	0.28	0.38	0.42	0.55	0.6	0.7	NA	NA
solcap_snp_c2_17427	NA	NA	0.3	0.38	0.44	0.55	0.6	0.75	0.9	1
solcap_snp_c2_17428	0	0.15	0.32	0.46	0.49	0.59	0.61	0.75	0.9	1
solcap_snp_c2_17529	0	0.1	0.32	0.5	0.56	0.66	0.7	0.82	0.9	1
solcap_snp_c2_17530	0	0.1	0.28	0.4	0.47	0.57	0.58	0.8	0.85	1
solcap_snp_c2_17531	NA	NA	0.3	0.42	0.44	0.55	0.56	0.7	0.85	1
solcap_snp_c2_17537	0	0.2	0.25	0.35	0.4	0.48	0.52	0.66	0.85	1
solcap_snp_c2_17539	0	0.15	0.25	0.4	0.43	0.55	0.6	0.7	0.9	1
solcap_snp_c2_17552	NA	NA	NA	NA	NA	NA	0.5	0.7	0.9	1
solcap_snp_c2_17567	NA	NA	NA	NA	NA	NA	0.62	0.72	0.88	1
solcap_snp_c2_17581	0	0.15	0.28	0.38	0.4	0.5	0.53	0.67	0.85	1
solcap_snp_c2_17592	0	0.1	0.25	0.35	0.4	0.54	0.56	0.7	0.9	1
solcap_snp_c2_17613	0	0.1	NA	NA	0.5	0.7	0.74	0.85	0.87	1
solcap_snp_c2_17615	0	0.15	0.22	0.35	0.4	0.5	0.54	0.62	0.9	1
solcap_snp_c2_17617	0	0.2	0.4	0.5	0.55	0.68	0.7	0.81	0.9	1
solcap_snp_c2_17631	0	0.18	0.3	0.44	0.45	0.55	0.6	0.73	0.9	1
solcap_snp_c2_17643	0	0.1	0.3	0.48	NA	NA	NA	NA	NA	NA
solcap_snp_c2_17648	NA	NA	NA	NA	NA	NA	0.65	0.85	0.9	1
solcap_snp_c2_17667	0	0.15	0.27	0.4	0.47	0.62	0.7	0.82	0.9	1
solcap_snp_c2_17737	0	0.1	0.25	0.36	0.4	0.54	0.6	0.75	0.84	1
solcap_snp_c2_17747	0	0.1	NA	NA	0.75	0.84	0.86	0.92	0.94	1
solcap_snp_c2_17752	0	0.1	NA	NA	0.32	0.47	0.49	0.62	0.7	1
solcap_snp_c2_17757	0	0.1	0.4	0.5	0.55	0.65	0.7	0.8	0.9	1
solcap_snp_c2_17795	NA	NA	NA	NA	0.45	0.6	0.61	0.78	0.9	1
solcap_snp_c2_17809	0	0.15	0.2	0.39	0.41	0.52	0.55	0.7	NA	NA
solcap_snp_c2_17816	NA	NA	NA	NA	0.45	0.55	0.6	0.72	0.84	1
solcap_snp_c2_17858	0	0.12	0.25	0.37	0.44	0.59	0.62	0.77	0.9	1
solcap_snp_c2_17895	0	0.1	0.2	0.4	NA	NA	NA	NA	NA	NA
solcap_snp_c2_17896	0	0.1	0.32	0.44	0.48	0.6	0.68	0.8	0.9	1
solcap_snp_c2_17897	NA	NA	0.25	0.4	0.42	0.55	0.64	0.78	0.85	1
solcap_snp_c2_17898	NA	NA	NA	NA	NA	NA	0.64	0.75	0.86	1
solcap_snp_c2_17899	0	0.1	0.27	0.42	0.44	0.55	0.6	0.71	0.9	1
solcap_snp_c2_17900	0	0.12	0.25	0.38	0.4	0.57	0.6	0.75	0.9	1
solcap_snp_c2_17901	0	0.15	0.25	0.47	0.5	0.65	0.67	0.78	0.95	1
solcap_snp_c2_17914	0	0.1	0.3	0.45	0.47	0.58	0.6	0.75	0.9	1
solcap_snp_c2_17921	0	0.1	0.27	0.38	0.41	0.52	0.55	0.7	0.9	1
solcap_snp_c2_17922	0	0.1	0.18	0.29	0.32	0.44	0.5	0.61	0.9	1
solcap_snp_c2_17925	0	0.1	0.3	0.4	0.42	0.52	0.53	0.66	0.8	1
solcap_snp_c2_17926	0	0.15	0.3	0.45	0.46	0.56	0.64	0.75	0.9	1
solcap_snp_c2_17927	0	0.15	0.24	0.35	0.44	0.55	NA	NA	NA	NA
solcap_snp_c2_17928	NA	NA	NA	NA	0.42	0.55	0.6	0.7	0.85	1
solcap_snp_c2_17930	0	0.1	0.24	0.37	0.39	0.49	0.55	0.7	0.9	1
solcap_snp_c2_17932	0	0.1	0.25	0.37	0.4	0.54	0.6	0.75	0.9	1
solcap_snp_c2_17933	0	0.15	0.3	0.45	0.49	0.6	NA	NA	NA	NA
solcap_snp_c2_17935	0	0.1	0.25	0.4	0.45	0.58	0.6	0.75	0.9	1
solcap_snp_c2_17937	0	0.16	0.27	0.4	0.45	0.58	0.6	0.75	0.9	1
solcap_snp_c2_17938	0	0.15	0.29	0.44	0.45	0.58	0.65	0.78	0.85	1
solcap_snp_c2_1813	0	0.15	NA	NA	NA	NA	0.56	0.71	0.84	1
solcap_snp_c2_18221	0	0.1	0.24	0.38	0.41	0.5	NA	NA	NA	NA
solcap_snp_c2_18223	NA	NA	NA	NA	0.46	0.56	0.6	0.75	0.85	1
solcap_snp_c2_18225	0	0.1	0.3	0.37	0.4	0.54	0.55	0.7	0.82	1
solcap_snp_c2_18241	0	0.1	NA	NA	0.55	0.7	0.75	0.9	0.95	1
solcap_snp_c2_18245	NA	NA	0.25	0.35	0.39	0.52	0.62	0.76	0.9	1
solcap_snp_c2_18265	0	0.15	0.25	0.4	0.47	0.58	NA	NA	0.9	1
solcap_snp_c2_18268	0	0.1	0.3	0.4	0.44	0.55	NA	NA	NA	NA
solcap_snp_c2_18269	NA	NA	NA	NA	0.42	0.52	0.59	0.75	0.85	1
solcap_snp_c2_18270	NA	NA	NA	NA	NA	NA	0.6	0.75	0.95	1
solcap_snp_c2_18271	NA	NA	NA	NA	NA	NA	0.6	0.71	0.92	1
solcap_snp_c2_18272	NA	NA	NA	NA	NA	NA	0.55	0.67	0.91	1
solcap_snp_c2_18273	NA	NA	NA	NA	NA	NA	0.62	0.8	0.88	1
solcap_snp_c2_1830	NA	NA	NA	NA	NA	NA	0.6	0.82	0.88	1
solcap_snp_c2_18308	NA	NA	0.32	0.44	0.46	0.58	0.62	0.75	0.9	1
solcap_snp_c2_1835	NA	NA	NA	NA	NA	NA	0.55	0.7	0.9	1
solcap_snp_c2_18428	NA	NA	NA	NA	NA	NA	0.62	0.74	0.95	1
solcap_snp_c2_18429	NA	NA	NA	NA	NA	NA	0.75	0.88	0.95	1
solcap_snp_c2_1844	0	0.06	0.08	0.21	NA	NA	NA	NA	NA	NA
solcap_snp_c2_18457	0	0.1	0.2	0.34	0.35	0.5	0.58	0.78	0.85	1
solcap_snp_c2_18459	0	0.1	NA	NA	NA	NA	0.7	0.85	0.95	1
solcap_snp_c2_18463	0	0.1	0.27	0.38	0.44	0.58	0.64	0.8	0.9	1
solcap_snp_c2_185	0	0.2	0.35	0.47	0.52	0.7	0.72	0.85	0.9	1
solcap_snp_c2_18502	0	0.1	0.25	0.36	0.4	0.53	0.57	0.7	0.85	1
solcap_snp_c2_18503	0	0.2	0.28	0.4	0.44	0.56	0.58	0.72	0.88	1
solcap_snp_c2_18504	NA	NA	NA	NA	NA	NA	0.62	0.75	0.9	1
solcap_snp_c2_18505	NA	NA	NA	NA	NA	NA	0.62	0.75	0.9	1
solcap_snp_c2_18506	0	0.18	0.35	0.5	0.55	0.68	0.72	0.82	0.9	1
solcap_snp_c2_18507	0	0.2	0.28	0.4	0.43	0.56	0.62	0.75	0.88	1
solcap_snp_c2_18524	NA	NA	NA	NA	NA	NA	0.65	0.78	0.9	1
solcap_snp_c2_18526	0	0.1	0.2	0.32	0.37	0.48	0.5	0.6	0.9	1
solcap_snp_c2_18545	0	0.1	0.3	0.4	NA	NA	NA	NA	NA	NA
solcap_snp_c2_18546	0	0.12	0.27	0.4	NA	NA	NA	NA	NA	NA
solcap_snp_c2_18549	0	0.1	0.2	0.32	0.35	0.5	0.55	0.7	0.9	1
solcap_snp_c2_18570	NA	NA	0.35	0.42	0.44	0.58	0.62	0.75	0.93	1
solcap_snp_c2_18573	0	0.14	0.24	0.36	0.41	0.5	0.55	0.65	0.9	1
solcap_snp_c2_18656	0	0.05	0.12	0.2	0.21	0.35	NA	NA	NA	NA
solcap_snp_c2_18657	0	0.1	0.17	0.26	NA	NA	NA	NA	NA	NA
solcap_snp_c2_18660	NA	NA	NA	NA	NA	NA	0.75	0.86	0.93	1
solcap_snp_c2_18661	0	0.15	0.32	0.47	0.5	0.64	0.7	0.8	NA	NA
solcap_snp_c2_18666	0	0.1	0.25	0.39	0.41	0.55	0.6	0.7	NA	NA
solcap_snp_c2_18667	0	0.1	0.22	0.31	0.35	0.45	0.49	0.66	0.9	1
solcap_snp_c2_18683	0	0.1	0.3	0.4	0.43	0.56	0.59	0.75	0.9	1
solcap_snp_c2_18684	0	0.1	0.34	0.5	0.51	0.65	0.67	0.8	0.9	1
solcap_snp_c2_18745	NA	NA	NA	NA	NA	NA	0.63	0.78	0.9	1
solcap_snp_c2_18787	0	0.1	0.19	0.29	0.31	0.39	0.41	0.5	0.52	1
solcap_snp_c2_18788	0	0.1	0.23	0.4	0.44	0.58	0.62	0.78	0.9	1
solcap_snp_c2_18791	0	0.15	0.3	0.4	0.41	0.5	0.56	0.7	0.85	1
solcap_snp_c2_18810	0	0.14	0.15	0.26	NA	NA	NA	NA	NA	NA
solcap_snp_c2_18822	0	0.11	0.29	0.43	0.5	0.6	0.64	0.8	NA	NA
solcap_snp_c2_18825	0	0.1	0.27	0.39	0.4	0.55	NA	NA	NA	NA
solcap_snp_c2_18836	0	0.1	0.23	0.33	0.35	0.45	0.49	0.61	0.92	1
solcap_snp_c2_18838	NA	NA	NA	NA	0.48	0.56	0.62	0.74	0.85	1
solcap_snp_c2_18842	0	0.1	0.34	0.46	0.51	0.65	0.7	0.81	0.9	1
solcap_snp_c2_18848	0	0.1	0.2	0.32	0.44	0.59	0.62	0.8	0.9	1
solcap_snp_c2_18855	0	0.15	0.24	0.38	0.39	0.49	0.52	0.66	0.9	1
solcap_snp_c2_18892	0	0.1	0.18	0.35	0.36	0.5	0.52	0.65	0.92	1
solcap_snp_c2_18894	0	0.1	0.23	0.35	0.43	0.53	NA	NA	NA	NA
solcap_snp_c2_18895	NA	NA	NA	NA	0.58	0.7	0.74	0.86	0.95	1
solcap_snp_c2_18918	0	0.1	0.26	0.4	0.44	0.59	0.61	0.74	0.8	1
solcap_snp_c2_18922	0	0.09	0.28	0.4	0.43	0.54	NA	NA	NA	NA
solcap_snp_c2_18924	0	0.1	0.22	0.35	0.4	0.55	0.65	0.75	0.9	1
solcap_snp_c2_18943	NA	NA	NA	NA	NA	NA	0.55	0.67	0.94	1
solcap_snp_c2_18945	0	0.1	0.29	0.4	0.41	0.54	0.58	0.7	0.9	1
solcap_snp_c2_1898	0	0.1	0.22	0.4	0.44	0.55	0.62	0.75	0.85	1
solcap_snp_c2_19001	0	0.05	0.15	0.34	0.36	0.51	0.55	0.7	0.9	1
solcap_snp_c2_19013	0	0.1	0.25	0.38	0.46	0.6	NA	NA	NA	NA
solcap_snp_c2_19018	0	0.15	0.25	0.35	0.37	0.5	0.51	0.65	0.9	1
solcap_snp_c2_19020	NA	NA	0.24	0.38	0.42	0.58	0.63	0.81	0.94	1
solcap_snp_c2_1903	0	0.09	0.25	0.37	0.4	0.51	0.55	0.67	0.9	1
solcap_snp_c2_1905	0	0.2	0.3	0.45	0.47	0.58	0.62	0.75	0.8	1
solcap_snp_c2_19075	NA	NA	NA	NA	0.45	0.6	0.62	0.8	0.9	1
solcap_snp_c2_19076	0	0.06	0.18	0.31	NA	NA	NA	NA	NA	NA
[truncated: 3,033 more rows]
