# Supplementary material for: Retrospective View of North American Potato (Solanum tuberosum L.) Breeding in the 20th and 21st Centuries
Source: G3 (Bethesda). 2013 Jun 1;3(6):1003–13. doi: 10.1534/g3.113.005595 (PMC3689798; doi:10.1534/g3.113.005595)
Supplement: Supporting Information [file supp_g3.113.005595_TableS3.xlsx]

## Sheet: Sheet1
Table S3 Genotype scores for 6,373 single nucleotide polymorphism markers on 250 lines using a diploid model (AA, AB, BB).
SNP	1x-08-1	84SD22	91E22	A013-19	A133-57	A146-103Y	A151-16	A96104-2	A97066-42	AC Brador	ACL PI 175395	ADG PI 195204	Adirondack Blue	Adirondack Red	AF2291-10	AF2376-5	AF2574-1	All Blue	Allegany	Alpine Russet	Alturas	Andover	AO96141-3	AO96160-3	AO96164-1	AWN86514-2	B1829-5	Bannock Russet	Beacon Chipper	Belchip	BER 63	BER 83	BER PI 458365	Bintje	Blazer Russet	BLB PI 243510	Boulder	Burbank	C297	C31-5-115	C31-5-120	C5	C80-1-4	Canela Russet	Cascade	Centennial Russet	CHC 275139	Chieftain	Chipeta
solcap_snp_c1_1	TT	TC	CC	TC	CC	CC	CC	TT	TC	TC	CC	CC	TC	TC	TC	TC	CC	CC	TC	TC	TC	TC	CC	TC	TC	CC	TC	TC	TC	TC	CC	CC	CC	TC	TC	CC	TC	TC	CC	TC	TC	TC	CC	TC	TC	TC	CC	TC	TC
solcap_snp_c1_1000	CC	TC	CC	TC	TC	CC	CC	TC	TC	TC	CC	TT	TC	TC	TC	CC	TC	TC	TC	TC	TC	TC	TT	TC	TC	TC	TC	TC	TC	TC	TT	TT	TT	TC	TC	CC	TC	TC	CC	TC	--	TC	TT	TC	TC	TC	TT	--	TC
solcap_snp_c1_10001	AA	TA	AA	TA	TA	AA	AA	TA	TA	TA	AA	AA	TA	TA	TA	AA	AA	TT	TA	TT	TA	TA	TA	TA	TA	TA	AA	TA	TT	AA	AA	AA	AA	TA	TA	TT	TA	TA	TA	TA	TA	TA	TT	TA	TA	TA	TA	TA	TA
solcap_snp_c1_10011	AA	GG	AA	AG	AG	AG	GG	AG	GG	AG	GG	AG	AG	AG	AG	AG	AG	GG	AG	GG	AG	AG	AG	AG	AG	AG	AG	AG	GG	AG	AG	AG	GG	AG	GG	GG	AG	AG	AG	AG	AG	GG	GG	GG	AG	AG	GG	AG	AG
solcap_snp_c1_10012	CC	TT	CC	TC	TC	TC	TT	TC	TT	TC	CC	TC	TC	TC	TC	TC	--	TT	TC	TT	TC	TC	TC	TC	TC	TC	TC	TC	TT	--	TC	TC	TT	TC	TT	TT	TC	TC	TC	TC	TC	TT	TT	TT	TC	TC	TT	TC	TC
solcap_snp_c1_10013	GG	AA	GG	AG	AG	AG	AA	AG	AA	AG	AG	AG	AG	AG	AG	AG	AG	AA	AG	AA	AG	AG	AG	AG	AG	AG	AG	AG	AA	--	AG	AG	AA	AG	AA	AA	AG	AG	AG	AG	AG	AA	AA	AA	AG	AG	AA	AG	AG
solcap_snp_c1_10020	CC	CC	CC	CC	CC	CC	CC	CC	AC	CC	CC	CC	CC	CC	CC	CC	CC	CC	CC	CC	CC	CC	CC	CC	CC	AC	AC	CC	CC	CC	CC	CC	CC	CC	CC	CC	CC	CC	CC	CC	CC	CC	CC	CC	CC	CC	CC	CC	CC
solcap_snp_c1_10031	TT	CC	TT	TC	--	TC	CC	TC	TC	TC	TC	CC	TC	--	--	TC	TC	--	TC	TC	TC	TC	TC	TC	TT	TC	TC	TC	TC	TC	TC	TC	CC	--	TC	CC	TC	TC	TC	TC	--	TC	CC	TC	--	TC	CC	TC	TC
solcap_snp_c1_10042	CC	TC	CC	TC	TC	TC	--	TC	CC	TC	TC	CC	TC	CC	CC	CC	CC	CC	TC	TC	CC	TC	CC	TC	CC	TC	TC	CC	TC	TC	TC	TC	CC	TC	CC	CC	TC	TC	CC	CC	TC	CC	CC	TC	TC	TC	CC	TC	TC
solcap_snp_c1_10050	CC	TC	CC	TC	TC	TC	CC	CC	CC	CC	CC	CC	TC	TC	TC	CC	TC	TC	TC	CC	CC	TC	CC	TC	TC	CC	CC	CC	TC	TC	CC	CC	CC	CC	CC	CC	TC	CC	TC	TC	TC	CC	CC	CC	CC	CC	CC	CC	TC
solcap_snp_c1_10054	TT	TT	TT	TT	TC	TT	TT	TT	TT	TC	TT	TT	TT	TC	TT	TC	TT	TC	TC	TT	TC	TC	TC	TT	TT	TT	TT	TT	TT	TC	TT	TT	TT	TC	TC	TT	TC	TC	TC	TC	TC	TC	TT	TC	TC	TC	TT	TC	TT
solcap_snp_c1_10069	AA	AA	AG	--	--	AA	GG	AG	--	AG	AA	AA	AG	GG	AG	AG	AG	AG	AG	AG	AA	AG	AG	AG	AG	AG	AG	AA	--	AG	AA	AA	AA	AA	AG	--	AG	AG	AG	AG	AG	AG	AA	--	AG	--	AG	--	AA
solcap_snp_c1_10109	TT	CC	TC	TC	TC	TC	CC	TC	TC	TC	CC	TC	TC	TC	TC	CC	TC	TC	TC	TC	CC	TC	TC	TC	TC	TC	TC	TC	CC	CC	CC	TC	CC	TC	TC	CC	CC	TC	CC	CC	CC	CC	CC	TC	CC	TC	CC	CC	TC
solcap_snp_c1_10130	TT	TC	TT	TC	TC	TC	--	TC	TC	TT	CC	--	TC	TC	TC	TC	TC	TC	TT	TC	TC	TC	TC	TC	TT	TC	TC	TC	TC	TC	CC	--	--	TT	TC	--	TC	TC	TC	TC	TC	TC	CC	TC	TC	TC	--	TT	TC
solcap_snp_c1_10144	TT	TC	TT	CC	TC	TC	TT	TC	TT	TC	TT	TT	TC	TT	TT	TC	TC	TC	TC	TC	TT	TC	TC	TT	TT	TC	TT	TC	TC	TC	TT	TT	TT	TC	TC	TT	TC	TT	TC	TC	TC	TT	TT	TT	CC	TC	TT	TC	TC
solcap_snp_c1_10157	GG	TG	GG	TT	GG	GG	TG	--	TG	TG	TT	TG	GG	TG	TG	--	--	TG	TG	GG	TG	TG	GG	TG	TG	--	TG	GG	TG	TG	GG	GG	GG	TG	--	TT	--	--	TG	TG	--	TG	GG	--	--	--	GG	TG	TG
solcap_snp_c1_10167	AA	AA	AA	AA	AG	AA	AA	AA	AA	AG	AG	AA	AG	AG	AG	--	AG	--	AA	AA	AA	AA	AA	AA	AG	AA	AA	AG	AA	AA	AA	AA	--	AA	AA	GG	AA	AA	AG	AA	AA	AA	AA	AG	AG	AA	AG	GG	AA
solcap_snp_c1_10178	GG	AG	GG	GG	AG	AG	AA	GG	GG	AG	AA	AA	AG	AG	AG	AG	AG	AG	GG	GG	GG	AG	GG	AG	AG	GG	AG	AG	GG	AG	AG	AG	AA	AG	GG	AA	GG	GG	AG	AG	AG	GG	AA	AG	AG	GG	AA	AG	GG
solcap_snp_c1_10179	TT	TC	TC	TT	TC	CC	CC	TT	TT	TC	CC	CC	TC	TC	--	TC	TC	TC	TT	TC	TC	TC	TC	TC	--	TC	TC	TC	TT	TC	TC	TC	CC	TC	TT	CC	TC	TT	TC	TC	TC	TT	CC	TC	TC	TC	CC	TC	TT
solcap_snp_c1_10181	CC	CC	TC	CC	CC	CC	CC	CC	CC	CC	TC	CC	CC	TC	CC	CC	TC	TC	CC	TC	TC	CC	CC	TC	CC	TC	CC	CC	CC	CC	CC	CC	CC	CC	CC	CC	TC	CC	TC	TC	TC	CC	CC	CC	TC	CC	CC	CC	CC
solcap_snp_c1_1019	TT	TC	TT	TT	TC	TT	TT	TT	TT	TT	TT	--	TT	TT	TT	TT	TT	TT	TT	TT	TC	TC	TT	TT	TT	TT	TT	TT	TT	TT	TC	TC	TT	TT	TT	TT	TT	TT	TT	TT	TC	TT	TT	TT	TT	TT	CC	TT	TT
solcap_snp_c1_10196	GG	GG	GG	GG	AG	AG	GG	GG	GG	AG	GG	--	AG	AG	AG	AG	AG	AG	GG	GG	GG	AG	GG	AG	AG	GG	AG	AG	GG	AG	GG	GG	GG	--	GG	GG	GG	GG	AG	AG	AG	GG	GG	AG	AG	GG	GG	AG	GG
solcap_snp_c1_1020	AA	AG	AA	AA	AG	AA	AA	AG	AA	AA	GG	--	AG	--	--	--	AG	AG	AG	AA	--	AG	AG	AA	--	AA	AA	--	AG	AG	AG	AG	GG	AG	AA	GG	--	AG	AA	AG	AG	AA	--	AG	AG	AG	GG	AA	AA
solcap_snp_c1_10202	CC	AC	AC	CC	AC	AA	AA	CC	CC	AC	AA	AA	AC	--	AC	AC	AC	AC	CC	--	AC	CC	AC	AC	AC	AC	AC	AC	CC	CC	AC	AC	AA	AC	CC	AA	AC	CC	AC	AC	AC	CC	AA	AC	AC	AC	AA	AC	CC
solcap_snp_c1_1023	CC	CC	CC	CC	TC	CC	CC	CC	CC	CC	CC	CC	CC	CC	CC	CC	CC	CC	CC	CC	TC	TC	CC	CC	CC	CC	CC	CC	CC	CC	CC	CC	CC	CC	CC	CC	CC	CC	CC	CC	TC	CC	CC	CC	CC	CC	CC	CC	CC
solcap_snp_c1_10252	AA	AA	AA	AA	AA	AA	AA	AG	AG	AG	AG	AA	AA	AA	AG	AG	AG	AA	AA	AG	AG	AG	AA	AG	AA	AA	AG	AG	AA	AG	AA	AA	AA	AA	AG	GG	AG	AA	AG	AG	AG	AA	AA	AA	AA	AG	AA	AA	AG
solcap_snp_c1_10253	AA	AA	AA	AA	AA	AA	AA	AC	AC	AC	AC	AA	AA	AA	--	AC	AC	AA	AC	AC	AC	AC	AA	AC	AA	AA	AC	AC	AA	AC	AA	AA	AC	AA	AC	CC	--	AA	AC	AC	AC	AA	AA	AA	AA	AC	AA	AC	AC
solcap_snp_c1_10255	GG	AG	GG	GG	AG	AG	AG	AG	AG	GG	GG	GG	GG	GG	AG	AG	GG	GG	GG	AG	AG	AG	GG	AG	GG	GG	AG	AG	AG	AG	AG	GG	AG	GG	AG	GG	AG	GG	AG	AG	AG	GG	AA	GG	GG	AG	AA	GG	AG
solcap_snp_c1_10269	CC	CC	CC	CC	TC	CC	CC	CC	CC	CC	CC	CC	CC	CC	CC	CC	CC	TC	CC	CC	CC	CC	TC	CC	TC	TC	CC	CC	CC	CC	CC	CC	TC	CC	CC	CC	CC	TC	CC	CC	CC	CC	CC	CC	CC	CC	TT	CC	TC
solcap_snp_c1_10270	AA	AA	AA	AA	AG	AA	AA	AA	AA	AA	AA	AA	AA	AA	AA	AA	AA	AG	AA	AA	AA	AA	AG	AA	AG	AG	AA	AA	AA	AA	AA	AA	AA	AA	AA	AA	AA	AG	AA	AA	AA	AA	AA	AA	AA	AA	AA	AA	AG
solcap_snp_c1_1029	TT	TT	TC	TC	TC	TT	TT	TT	TC	TT	TT	TC	TC	TT	TC	TC	TC	TC	TC	TC	TC	TC	TC	TC	--	TC	TC	TC	TT	TC	TT	TT	CC	TC	TC	CC	TC	TC	TC	TT	TC	TC	TT	TC	TC	TC	TT	TT	--
solcap_snp_c1_10295	TT	TT	TT	TT	TT	TT	TT	TT	--	TG	TT	TT	TT	TT	TT	TT	TG	TT	TT	TG	TG	TG	TT	TT	TT	TG	TG	TG	TT	TT	TT	TT	TT	TG	TT	TT	TG	TG	TG	TG	TG	TT	TT	TG	TT	TT	TT	TG	TG
solcap_snp_c1_10297	TT	TC	TT	TC	TT	TT	TC	TC	TT	TC	TT	TC	TC	TC	TC	TC	TC	--	TC	--	TC	TC	--	TC	TC	TC	TC	--	TC	--	TT	TT	TT	TC	--	TT	TC	TC	TT	TC	TT	TC	TT	TC	--	TC	CC	TT	TC
solcap_snp_c1_10315	GG	GG	GG	GG	GG	GG	GG	GG	AG	GG	--	GG	AG	AG	GG	GG	AG	AG	GG	AG	GG	GG	GG	GG	GG	AG	GG	GG	GG	GG	GG	GG	GG	AG	GG	GG	GG	AG	AG	AG	AG	GG	GG	AG	GG	GG	GG	AG	AG
solcap_snp_c1_10351	GG	GG	GG	GG	GG	GG	GG	GG	GG	GG	GG	GG	GG	GG	AG	GG	GG	GG	AG	AG	GG	AG	GG	GG	GG	AG	GG	GG	GG	AG	GG	GG	GG	GG	AG	GG	GG	GG	AG	GG	GG	AG	GG	AG	GG	GG	GG	AG	GG
solcap_snp_c1_10354	AA	AT	AT	AT	AA	AA	AA	AA	AT	AA	AA	AA	AT	AT	AT	AT	AT	AT	AA	AA	AT	AT	AT	AA	AA	AA	AA	--	AA	AT	AA	AA	AA	AT	AA	AA	AT	AT	AT	AT	AT	AT	AA	AA	AT	AA	AA	AT	AA
solcap_snp_c1_10358	TT	TG	TT	TG	TT	TT	TT	TT	TG	TT	TT	TT	TG	TG	TG	TG	--	TG	TT	TT	TG	TG	TG	TT	TT	TT	TT	TG	TT	TG	TT	TT	TT	TG	TT	TT	TG	TG	TG	TG	TG	TG	--	TT	TG	TT	TT	TG	TT
solcap_snp_c1_10369	CC	TT	CC	TC	TT	CC	CC	TT	TC	TC	--	CC	TC	TC	TC	TC	TC	TC	TC	--	TT	TC	TC	TC	TC	TC	TC	TC	TC	TC	--	--	--	TC	TC	--	TC	TC	TC	TC	TC	TC	--	TC	TC	TC	--	TC	--
solcap_snp_c1_10384	AA	AG	AA	AG	AG	AG	AA	AG	AG	AG	GG	AG	AG	AG	AG	AG	AG	AG	AG	AG	AG	AA	AA	AG	AG	AG	AG	AG	AA	AG	AG	AG	GG	AG	AG	GG	AG	AG	AG	AG	AA	AG	GG	AG	AG	AA	GG	AG	AG
solcap_snp_c1_10390	CC	CC	CC	TC	TC	CC	CC	TC	CC	CC	CC	CC	TC	TC	TC	CC	CC	TC	CC	CC	TC	CC	CC	CC	CC	TC	TC	TC	CC	TC	CC	CC	CC	CC	TC	CC	TC	CC	CC	TC	TC	TC	CC	CC	TC	CC	CC	CC	CC
solcap_snp_c1_10391	CC	CC	CC	TC	TC	CC	CC	TC	TC	TC	CC	CC	TC	TC	TC	CC	CC	TC	CC	CC	TC	CC	CC	CC	TC	TC	TC	TC	CC	TC	TC	TC	CC	TC	TC	CC	TC	TC	CC	TC	TC	TC	CC	TC	TC	CC	CC	CC	CC
solcap_snp_c1_10407	AA	AA	AA	CC	AC	AA	AA	AA	AA	AA	AA	AA	AA	AA	CC	AC	AA	AA	AA	AA	AA	AA	AA	AA	AA	AA	AA	AA	AA	AC	AA	AA	AA	AA	AA	AA	AA	AA	AA	AA	AA	AA	CC	AA	AA	AA	AA	AA	CC
solcap_snp_c1_10416	GG	TT	TT	TG	TT	TT	TT	TG	TT	TG	TT	TT	TG	--	TG	TT	TG	TT	TG	TG	TG	TG	TG	TG	TG	TG	TG	--	TG	TG	TT	TT	TT	TT	GG	TT	TT	TG	TG	TG	TG	TT	--	TT	TG	TG	TT	--	TG
solcap_snp_c1_10424	CC	CC	CC	TC	TC	CC	CC	TC	TC	TC	TC	CC	TC	CC	TC	TC	CC	TC	TC	TC	TC	TC	TC	TC	TC	TC	TC	TC	TC	TC	TC	TC	CC	TC	CC	CC	TC	TC	TC	CC	CC	TC	CC	TT	TC	TC	CC	CC	TC
solcap_snp_c1_10425	GG	GG	TG	GG	TG	GG	GG	TG	TG	GG	GG	GG	TG	TG	TG	GG	TG	TG	TG	TG	GG	TG	GG	TG	TG	GG	TG	GG	TG	TG	GG	GG	GG	GG	GG	GG	GG	GG	GG	GG	GG	TG	GG	GG	TG	GG	GG	TG	TG
solcap_snp_c1_10428	GG	GG	GG	TG	GG	GG	TG	GG	TG	TG	GG	GG	TG	TG	GG	TG	TG	GG	GG	GG	TG	TG	TG	GG	GG	--	TG	--	GG	TG	TG	TG	TG	TG	GG	GG	TG	GG	TG	TG	--	GG	GG	GG	TG	--	GG	TG	GG
solcap_snp_c1_10435	GG	GG	GG	GG	AG	GG	GG	AG	AG	AG	--	GG	AG	AG	AG	AG	AG	--	AG	AG	AG	AG	AG	AG	AG	AG	AG	AG	AG	AG	AG	AG	GG	AG	AG	GG	AG	AG	AG	AG	GG	AA	GG	AA	AG	AG	GG	AG	AG
solcap_snp_c1_10441	GG	GG	AA	GG	GG	GG	GG	AG	GG	GG	GG	--	AG	AG	GG	GG	AG	GG	AG	AG	AG	AG	AG	GG	GG	GG	GG	AG	GG	GG	AG	AG	GG	GG	AG	GG	GG	GG	GG	GG	GG	GG	GG	GG	GG	AG	GG	AG	AG
solcap_snp_c1_10461	AA	AA	AA	AG	--	AA	AG	AG	AA	AA	AA	AG	AG	AA	AG	AG	AG	AA	AA	AA	AG	AG	AG	AA	AA	AG	AG	AG	AA	AG	AA	AA	AA	AA	AA	AA	AA	AA	AG	AG	AG	AA	GG	AA	AG	AG	AG	AG	AA
solcap_snp_c1_10467	GG	GG	GG	GG	GG	GG	GG	GG	TG	GG	GG	GG	GG	GG	TG	TG	GG	GG	GG	GG	GG	GG	GG	TG	GG	TG	TG	GG	GG	TG	GG	GG	GG	GG	GG	GG	GG	GG	GG	TG	GG	GG	GG	GG	GG	GG	GG	GG	GG
solcap_snp_c1_10491	GG	AG	GG	AG	AG	AG	AG	AG	AG	AG	AA	AA	AG	AG	GG	AG	AG	AG	GG	AG	AG	AG	AG	AG	AG	AG	AG	AG	AG	AG	AA	AG	AA	GG	AG	GG	AG	AG	AG	AG	AG	AG	AA	AG	AG	AG	AA	AG	AG
solcap_snp_c1_10492	CC	TC	CC	--	--	TC	TC	--	TC	TC	TT	TT	TC	TC	CC	TC	--	TC	CC	TC	TC	TC	TC	--	TC	TC	TC	TC	TC	TC	TT	TC	TT	CC	--	TT	TC	TC	TC	TC	TC	TC	TT	TC	TC	CC	TT	TC	TC
solcap_snp_c1_10493	CC	AC	AA	AA	AA	AA	AA	AC	AA	AC	AA	AA	AC	AC	AA	AC	AA	AC	AA	AC	AA	AA	AC	AA	AA	AC	AC	AA	AC	AA	AA	AA	AA	AC	AA	AA	AA	AC	AA	AA	AC	AA	AA	AC	AC	AC	AA	AC	AA
solcap_snp_c1_10494	AA	AG	GG	GG	AG	AG	AG	AG	GG	AG	AG	GG	AG	AG	--	AG	AG	AG	AG	AG	AG	GG	AG	AG	AG	AG	AG	AG	AG	AG	GG	GG	GG	AG	GG	GG	AG	AG	AG	AG	AG	AG	GG	AG	AG	AG	GG	AG	AG
solcap_snp_c1_10496	TT	TC	TT	--	--	TC	TT	TT	TT	TT	TT	TT	TT	TT	TT	TC	--	TT	TT	TT	TT	TT	TT	TT	TT	TT	TC	TT	TC	TT	TC	TT	TT	TT	TT	TT	TC	TT	TT	TC	TT	TT	TC	TT	TT	TT	TT	TT	TT
solcap_snp_c1_1051	CC	CG	CC	CC	CC	CC	CC	CC	CC	CC	--	CG	CC	CC	CC	CC	CG	CC	CG	CC	CC	CC	CC	CC	CC	CC	CC	CC	CC	--	CG	CG	GG	CC	CC	--	CG	CC	CC	CG	CC	CC	GG	CC	CC	CC	GG	CC	CC
solcap_snp_c1_10510	AA	AC	AA	AA	AC	AC	AA	AA	AA	AA	AC	AA	AA	AA	AC	AA	AC	AA	AA	AA	AC	AA	AA	AA	AA	AA	AA	AA	AC	AC	AA	AA	AA	AA	AA	AA	AC	AA	AA	AA	AA	AA	CC	AA	AA	AA	AC	AA	AA
solcap_snp_c1_10514	GG	GG	GG	GG	GG	GG	TG	GG	GG	GG	GG	GG	GG	TG	GG	GG	GG	TG	GG	GG	GG	GG	GG	GG	GG	GG	TG	GG	GG	TG	GG	GG	GG	GG	GG	GG	TG	GG	TG	TG	TG	GG	GG	GG	GG	GG	GG	GG	GG
solcap_snp_c1_10519	AA	AA	AA	AA	AA	AA	AG	AA	AA	AA	AA	AA	AA	--	AA	AA	AA	AG	AA	AA	AA	AA	AA	AA	AA	AA	AG	AA	AA	AG	AA	AA	AA	AA	AA	AA	AG	AA	AG	AG	AG	AA	AA	AA	AA	AA	AA	AA	AA
solcap_snp_c1_1052	TT	TA	TT	TT	AA	TT	TT	TT	--	TT	AA	TA	TT	TT	TT	TT	TA	TT	TA	--	TT	TT	TT	TT	TT	--	TT	TT	TT	TA	TA	TA	AA	TT	TT	--	TA	TT	TT	TA	TT	TT	AA	TT	TT	TT	AA	TT	TT
solcap_snp_c1_10528	AA	GG	GG	AG	GG	GG	GG	GG	GG	GG	GG	GG	GG	GG	AG	GG	GG	GG	AG	GG	GG	AG	GG	GG	GG	GG	GG	GG	GG	GG	GG	GG	GG	AG	GG	AA	GG	GG	GG	GG	GG	GG	GG	GG	GG	GG	GG	GG	GG
solcap_snp_c1_10529	--	CC	CC	CC	CC	CC	CC	CC	CC	CC	CC	CC	CC	CC	CC	CC	CC	CC	CC	CC	CC	CC	CC	CC	CC	CC	CC	CC	CC	CC	CC	CC	CC	CC	CC	--	CC	CC	CC	CC	CC	CC	CC	CC	CC	CC	CC	CC	CC
solcap_snp_c1_1053	GG	GG	AG	AG	GG	AG	AG	AG	AG	GG	GG	GG	GG	AG	GG	GG	GG	GG	GG	AG	GG	AG	GG	AG	GG	AG	GG	AG	GG	AG	GG	GG	GG	AG	AG	GG	AG	AG	AG	AG	AG	AG	GG	AG	AG	AG	GG	AG	GG
solcap_snp_c1_10539	TT	GG	GG	TG	GG	GG	GG	GG	GG	GG	GG	GG	GG	GG	TG	GG	GG	GG	TG	GG	GG	TG	GG	GG	GG	GG	GG	GG	GG	GG	TG	TG	GG	TG	GG	GG	GG	GG	GG	GG	GG	GG	GG	GG	GG	GG	GG	GG	GG
solcap_snp_c1_10555	AA	CC	AC	AC	AC	CC	CC	CC	CC	CC	CC	CC	CC	AC	AC	AC	CC	AC	CC	CC	CC	--	CC	CC	CC	CC	AC	AC	CC	--	AC	CC	CC	CC	CC	CC	AC	CC	CC	CC	CC	CC	CC	CC	CC	CC	CC	CC	AC
solcap_snp_c1_10560	CC	CC	CC	AC	CC	CC	CC	CC	CC	AC	CC	CC	AC	AC	AC	CC	CC	AC	CC	CC	AC	CC	CC	CC	AC	CC	AC	CC	AC	AC	CC	CC	CC	AC	CC	CC	CC	CC	AC	AC	CC	AC	CC	CC	CC	AC	CC	CC	CC
solcap_snp_c1_10579	AA	GG	AG	AG	GG	AG	GG	--	--	AG	GG	AG	AG	AG	AG	AG	AG	--	AG	AG	AG	AG	AG	AG	AG	--	AG	AG	AG	AG	AG	AG	GG	AG	AG	GG	AG	AG	AG	AG	AG	AG	GG	GG	AG	AG	GG	AG	AG
solcap_snp_c1_1059	CC	CC	CC	CC	TC	CC	CC	CC	CC	CC	CC	CC	CC	CC	CC	CC	CC	CC	CC	CC	TC	TC	CC	CC	CC	CC	CC	CC	CC	CC	CC	CC	CC	CC	CC	CC	CC	CC	CC	CC	TC	CC	CC	CC	CC	CC	TC	CC	CC
solcap_snp_c1_10590	GG	AG	GG	GG	GG	GG	GG	AG	--	GG	GG	GG	GG	AG	--	--	AG	AG	GG	GG	AG	AG	--	GG	AG	--	GG	AG	GG	--	GG	GG	GG	AG	AG	GG	AG	GG	AG	AG	GG	GG	GG	GG	GG	--	GG	--	GG
solcap_snp_c1_10593	AA	AA	AA	AA	AA	AA	AA	AG	AA	AA	AA	AA	AA	AA	AA	AA	AA	AA	AA	AA	AA	AA	AG	AA	AG	AA	AA	AG	AA	AA	AA	AA	AA	AA	AA	AA	AG	AA	AA	AA	AA	AG	AA	AA	AA	AG	AA	AA	AG
solcap_snp_c1_10607	GG	TG	GG	GG	TG	GG	GG	GG	GG	GG	GG	TG	GG	GG	TG	--	GG	GG	GG	GG	TG	GG	GG	GG	GG	TG	TG	GG	TG	GG	TT	TG	TT	GG	GG	GG	TG	GG	GG	TG	GG	TG	TT	GG	GG	GG	TT	GG	TG
solcap_snp_c1_10646	TT	TT	TT	TT	TT	TT	TT	TC	TC	TT	TT	TT	TC	TC	TC	TC	TC	TC	TT	TT	TT	TT	TC	TC	TT	TC	TC	TC	TC	TC	TT	TT	TT	TT	TC	TT	TC	TC	TC	TC	TC	TC	TT	TC	TC	TC	TT	TC	TT
solcap_snp_c1_10667	AA	GG	GG	--	AG	AG	GG	--	--	AG	GG	AA	AG	AG	GG	AG	AG	AG	AG	AG	AG	AG	AG	AG	AG	AG	AG	AG	--	AG	GG	GG	GG	AG	--	GG	AG	AA	AG	AG	AG	AG	GG	AG	AG	AG	GG	AG	AG
solcap_snp_c1_10668	TT	TC	TC	--	TT	TT	TT	TT	TT	TC	TT	TT	TT	TT	TC	TT	--	TT	TC	TC	TC	TC	TC	--	--	TT	TC	TT	--	TC	TC	TC	TT	TC	TT	TT	TC	TT	TT	TT	TT	TC	TT	TC	TT	TC	TT	TT	TC
solcap_snp_c1_10669	TT	TC	TT	TT	TC	TC	CC	TT	TT	TC	CC	TT	TC	TC	TC	TC	TC	TC	TT	TC	TC	TC	TT	TC	TC	TC	TC	TC	TT	TC	TC	TC	CC	TT	TT	CC	TC	TT	--	TC	TC	TT	CC	TC	TC	TT	CC	--	TT
solcap_snp_c1_10676	TT	TT	TT	TT	TA	TT	TT	TT	TT	TA	TT	TT	TA	TT	TA	TA	TT	TA	TT	TT	TT	TT	TT	TT	TA	TT	TT	TA	TT	TT	TT	TT	TT	TT	TT	TT	TT	TT	TA	TT	TT	TT	TT	TA	TT	TT	TT	TA	TT
solcap_snp_c1_10677	TT	TC	TC	TT	TC	CC	CC	TT	TT	TC	CC	CC	TC	TC	TC	TC	TC	TC	TT	TT	TT	TT	TT	TC	TC	TT	TT	TC	TT	TT	CC	CC	CC	TC	TT	CC	TT	TT	TC	TT	TT	TT	CC	TC	TC	TT	CC	TC	TT
solcap_snp_c1_10678	CC	CC	CC	CC	TC	CC	CC	CC	CC	TC	CC	CC	TC	CC	TC	TC	CC	TC	CC	CC	CC	CC	CC	CC	TC	CC	CC	TC	CC	CC	CC	CC	CC	CC	CC	CC	CC	CC	TC	CC	CC	CC	CC	TC	CC	CC	CC	TC	CC
solcap_snp_c1_10679	AA	AA	AA	AA	AT	AT	AT	AA	AA	AT	AA	TT	AT	AA	AT	AT	AA	AT	AA	AA	AA	AA	AA	AA	AT	AA	AA	AT	AA	AA	AA	AA	AA	AT	AA	--	AA	AA	AT	AA	AA	AA	AA	AT	AA	AA	AA	AT	AA
solcap_snp_c1_10711	GG	GG	GG	AG	GG	GG	GG	AG	AG	AG	GG	GG	AG	AG	AG	GG	AG	--	AG	--	AG	--	--	AG	AG	GG	--	--	AG	--	GG	GG	GG	--	AG	GG	--	AA	--	AG	AG	AG	GG	AG	AG	AG	GG	AG	--
solcap_snp_c1_10712	TT	TT	TT	TT	TT	TT	TT	TT	TT	TT	TT	TT	TT	TC	TT	TT	TC	TC	TT	TC	TC	TC	TT	TC	TT	TC	TC	TT	TT	TC	TT	TT	TT	TT	TT	TT	TC	TT	TC	TC	TC	TT	TT	TT	TC	TT	TT	TT	TT
solcap_snp_c1_10713	AA	AA	AA	AA	TA	AA	AA	AA	AA	TA	AA	AA	TA	AA	TA	TA	AA	TA	AA	AA	AA	AA	AA	AA	TA	AA	AA	TA	AA	AA	AA	AA	AA	AA	AA	AA	AA	AA	TA	AA	AA	AA	AA	TA	AA	AA	AA	TA	AA
solcap_snp_c1_10714	TT	TT	TT	TT	TT	TT	TT	AT	AT	TT	TT	TT	TT	AT	TT	TT	AT	AT	TT	AT	AT	AT	TT	AT	TT	AT	AT	TT	TT	AT	TT	TT	TT	TT	AT	TT	AT	TT	AT	AT	AT	TT	TT	TT	AT	TT	TT	TT	TT
solcap_snp_c1_10715	AA	AA	AC	AC	AA	AA	AA	AC	AC	AC	AA	AA	AC	AC	AA	AC	AC	AC	AC	AC	AC	AC	AC	AC	AC	AA	AC	--	AC	AC	AA	AA	AA	AC	AC	AA	AC	CC	AC	AC	AC	AC	AA	AC	AC	AC	AA	AC	AC
solcap_snp_c1_10725	AA	AA	AA	AA	AA	AG	AG	AA	AA	AA	AA	AA	AA	AG	AG	AA	AA	AA	AG	AG	AA	AG	AA	AA	AA	AA	AA	AA	AG	AG	AA	AA	AA	AA	AG	AA	AA	AG	AG	AG	AG	AA	AA	AG	AG	AG	AA	AA	AA
solcap_snp_c1_10738	TT	TC	TT	TT	TC	TC	TT	TT	TT	TT	TT	TT	TT	TT	TT	TT	TC	TT	TT	TT	TC	TT	TT	TT	TT	TT	TT	TT	TT	TC	TT	TC	TT	TT	TT	TT	TC	TT	TT	TT	TT	TT	CC	TT	TT	TT	TC	TT	TT
solcap_snp_c1_1074	CC	CC	CC	CC	CC	CC	CC	CC	TC	CC	CC	CC	CC	CC	CC	CC	CC	CC	CC	CC	CC	TC	CC	CC	CC	TC	CC	CC	TC	CC	CC	CC	CC	TC	CC	CC	TC	CC	TC	TC	TC	CC	CC	CC	CC	CC	CC	CC	CC
solcap_snp_c1_10762	AA	CC	AC	AA	AC	CC	CC	AC	CC	AC	CC	CC	CC	AC	AA	AC	AC	AC	AC	CC	AC	AC	AC	AC	AC	AC	AA	AC	AC	AC	AC	AC	CC	AC	AC	CC	AC	AC	AC	AC	AC	AC	CC	AC	CC	CC	CC	AC	AC
solcap_snp_c1_1077	AA	AG	AA	AG	AG	AG	GG	AG	--	AG	GG	AG	AG	AG	--	--	AG	AG	AG	AG	AG	AG	AG	AG	AG	AG	AG	AG	AG	AG	AG	AG	GG	AG	AG	GG	AG	AG	AG	AG	AG	AG	GG	AG	AG	AG	GG	AG	AG
solcap_snp_c1_10781	AA	AG	GG	GG	AG	AG	AA	--	AG	AG	AG	AA	AG	AG	AG	--	AG	AG	GG	GG	--	--	AG	--	GG	AG	AG	AG	--	AG	AG	AG	AA	AG	GG	AA	AG	AG	AG	--	AG	AG	AA	AG	AG	--	AA	AG	GG
solcap_snp_c1_10783	GG	AG	GG	GG	AG	AG	GG	GG	GG	GG	GG	GG	GG	GG	GG	GG	GG	GG	GG	GG	--	--	GG	GG	GG	GG	GG	GG	GG	--	GG	GG	GG	GG	GG	GG	GG	GG	GG	GG	--	GG	AA	GG	GG	GG	AA	GG	GG
solcap_snp_c1_10788	GG	GG	GG	GG	GG	GG	GG	GG	GG	GG	GG	GG	GG	GG	GG	GG	GG	GG	GG	GG	AG	AG	GG	GG	GG	AG	GG	GG	GG	AG	GG	GG	GG	AG	GG	GG	AG	--	AG	GG	AG	GG	GG	AG	AG	GG	GG	GG	GG
solcap_snp_c1_108	TT	TA	TA	TA	AA	AA	AA	TA	AA	AA	AA	AA	AA	AA	TA	TA	AA	AA	TA	TA	TA	AA	AA	AA	AA	TA	TA	AA	TA	TA	AA	AA	AA	AA	AA	AA	TA	AA	TA	TA	TA	TA	AA	AA	TA	AA	--	AA	TA
solcap_snp_c1_10825	GG	AG	GG	GG	AG	AG	AG	GG	AG	GG	GG	--	AG	AG	GG	GG	GG	AG	GG	GG	GG	GG	AG	GG	GG	AG	AG	GG	GG	GG	AG	AG	AG	AG	GG	GG	AG	AG	AG	GG	AG	AG	AA	AG	AG	AG	AA	AG	GG
solcap_snp_c1_10838	AA	AA	AA	AG	--	AA	AA	AG	--	AG	AA	AA	AG	AG	AG	AG	AG	AG	AG	AG	--	AG	AA	AA	AG	AG	AG	AG	AG	AG	AA	AA	AA	AG	AA	AA	--	--	AG	AG	--	AA	AA	AG	AG	AG	AA	AG	GG
solcap_snp_c1_10855	AA	AC	AA	AC	AC	AC	CC	AC	AC	AC	AC	AC	AC	AC	AC	AC	AC	AC	AC	AC	AC	AC	AC	AC	AC	CC	AC	AA	CC	AC	AC	AC	CC	AC	AC	CC	AC	AC	AC	AC	--	CC	CC	AC	AC	AC	CC	AC	AC
solcap_snp_c1_10858	GG	GG	GG	AG	GG	GG	GG	GG	GG	GG	GG	GG	AG	GG	AG	AG	AG	AG	AG	GG	AG	AG	AG	GG	AG	GG	AG	AG	GG	AG	GG	GG	GG	AG	GG	GG	AG	GG	AG	GG	AG	GG	GG	AG	GG	AG	GG	GG	GG
solcap_snp_c1_10869	AA	GG	AG	AG	AG	AG	GG	AG	--	GG	GG	AA	AG	AG	--	--	AG	AG	AG	--	AG	--	--	--	AG	AG	AG	AG	GG	AG	GG	AG	AG	AG	AG	GG	AG	AA	AG	--	AG	GG	AA	AA	--	--	AA	AG	--
solcap_snp_c1_10873	AA	AG	AG	AG	AG	AA	GG	AG	AG	GG	AG	AA	AG	--	AG	AG	AG	GG	AG	AG	AG	AG	AG	AG	AG	AG	AG	AG	GG	AG	AG	AG	GG	AG	AG	AG	AG	AG	AG	AG	AG	GG	GG	AA	AG	--	GG	--	AG
solcap_snp_c1_10881	AA	AA	AA	AA	AA	AA	AA	AA	AA	AA	AA	AA	AA	AA	AA	AA	AG	AA	AA	AA	AG	AA	AA	AA	AA	AA	AA	AA	--	AG	AA	AA	AA	AA	AA	AA	AG	AA	AA	AA	AA	AA	AA	AA	AA	AA	AA	AA	AA
solcap_snp_c1_10885	GG	AG	GG	AG	GG	GG	AG	AG	AG	AG	GG	GG	GG	AG	GG	GG	GG	AG	GG	AG	AG	GG	AG	GG	GG	AG	GG	AG	AG	AG	GG	GG	GG	GG	GG	GG	AG	AG	AG	AG	AG	AG	GG	--	--	AG	GG	GG	GG
solcap_snp_c1_10901	AA	AG	AA	AA	AG	AA	AA	AG	AA	AG	AA	AA	AA	AG	AA	AG	AG	AG	AG	AA	AA	AA	AA	AA	AA	AG	AA	AA	AG	AG	AA	AA	AA	AA	AG	AA	AG	AA	AA	AG	AG	AA	AA	AG	AG	AG	AA	AA	AA
solcap_snp_c1_10915	TT	TC	TT	TC	TC	TT	CC	TC	TC	TC	--	TC	TC	TC	--	TC	TC	TC	TC	TC	TC	TC	TC	TC	TC	TC	TC	TC	TC	TC	TC	TC	TT	TT	TC	TT	TC	TC	TC	TC	TT	TC	TT	TC	TC	TC	TC	TC	TT
solcap_snp_c1_10924	GG	AG	GG	AG	AG	AG	GG	GG	--	--	GG	GG	AG	AG	AG	AG	AG	--	AG	AG	AG	AG	--	AG	GG	AG	AG	--	AG	--	GG	GG	GG	AG	AG	GG	AG	AG	AG	AG	--	AG	AA	AG	AG	AG	AA	AG	--
solcap_snp_c1_1093	CC	CC	CC	CC	CC	CC	CC	CC	TC	CC	CC	CC	CC	CC	CC	CC	CC	CC	CC	CC	CC	TC	CC	CC	CC	TC	CC	CC	TC	CC	CC	CC	CC	TC	CC	CC	TC	CC	TC	TC	TC	CC	--	TC	CC	CC	CC	CC	CC
solcap_snp_c1_10932	TT	TG	TT	GG	TG	TG	TG	TG	--	TG	GG	TG	TG	--	TG	TG	--	--	--	--	TG	--	--	TG	TG	TG	TG	TG	TG	TG	GG	TG	GG	TG	TG	GG	TG	TG	--	TG	TT	--	GG	TG	TT	TG	GG	--	--
solcap_snp_c1_10934	CC	CC	CC	TC	CC	CC	CC	CC	TC	TC	CC	CC	CC	TC	CC	--	TC	TC	TC	TC	CC	TC	TC	TC	TC	TC	CC	CC	--	CC	CC	CC	CC	CC	TC	--	TC	CC	TC	TC	CC	CC	CC	CC	CC	--	CC	TC	TC
solcap_snp_c1_10935	AA	AG	AA	GG	AG	AG	AG	AG	--	AG	AG	AG	AG	--	AG	AG	--	--	AG	--	AG	--	--	AG	AG	AG	AG	AG	AG	AG	GG	AG	GG	AG	AG	AA	AG	AG	--	AG	AA	AG	GG	AG	AA	AG	GG	--	--
solcap_snp_c1_10938	AA	AA	AA	AG	AA	AA	AA	AA	AG	AG	AA	AG	AA	AG	AA	AG	AG	AG	AG	AG	AA	AG	AG	AG	AG	AG	AA	AA	AG	AA	AA	AA	AG	AA	AG	AA	AG	AA	AG	AG	AA	AG	AA	AA	AA	AG	AA	AG	AG
solcap_snp_c1_10939	AA	AA	AA	AG	AA	AA	AA	AA	AG	AG	AA	AA	AA	AG	AA	AG	AG	AG	AG	AG	AA	AG	AG	AG	AG	AG	AA	AA	AG	AA	AA	AA	AA	AA	AG	AA	AG	AA	AG	AG	AA	AA	AA	AA	AA	AG	AA	AG	AG
solcap_snp_c1_1094	GG	AA	GG	AG	AG	AG	AA	AG	AG	AG	AA	AG	AG	AG	AG	AG	AG	AG	AG	AG	AG	AG	AG	AG	AG	AG	AG	AG	AG	AG	AA	AA	AA	AG	GG	AA	AG	AG	AG	AG	AG	AG	AA	AG	AG	AG	AA	AG	AG
solcap_snp_c1_10941	CC	CC	CC	CC	CC	CC	CC	CC	CC	CC	CC	CC	CC	CC	TC	CC	CC	TC	TC	CC	CC	TC	CC	CC	CC	CC	CC	CC	TC	TC	CC	CC	CC	TC	CC	TT	TC	CC	TC	TC	--	TC	CC	CC	CC	TC	CC	CC	TC
solcap_snp_c1_10958	AA	AA	AA	AA	--	AA	AA	AA	AA	AA	AA	AA	AA	AA	AA	AA	AA	AA	AA	AA	AA	AA	AA	AA	AA	AC	AA	AA	AA	AA	AA	AA	AA	AA	AA	AA	AC	AA	AC	AC	AA	AA	CC	AA	AA	AA	AA	AA	AA
solcap_snp_c1_10974	TT	TG	TT	--	--	TG	TG	TG	TG	TG	--	--	TG	TG	TG	TG	TG	--	TG	TG	TG	--	TG	TG	TG	TG	TG	TG	TG	TG	TG	TG	--	TG	TG	--	TG	TG	TG	TG	TG	TG	--	TG	TG	--	--	--	TG
solcap_snp_c1_10975	TT	TT	TT	TT	TT	TT	TT	TC	TT	TT	TT	TT	TC	TC	TT	TT	TT	TC	TT	TC	TC	TC	TT	TT	TC	TT	TT	TT	TC	TC	TT	TT	TT	TC	TC	TT	TT	TT	TT	TT	TC	TT	TT	TC	TC	TT	TT	TT	TT
solcap_snp_c1_11	TT	TT	TT	TT	TT	TT	TT	TT	TT	TT	TT	TT	TT	TT	TT	TT	TT	TT	TT	TT	TT	TT	TT	TT	TT	TT	TT	TT	TT	TT	TT	TT	TT	TT	TT	TT	TT	TT	TT	TT	TT	TT	TT	TT	TT	TT	TT	TT	TT
solcap_snp_c1_110	TT	TC	TT	TT	TC	TC	TT	TT	TT	TT	TT	TT	TT	TT	TT	TT	TT	TT	TT	TT	TT	TC	TT	TT	TT	TT	TT	TT	TT	TT	TC	TT	TT	TT	TT	TT	TC	TT	TC	TC	TT	TT	CC	TT	TT	TT	CC	TT	TT
solcap_snp_c1_11008	GG	GG	GG	GG	AG	GG	GG	AG	AG	AG	AG	GG	AG	AG	AG	AG	AG	GG	GG	AG	GG	AG	AG	AG	GG	AG	GG	AG	AG	AG	GG	GG	GG	AG	AG	GG	GG	AG	AG	AG	AG	AG	GG	AG	GG	GG	GG	AG	GG
solcap_snp_c1_11013	TT	TT	TT	TT	TC	TT	TT	TC	TC	TT	TT	TT	TC	TC	TT	TC	TT	TT	TT	TT	TT	TC	TC	TC	TT	TC	TT	TC	TT	TC	TT	TT	TT	TC	TC	TT	TT	TC	TC	TC	TC	TT	TT	TC	TT	TT	TT	TT	TT
solcap_snp_c1_11025	TT	TC	TC	TT	TC	TT	CC	TC	TC	TC	CC	TC	TC	TC	TC	TC	TC	TT	TT	TC	TT	TC	TC	TC	TT	TC	TT	TC	TC	TC	TC	CC	CC	TC	TC	--	TT	TC	TC	TC	TC	TC	CC	TC	TC	TT	CC	TC	TT
solcap_snp_c1_11027	TT	TC	TC	TC	TC	TT	--	TC	--	TC	TC	TC	TC	TC	TC	TC	TC	TC	TC	--	TT	TC	TC	TC	--	TC	TT	--	TC	TC	TC	--	--	TC	TC	TT	TC	TC	TC	--	TC	TC	--	TC	TC	TT	--	TC	TC
solcap_snp_c1_11030	AA	AG	AG	AG	AG	AA	GG	AG	GG	AG	AG	AG	AG	AG	AG	AG	AG	AG	AG	--	AA	AG	AG	AG	AG	--	AA	GG	AG	AG	AG	GG	GG	--	AG	AA	AG	AG	AG	GG	AG	AG	GG	AG	AG	AA	GG	AG	AG
solcap_snp_c1_11066	CC	CC	CC	CC	--	CC	TT	CC	CC	CC	CC	CC	CC	CC	CC	CC	CC	CC	CC	TC	CC	CC	TC	CC	CC	CC	CC	CC	CC	TC	TC	TC	TC	CC	CC	CC	CC	CC	TC	CC	CC	TC	TT	CC	TC	CC	CC	CC	TC
solcap_snp_c1_11076	GG	GG	GG	GG	GG	GG	GG	AG	GG	GG	--	GG	AG	GG	AG	GG	AG	GG	AG	GG	AG	AG	GG	AG	GG	GG	--	GG	GG	AG	GG	GG	GG	GG	GG	GG	AG	GG	GG	GG	AG	GG	GG	GG	AG	GG	GG	AG	GG
solcap_snp_c1_11078	GG	GG	GG	AG	GG	GG	GG	AG	GG	GG	GG	GG	GG	AG	GG	GG	GG	AG	AG	GG	AG	AG	GG	AG	GG	GG	GG	AG	GG	GG	GG	GG	GG	GG	AG	GG	AG	GG	AG	AG	GG	GG	GG	GG	AG	AG	GG	GG	AG
solcap_snp_c1_11088	GG	GG	GG	GG	GG	GG	GG	GG	AG	GG	--	GG	--	GG	GG	GG	GG	GG	GG	GG	GG	GG	GG	GG	GG	AG	AG	GG	GG	GG	GG	GG	GG	GG	GG	GG	GG	GG	GG	GG	GG	GG	GG	GG	GG	GG	GG	GG	GG
solcap_snp_c1_111	AA	AA	AG	AA	AG	AA	AA	AG	AG	AG	AA	AG	AG	AG	AG	AA	AA	AG	AA	AG	AA	AA	AG	AG	AG	AG	AG	AG	AG	AG	AA	AG	AA	AG	AG	AA	AA	AG	AA	AG	AG	AA	AA	AG	AG	AG	AA	AG	AG
solcap_snp_c1_11120	CC	TC	CC	TC	TC	CC	TC	CC	TC	TC	CC	CC	CC	TC	TC	TC	TT	CC	TC	CC	TC	CC	CC	TC	TC	CC	TC	TC	TC	TC	CC	TT	CC	TC	TC	CC	TC	TC	TC	CC	TC	TC	TT	TC	TC	CC	TT	TC	TC
solcap_snp_c1_11121	TT	TC	TT	TC	TT	TT	TT	TT	TT	TT	TT	TT	TT	TT	TT	TC	TC	TT	TT	TT	TC	TT	TT	TC	TT	TT	TT	TT	TT	TT	TT	TC	TT	TT	TT	TT	TC	TT	TT	TT	TT	TT	TT	TT	TT	TT	TT	TT	TT
solcap_snp_c1_11122	GG	TG	GG	GG	GG	TG	GG	GG	GG	GG	GG	GG	TG	TG	GG	TG	GG	TG	TG	GG	GG	TG	GG	GG	GG	GG	--	GG	--	TG	GG	GG	GG	TG	GG	GG	TG	TG	TG	TG	TG	GG	GG	TG	GG	GG	GG	GG	GG
solcap_snp_c1_11123	CC	TC	TT	TC	TC	CC	TC	TC	TC	TC	CC	TC	CC	TC	TC	TC	TT	CC	TC	CC	TC	CC	CC	TC	TC	CC	TC	TC	TC	TC	CC	TT	CC	TC	TC	CC	TC	TC	TC	CC	TC	TC	TT	TC	TC	TC	TT	TC	TC
solcap_snp_c1_11124	AA	AA	AA	AA	AA	AA	AA	AA	AG	AG	AA	AA	AA	AG	AG	AA	AG	AA	AG	AA	AG	AA	AA	AA	--	AA	AG	AG	AG	AG	AA	AA	AA	AG	AG	AA	AA	AG	AA	AA	AA	AG	AA	AA	AA	AA	AA	AG	AG
solcap_snp_c1_11135	AA	AA	AA	AA	AA	AA	AA	AA	AA	AA	AA	AA	AA	AA	AA	AA	AA	AA	--	AA	AA	AA	AA	AA	AA	AA	AA	AA	--	AA	AA	AA	AA	AA	AA	AA	AA	AA	AA	AA	AA	AA	AA	AA	--	AA	AA	--	AA
solcap_snp_c1_11137	TT	TT	TC	TC	--	TT	TC	TC	TC	TT	CC	CC	TC	TC	TC	TC	TC	TC	TC	TC	TC	TC	TC	TC	TC	TC	CC	TC	TC	TC	CC	TC	CC	TC	TC	--	TC	TC	TC	CC	TC	TC	TT	TC	TC	TC	--	TC	TC
solcap_snp_c1_11139	TT	TC	TT	TC	TC	TT	TC	TC	TT	TT	CC	TC	--	--	TT	TC	TC	TC	TT	TC	TC	TC	TC	TT	TC	--	--	TT	TC	TC	CC	TC	CC	--	TC	CC	TC	--	TC	TC	TC	--	CC	TC	TC	TC	CC	--	TT
solcap_snp_c1_11144	AA	AA	AG	AA	AA	AA	AA	AG	AA	AG	AG	AA	AG	AG	AA	AG	AA	AG	AA	AG	AG	AA	AG	AA	AG	AG	AG	AA	AA	AA	AA	AA	AA	AG	AG	AA	AA	AG	AA	AA	AA	AA	AA	AG	AG	AG	AA	AG	AA
solcap_snp_c1_112	GG	GG	GG	AG	AG	GG	AG	AG	AG	AG	AG	GG	GG	AG	GG	--	--	AG	AG	GG	AG	--	GG	AG	AG	GG	AG	AG	AG	AG	GG	GG	GG	AG	AG	GG	AG	AG	AG	AG	AG	GG	GG	AG	GG	AG	AG	AG	AG
solcap_snp_c1_11202	CC	AC	CC	CC	CC	CC	CC	AC	AC	CC	CC	CC	AC	AC	AC	--	AC	AC	CC	AC	AC	AC	AC	AC	AC	AC	AC	AC	AC	CC	CC	CC	CC	AC	AC	CC	AC	AC	AC	AC	AC	CC	CC	AC	AC	AC	CC	AC	AC
solcap_snp_c1_11206	GG	AG	AG	GG	GG	GG	GG	AG	AG	AG	GG	AG	AG	--	AA	AG	AG	AG	--	AG	GG	AG	AG	--	AG	AG	AG	AG	AG	AG	GG	GG	AA	AG	AG	AA	AG	AG	AG	AG	AG	AG	GG	AG	AG	AG	GG	AG	AG
solcap_snp_c1_11210	TT	--	TT	TT	TT	TT	--	TT	TT	TT	--	TT	TT	TT	--	TT	TT	TT	--	TT	TT	TT	TT	TT	TT	TT	TT	TT	TT	TT	TT	TT	--	TT	TT	--	TT	TT	TT	TT	TT	--	--	TT	TT	TT	--	TT	TT
solcap_snp_c1_11211	GG	AA	AG	AG	AG	AG	AA	AG	AG	AG	AA	AG	AG	AG	AA	AG	AG	--	AA	--	GG	AG	AG	AG	AG	AG	AG	AG	AG	AG	AG	AG	AA	AG	AG	AA	AG	AG	AG	AG	AG	AA	AA	AG	AG	AG	AA	AG	AG
solcap_snp_c1_1123	AA	AA	AA	AG	AA	AA	AA	AG	AA	AG	AA	AA	AA	AG	AG	AG	AA	AG	AA	AG	AG	AA	AG	AG	AG	AA	AA	AG	AA	AA	AG	AA	AA	AG	AA	AA	AG	AG	AA	AA	AA	AA	AA	AG	AG	AG	AA	AG	AG
solcap_snp_c1_11237	GG	AG	GG	GG	AG	GG	AG	AG	GG	AG	GG	AG	GG	GG	AG	AG	GG	GG	GG	AG	AG	AG	AG	GG	AG	AG	AG	GG	GG	AG	AG	AG	GG	GG	AG	GG	--	AG	AG	AG	--	AA	AA	AG	GG	GG	AG	GG	GG
solcap_snp_c1_1124	AA	AG	AA	AG	AG	AG	GG	AG	AA	AG	GG	AG	AA	AG	--	--	AG	--	AG	AG	AG	AG	AG	--	--	--	AA	AG	AG	AG	AG	AG	GG	AG	AA	GG	AG	AG	AA	AA	AA	AG	GG	AG	AG	AG	GG	AG	AG
solcap_snp_c1_11242	AA	AG	AG	AG	AG	AA	AA	AA	AA	AA	AA	AA	AA	AA	AA	AA	AA	AG	AA	AA	AG	AA	AG	AA	AG	AA	AG	AA	AA	AA	AA	AA	AA	AG	AA	AA	AG	AA	AG	AG	AG	AA	AA	AA	AG	AG	AA	AA	AA
solcap_snp_c1_11243	TT	TT	TT	TT	TT	--	--	AT	AA	AT	TT	TT	TT	AT	AA	AA	AT	TT	TT	--	TT	AT	TT	AT	AT	AT	AT	AT	TT	AA	--	--	--	TT	AA	TT	AT	AA	TT	TT	AT	--	--	TT	TT	AT	--	AT	AT
solcap_snp_c1_11246	AA	AA	AA	AG	--	AA	AA	AA	AA	AA	AA	AG	AG	AG	AG	AG	AG	AG	AG	AA	AG	AG	AG	AG	--	AA	AG	GG	AA	AG	AA	AA	AA	AG	AA	AA	AG	AG	AG	AG	AG	AA	AA	AA	AA	AA	AA	AG	AG
solcap_snp_c1_11247	CC	CC	CC	CC	CC	CC	CC	CC	CC	CC	CC	CC	CC	CC	CC	CC	CC	CC	CC	CC	TC	CC	CC	CC	CC	CC	CC	CC	CC	CC	CC	CC	CC	CC	CC	TC	TC	CC	CC	CC	TC	CC	CC	CC	CC	CC	CC	CC	CC
solcap_snp_c1_1125	AA	AA	AA	AA	AA	AA	AA	AA	AA	AA	AA	AA	AA	AA	AA	AG	AA	AG	AA	AA	AA	AA	AA	AG	AG	AG	AA	AG	AA	AA	AA	AA	AA	AG	AA	AA	AA	AG	AA	AA	AA	AA	AA	AG	AA	AA	AA	AA	AA
solcap_snp_c1_11259	TT	TT	TT	TT	TT	TT	TT	TG	TT	TT	TG	TT	TG	TT	TG	TT	TG	TT	TG	TT	TG	TG	TT	TG	TT	TT	TG	TT	TT	TG	TT	TT	TT	TT	TT	TT	TG	TT	TT	TT	TG	TT	TT	TT	TG	TT	TT	TG	TT
solcap_snp_c1_1126	CC	TC	CC	CC	CC	TC	CC	CC	CC	CC	CC	CC	CC	CC	TC	CC	TC	CC	CC	CC	CC	CC	CC	CC	CC	CC	CC	CC	TC	TC	CC	CC	CC	CC	CC	CC	CC	CC	CC	CC	CC	CC	CC	CC	CC	CC	CC	CC	TC
solcap_snp_c1_11267	CC	CC	AC	AC	CC	CC	CC	AC	--	AC	CC	CC	AC	AC	AC	CC	AC	CC	AC	CC	AC	AC	AC	AC	AC	AC	AC	AC	AC	CC	CC	CC	CC	AC	AC	CC	AC	AC	AC	AC	AC	CC	CC	AC	AC	AC	CC	AC	AC
solcap_snp_c1_1127	CC	TC	CC	CC	CC	TC	CC	CC	CC	CC	CC	CC	CC	CC	TC	CC	TC	CC	CC	CC	CC	CC	CC	CC	CC	CC	CC	CC	TC	TC	CC	CC	CC	CC	CC	TT	CC	CC	CC	CC	CC	CC	CC	CC	CC	CC	CC	CC	TC
solcap_snp_c1_11275	GG	GG	GG	AG	AG	GG	AG	AG	AG	AG	GG	GG	AG	AG	AG	AG	AG	AG	AG	AG	GG	AG	GG	AG	AG	AG	AG	AG	AG	AG	GG	GG	GG	AG	AG	GG	AG	AG	AG	AG	AG	AG	GG	AG	AG	AG	GG	AG	AG
solcap_snp_c1_11276	GG	AG	AG	AG	GG	AG	GG	AG	AG	AG	AA	AG	AG	AG	AG	AG	AA	AG	AG	AG	AA	AG	AA	AG	AG	AG	AG	AG	AG	--	GG	AG	GG	AG	AG	AA	AG	--	AG	AG	AG	AG	GG	AG	AG	AG	GG	AG	GG
solcap_snp_c1_11288	TT	TG	TG	TG	TT	TG	TT	TT	GG	TG	GG	TG	--	TG	TG	TG	TT	--	GG	--	TG	--	TG	TT	TT	TG	TG	--	TG	TG	TG	TG	TT	--	TT	GG	TG	TG	TG	TG	TT	TG	TT	TG	TG	TG	GG	TG	TG
solcap_snp_c1_11290	GG	AG	AG	GG	GG	AG	GG	--	AG	--	GG	GG	AG	AG	GG	--	GG	AA	AG	--	--	--	AG	GG	AG	--	AG	--	AG	AG	AG	AG	GG	AG	GG	GG	GG	--	AG	GG	GG	AG	--	GG	AG	--	GG	AG	AG
solcap_snp_c1_11308	TT	TC	TT	TC	TC	TC	CC	TT	TC	TC	CC	TC	TC	TC	TC	TC	TT	TT	TC	TC	TC	TC	TT	TC	TT	TC	TC	TT	TT	TT	TC	TC	CC	TC	TC	CC	TC	TC	TT	TC	TC	TC	TT	TC	TC	TC	TC	TC	TT
solcap_snp_c1_11319	GG	AG	AA	AG	GG	AG	AG	AG	--	AG	GG	GG	GG	GG	AG	--	AG	AG	AG	AG	AG	--	AG	AG	--	AG	--	AA	AA	AG	GG	GG	GG	--	AG	GG	AG	AG	GG	AG	GG	GG	GG	AG	AG	AG	GG	AG	AG
solcap_snp_c1_11339	TT	TC	TT	TT	TC	TC	TC	TC	TC	TT	CC	TC	TT	TT	TC	TC	TC	TT	TT	TC	TC	TC	TT	CC	TC	TC	TC	TT	TC	TC	--	--	CC	TT	--	CC	TC	TC	TC	TC	TC	--	CC	TC	TC	TT	CC	TC	TC
solcap_snp_c1_11344	GG	AG	GG	AG	GG	AG	GG	GG	GG	AG	AG	GG	GG	AG	GG	AG	AG	GG	AG	GG	GG	AG	GG	AG	AG	AG	AG	GG	AG	AG	GG	GG	GG	AG	GG	GG	AG	AG	AG	AG	AG	GG	GG	AG	AG	AG	GG	AG	GG
solcap_snp_c1_11350	CC	CC	CC	CC	CC	CC	CC	TC	TC	CC	TC	CC	TC	TC	TC	TC	TC	CC	CC	TC	TC	TC	CC	TC	TC	TC	TC	TC	CC	CC	CC	CC	CC	--	TC	--	CC	TC	TC	TC	--	CC	CC	TT	TC	--	CC	TC	TC
solcap_snp_c1_11356	TT	TT	TC	TC	TT	TC	TT	TC	TC	TC	TT	TC	TC	TC	TT	TC	TC	TC	TT	TC	CC	TC	TT	TC	TC	TC	TC	TC	TC	TC	TT	TT	TT	TC	TT	TT	TT	TC	TC	TC	TC	TT	TT	TC	TC	TC	TT	TC	TC
solcap_snp_c1_11362	GG	GG	GG	GG	GG	GG	GG	GG	GG	GG	GG	GG	GG	GG	GG	GG	GG	GG	GG	GG	GG	GG	GG	GG	GG	GG	GG	GG	GG	GG	GG	GG	GG	GG	GG	GG	GG	GG	GG	GG	GG	GG	GG	GG	GG	GG	GG	GG	GG
solcap_snp_c1_11363	TT	TG	TG	TG	--	TG	GG	TT	TG	TT	--	TG	TG	TG	TT	TG	TG	TG	TT	TG	TG	TG	TG	TT	TG	TG	TT	TG	TG	TG	TG	TG	GG	TG	TT	GG	TG	TT	TG	TG	TG	TG	GG	TG	TT	TT	GG	TG	TG
solcap_snp_c1_11364	CC	CC	CC	TC	TC	TC	CC	CC	CC	CC	TC	TC	CC	CC	CC	CC	CC	CC	CC	CC	CC	TC	TC	CC	CC	CC	CC	CC	CC	CC	CC	CC	CC	CC	CC	CC	TC	CC	TC	TC	TC	CC	CC	CC	CC	CC	CC	CC	CC
solcap_snp_c1_11365	TT	TT	TT	TC	TC	TT	TT	TT	TT	TT	TT	TT	TT	TT	TT	TT	TT	TT	TT	TT	TT	TC	TC	TT	TT	TT	TT	TT	TT	TT	TT	TT	TT	TT	TT	TT	TC	TT	TC	TC	TC	TT	TT	TT	TT	TT	TT	TT	TT
solcap_snp_c1_11406	TT	TT	TT	TT	TT	TT	TT	TT	TT	TT	--	TT	TT	TT	TG	TT	TT	TG	TG	TT	TT	TG	TT	TT	TT	TT	TT	TT	TG	TG	TT	TT	TT	TG	TT	--	TG	TT	TG	TG	TG	TG	TT	TT	TT	TG	TT	TT	TG
solcap_snp_c1_11442	TT	TT	TT	CC	TT	TT	TT	TC	TC	TC	TT	TT	TC	TC	TC	TC	TC	TC	TC	TC	TC	TC	TC	CC	TC	TC	TC	TC	TC	TC	TT	TT	TT	TT	TC	TT	TT	TC	TC	--	TC	TT	TT	TC	--	TT	TT	TC	TC
solcap_snp_c1_11458	GG	GG	GG	TG	GG	GG	GG	GG	GG	--	GG	GG	GG	GG	TG	TG	GG	GG	GG	GG	GG	TG	GG	GG	GG	GG	GG	GG	GG	GG	GG	GG	GG	--	GG	--	GG	GG	GG	GG	GG	GG	GG	GG	--	GG	GG	GG	GG
solcap_snp_c1_11459	GG	GG	GG	GG	GG	GG	GG	TG	GG	TG	GG	TG	GG	GG	GG	GG	TG	GG	GG	GG	GG	GG	TG	GG	TG	TG	GG	GG	GG	GG	GG	GG	GG	TG	GG	--	TG	GG	GG	TG	GG	TG	GG	TG	GG	TG	GG	GG	TG
solcap_snp_c1_11475	CC	TC	CC	TC	--	TC	CC	CC	TC	TC	CC	CC	TC	--	TC	CC	CC	TC	TC	TC	--	TC	CC	CC	CC	TC	CC	CC	TC	CC	TC	TC	CC	TC	TC	TT	TC	CC	--	--	CC	TC	CC	TC	TC	TC	CC	TC	TC
solcap_snp_c1_11479	TT	TC	TT	TT	TT	TC	TT	TC	TC	TT	TT	TT	TC	TT	TT	TC	TC	TC	TC	TC	TT	TT	TC	TC	TC	TC	TC	TC	TC	TT	TT	TT	TT	TT	TC	TT	TT	TC	TC	TC	TC	TT	TT	TC	TC	TC	TT	TC	TC
solcap_snp_c1_11485	GG	GG	GG	GG	GG	GG	GG	TG	GG	GG	GG	GG	TG	GG	TG	TG	GG	GG	GG	GG	GG	GG	GG	TG	GG	GG	TG	GG	GG	TG	GG	GG	GG	GG	GG	GG	TG	GG	TG	TG	TG	GG	GG	GG	GG	TG	GG	GG	GG
solcap_snp_c1_11491	GG	AG	GG	GG	GG	GG	GG	GG	GG	AG	GG	GG	AG	AG	AG	AG	GG	GG	GG	GG	GG	AG	GG	GG	GG	GG	AG	GG	AG	AG	GG	GG	GG	AG	GG	GG	AG	AG	AG	AG	AG	GG	GG	GG	GG	GG	GG	GG	GG
solcap_snp_c1_11494	CC	CC	CC	CC	CC	CC	TC	CC	CC	--	TC	--	--	TC	CC	CC	TC	CC	CC	CC	TC	CC	CC	CC	CC	CC	CC	CC	CC	CC	TC	TC	TC	CC	CC	CC	CC	CC	--	CC	--	TC	CC	--	TC	CC	CC	--	CC
solcap_snp_c1_11495	AA	AA	AA	AG	AA	AA	AA	AG	AA	AA	AA	AA	AG	AG	AG	AA	AA	AG	AG	AA	AA	AG	AG	AG	AG	AA	AA	AA	AA	AA	AA	AA	AA	AG	AG	AA	AA	AA	AA	AA	AA	AG	AA	AG	AA	AA	AA	AG	AA
solcap_snp_c1_11498	AA	AG	GG	AG	AG	AG	AA	GG	AG	AG	GG	AG	AG	AG	GG	AG	AG	AG	GG	AG	AG	GG	GG	AG	AG	AG	GG	AG	AG	GG	AG	AA	AA	GG	GG	GG	AG	GG	AG	AG	AG	AG	GG	AG	AG	AG	AA	AG	AG
solcap_snp_c1_11499	TT	TC	CC	TC	TC	TC	TT	CC	TC	--	CC	TC	TC	TC	CC	TC	TC	TC	CC	TC	TC	CC	CC	TC	TC	TC	CC	--	--	CC	TC	TT	TT	CC	CC	CC	TC	CC	TC	--	TC	TC	CC	TC	TC	TC	TT	TC	TC
solcap_snp_c1_11502	CC	TC	CC	CC	CC	TC	CC	CC	CC	CC	CC	CC	CC	CC	CC	CC	TC	CC	CC	CC	TC	CC	CC	CC	CC	CC	CC	CC	CC	CC	CC	TC	CC	CC	CC	CC	CC	CC	TC	CC	TC	CC	CC	TC	CC	CC	CC	CC	CC
solcap_snp_c1_11506	AA	AG	AG	AG	AG	AG	GG	--	AG	AG	GG	AG	AG	AG	AG	AG	AG	--	AG	AG	AG	AG	AG	AG	AG	AG	AG	AG	AG	AG	AG	AG	GG	AG	AG	GG	AG	AG	AG	AG	AG	AG	GG	AG	AG	--	GG	--	AG
solcap_snp_c1_11509	TT	TT	TT	TT	TT	TT	TT	TT	TT	TT	TT	TT	TT	TT	TC	TC	TT	TC	TT	TT	TT	TT	TT	TT	TT	TT	TC	TT	TC	TT	TT	TT	TT	TT	TT	TT	TC	TT	TC	TC	TC	TT	TT	TT	TC	TT	TT	TT	TC
solcap_snp_c1_11517	AA	GG	AG	AA	AG	AG	GG	AG	AG	AG	AG	--	AG	--	AG	--	GG	AA	AG	AG	--	AG	AG	--	--	AG	AA	--	--	AG	AG	AA	--	AG	--	GG	AG	AG	--	AG	AG	AG	AA	AG	AG	AG	GG	--	AG
solcap_snp_c1_11521	GG	GG	AA	GG	GG	AG	AA	AG	AG	GG	GG	AG	GG	GG	GG	GG	GG	GG	GG	AG	--	GG	AG	AG	AA	--	GG	AG	GG	GG	AA	AA	AG	--	AG	GG	GG	--	GG	GG	--	--	GG	AG	GG	GG	GG	GG	GG
solcap_snp_c1_11523	CC	CC	TT	CC	CC	TC	CC	TC	TC	CC	CC	CC	CC	CC	CC	CC	CC	CC	CC	TC	TC	CC	TC	TC	TT	TC	CC	TC	CC	CC	TC	TC	CC	TC	TC	CC	CC	--	CC	CC	TC	CC	CC	TC	CC	CC	CC	CC	CC
solcap_snp_c1_11525	AA	AA	AA	AA	AG	AA	AA	AG	AA	AG	AA	AA	AG	AA	AG	AA	AG	AG	AA	AA	AA	AG	AA	AA	AA	AG	AG	AG	AG	AG	AA	AA	AA	AG	AA	AA	AG	AG	AG	AG	AG	AA	AA	AG	AG	AG	AA	AG	AA
solcap_snp_c1_11534	AA	AG	AA	AA	AG	AG	GG	AG	AA	AG	AA	--	--	AA	AG	AA	AA	AG	AA	AA	AA	AG	AA	AA	AA	AA	AG	AG	AA	AG	AG	AG	GG	AA	AA	AA	AG	AA	AG	AG	AG	AG	GG	AA	AG	AA	AG	AG	AA
solcap_snp_c1_11535	GG	GG	GG	AG	AG	GG	AG	AG	AG	AG	GG	GG	AG	AG	AG	AG	AG	GG	AG	AG	AG	AG	GG	GG	GG	GG	AG	GG	AG	AG	GG	GG	GG	AG	GG	GG	AG	AG	AG	AA	AG	GG	GG	GG	AG	GG	GG	AG	AG
solcap_snp_c1_11539	AA	AG	AA	AG	AG	AG	AG	AG	AG	AG	AG	AG	AG	AG	AG	AG	AG	AG	AG	AG	AG	AG	AG	AG	AG	AG	AG	AG	AG	AG	AG	AG	AG	AG	AG	AG	AG	AG	AG	AG	AG	AG	AG	AG	AG	AG	AG	AG	AG
solcap_snp_c1_11544	TT	TT	TC	TT	TC	TT	TT	TT	TT	TT	TT	TT	TT	TT	TT	TT	TT	TT	TT	TT	TT	TC	TC	TT	TT	TT	TT	TT	TT	TC	TT	TT	TT	TT	TT	TT	TC	TC	TC	TC	TT	TT	TT	TT	TC	TC	TT	TT	TT
solcap_snp_c1_11546	CC	CC	TC	CC	TC	CC	CC	CC	CC	CC	CC	CC	CC	CC	CC	CC	CC	CC	CC	CC	CC	--	TC	CC	CC	CC	CC	CC	CC	--	CC	CC	CC	CC	CC	CC	--	--	--	--	CC	CC	CC	CC	TC	--	CC	CC	CC
solcap_snp_c1_11552	GG	GG	GG	AG	GG	GG	GG	GG	GG	GG	GG	GG	GG	GG	GG	AG	AG	GG	GG	GG	AG	GG	GG	AG	GG	GG	AG	GG	GG	GG	GG	GG	GG	GG	GG	GG	AG	GG	GG	GG	GG	GG	GG	GG	GG	GG	GG	GG	GG
solcap_snp_c1_11554	AA	AA	AA	AA	AG	AA	AA	AA	AA	AA	AA	AA	AA	AA	AA	AA	AG	AA	AA	AA	AG	AA	AA	AA	AA	AA	AA	AA	AA	AA	AA	AA	AA	AA	AA	AA	AA	AA	AG	AA	AG	AA	AA	AA	AA	AA	AA	AA	AA
solcap_snp_c1_11556	CC	AA	AA	AA	AA	AA	AC	AA	AC	AA	AA	AA	AA	AA	AC	AC	AC	AA	AA	AC	AC	AA	AC	AC	AC	AC	AC	AC	AC	AA	AA	AA	AA	AA	AC	AA	AA	AA	AC	AA	AA	AA	AA	AC	AC	AA	AA	AC	AC
solcap_snp_c1_11559	CC	CC	CC	CC	CC	CC	CC	CC	CC	CC	CC	CC	CC	CC	CC	AC	CC	CC	CC	CC	AC	CC	CC	CC	CC	CC	AC	CC	CC	CC	CC	CC	CC	CC	CC	CC	AC	CC	AC	CC	AC	CC	CC	CC	CC	CC	CC	CC	CC
solcap_snp_c1_11562	TT	TC	TT	TT	TC	TC	TC	TT	TT	TC	CC	TC	TT	TT	TT	TC	TC	TT	TT	TT	TC	TC	TC	TT	TT	TT	TC	TT	TT	TT	CC	CC	CC	TC	TC	CC	TC	TC	CC	TC	TC	TC	CC	TT	TC	TC	CC	TT	TT
solcap_snp_c1_11572	GG	--	GG	AG	--	--	GG	GG	GG	--	GG	GG	AG	AG	GG	AG	GG	GG	AG	GG	GG	AG	GG	AG	AG	AG	AG	GG	AG	GG	GG	GG	GG	AG	GG	GG	GG	GG	AG	AG	AG	GG	--	GG	AG	GG	GG	AG	AG
solcap_snp_c1_11575	GG	GG	GG	GG	GG	GG	GG	GG	GG	GG	GG	GG	GG	GG	GG	GG	GG	GG	GG	GG	GG	GG	GG	GG	GG	GG	GG	GG	GG	GG	GG	GG	GG	GG	GG	TT	GG	GG	GG	GG	GG	GG	GG	GG	GG	GG	GG	GG	GG
solcap_snp_c1_11581	CC	TC	CC	TC	TC	TC	TC	TC	TC	TC	TT	TT	TC	TC	--	TT	TC	TT	TC	TC	TC	TC	--	TC	--	CC	TC	TC	TC	CC	TT	TT	TT	CC	TC	TT	TC	TC	TC	TC	--	TT	TT	CC	TC	CC	TT	TC	TC
solcap_snp_c1_11596	GG	AG	GG	AG	GG	--	GG	GG	GG	GG	GG	GG	GG	GG	GG	AG	AG	GG	GG	GG	GG	GG	GG	AG	GG	GG	AG	GG	GG	GG	AG	AG	GG	GG	GG	GG	AG	GG	GG	GG	GG	GG	GG	GG	GG	GG	GG	GG	GG
solcap_snp_c1_11626	AA	AA	AG	--	AA	AA	AA	AG	AA	AG	AA	AA	AG	--	AA	AA	AG	AG	AG	AA	AG	AG	AG	AG	AG	AG	AG	AG	AG	AA	AA	AA	AA	AA	AG	AA	AG	AA	AG	AG	AG	AA	AA	AG	AG	AG	AA	AG	AG
solcap_snp_c1_1163	TT	TG	TT	TT	TG	TT	TT	TT	TG	TT	TT	TT	TG	TT	TT	TT	TG	TT	TT	TT	TT	TG	TT	TT	TT	TG	TG	TT	TT	TT	TG	TG	TT	TG	TT	TT	TT	TT	TT	TG	TG	TG	TT	TG	TT	TT	TT	TG	TG
solcap_snp_c1_11639	AA	AG	AA	AA	AA	AA	AA	AG	AG	AA	AA	AA	AG	AG	AG	AA	AG	AA	AA	AG	AG	AA	AG	AA	AG	AG	AG	AG	AG	AA	AA	AA	AA	AG	AA	AA	AA	AG	AG	AA	AG	AA	AA	AG	AA	AG	AA	AA	AA
solcap_snp_c1_11644	GG	AG	GG	AG	AG	AG	AG	AG	AA	AG	AA	AG	AG	AA	AG	AG	AG	AA	AG	AG	AG	AG	AA	AG	AG	AA	AG	AG	AG	AG	AG	AG	AA	AG	AA	GG	AA	AG	AG	AG	GG	AA	AA	AA	AG	AG	AA	AA	AG
solcap_snp_c1_11668	AA	AA	AA	AA	AA	AA	AA	AA	AG	AG	AA	AA	AG	AG	AG	AG	AG	AG	AA	AG	AG	AA	AG	AG	AG	AG	AG	AG	AG	AG	AA	AA	AA	AG	AG	AA	AG	AA	AG	AG	AA	AA	AA	AG	AA	AG	AA	AG	AG
solcap_snp_c1_11707	AA	AA	AA	AG	AG	AA	AA	AG	--	AG	AA	AA	AG	AG	AG	AG	AG	AG	AG	AG	AA	AG	AG	AG	AG	AG	AG	AG	AG	--	AA	AA	AA	AG	AG	AA	--	AG	AG	AG	AG	AA	AA	AG	--	AG	AA	AG	AG
solcap_snp_c1_11709	TT	TT	TT	TT	TT	TT	TT	TT	TT	TT	TC	TT	TT	TT	TC	TT	TT	TT	TT	TT	TT	TC	TT	TT	TT	TT	TT	TT	TC	TC	TT	TT	TT	TC	TT	TT	TC	TT	TT	TT	TT	TT	TT	TT	TT	TT	TT	TT	TC
solcap_snp_c1_11710	AA	AA	AA	AA	AA	AA	AA	AA	AA	AA	AG	AA	AA	AA	AG	AA	AA	AA	AA	AA	AA	AG	AA	AA	AA	AA	AA	AA	AG	AG	AA	AA	AA	AG	AA	GG	AG	AA	AA	AA	AA	AA	AA	AA	AA	AA	AA	AA	AG
solcap_snp_c1_11719	GG	AA	GG	AG	AG	AG	GG	AG	--	AG	GG	GG	AG	AG	AG	AA	AG	AG	AA	AA	AG	AG	AG	AA	AG	AG	AG	AG	AG	AG	AG	AG	GG	AG	AG	GG	AG	AG	AG	AG	AG	AG	AA	AG	AG	GG	AG	AG	AA
solcap_snp_c1_11722	TT	CC	TC	CC	CC	CC	CC	TC	TC	CC	CC	CC	TC	TC	CC	CC	CC	CC	CC	TC	TC	CC	TC	TC	TC	TC	TC	TT	CC	CC	CC	CC	CC	TC	TC	CC	CC	TC	CC	CC	TC	CC	CC	TC	TC	TC	CC	TC	CC
solcap_snp_c1_11723	GG	GG	GG	AG	AG	GG	GG	GG	GG	AG	GG	GG	GG	AG	GG	AG	AG	--	AG	GG	AG	AG	GG	--	AG	GG	AG	GG	AG	AG	GG	GG	GG	GG	GG	GG	AG	AG	--	AG	AG	GG	GG	AG	AG	GG	GG	GG	AG
solcap_snp_c1_11750	CC	TC	TC	TC	CC	CC	CC	--	CC	TC	CC	CC	TC	CC	CC	TC	CC	TC	TC	TC	CC	TC	TC	CC	TC	TC	CC	CC	CC	TC	CC	CC	CC	CC	TC	CC	TC	TC	TC	TC	TC	CC	CC	TC	TC	TC	CC	CC	TC
solcap_snp_c1_11758	AA	AC	AA	AC	AC	CC	CC	AA	AC	AA	CC	AC	AA	AA	AA	AC	AC	AC	AA	AC	AC	AA	AA	AA	AA	AC	AC	AC	AA	AA	AC	AC	CC	AA	AA	CC	AA	AA	AC	AA	AA	AC	CC	AC	AA	AC	CC	AA	AC
solcap_snp_c1_11769	GG	AG	GG	AA	AG	GG	GG	GG	GG	GG	GG	GG	AG	AG	AG	AG	AG	GG	AG	AG	AG	AG	--	AG	AG	AG	AG	GG	AG	AG	GG	GG	GG	AG	AG	GG	AG	GG	--	AG	AG	GG	GG	AG	AG	--	GG	AG	AG
solcap_snp_c1_11777	CC	TT	TT	TT	TT	TC	TT	TC	TT	TT	TT	TT	TC	TC	TC	TC	TC	TC	TC	TC	TC	TC	TT	TC	TT	--	TC	TC	TT	TC	TC	TC	TT	TT	TT	TT	--	TC	TC	TC	--	TT	TT	TT	TT	TC	TT	TC	TC
solcap_snp_c1_11778	TT	TC	--	TC	TC	TT	TT	TT	TT	TC	TT	TT	TC	--	TC	TC	TT	TC	TC	TC	TC	--	TC	TC	TC	TT	TT	TC	TC	TC	TT	TT	TT	TC	TC	TT	TC	TT	TC	TT	TC	TC	TT	TC	TC	TC	TT	TC	TC
solcap_snp_c1_11791	TT	TC	TT	TC	TC	TC	CC	TT	TC	TT	CC	TC	TC	TC	TT	TT	TT	TC	TC	TT	TT	TT	TC	TC	TT	TC	--	TT	TT	TT	TC	TC	CC	TC	TC	CC	TT	TC	TT	TT	TT	CC	CC	TC	TT	TT	CC	TT	TT
solcap_snp_c1_11801	AA	GG	AG	AA	AG	GG	GG	AG	AG	AA	GG	AG	AG	AG	AA	AG	AG	AG	AG	AG	AG	AA	AG	AA	AA	AG	AA	AG	AA	AA	GG	GG	GG	AG	AG	GG	AA	AG	AA	AA	AA	GG	GG	AG	AG	AG	GG	AA	AA
solcap_snp_c1_11802	TT	CC	TT	TT	TC	CC	CC	TC	TC	TT	TC	TT	TT	TC	TT	TC	TC	TT	TC	TC	TC	TT	TC	TT	TT	CC	TT	TC	TT	TT	CC	CC	CC	TC	TC	--	TT	TC	TT	TT	TT	CC	CC	TC	TC	TC	CC	TT	TT
solcap_snp_c1_11804	TT	CC	TT	TT	TC	TC	CC	TC	TC	TT	TT	TC	TT	TC	TT	TC	TC	TT	TC	TC	TC	TT	TC	TT	TT	--	TT	TC	TT	TT	TC	TC	CC	TC	TC	CC	TT	TC	TT	TT	TT	CC	CC	TC	TC	TC	CC	TT	TT
solcap_snp_c1_11815	GG	GG	GG	GG	GG	GG	TT	TG	TG	TG	TT	TG	GG	TG	TG	TG	--	TG	GG	TG	TG	TG	GG	TG	TG	GG	TG	TG	TG	TG	TG	TG	TT	GG	TG	TT	TG	TG	TG	TG	TG	TG	TT	TG	TG	TG	TG	GG	TG
solcap_snp_c1_11853	AA	AA	AA	AG	AG	AA	AA	AG	AG	AG	AA	AA	AG	AG	AG	AG	AG	AG	AG	GG	AG	AG	AG	AG	AG	AG	AA	AG	AG	AG	AA	AA	AA	AG	AG	AA	AA	AG	AG	AA	AG	AG	AA	AG	AG	AG	AA	AG	AG
solcap_snp_c1_11866	CC	CC	TC	CC	CC	CC	CC	CC	CC	TC	CC	CC	CC	--	CC	CC	CC	TC	CC	CC	TC	CC	CC	CC	CC	CC	CC	CC	TC	TC	CC	CC	CC	CC	CC	CC	TC	CC	TC	TC	CC	CC	CC	CC	TC	CC	CC	CC	CC
solcap_snp_c1_11867	GG	GC	GG	GG	GG	GG	CC	GG	GC	GG	GC	GC	GG	GG	GC	GC	GC	GG	GC	GG	GG	GG	GC	GG	GC	GG	GC	GG	GC	GG	GC	GC	CC	GC	GC	CC	GG	GG	GC	GC	GC	GC	GG	GC	GC	GC	GC	GC	GC
solcap_snp_c1_11868	GG	AA	AG	AG	AG	AG	AA	AG	AG	AG	GG	AG	GG	AG	AG	AG	AG	AG	AG	AG	AG	AG	AG	AG	AG	AG	AG	AA	AG	--	AA	AA	AA	--	AA	GG	AG	AG	AG	AG	AG	AA	AA	AG	AG	AG	AA	AG	AG
solcap_snp_c1_11870	GG	GG	GG	--	GG	GG	GG	AG	--	AG	GG	GG	GG	GG	GG	GG	GG	AG	AG	--	AG	AG	AG	AG	AG	AG	GG	AG	GG	GG	GG	GG	GG	GG	AG	GG	GG	GG	AG	AG	AG	AG	GG	AG	AG	AG	GG	GG	GG
solcap_snp_c1_11892	TT	TT	TT	--	TC	TT	TT	TC	TT	TC	TT	TT	TT	TT	TT	TC	TC	TC	TC	TT	TC	TC	TT	TC	TC	TT	TT	TC	TC	TT	TT	TT	TT	TT	TC	TT	TT	TC	TC	TC	TT	TT	TT	TT	TT	TC	TT	TC	TC
solcap_snp_c1_11898	TT	TT	TT	TT	TT	TT	TT	TC	TC	TT	TT	TT	TC	TT	TC	TT	TC	TT	TC	TC	TC	TT	TC	TC	TC	TC	TT	TC	TC	TC	TT	TT	TT	TT	TT	TT	TT	TT	TC	TC	TC	TC	TT	TC	TC	TT	TC	TT	TC
solcap_snp_c1_11907	TT	TT	TT	TT	TC	TT	TT	TT	TT	TC	TT	TT	TT	TC	TT	TT	TT	TT	TT	TT	TT	TC	TC	TT	TT	TT	TC	TT	TC	TC	TT	TT	TT	TC	TT	TT	TC	TT	TC	TT	TC	TT	TT	TT	TC	TC	TT	TC	TT
solcap_snp_c1_11935	AA	AC	AA	AC	AC	AC	CC	AC	AC	AC	CC	--	AC	AC	--	AC	AC	AC	AC	AC	AC	AC	AC	AC	AC	--	AC	AA	CC	AC	AC	AC	CC	--	AC	CC	AC	AC	AC	AC	AC	CC	CC	AC	CC	CC	CC	AC	AC
solcap_snp_c1_11937	GG	AG	GG	GG	AG	AG	GG	GG	GG	GG	GG	GG	GG	GG	GG	GG	GG	GG	GG	GG	GG	GG	GG	GG	GG	AG	AG	GG	GG	GG	GG	GG	GG	GG	GG	GG	--	GG	AG	AG	GG	GG	AA	GG	GG	GG	AA	GG	GG
solcap_snp_c1_11953	AA	AG	AA	AA	AG	AA	AA	AA	AA	AA	AA	AA	AA	AA	AG	AG	AG	AA	AA	AA	AA	AA	AA	AA	AA	AA	AA	AA	AG	AA	AA	AA	AA	AA	AA	--	AA	AA	AG	AG	AA	AA	GG	AA	AA	AA	AG	AA	AA
solcap_snp_c1_11972	TT	TC	TT	--	--	TC	TC	--	TC	TT	CC	--	TC	TC	TT	TC	--	TC	TT	TC	TC	TC	TC	--	TC	TC	TC	TC	TC	TC	CC	TC	CC	TT	--	CC	TC	TC	TC	TC	TC	TC	CC	TC	TC	TC	CC	TC	TC
solcap_snp_c1_11979	TT	CC	TT	TT	TC	TC	TT	TC	TC	TT	CC	--	TT	TC	--	--	TC	TT	TT	TC	--	--	--	--	--	TC	TC	TC	TC	--	TC	CC	TC	TC	TC	TT	TC	TC	TC	TC	TC	TC	CC	--	TC	TC	CC	--	TC
solcap_snp_c1_11991	GG	GG	AG	AG	GG	GG	AG	AG	GG	AG	AG	GG	AG	AG	AG	--	AG	GG	AG	AG	AG	AG	GG	GG	GG	GG	AG	GG	AG	AG	GG	GG	GG	AG	GG	GG	AG	AG	AG	AG	AG	GG	GG	GG	AG	--	GG	AG	AG
solcap_snp_c1_11996	AA	AG	AA	AG	GG	AG	AA	GG	--	AG	GG	AA	AG	AG	AG	AG	AG	GG	AG	AG	GG	AG	AG	AG	AG	GG	AG	--	--	AG	AA	AA	AA	AG	GG	GG	AG	AG	--	AG	AG	AA	GG	GG	AG	GG	GG	AG	AG
solcap_snp_c1_11998	TT	TT	TT	TC	TT	TT	TT	--	--	TC	TT	TT	TT	--	TT	TT	TT	--	TC	TC	--	TC	--	TC	TC	--	--	--	TT	--	TT	TT	TT	TC	--	TT	TC	TC	TC	TC	TC	TT	TT	CC	TC	TC	TT	TT	TC
solcap_snp_c1_11999	TT	TC	TT	TT	TC	TC	TT	TT	TT	TT	TT	TT	TT	TT	TC	TC	TC	TT	TT	TT	TC	TT	TT	TT	TT	TT	TT	TT	TC	TT	TT	TT	TT	TT	TT	TT	TT	TT	TC	TC	TT	TT	--	TT	TT	TT	TC	TT	TT
solcap_snp_c1_12008	TT	TC	TT	TT	TC	TC	TT	TT	TT	TT	TT	TT	TT	TT	TC	TC	TC	TT	TT	TT	TC	TT	TT	TT	TT	TT	TT	TT	TC	TT	TT	TT	TT	TT	TT	TT	TT	TT	TC	TC	TT	TT	TT	TT	TT	TT	TT	TT	TT
solcap_snp_c1_12014	GG	GG	GG	AG	GG	GG	AG	GG	GG	GG	GG	AG	AG	GG	AG	GG	AG	GG	AG	AG	GG	AG	AG	AG	AG	GG	GG	GG	AG	GG	GG	GG	AG	GG	GG	GG	AG	AG	GG	AG	AG	AG	GG	GG	GG	GG	GG	AG	AG
solcap_snp_c1_12015	TT	CC	TT	TC	TC	TC	CC	CC	TC	CC	TC	TC	TC	TC	TC	CC	TC	CC	--	TC	CC	--	TC	TC	TC	TC	TC	CC	TC	--	CC	CC	CC	CC	CC	CC	--	TC	TC	TC	--	CC	CC	CC	--	CC	CC	TC	--
solcap_snp_c1_12021	GG	GG	GG	GG	GG	GG	GG	GG	GG	GG	GG	AG	GG	GG	AG	GG	GG	GG	GG	GG	GG	GG	GG	GG	GG	AG	AG	GG	GG	AG	GG	GG	GG	GG	AG	GG	GG	GG	GG	GG	GG	GG	GG	GG	AG	AG	GG	GG	GG
solcap_snp_c1_12022	AA	AC	AA	AA	AC	AC	AA	AA	AA	AA	AC	AC	AC	AC	AC	AA	AA	AC	AA	AA	AA	AA	AA	AA	AA	AC	AC	AA	AA	AC	AC	AC	AA	AA	AC	AA	AA	AA	AA	AA	AA	AC	CC	AA	AC	AC	CC	AA	AA
solcap_snp_c1_12023	CC	TC	CC	CC	TC	TC	CC	CC	CC	CC	TT	TC	TC	TC	TC	CC	CC	TC	CC	CC	CC	CC	CC	CC	CC	TC	TC	CC	CC	TC	TC	TC	CC	CC	TC	TT	CC	CC	CC	CC	CC	TC	TT	CC	TC	TC	TT	CC	CC
solcap_snp_c1_12024	AA	AG	AG	AA	AG	AG	AG	AG	AA	AG	GG	GG	AG	AG	AG	AA	AA	AG	AG	AG	AA	AG	AA	AA	AA	--	AG	AA	AG	--	GG	GG	GG	AG	--	GG	AA	--	AA	AA	AA	AG	GG	AA	AG	AG	GG	AA	AG
solcap_snp_c1_12025	CC	CC	CC	CC	TC	CC	CC	CC	CC	CC	TT	TC	TC	TC	TC	CC	CC	TC	CC	CC	CC	CC	CC	CC	CC	TC	TC	CC	CC	TC	TC	TC	CC	CC	TC	TT	CC	CC	CC	CC	CC	TC	TT	CC	TC	TC	TT	CC	CC
solcap_snp_c1_12026	AA	AG	AA	AA	AG	AG	AG	AA	AA	AA	AG	--	AG	AG	--	AA	AA	AG	AA	AA	AA	AA	AA	AA	AA	--	--	AA	AA	--	AG	AG	--	AA	AG	AA	AA	AA	AA	AA	AA	AG	AG	AA	AG	AG	--	AA	AA
solcap_snp_c1_12027	CC	CC	TC	CC	CC	CC	CC	TC	CC	TC	CC	CC	CC	TC	TC	CC	CC	CC	TC	TC	CC	TC	CC	CC	CC	CC	TC	CC	TC	CC	TC	TC	CC	TC	CC	CC	CC	TC	CC	CC	CC	CC	CC	CC	TC	TC	CC	CC	TC
solcap_snp_c1_12028	TT	TC	TC	TT	TC	TC	TT	TC	TT	TC	--	TC	TC	TC	TC	TT	TT	TC	TC	TC	TT	TC	TT	TT	TT	--	TC	TT	TC	--	--	--	TT	TC	--	--	TT	TC	TT	TT	TT	TC	--	TT	TC	TC	--	TT	TC
solcap_snp_c1_12039	CC	TC	TC	CC	TC	TT	TC	TT	TC	TC	TT	TT	TC	TC	TC	--	CC	TC	TC	TC	TC	TC	CC	TC	TC	TC	TC	TC	TC	TC	TT	TT	TT	TC	TC	TT	CC	TC	CC	CC	TC	TC	TT	TC	TC	TC	TT	TC	TC
solcap_snp_c1_12051	GG	GG	GG	AG	AG	GG	AG	AG	AG	AG	GG	GG	AG	AG	AG	AG	AG	AG	AG	AG	AG	AG	AG	AG	AG	AG	AG	AG	AG	AG	AG	AG	GG	AG	AG	GG	AG	AG	AG	AG	AG	AG	GG	AG	AG	AG	GG	AG	AA
solcap_snp_c1_12078	GG	TT	GG	TG	TT	TG	TG	TG	TG	TG	GG	TG	TG	TG	TG	--	TG	TG	TG	TG	TG	TG	TG	TG	TG	TG	TT	TG	TG	--	TT	TT	TT	TG	TG	GG	TG	--	TG	TG	TG	TG	TT	TG	TG	TT	TT	TG	TG
solcap_snp_c1_12108	GG	AG	AG	GG	AG	AG	AA	GG	GG	GG	GG	AG	GG	GG	GG	AG	AG	GG	GG	GG	GG	GG	GG	GG	GG	GG	GG	GG	GG	GG	AG	AG	AA	GG	GG	GG	GG	GG	GG	GG	AG	GG	AA	GG	GG	GG	AA	GG	GG
solcap_snp_c1_12114	AA	AA	AA	AG	AG	AA	AA	AA	AA	AG	AA	AA	AA	AG	AA	AA	AA	AA	AG	AG	AA	AG	AG	AA	AG	AA	AG	AA	AA	AG	AA	AA	AA	AG	AA	AA	AG	AA	AG	AG	AG	AG	AA	AA	AA	AG	AA	AA	AG
solcap_snp_c1_12118	AA	AG	AA	AA	AG	AG	AA	AG	AG	AG	AA	AA	GG	AG	AA	AG	AG	AG	AG	AG	AG	AA	AG	AG	AG	AG	AG	AG	AG	AG	AG	AG	AA	AG	AG	AA	AA	GG	AG	AG	AG	AA	AA	AG	AG	AG	AA	AG	AG
solcap_snp_c1_12131	GG	GG	GG	AG	AG	GG	GG	GG	GG	AG	GG	GG	GG	AG	GG	GG	GG	GG	AG	--	GG	AG	AG	GG	--	GG	AG	GG	GG	AG	GG	GG	GG	AG	GG	GG	AG	GG	AG	AG	GG	AG	GG	GG	GG	AG	GG	GG	AG
solcap_snp_c1_12152	CC	TC	TC	CC	TC	TC	TT	TC	TC	TC	TT	TC	TC	TT	TC	TC	TC	--	TC	TC	TC	TC	--	TC	TC	TC	TC	TC	--	CC	TC	TC	TT	TC	TC	TT	TC	TC	TC	CC	TC	CC	TT	TC	TC	TC	--	TC	TC
solcap_snp_c1_12159	TT	TT	TT	TT	TT	TT	TT	TT	TT	TT	TT	TT	TT	TT	TT	TT	TT	TT	TT	TT	AT	TT	TT	TT	TT	TT	TT	TT	TT	AT	TT	TT	AT	TT	TT	TT	AT	TT	TT	TT	TT	TT	TT	TT	TT	TT	TT	TT	TT
solcap_snp_c1_1216	AA	AA	AA	AG	AA	AA	AA	AG	AA	AG	GG	AA	AA	AG	AG	--	AG	AG	AG	AG	AG	AG	AG	AG	AG	AG	AA	AG	AG	AG	AA	AA	AA	AG	AA	AA	AG	AG	AA	AA	AA	AA	AA	AG	AG	AG	AA	AG	AG
solcap_snp_c1_12160	TT	TC	TT	TC	TC	TC	TT	TC	TC	TC	TT	TT	TC	TT	TT	TC	TC	TT	TC	TT	TT	TC	TC	TC	TC	TC	TC	TC	--	TC	CC	CC	TT	TC	TC	TT	TC	TC	TC	TC	TC	TC	TT	TC	TC	TC	TT	TC	TC
solcap_snp_c1_12161	CC	TT	CC	TC	--	TC	TT	TC	TT	TC	CC	TC	--	TC	TC	TT	--	--	TT	TT	TC	TC	CC	TT	TC	TC	TC	TC	TC	TC	TT	TT	TT	TC	TC	CC	TC	TC	TC	TC	TC	TT	CC	TC	TC	CC	TT	TC	TT
solcap_snp_c1_12162	AA	AA	AG	AG	AG	AA	AG	AG	AA	AG	AG	AG	AG	AG	AG	AA	AG	AG	AA	AA	AG	AG	AG	AA	AG	AG	AG	AG	AG	AG	AA	AA	AA	AG	AG	GG	AG	AG	AG	AG	AG	AA	GG	AG	AG	AG	AA	AG	AG
solcap_snp_c1_12169	CC	TC	CC	TC	TC	TC	TC	TC	TC	TC	CC	TT	TC	CC	TC	--	TC	TC	CC	TC	TC	CC	TC	TC	TC	CC	TC	TC	TC	CC	TT	TT	TT	TC	TC	CC	TC	TC	TC	TC	TC	TC	TT	TC	TC	CC	TT	TC	CC
solcap_snp_c1_12178	TT	GG	TG	GG	GG	TG	GG	TG	GG	TG	GG	GG	TT	GG	TG	TG	TG	TG	TG	TG	TG	TG	TG	TG	TG	TG	TG	TG	GG	TG	TG	TG	GG	GG	GG	GG	TG	TG	TG	TG	TG	GG	GG	TG	TG	TG	GG	TG	TG
solcap_snp_c1_12179	CC	CC	CC	CC	CC	TC	CC	TC	CC	TC	TC	CC	TC	CC	TC	TC	TC	TC	TC	CC	TC	TC	CC	CC	CC	TC	TC	CC	CC	TC	TC	TC	CC	CC	CC	TT	TC	TC	TC	TC	--	CC	CC	CC	CC	TC	CC	TC	CC
solcap_snp_c1_12180	AA	AA	AA	AA	AG	AA	AA	AA	AA	AA	AA	AA	AA	AA	AA	AA	AG	AA	AA	AA	AG	AA	AA	AA	AA	AA	AA	AA	AA	AG	AA	AA	AA	AA	AA	AA	AG	AA	AA	AA	AA	AA	--	AA	AA	AA	AA	AA	AA
solcap_snp_c1_12182	TT	TT	TT	TC	TT	TT	TT	TT	TC	TC	TT	TT	TC	TC	TC	TC	--	TT	TC	TT	TT	TC	TT	TC	TC	TC	TC	TC	--	TC	TT	TT	TT	TC	TC	TT	TT	TC	TC	TC	--	TT	--	TT	TC	TC	--	CC	TC
solcap_snp_c1_12187	AA	AG	AA	AG	AA	AG	AA	AG	AG	--	AA	AA	AA	--	AG	AG	AA	AG	AG	AG	AG	AG	AG	AG	--	AG	AG	AG	AG	AA	--	--	AA	AG	AG	--	AG	AG	AG	AG	AG	AA	AA	AG	AG	AG	AA	AA	AG
solcap_snp_c1_1219	TT	TT	TT	TT	TT	TT	TT	TT	TT	TT	TT	TT	TT	TT	TT	TC	TT	TC	TT	TT	TT	TT	TT	TC	TC	TC	TT	TC	TT	TT	TT	TT	TT	TC	TT	TT	TT	TC	TT	TT	TT	TT	TT	TC	TT	TT	TT	TT	TT
solcap_snp_c1_12208	TT	TT	TT	TT	TT	TT	--	TT	TT	TT	TC	TT	TT	TT	TT	TT	TT	TT	TT	TT	TC	TC	TT	TT	TT	TT	TT	TT	TT	TC	TT	TT	--	TT	TT	--	TT	TT	TT	TT	TC	TT	--	TT	TT	TT	--	TT	TT
solcap_snp_c1_12220	GG	GG	GG	GG	GG	GG	GG	GG	TG	GG	GG	GG	TG	GG	GG	GG	GG	GG	TG	TG	TG	GG	TG	TG	TG	TG	TG	GG	TG	GG	GG	GG	GG	GG	GG	GG	TG	TG	TG	TG	TG	TG	GG	GG	GG	TG	GG	TG	TG
solcap_snp_c1_12229	AA	AC	AA	AA	AC	AC	AC	AA	AC	AC	CC	AC	AC	AC	AA	AA	--	AC	AA	AC	AA	AC	AC	AA	AA	AA	AA	AA	AC	AC	AC	CC	CC	AA	AC	CC	AC	AC	AA	AC	AC	AC	CC	AA	AC	AC	CC	AC	AA
solcap_snp_c1_12234	CC	CC	CC	CC	TC	CC	CC	CC	TC	TC	TC	CC	TC	TC	TC	CC	TC	TC	TC	TC	TC	TC	TT	TC	TC	TC	TC	CC	TC	TC	TT	TC	CC	CC	TC	TT	TC	TC	TC	TC	TC	TC	TT	CC	TC	TC	TT	TC	TC
solcap_snp_c1_12236	AA	AG	AA	AA	AG	AG	AG	AA	AG	AG	GG	AG	AG	AG	AA	AA	AG	AG	AA	AG	AA	AG	AG	AA	AA	AA	AA	AA	AG	AG	AG	GG	GG	AA	AG	GG	AG	AG	AA	AG	AG	AG	GG	AA	AG	AG	GG	AG	AA
solcap_snp_c1_12256	TC	TC	TC	TC	TC	CC	TC	TC	TC	--	CC	CC	TC	--	TC	CC	TC	TC	TC	TC	TC	TC	TC	TC	TC	TC	TC	--	TC	TC	CC	CC	CC	TC	--	CC	TC	TC	TC	TC	TC	TC	CC	TC	TC	TC	CC	TC	TC
solcap_snp_c1_12257	CC	TC	CC	TC	TC	TT	CC	TC	CC	TC	TC	TT	CC	TC	CC	TC	TC	TC	TC	CC	TC	TC	TC	TC	CC	TC	TC	TC	TC	TC	TC	TC	TT	TC	TC	CC	TC	TC	TC	CC	CC	CC	TT	TC	TC	TC	TT	TC	TC
solcap_snp_c1_12264	GG	AG	AG	AG	AG	AG	AG	AG	AG	AG	AA	AA	AG	AG	AG	AA	AG	AA	AG	AG	AG	AG	AG	AG	AG	GG	AG	AG	AG	AG	AA	AA	AA	AG	AG	AA	AG	AG	AG	GG	AG	AG	AA	AG	AG	AG	AA	AG	AG
solcap_snp_c1_12287	TT	TT	TT	TT	TC	TT	TT	TC	TT	TT	--	TT	TC	TT	TT	TT	TC	TC	TC	TT	TC	TT	TC	TT	TC	TT	TT	TT	TT	TT	TT	TT	TT	TC	TT	CC	TT	TC	TC	TT	TC	TT	TT	TC	TC	TT	TT	TT	TT
solcap_snp_c1_12305	CC	CC	--	TC	TC	TC	CC	--	TC	TC	CC	CC	TC	CC	CC	CC	--	TC	--	TC	TC	CC	CC	--	TC	--	--	--	CC	CC	TC	CC	CC	CC	TC	--	CC	CC	TC	TC	TC	CC	--	CC	TC	TC	CC	CC	TC
solcap_snp_c1_12310	CC	CC	CC	TC	CC	CC	CC	--	--	CC	CC	CC	CC	CC	--	TC	TC	CC	TC	CC	TC	--	--	TC	CC	CC	TC	TC	--	--	CC	CC	CC	--	TC	CC	TC	--	CC	CC	CC	CC	CC	CC	CC	TC	CC	TC	TC
solcap_snp_c1_12320	GG	GG	GG	TG	TG	GG	GG	TG	GG	GG	GG	GG	TG	TG	GG	GG	GG	TG	TG	GG	GG	TG	TG	TG	GG	GG	GG	GG	GG	TG	GG	GG	GG	TG	TG	GG	TG	GG	TG	TG	GG	TG	GG	TG	GG	TG	GG	TG	GG
solcap_snp_c1_12329	AA	CC	AC	AC	AC	AC	AC	AC	AC	AC	CC	CC	AC	CC	AC	AC	AC	AC	AC	AA	AC	CC	AC	AC	AA	AC	AC	AC	AC	CC	AC	CC	CC	CC	AC	CC	CC	--	AC	AC	AC	CC	CC	AC	AC	AC	AC	AC	AC
solcap_snp_c1_12330	GG	GG	AG	AG	AG	AG	GG	AG	AG	AG	GG	GG	AG	GG	GG	GG	AG	AG	AG	AG	AG	GG	GG	AG	AG	AG	GG	AG	GG	GG	AG	GG	GG	GG	AG	GG	GG	AG	AG	AG	AG	GG	GG	AG	AG	AG	GG	GG	AG
solcap_snp_c1_12339	GG	AG	GG	AG	AG	AG	GG	AG	AG	AG	GG	GG	AG	AG	AG	AG	AG	AG	AG	AG	AG	AG	AG	AG	AG	AG	AG	AG	AG	AG	AG	GG	GG	AG	AG	GG	AG	AG	AG	AA	AA	AG	GG	AG	AG	AG	GG	AG	AG
solcap_snp_c1_12345	GG	AG	GG	AG	AG	GG	GG	AG	AG	GG	GG	GG	AG	AG	--	AG	GG	AG	AG	GG	GG	AG	AG	AG	GG	GG	AG	GG	AG	AG	GG	GG	GG	AG	AG	GG	AG	AG	AG	AG	AG	AG	GG	AG	GG	AG	GG	AG	GG
solcap_snp_c1_12354	GG	AG	GG	AG	AG	GG	GG	AG	AG	GG	GG	AG	AG	AG	AG	AG	GG	AG	AG	GG	GG	AG	AG	AG	GG	AG	AG	GG	AG	AG	GG	GG	GG	AG	AG	GG	AG	AG	AG	AG	AG	AG	GG	AG	AG	AG	GG	AG	GG
solcap_snp_c1_12373	AA	AG	AG	AG	AG	GG	AG	AG	AG	AG	GG	GG	AG	AG	AG	AG	AG	AG	AA	AG	AG	AG	AG	AG	AG	AG	AG	AG	AG	AG	GG	GG	GG	AA	AG	GG	AG	AG	AG	AG	AG	AG	GG	AG	AG	AG	GG	AG	AG
solcap_snp_c1_12375	TT	TT	TT	TC	--	TT	TC	TC	TC	TC	CC	CC	TC	--	--	TC	TC	--	TT	--	TC	TC	--	TC	TC	--	TC	TC	TC	--	TT	TC	CC	TT	TC	CC	TC	TC	TC	TC	TC	TC	TT	TC	TC	TC	CC	TC	TC
solcap_snp_c1_12377	AA	AG	AG	GG	AG	AG	AG	AG	AG	AG	GG	GG	AG	AG	AG	AG	AG	AG	AG	AG	AG	AG	AG	AG	AG	AG	AG	AG	AG	AG	GG	GG	GG	AG	GG	GG	AG	AG	AG	AG	AG	GG	GG	AG	AG	AG	GG	AG	AG
solcap_snp_c1_12381	CC	CC	CC	TC	TC	CC	CC	CC	CC	CC	CC	CC	CC	CC	CC	TC	TC	CC	CC	CC	CC	CC	CC	CC	CC	CC	TC	CC	CC	CC	CC	CC	CC	CC	CC	CC	TC	CC	CC	CC	CC	CC	CC	CC	CC	CC	CC	CC	CC
solcap_snp_c1_12382	AA	AA	AA	AC	AC	AA	AC	--	AC	AC	AA	AA	AC	AC	AA	AA	AC	AC	AA	AC	AC	AC	AC	--	AC	AC	AA	AC	AC	AC	AA	AA	AA	AA	--	AA	AA	AC	AC	AC	AC	AA	AA	AC	AC	AA	AA	AC	AC
solcap_snp_c1_12386	GG	GG	GG	GG	GG	AG	GG	GG	AG	AG	GG	GG	GG	GG	GG	GG	GG	GG	AG	GG	AG	AG	GG	GG	GG	AG	AG	GG	AG	GG	GG	GG	GG	AG	GG	GG	AG	AG	GG	AG	AG	GG	GG	GG	AG	GG	GG	GG	GG
solcap_snp_c1_12406	GG	GG	GG	GG	GG	GG	--	AG	GG	GG	GG	GG	GG	GG	GG	GG	GG	GG	--	AA	GG	GG	GG	GG	GG	GG	AG	AG	GG	GG	GG	GG	GG	--	GG	GG	GG	GG	GG	GG	GG	GG	GG	--	--	GG	GG	GG	--
solcap_snp_c1_12409	GG	AG	AG	GG	AG	AG	GG	AG	AG	GG	GG	GG	AG	AG	GG	AG	AG	AG	AG	AG	AG	AG	AG	AG	AG	AG	AG	AG	GG	GG	GG	AG	GG	AG	AG	GG	AG	--	AG	AG	AG	GG	GG	AG	AG	--	GG	AG	AG
solcap_snp_c1_12414	TT	TT	TG	TG	--	TG	TT	TG	TT	TG	GG	TT	TT	TG	TG	TG	TG	TG	TG	TG	TG	TT	TT	TG	TG	TT	TG	TT	TG	TG	TT	TT	TG	TG	TG	GG	TG	TG	TG	TG	TT	TT	GG	TG	TG	TT	TG	TT	TG
solcap_snp_c1_12419	CC	AC	CC	CC	AC	AC	AA	CC	AC	CC	CC	AC	CC	CC	CC	CC	CC	AC	CC	AC	CC	CC	AC	CC	AC	CC	AC	AC	CC	CC	AC	AC	AA	AC	AC	CC	CC	AC	CC	CC	CC	AC	AA	AC	CC	CC	AA	AC	CC
solcap_snp_c1_12420	GG	TG	GG	GG	TG	TG	GG	GG	GG	GG	GG	GG	GG	GG	TG	--	--	GG	GG	GG	TG	GG	GG	GG	GG	GG	GG	GG	--	GG	GG	GG	GG	GG	GG	GG	GG	GG	--	TG	GG	GG	GG	GG	GG	GG	GG	GG	GG
solcap_snp_c1_12439	CC	TT	TC	TC	TC	TC	TT	TC	TC	TC	TC	TT	CC	TC	TC	TC	TC	TC	TC	TC	TC	--	TC	TC	TC	--	TC	TC	TC	TC	TT	TT	TT	TC	TC	CC	TC	TT	TC	TC	CC	TT	TT	TC	TC	CC	TT	TC	TC
solcap_snp_c1_12442	AA	GG	AG	--	AG	GG	GG	--	--	AG	GG	GG	AG	AG	AG	AG	AG	AG	AG	AG	AG	AG	--	AG	--	AG	GG	AG	AG	AG	GG	GG	GG	AG	AG	GG	--	GG	AG	AG	AG	GG	GG	AG	AG	AA	GG	AG	AG
solcap_snp_c1_12443	AA	--	AA	AA	AC	AC	AA	AA	AA	AA	--	AA	AA	AA	AC	AC	AC	AA	AA	AA	AC	AA	AA	AA	AA	AA	AA	AA	AC	AA	AA	AA	AA	AA	AA	AA	AA	AA	AC	AC	AA	AA	AA	AA	AA	AA	AA	AA	AA
solcap_snp_c1_12444	AA	AA	AA	AA	AA	AA	AA	AA	AA	AA	AA	AA	AG	AA	AA	AA	AA	AA	AG	AA	AA	AG	AA	AA	AA	AA	AG	AA	AG	AG	AA	AA	GG	AA	AA	AA	AA	AA	AA	AA	AG	AG	AA	AA	AA	AA	AA	AA	AA
solcap_snp_c1_12445	TT	TT	TT	TT	TT	TC	TT	TT	TT	TT	TT	TT	TC	TT	TT	TT	TT	TT	TC	TT	TT	TC	TT	TT	TT	TT	TC	TT	TC	TC	TT	TT	TT	TT	TT	TT	TT	TT	TT	TT	TC	TT	TT	TT	TT	TT	TT	TT	TT
solcap_snp_c1_12448	AA	AA	AA	AA	AA	AA	--	AA	AA	AA	AA	AA	AG	AA	AA	AA	AA	AA	AG	AA	AA	AG	AA	AA	AA	AA	--	AA	AG	AG	AA	AA	--	AA	AA	AA	AA	AA	AA	AA	AG	AA	--	AA	AA	AA	--	AA	AA
solcap_snp_c1_12449	CC	TT	CC	CC	CC	CC	--	TC	CC	TC	TC	TT	TC	TC	TC	TC	CC	CC	TC	TC	TC	TC	CC	TC	TC	TC	TT	TC	TC	TC	TT	TT	--	CC	CC	TT	CC	TT	CC	CC	TC	TT	--	CC	TC	CC	--	TC	CC
solcap_snp_c1_12456	AA	AA	AA	AA	AA	AA	AA	AA	AA	AA	AA	AA	AA	AA	AG	AA	AG	AA	AA	AA	AA	AA	AA	AA	AA	AA	AA	AA	AG	AA	AA	AA	AA	AA	AA	AA	AA	AA	AA	AA	AA	AA	AA	AA	AA	AA	AA	AA	AA
solcap_snp_c1_1249	AA	TT	AA	AT	AT	TT	TT	AT	AT	AT	TT	AT	AT	AT	AT	--	AT	AT	AT	AT	AT	AT	AT	AT	--	AT	AT	AT	AT	AT	TT	TT	TT	AT	AA	TT	AT	AT	AA	AT	AT	AT	TT	AT	AT	AT	TT	AT	AT
solcap_snp_c1_12508	GG	GG	GG	GG	AG	GG	GG	GG	GG	GG	GG	GG	GG	GG	AG	--	GG	GG	GG	GG	GG	GG	GG	GG	GG	GG	--	GG	AG	GG	GG	GG	GG	GG	GG	GG	AG	GG	GG	AG	GG	GG	GG	GG	GG	GG	GG	GG	AG
solcap_snp_c1_12509	TT	TC	TT	TT	CC	TT	TT	TC	TT	TT	CC	--	TC	--	TC	TC	TC	TC	TC	TT	TC	TT	TC	TT	TC	TT	TC	TT	TC	TT	CC	TC	CC	TT	TT	CC	TC	TT	TC	TC	TC	TC	CC	TC	TT	TC	CC	TC	TC
solcap_snp_c1_1251	AA	GG	AA	AG	AG	AG	GG	AG	AG	AG	GG	AG	AG	AG	AG	AG	AG	AG	AG	AG	AG	AG	AG	AG	AG	AG	AG	AG	AG	AG	GG	GG	GG	AG	AG	GG	AG	AG	AG	AG	AG	AG	GG	AG	AG	AG	AG	AG	AG
solcap_snp_c1_12564	GG	GG	AG	AG	AG	AG	GG	GG	GG	GG	GG	AG	GG	GG	GG	GG	AG	AG	GG	GG	GG	AG	AG	GG	GG	GG	GG	GG	GG	AG	GG	GG	GG	GG	GG	GG	AG	GG	AG	AG	AG	GG	GG	GG	GG	GG	GG	GG	GG
solcap_snp_c1_12584	TT	TC	TT	TT	TT	TC	TT	TC	TC	TT	TT	TT	TC	TC	TT	TT	TT	TC	TC	TC	TT	TT	TT	TT	TT	TC	TT	TC	TT	TT	TC	TC	TT	TT	TC	--	TT	TT	TT	TT	TT	TT	TT	TC	TT	TT	TT	TT	TT
solcap_snp_c1_12588	AA	AA	AA	AA	AA	AA	AA	AG	AG	AA	AA	AA	AG	AG	AA	AA	AA	AG	AG	AG	AA	AA	AG	AA	AA	AG	AA	AG	AA	AG	AA	AA	AA	AA	AG	AA	AG	AA	AA	AG	AA	AG	AA	AG	AA	AA	AA	AG	AA
solcap_snp_c1_12619	TT	CC	TT	TC	TC	TT	CC	TC	TC	CC	CC	TT	CC	TC	CC	TC	TC	TC	TC	TC	TC	--	TC	TC	TC	TC	TC	CC	--	TC	CC	--	--	TC	TC	CC	TC	--	TT	TC	TT	--	--	TC	TC	TC	--	--	TC
solcap_snp_c1_1264	GG	AG	GG	GG	AG	GG	AA	AG	AG	GG	GG	AG	AG	AG	AG	AG	GG	AG	GG	GG	GG	GG	AG	AG	AG	GG	AG	AG	AG	GG	AG	AG	AG	AG	AG	GG	GG	AG	GG	AG	GG	AG	AA	AA	AG	AG	AA	GG	AG
solcap_snp_c1_12644	CC	--	CC	TC	TC	CC	TC	TC	TC	--	CC	CC	TC	TC	TT	TC	TC	TC	CC	TC	TC	TC	TC	TC	TC	CC	TC	TC	TC	TC	CC	CC	CC	TC	TC	CC	TC	TC	CC	TC	CC	CC	CC	TC	TC	TC	CC	TC	TC
solcap_snp_c1_12685	AA	GG	AG	AA	GG	GG	AA	AG	AG	AG	AA	--	AG	AG	AG	AG	AG	AG	AG	AA	AG	AG	AA	AA	AG	AG	AG	AA	AG	AA	AG	AG	AA	AG	AA	AA	--	AG	AG	AG	AG	AG	--	AA	AA	AG	AA	AG	AA
solcap_snp_c1_12702	CC	CC	AC	CC	CC	CC	AC	AC	CC	AC	CC	CC	CC	AC	AC	AC	AC	CC	AC	AC	AC	AC	CC	AC	CC	CC	AC	AC	AC	--	AA	AA	CC	AC	AC	CC	CC	AC	CC	CC	AC	CC	CC	AC	AC	AC	CC	CC	CC
solcap_snp_c1_12745	CC	CC	TC	TC	TC	CC	CC	CC	CC	TC	CC	CC	TC	TC	TC	CC	TC	TC	TC	TC	CC	TC	TC	TC	TC	CC	CC	CC	TC	CC	CC	CC	CC	TC	TC	CC	TC	TC	TC	TC	CC	TC	--	TC	TC	CC	CC	TC	TC
solcap_snp_c1_12749	AA	AG	AA	AG	AG	AA	AG	GG	AG	AG	AA	AG	AA	AG	AG	AG	AG	AA	AA	AG	GG	AG	GG	GG	AG	AG	AG	--	AG	AG	AG	AG	GG	AG	AG	GG	AG	AG	AG	AG	AG	AG	GG	GG	GG	AG	AA	AG	AG
solcap_snp_c1_12751	AA	AA	AA	AG	AA	AA	AA	AA	AA	AG	AA	AA	AG	AA	AA	AA	AG	AG	AG	AA	AA	AG	AA	AA	AG	AA	AA	AA	AA	AA	AA	AA	AA	AG	AA	AA	AG	AA	AA	AA	AA	AG	AA	AA	AA	AA	AA	AG	AG
solcap_snp_c1_12771	GG	AG	GG	GG	AG	GG	GG	AG	GG	GG	AG	AG	AG	AG	AG	AG	AG	AG	GG	AG	GG	GG	AG	GG	AG	GG	AG	GG	AG	GG	AA	AG	AA	GG	GG	GG	AG	GG	GG	AG	GG	GG	AA	AG	GG	AG	AA	AG	AG
solcap_snp_c1_12786	CC	CC	CC	CC	AC	CC	CC	CC	CC	AC	CC	CC	AC	AC	AC	AC	AC	CC	AC	CC	AC	AC	CC	CC	AC	CC	CC	AC	AC	AC	CC	CC	CC	AC	AC	CC	AC	CC	AC	AC	AC	AC	CC	CC	AC	AC	CC	AC	AC
solcap_snp_c1_12798	GG	TG	GG	GG	TG	GG	TG	TG	TG	TG	GG	TG	TG	TG	TG	--	TG	TG	TG	GG	TG	TG	TG	TG	TG	TG	--	TG	TG	TG	GG	GG	GG	TG	TT	GG	--	TG	TG	TG	TG	TG	GG	TG	TG	TG	GG	TG	TG
solcap_snp_c1_12802	TT	CC	TC	TC	--	TC	CC	TC	--	TC	CC	CC	TC	TC	TC	TC	TC	TC	TC	TC	TC	--	TC	TC	TC	TC	TT	TC	TC	TC	TC	TC	CC	TC	TC	CC	TC	TT	--	TC	--	CC	CC	TC	--	TC	CC	TC	TC
solcap_snp_c1_12821	AA	AA	AA	AG	AA	AA	AA	AG	AA	AA	AG	AA	AA	AA	AA	AA	AA	AA	AA	AG	AA	AA	AA	AG	AG	AA	AA	AA	AG	AG	AA	AA	AA	AG	AA	GG	AA	AA	AG	AG	AG	AA	AA	AA	AA	AA	AA	AA	AA
solcap_snp_c1_12825	GG	AA	AA	AA	AG	AG	AA	AA	AA	AA	AA	AA	AA	AA	AA	AG	AG	AA	AG	AG	AG	AG	AA	AA	AA	AA	AG	AA	AA	AG	AG	AA	AA	AA	AA	AA	AG	AA	AG	AG	AG	AG	AA	AA	AA	AA	AA	AA	AG
solcap_snp_c1_12835	GG	GG	GG	TG	GG	GG	GG	TG	TG	GG	GG	GG	TG	TG	TG	TG	TG	TG	TG	TG	TG	TG	TG	TG	GG	TG	TG	GG	TG	TG	GG	GG	GG	TG	GG	GG	TG	TG	TG	TG	TG	GG	GG	TG	TG	TG	GG	TG	TG
solcap_snp_c1_12858	CC	AC	CC	AC	AC	AC	AA	AA	AC	AC	AA	AC	AC	AC	AC	AC	AC	AC	AC	AC	AC	AC	AC	AC	AC	AC	AC	AC	AC	AC	AC	AC	AA	--	AC	AA	AC	AC	AC	AC	AC	AC	AA	AC	AC	AC	AA	AC	--
solcap_snp_c1_1286	TT	TT	TT	TT	TT	TT	TT	TT	TT	TT	TT	TT	TC	TC	TT	TT	TT	TC	TT	TT	TT	TT	TC	TT	TT	TT	TT	TT	TT	TT	TT	TT	TT	TC	TC	TT	TT	TT	TT	TC	TC	TT	TT	TT	TT	TT	TT	TT	TT
solcap_snp_c1_12877	CC	CC	CC	TC	CC	CC	CC	CC	CC	CC	CC	CC	TC	TC	CC	TC	TC	CC	CC	CC	TC	CC	CC	CC	CC	CC	TC	TC	CC	CC	CC	CC	CC	CC	CC	CC	CC	CC	TC	CC	CC	CC	CC	CC	TC	CC	CC	TC	CC
solcap_snp_c1_12887	CC	CC	CC	CC	CC	CC	CC	CC	CC	CC	CC	CC	CC	CC	TC	CC	CC	TC	TC	CC	CC	TC	CC	CC	CC	CC	CC	CC	TC	TC	CC	CC	CC	TC	CC	CC	TC	CC	TC	TC	TC	TC	CC	CC	CC	--	CC	CC	TC
solcap_snp_c1_12895	TT	TC	TC	CC	CC	TT	TC	TC	TC	CC	CC	TC	CC	TC	TC	CC	CC	CC	CC	TC	TC	CC	TC	TC	TC	TC	TC	TC	CC	CC	CC	CC	CC	TC	TC	CC	TC	TC	TC	TC	TC	TC	CC	TC	CC	CC	CC	CC	CC
solcap_snp_c1_12896	TT	CC	TC	TT	TC	TC	TC	TC	TC	TT	TT	TC	TT	TT	TC	TC	TT	TC	TC	--	TC	TC	TT	TC	TC	TT	TC	--	TC	TC	TT	TT	TC	TC	TC	TT	TC	TC	TC	TC	TC	TC	CC	TC	TT	--	CC	TT	TC
solcap_snp_c1_12899	CC	CC	CC	CC	CC	CC	CC	TC	TC	CC	CC	CC	CC	CC	TC	TC	CC	CC	CC	TC	TC	TC	CC	TC	CC	CC	TC	TC	TC	TC	CC	CC	CC	CC	TC	CC	TC	CC	TC	TC	TC	CC	TT	CC	CC	TC	CC	CC	TC
solcap_snp_c1_129	AA	AA	AA	AA	AA	AA	AA	AA	AA	AA	AA	AA	AA	AA	AA	AA	AA	AA	AA	AA	AA	AA	AA	AA	AA	AA	AA	AA	AA	AA	AA	AA	AA	AA	AA	AA	AA	AA	AA	AA	AA	AA	AA	AA	AA	AA	AA	AA	AA
solcap_snp_c1_12912	GG	AG	GG	GG	--	GG	AA	GG	GG	GG	GG	AG	GG	GG	AG	GG	GG	GG	GG	GG	GG	GG	GG	GG	GG	GG	GG	GG	--	GG	AG	AG	AA	GG	GG	GG	GG	GG	--	--	GG	AG	AA	GG	GG	GG	AA	GG	GG
solcap_snp_c1_12922	CC	CC	CC	CC	CC	CC	CC	AC	CC	CC	CC	CC	CC	AC	--	--	CC	CC	CC	AC	CC	CC	AC	AC	--	CC	AC	AC	CC	CC	CC	CC	CC	AC	AC	CC	AC	AC	CC	--	CC	CC	CC	AC	AC	AC	CC	AC	--
solcap_snp_c1_12926	AA	GG	AA	AG	AA	AG	AA	AA	AA	AA	AA	AG	AA	AA	AG	AG	AG	AA	AA	AA	AA	AA	AA	AA	AA	AA	AA	AA	AA	AA	AA	AA	AG	AA	AA	AA	AA	AA	AA	AA	AA	AG	AA	AA	AA	AG	AG	AA	AA
solcap_snp_c1_12945	TT	CC	TT	TC	CC	CC	CC	TC	TC	TC	CC	TC	TC	TC	TC	TC	TC	TC	TC	TC	TC	TC	TC	TC	TC	CC	TC	TC	TC	TC	TC	TC	CC	TC	TC	CC	TC	TC	TC	TC	--	TC	CC	TC	TC	TC	CC	TC	TC
solcap_snp_c1_12966	GG	GG	GG	GG	GG	GG	GG	AG	AG	AG	GG	GG	GG	GG	GG	GG	GG	AG	AG	AG	AG	AG	AG	AG	GG	AG	GG	AG	GG	GG	GG	GG	GG	GG	AG	GG	GG	GG	AG	AG	AG	AG	GG	GG	AG	GG	GG	GG	AG
solcap_snp_c1_12976	TT	TC	TT	TC	TC	TC	CC	TC	TC	TC	TT	TC	TC	TC	TT	TC	TC	TC	TC	TC	TC	TC	TC	TC	TC	TC	TC	TC	TC	TC	TC	TC	CC	TT	TC	TT	TT	TC	TC	TC	TC	CC	CC	TC	TC	TC	TC	TC	TC
solcap_snp_c1_12978	TT	TC	TC	TC	TC	CC	CC	CC	TC	TC	TC	TC	TC	TC	TC	--	TC	TC	TC	TC	TC	TC	TC	TC	TC	TC	CC	TC	TC	TC	CC	CC	CC	TT	TC	CC	TT	TC	TC	TC	--	CC	CC	TC	TC	--	CC	TC	TC
solcap_snp_c1_12981	GG	GG	GG	GG	AG	GG	GG	AG	GG	GG	GG	GG	GG	GG	GG	GG	AG	GG	GG	AG	GG	GG	AG	AG	GG	GG	GG	GG	AG	GG	GG	GG	GG	AG	AG	GG	GG	AG	AG	AG	AG	GG	GG	AG	GG	AG	GG	AG	AG
solcap_snp_c1_13006	AA	AG	AG	AA	AG	AG	AA	AG	AA	AA	GG	AA	AA	AG	AA	AA	AA	AG	AG	AG	AA	AA	AG	AA	AA	AG	AA	AG	AA	AA	GG	AA	AA	AA	AG	GG	AG	AA	AA	AG	AA	AG	GG	AG	AA	AA	GG	AG	AA
solcap_snp_c1_1301	CC	TT	TT	--	TC	TT	TT	TT	--	TT	--	--	TT	CC	TT	TC	CC	TC	TC	TC	TC	CC	CC	TT	TT	CC	TC	TC	TC	CC	TT	TT	--	TT	TC	CC	TC	TC	TC	CC	TC	TC	--	TC	TT	TT	--	CC	--
solcap_snp_c1_13025	GG	AA	GG	AG	AG	AG	AA	GG	GG	GG	AG	AG	GG	GG	GG	--	GG	GG	AG	GG	AG	AG	GG	GG	--	GG	GG	GG	GG	GG	AA	AG	AA	--	GG	GG	GG	--	GG	GG	GG	AG	AA	GG	--	--	AA	GG	GG
solcap_snp_c1_1304	--	AA	AA	AC	AC	AA	AA	AA	AA	AA	AA	AA	AA	AC	AA	AC	AC	AC	AC	AC	AC	AC	AC	AA	AA	AC	AC	AC	AC	AC	AA	AA	AA	AA	AC	AA	AC	AC	AC	AC	AC	AC	AA	AC	AA	AA	AA	AC	AC
solcap_snp_c1_13043	TT	GG	TG	TG	--	TG	TG	TG	TG	TG	TG	TG	--	TG	TG	TG	TG	TG	--	--	TG	TG	TG	TG	TG	TG	--	--	TG	--	GG	GG	GG	TG	--	GG	TG	--	TG	TG	TG	GG	GG	--	TG	TG	GG	GG	--
solcap_snp_c1_13052	CC	CC	AC	AC	AC	CC	AC	AC	CC	CC	CC	CC	AC	AC	AC	CC	AC	AC	AC	AC	AC	AC	AC	AC	AC	CC	AC	AC	AC	AC	CC	CC	CC	AC	AC	CC	AC	CC	AC	AC	AC	AC	CC	CC	AC	AC	CC	CC	AC
solcap_snp_c1_13059	GG	GG	GG	GG	AG	AA	AG	AG	AG	GG	AA	AG	GG	GG	AG	AG	AG	GG	GG	AG	AG	GG	AG	AG	AG	GG	AG	AG	GG	AG	AA	AA	AA	GG	GG	AA	AG	AG	GG	GG	GG	AG	--	AG	GG	GG	AA	GG	AG
solcap_snp_c1_13066	GG	TG	GG	TG	TG	GG	GG	GG	GG	TG	TG	TG	GG	TG	GG	TG	GG	TG	TG	GG	TG	TG	TG	GG	GG	GG	GG	GG	GG	TG	TG	TG	TT	TG	TG	GG	TG	TG	TG	TG	TG	TT	TT	TG	TG	TG	TT	TG	TG
solcap_snp_c1_13068	TT	CC	TT	TC	TC	TC	CC	TC	TC	CC	CC	TC	TT	TC	TC	--	TC	TC	TC	CC	TC	TC	--	TC	TC	TC	TC	TC	TC	TT	CC	CC	CC	TC	--	CC	TC	TC	TC	TC	TT	CC	CC	CC	--	TC	CC	TC	TC
solcap_snp_c1_13077	AA	AC	AA	AC	AC	AC	CC	AC	AA	AC	AA	AC	AC	AC	AC	AC	AC	AC	AC	AA	AC	AC	AA	AA	AC	AA	AC	AC	AA	AC	AC	AC	CC	AC	AA	AA	AC	AA	AC	AC	AC	AA	AA	AC	AC	AA	AC	AC	AC
solcap_snp_c1_13079	CC	CC	CC	TC	CC	CC	CC	CC	CC	CC	CC	CC	CC	CC	CC	CC	CC	CC	CC	CC	TC	TC	CC	CC	CC	CC	TC	CC	CC	TC	CC	CC	CC	CC	CC	CC	TC	CC	TC	TC	TC	CC	CC	CC	CC	CC	CC	CC	CC
solcap_snp_c1_13116	CC	TT	TC	TC	TC	TC	TT	TC	TC	TC	CC	TC	CC	TC	CC	TC	TC	TC	TC	TC	TC	TC	TC	TC	TC	TC	TC	CC	TC	CC	TT	TT	TT	TC	CC	CC	CC	TC	TC	TC	CC	TC	TT	CC	TC	TC	TT	TC	TC
solcap_snp_c1_13124	CC	CC	CC	CC	CC	CC	CC	CC	CC	CC	CC	CC	CC	CC	TC	CC	CC	TC	TC	CC	CC	TC	CC	CC	CC	CC	CC	CC	TC	TC	CC	CC	CC	TC	CC	CC	TC	CC	TC	TC	--	TC	CC	CC	CC	TC	CC	CC	TC
solcap_snp_c1_13125	TT	TT	TT	TT	TT	TT	TT	TT	TT	TT	TC	TT	TT	TT	TC	TT	TT	TC	TC	TT	TT	TC	TT	TT	TT	TT	TT	TT	TC	TC	TT	TT	TT	TC	TT	TT	TC	TT	TC	TC	TC	TC	TT	TT	TT	TC	TT	TT	TC
solcap_snp_c1_13135	AA	AG	AA	AG	AG	AG	AA	AG	AG	AA	AA	AA	AG	AG	AG	--	AG	AG	AA	AG	AG	AG	AG	AG	AA	AG	AG	AG	AG	AG	AG	AA	AA	AG	AG	AA	AG	AG	AG	AG	AG	AA	GG	AG	AG	AG	GG	AA	AG
solcap_snp_c1_13155	CC	TT	TC	TC	TT	TT	TT	TC	TT	TT	TC	TT	TC	TC	TT	TC	TC	TC	--	TC	TC	TC	TC	TT	TC	TC	TT	TC	TC	TC	TT	TC	TT	TC	TC	--	--	TT	TC	TC	TC	TT	TT	TT	TC	TT	TT	CC	TC
solcap_snp_c1_13172	GG	TT	GG	TG	TG	TG	TG	TG	TG	TG	TT	TG	TG	TG	TG	TG	TG	TG	TG	GG	TG	TG	TG	TG	TG	TG	TG	TG	GG	TG	TG	TG	TT	TG	TG	GG	TG	--	TG	TG	TG	TG	TT	TG	TG	GG	TT	TG	TG
solcap_snp_c1_1318	TT	CC	CC	CC	CC	CC	CC	TC	TT	CC	--	--	TC	TC	TC	TC	--	CC	TC	TC	TC	TC	TC	--	TC	TC	CC	TC	TC	TC	CC	CC	--	TC	TC	TT	TC	TC	TC	TC	TC	CC	--	TC	TC	CC	CC	TC	CC
solcap_snp_c1_13186	AA	AG	AA	--	AA	AG	AA	AA	AA	AA	AA	AA	AA	AA	AA	--	AG	AA	AA	AA	AA	AA	AA	--	AA	AA	--	AA	AA	AA	AG	AG	AA	AA	AA	AA	AG	AA	AA	AA	AA	AA	AA	AA	AA	AA	AA	AA	AA
solcap_snp_c1_13187	GG	AA	AA	AA	AG	AA	AG	AA	AA	AG	AA	AA	AG	AA	AG	AA	AG	AA	AG	AG	AG	AG	AG	AA	AG	AG	AG	AG	AG	AG	AA	AA	AA	AG	AG	AA	AG	AG	AG	AG	AG	AA	AA	AA	AG	AG	AA	AG	AG
solcap_snp_c1_13189	AA	AT	AA	AT	AT	AT	AA	AA	AA	AA	AA	AA	AA	AA	AA	AT	AT	AA	AA	AA	AA	AA	AA	AT	AA	AA	AT	AA	AA	AA	AT	AT	AA	AA	AA	AA	AT	AA	AA	AA	AA	AA	TT	AA	AA	AA	TT	AA	AA
solcap_snp_c1_13229	TT	TG	TT	GG	TG	TT	TG	GG	TG	TG	GG	TG	GG	TG	GG	GG	TG	TG	GG	TG	TG	TG	TG	GG	GG	--	TG	GG	TG	TG	GG	GG	GG	TG	GG	GG	TG	TG	TG	GG	TG	GG	--	TG	GG	TG	TG	GG	TG
solcap_snp_c1_1323	GG	TT	TG	TT	TT	TG	TT	TG	TG	TT	TT	TT	TT	TG	TG	TT	TG	TT	TG	TG	TG	TG	TG	TG	TG	TG	TG	TG	TG	TG	TT	TT	TT	TG	TG	TT	TG	TG	TG	TG	TG	TT	TT	TG	--	TT	TT	TG	TT
solcap_snp_c1_13233	GG	GG	GG	GG	GG	GG	AG	GG	AG	AG	GG	GG	AG	AG	AG	AG	GG	AG	GG	AG	AG	GG	AG	GG	AG	GG	GG	AG	AG	GG	GG	GG	GG	GG	AG	GG	GG	AG	AG	AG	AG	GG	GG	GG	AG	GG	GG	AG	GG
solcap_snp_c1_13236	TT	GG	TG	TG	TG	TG	TG	TG	TG	GG	GG	GG	TG	TG	TG	GG	TG	GG	TG	TG	TG	TG	GG	TG	TG	TG	TG	TG	TG	TG	GG	GG	GG	TG	TG	GG	TG	TG	TG	TG	GG	TG	GG	GG	TG	TG	GG	TG	TT
solcap_snp_c1_13240	GG	GG	GG	AG	GG	GG	GG	GG	GG	AG	GG	GG	GG	AG	GG	AG	AG	AG	GG	GG	GG	GG	GG	AG	GG	GG	AG	GG	GG	GG	GG	GG	GG	GG	GG	GG	AG	GG	GG	GG	GG	GG	GG	GG	GG	GG	GG	GG	GG
solcap_snp_c1_13243	TT	TC	TT	TC	TC	TC	TC	TC	TC	TC	TT	TC	TC	TT	TC	TC	TC	TC	TC	TC	TC	TC	CC	TC	TC	TC	TC	TT	TC	TC	CC	CC	CC	TC	TC	CC	TC	TC	CC	CC	CC	TC	CC	TC	CC	TC	CC	CC	TC
solcap_snp_c1_13246	AA	AA	AA	AA	AA	AA	AA	AA	AA	AA	AA	AA	AG	AA	AA	AA	AA	AA	AA	AA	AA	AA	AA	AA	AA	AA	AA	AA	AA	AA	AA	AA	AA	AA	AA	--	AA	AG	AA	AA	AA	AA	AA	AA	AA	AA	AA	AA	AA
solcap_snp_c1_13268	TT	TT	TT	TT	TT	TT	TT	TT	TG	TG	TT	TT	TG	TT	TT	TT	TG	TG	TT	TG	TT	TG	TG	TT	TT	TT	TT	TT	TG	TG	TT	TT	TT	TT	TG	TT	TT	TG	TT	TG	TG	TT	TT	TT	TG	TG	TT	TG	TT
solcap_snp_c1_13289	GG	AA	GG	--	AG	AA	AA	--	AA	AG	AA	AA	AG	AG	AA	AG	AA	AG	AG	GG	AG	AG	AG	--	AG	AG	AG	AG	AG	AG	AA	AA	AA	AG	AG	AA	AG	AG	AG	AG	AG	AA	AA	AG	AG	AG	AA	--	AA
solcap_snp_c1_13296	CC	CC	CC	CC	CC	CC	CC	CC	CC	CC	CC	CC	CC	TC	CC	TC	CC	CC	CC	TC	CC	CC	CC	TC	TC	CC	CC	CC	CC	CC	CC	CC	CC	CC	TC	TC	CC	CC	CC	CC	CC	CC	CC	CC	TC	TC	CC	TC	TC
solcap_snp_c1_13304	TT	TC	TT	TT	TC	TC	TT	TT	TT	TT	TT	TT	TT	TT	TC	TC	TC	TT	TT	TT	TT	TT	TT	TT	TT	TT	TT	TT	TC	TC	TT	TT	TC	TT	TT	TT	TT	TT	TC	TT	TC	TT	CC	TT	TT	TT	TC	TT	TT
solcap_snp_c1_1331	TT	TT	TT	TC	TT	TT	TT	TT	TT	TT	TT	TT	TT	TC	TT	TC	TC	TT	TT	TT	TT	TC	TT	TC	TT	TT	TC	TT	TC	TC	TT	TT	TT	TT	TT	TT	TC	TC	TC	TT	TT	TC	--	TT	TT	TT	TT	TC	TC
solcap_snp_c1_13318	CC	TT	TC	TC	TC	TT	TT	TC	TT	TC	TT	TT	TC	TC	TT	TT	TT	TC	TC	TC	TC	TC	TC	TC	TC	TC	TC	TC	TC	TC	TT	TT	TT	TC	TC	TT	TC	TC	TC	TC	TC	TT	TT	TC	TC	TC	TT	TC	TT
solcap_snp_c1_13378	TT	CC	TC	TC	CC	TC	CC	TC	TC	TC	CC	CC	TC	CC	TC	TC	TC	TC	--	TC	CC	TC	--	--	TC	TC	TC	TC	TC	TC	TC	TC	CC	TC	TC	CC	TC	TC	CC	TC	TC	TC	CC	TC	TC	TC	CC	TC	--
solcap_snp_c1_13385	TT	CC	TT	TC	--	TC	CC	TC	TT	--	TC	TC	TC	TT	TC	TT	TC	CC	CC	TC	TT	TC	CC	TC	--	TT	TC	TT	--	TT	TC	TC	CC	CC	TT	CC	--	TC	TC	TC	TC	TC	CC	TC	TT	TT	CC	TC	TT
solcap_snp_c1_13396	AA	AG	AA	AG	AG	AG	GG	AA	AG	AA	GG	AG	AA	AA	AA	AA	AA	AA	AG	AA	AA	AA	AA	AG	AA	AG	AG	AA	AG	AA	AG	AG	GG	AG	AG	GG	AA	AG	AA	AA	AA	GG	GG	AG	AG	AA	GG	AG	AA
solcap_snp_c1_1341	TT	TT	TT	TC	TT	TT	TT	TT	TT	TT	TT	TT	TT	TC	TT	TT	TT	TT	TT	TT	TT	TC	TT	TT	TT	TT	TT	TT	TT	TT	TT	TT	TT	TC	TT	TT	TC	TT	TC	TC	TT	TT	TT	TT	TC	TT	TT	TT	TT
solcap_snp_c1_13430	TT	TC	TT	TC	TC	TC	CC	CC	CC	TC	TC	TC	TC	TC	TC	TC	TC	TC	TT	TT	TC	TC	TC	TC	TC	TC	TC	TC	TC	TC	TC	TC	CC	TC	TC	CC	TT	TC	TC	TC	TC	TT	CC	TC	TC	TC	CC	TC	TC
solcap_snp_c1_13459	GG	AA	AA	AA	AG	AA	GG	AA	AG	AG	AA	AG	AG	AA	AG	AG	AA	AA	AA	AG	AG	AA	AG	AG	AG	AG	AA	AG	AG	AA	AG	AG	AG	AA	AG	AA	AG	AA	AG	AA	AA	AG	GG	AG	AG	AA	AA	AG	AG
solcap_snp_c1_13465	GG	AA	AA	AA	AA	AA	AG	AA	AG	AA	AA	AA	AA	AA	AG	AG	AA	AA	AA	AG	AG	AA	AG	AG	AG	AG	AA	AG	AG	AA	AA	AA	AA	AA	AG	AA	AA	AA	AG	AA	AA	AA	AA	AG	AG	AA	AA	AG	AG
solcap_snp_c1_13472	GG	TT	TT	TG	--	TT	TG	TT	TG	TT	GG	GG	TT	TT	--	--	GG	TT	GG	--	--	TT	TG	TG	--	TG	TT	TG	--	TT	TT	GG	GG	TT	TG	GG	TG	TT	TG	TT	TT	GG	GG	TG	TG	TT	GG	GG	TG
solcap_snp_c1_13481	CC	CC	CC	AC	AC	CC	CC	CC	AC	AC	CC	CC	AC	AC	CC	AC	CC	CC	CC	CC	AC	AC	CC	CC	AC	AC	AC	CC	CC	AC	CC	CC	CC	CC	AC	CC	CC	CC	CC	CC	AC	AC	AA	AC	CC	CC	CC	AC	CC
solcap_snp_c1_13482	CC	TT	CC	TC	TC	TT	TT	TC	TT	TC	TT	TC	TC	TC	TC	TC	TC	TT	TC	TT	TC	TC	TC	TC	TC	TC	TC	TC	TT	TC	TT	TT	TT	TC	TT	TT	TC	TC	TC	TC	TC	TT	TT	TT	TC	TC	TT	TC	TC
solcap_snp_c1_13483	GG	GG	GG	AG	GG	GG	GG	GG	AG	AG	GG	GG	AG	AG	GG	AG	GG	GG	GG	GG	AG	AG	GG	GG	AG	GG	AG	GG	GG	AG	GG	GG	GG	GG	AG	AG	GG	GG	GG	GG	--	AG	GG	AG	GG	GG	GG	--	GG
solcap_snp_c1_13515	GG	GG	AA	AG	AG	GG	GG	GG	AG	AG	GG	GG	GG	AG	AG	AG	AG	AG	AG	GG	AG	AA	GG	AG	AG	AG	AG	AG	AG	AG	GG	GG	GG	AG	AG	GG	AG	AG	AG	AG	AG	AG	GG	GG	AG	AG	GG	AG	AG
solcap_snp_c1_13524	TT	TT	TT	TC	TT	TT	TC	TC	TT	TC	TT	TT	TC	TC	TC	TC	TC	TT	TC	TC	TC	TC	TT	TT	TT	TT	TC	TT	TC	TC	TT	TT	TT	TC	TT	TT	TC	TC	TC	TC	TC	TT	TT	TT	TC	TC	TT	TC	TC
solcap_snp_c1_13531	GG	AG	GG	--	--	--	GG	AG	AA	AG	AA	--	AG	AG	--	AG	AG	AA	AG	AG	AG	AG	AA	AA	AA	AA	AG	AA	--	AG	--	--	GG	AG	AA	AA	AG	AG	--	--	--	AG	GG	AA	AG	AG	GG	AG	AG
solcap_snp_c1_13584	AA	AA	AA	AA	AA	AA	AA	AA	AA	AA	AA	AA	AA	AA	AA	AG	AA	AA	AA	AA	AA	AA	AA	AA	AA	AA	AA	AA	AA	AG	AA	AA	AA	AA	AA	AA	AA	AA	AA	AA	AA	AA	AA	AA	AA	AA	AA	AA	AA
solcap_snp_c1_13586	CC	CC	CC	CC	CC	CC	CC	TC	TC	CC	CC	CC	CC	CC	CC	TC	CC	CC	CC	TC	TC	CC	CC	CC	CC	TC	TC	CC	CC	CC	CC	CC	CC	TC	CC	CC	TC	TC	TC	CC	TC	CC	CC	CC	CC	CC	CC	CC	CC
solcap_snp_c1_13594	TT	TG	TT	TG	TT	TT	TG	TT	TG	TT	TT	TT	TT	TG	TT	TG	TT	TT	TT	TT	TG	TG	TT	TT	TT	TG	TG	TG	TT	TG	TT	TT	TT	TT	TT	TT	TG	TT	TT	TT	TG	TG	TT	TG	TT	TT	TT	TT	TG
solcap_snp_c1_13599	CC	CC	CC	CC	CC	CC	CC	TC	CC	CC	CC	CC	CC	CC	CC	CC	CC	CC	CC	CC	CC	CC	CC	CC	CC	CC	CC	CC	CC	--	CC	CC	CC	CC	CC	CC	CC	CC	CC	CC	CC	CC	CC	CC	CC	CC	CC	CC	CC
solcap_snp_c1_13603	CC	TC	TC	TC	--	CC	TC	TC	TC	TC	TT	TC	TC	TT	TT	TC	TC	--	TT	TC	TC	TC	TC	TC	--	TC	TT	TC	TC	TC	TC	TC	TT	TC	TC	TT	TC	TC	TC	TC	TC	TC	CC	TC	TC	TC	CC	TC	TC
solcap_snp_c1_13612	AA	AG	AA	AG	AA	AA	AG	AA	AG	AG	AA	AA	AA	AG	AA	AA	AA	AA	AG	AG	AG	AG	AG	AG	AG	AG	AG	AA	AG	AG	AA	AA	AA	AA	AG	AA	AA	AG	AA	AA	AA	AG	AA	AA	AG	AA	AA	AG	AG
solcap_snp_c1_13626	CC	CC	CC	CC	CC	CC	CC	TC	CC	TC	CC	CC	CC	CC	TC	CC	CC	CC	CC	CC	CC	TC	CC	TC	TC	TC	TC	TC	TC	TC	CC	CC	CC	TC	TC	CC	TC	TC	CC	CC	TC	CC	--	CC	TC	TC	CC	TC	TC
solcap_snp_c1_13636	GG	AA	AA	AA	AA	AA	AA	AG	AG	AA	AA	AA	AA	--	AA	AA	AG	AA	AG	AG	AA	AG	AG	AG	AA	AG	AG	AG	AA	--	AA	AA	AA	--	AA	AA	AA	--	AG	AG	AA	AA	AA	AG	AG	AG	AA	AG	AG
solcap_snp_c1_13638	TT	TT	TT	TT	TT	TT	TT	TT	TC	TC	TT	TT	TC	TC	--	--	TC	TC	TT	TC	TT	TT	TT	TC	TC	TC	TC	TT	CC	TT	TT	TT	TT	TC	TC	TT	TC	TT	TC	TC	TT	TC	TT	TT	TC	TC	TT	TC	TC
solcap_snp_c1_13681	GG	GG	GG	GG	GG	GG	GG	GG	GC	GC	GG	GG	GC	GG	GG	GG	--	GC	GC	GC	--	GG	GC	GC	GC	--	GG	GC	GC	GC	GG	GG	GG	GC	GG	GG	--	GC	--	GC	GC	GG	GG	--	GC	--	GG	GC	GC
solcap_snp_c1_13682	GG	AG	AG	GG	AG	AA	AA	GG	AG	AG	AA	AG	AG	AG	GG	GG	AG	AG	AG	AG	AG	GG	AG	AG	AG	AG	GG	AG	AG	AG	AG	AG	AA	AG	GG	AA	AG	AG	AG	AG	AG	AG	AA	AG	AG	AG	AA	AG	AG
solcap_snp_c1_13683	TT	AT	AT	TT	AT	AT	AA	TT	AT	--	AT	AT	AT	AT	TT	TT	AT	AT	AT	AT	AT	TT	AT	--	AT	AT	TT	--	AT	AT	AT	AT	AA	AT	TT	AA	AT	AT	AT	AT	AT	AT	AA	AT	AT	--	AA	AT	AT
solcap_snp_c1_13686	TT	TT	TT	TT	TT	TT	TT	TC	TC	TC	TT	TT	TC	TT	TC	TC	TT	TT	TT	TT	TC	TC	TT	TC	TT	TC	TT	TC	TC	TT	TT	TT	TT	TT	TT	TT	TC	TT	TT	TC	TC	TT	TT	TT	TC	TC	TT	TT	TT
solcap_snp_c1_13697	CC	CC	CC	CC	CC	CC	CC	CC	CC	CC	CC	CC	CC	AC	AC	CC	CC	AC	AC	CC	AC	AC	AC	CC	CC	CC	AC	CC	AC	AC	CC	CC	CC	CC	CC	CC	AC	AC	AC	AC	CC	CC	--	CC	AC	CC	CC	CC	AC
solcap_snp_c1_13698	TT	CC	TT	--	TC	TC	CC	TC	TT	--	TC	TC	TT	TC	TT	TC	TC	TC	TC	TC	TC	TC	TC	TC	TC	TC	TC	--	--	TC	CC	TC	CC	TC	TC	CC	TT	TC	TC	TC	TC	CC	TT	TT	--	--	CC	TT	TC
solcap_snp_c1_13742	AA	AA	AA	AA	AA	AA	AA	AA	AG	AA	AA	AA	AA	AA	AA	AA	AA	AA	AA	AG	AA	AA	AA	AA	AA	AA	AA	AA	AA	AA	AA	AA	AA	AA	AA	AA	AA	AA	AA	AA	AA	AA	AA	AA	AA	AA	AA	AA	AA
solcap_snp_c1_13754	AA	AG	AA	AG	AG	AA	AA	AA	AA	AA	AA	AA	AA	AA	AG	AG	AA	AA	AA	AA	AA	AA	AA	AG	AA	AA	AA	AA	AA	AA	AA	AA	AA	AA	AA	AA	AA	AA	AA	AA	AA	AA	GG	AA	AA	AA	AA	AA	AA
solcap_snp_c1_13767	CC	TC	CC	CC	CC	TC	TC	CC	CC	CC	TC	CC	TC	CC	CC	CC	CC	CC	CC	CC	TC	CC	CC	TC	TC	CC	CC	TC	CC	CC	CC	CC	CC	TC	TC	--	CC	CC	CC	CC	CC	CC	CC	CC	CC	TC	CC	CC	CC
solcap_snp_c1_13769	CC	TC	CC	CC	CC	CC	CC	TC	TC	TC	CC	CC	TC	CC	--	CC	CC	CC	CC	CC	CC	TC	CC	TC	TC	TC	TC	CC	--	TC	CC	CC	CC	CC	TC	CC	TC	TC	TC	TC	TC	CC	CC	CC	CC	TC	CC	CC	TC
solcap_snp_c1_13782	CC	CC	CC	CC	AC	CC	CC	CC	CC	CC	CC	CC	CC	CC	CC	CC	AC	CC	CC	CC	AC	CC	CC	CC	CC	CC	CC	CC	CC	AC	CC	CC	CC	CC	CC	CC	AC	CC	CC	CC	CC	CC	AA	CC	CC	CC	AC	CC	CC
solcap_snp_c1_13783	TT	TT	TT	TC	TT	TT	TT	TT	TT	TT	TT	TT	TT	TT	TT	TT	TT	TT	TT	TT	TC	TT	TT	TT	TT	TT	TT	TT	TT	TC	TT	TT	TT	TT	TT	TT	TC	TT	TT	TC	TT	TT	TT	TT	TT	TT	TT	TT	TT
solcap_snp_c1_13785	GG	GG	GG	GG	GG	GG	GG	GG	GG	GG	AA	GG	AG	AG	GG	GG	AG	AG	GG	GG	GG	GG	GG	GG	AG	GG	GG	GG	GG	GG	GG	GG	GG	GG	GG	AG	GG	GG	GG	AG	GG	GG	GG	GG	GG	GG	GG	GG	AG
solcap_snp_c1_13786	TT	TC	TT	TC	TC	TC	TT	TT	TT	TT	TT	TT	TT	TC	TT	TT	TT	TC	TT	TT	TC	TC	TT	TT	TT	TT	TC	TT	TC	TC	CC	CC	TT	TT	TT	TT	TC	TT	TC	TC	TC	TT	TT	TT	TC	TT	TT	TT	TT
solcap_snp_c1_13805	AA	AA	AG	AA	AA	AA	AA	AA	AA	AA	AA	AA	AA	AG	AG	AG	AA	AG	AA	AA	AG	AA	AG	AA	--	AG	AA	AA	AA	AG	AA	AA	AA	AA	AG	AA	AG	AA	AG	AA	AA	AG	AA	AA	AA	AG	AA	AA	AA
solcap_snp_c1_13809	AA	AG	AA	AG	AG	AA	AA	AA	AA	AA	AA	AA	AA	AA	AG	AG	AA	AA	AA	AA	AA	AA	AA	AG	AA	AA	AA	AA	AA	AG	AA	AA	AA	AA	AA	AA	AA	AA	AA	AA	AA	AA	GG	AA	AA	AA	AA	AA	AG
solcap_snp_c1_13810	GG	GG	GG	GG	GG	GG	GG	GG	GG	GG	GG	GG	GG	GG	GG	AG	AG	GG	GG	GG	GG	GG	GG	GG	GG	GG	GG	GG	GG	GG	GG	GG	GG	GG	GG	AA	GG	GG	GG	GG	GG	GG	GG	GG	GG	GG	GG	GG	GG
solcap_snp_c1_1383	TT	TT	TT	TC	TT	TT	TT	TT	TT	TT	TC	TT	TT	TT	TC	TT	TT	TT	TC	TT	TT	TC	TT	TT	TT	TT	TT	TT	TT	TT	TT	TT	TT	TC	TT	CC	TT	TT	TT	TT	TT	TT	TT	TT	TT	TT	TT	TT	TT
solcap_snp_c1_13843	AA	AA	AA	AA	AA	AA	AA	AC	AC	AA	AA	AA	AC	AC	--	AA	AA	AC	AA	AA	AA	AA	AA	AC	--	--	AC	AA	AA	AC	AA	AA	AA	AC	AC	AA	--	AC	AC	--	--	AA	AA	AA	AA	AA	AA	AC	AC
solcap_snp_c1_1386	GG	--	TT	TG	TT	TT	TT	TT	TT	TT	TT	TT	TT	TG	TT	TG	TT	TT	TG	TT	TT	TG	TG	TT	TT	TT	TT	TT	TG	TT	TT	TT	TT	TG	TG	TT	TT	TT	TT	TT	TT	TG	TT	TT	TT	TG	--	TG	TG
solcap_snp_c1_13860	GG	GG	GG	AG	GG	GG	GG	GG	GG	GG	GG	GG	GG	GG	GG	GG	GG	GG	GG	GG	AG	GG	AG	GG	AG	GG	AG	GG	GG	GG	GG	GG	GG	GG	GG	GG	AG	GG	AG	AG	AG	GG	GG	GG	AG	GG	GG	GG	GG
solcap_snp_c1_13863	CC	CC	CC	CC	CC	CC	CC	CC	CC	CC	CC	CC	TC	CC	TC	TC	CC	CC	CC	CC	CC	CC	CC	TC	CC	CC	CC	CC	TC	CC	CC	CC	CC	CC	CC	CC	TC	CC	TC	CC	TC	TC	CC	CC	CC	CC	CC	CC	CC
solcap_snp_c1_13883	GG	GG	GG	GG	GG	GG	GG	GG	GG	CG	GG	CG	CG	GG	CG	GG	GG	CG	CG	GG	CG	CG	CG	GG	GG	GG	CG	GG	CG	GG	CG	CG	GG	GG	GG	GG	CG	GG	CG	CG	GG	GG	GG	GG	GG	CG	GG	CG	GG
solcap_snp_c1_13886	TT	CC	CC	CC	CC	TC	CC	TC	CC	TC	CC	TC	CC	TC	CC	CC	TC	CC	CC	TC	TC	CC	TC	TC	TC	CC	CC	TC	CC	CC	TC	TC	CC	TC	TC	CC	CC	CC	CC	CC	CC	CC	CC	CC	CC	TC	CC	TC	TC
solcap_snp_c1_13887	CC	TC	CC	TC	TC	CC	CC	TC	CC	CC	CC	CC	CC	TC	TC	CC	CC	CC	CC	CC	CC	TC	TC	CC	TC	CC	CC	CC	CC	TC	CC	CC	CC	TC	CC	CC	TC	CC	TC	TC	CC	CC	CC	TC	TC	CC	CC	CC	CC
solcap_snp_c1_1391	AA	AA	AA	AC	AA	AA	AA	AA	AA	AA	AA	AA	AA	AA	AC	AA	AA	AA	AC	AA	AA	AC	AA	AA	AA	AA	AA	AA	AA	AA	AA	AA	AA	AC	AA	AA	AA	AA	AA	AA	AA	AA	AA	AA	AA	AA	AA	AA	AA
solcap_snp_c1_13910	AA	AG	GG	AG	AG	AG	AG	AG	AG	AG	GG	AA	AG	--	AG	AG	AG	AG	AG	AG	AG	GG	--	AG	AG	GG	AG	AG	AG	GG	AA	AA	AA	--	AG	GG	AG	AG	AG	AG	AG	AG	AA	AG	AG	GG	AA	--	AG
solcap_snp_c1_13911	TT	TC	CC	TC	TC	TC	TC	TC	TC	TC	TC	TT	TC	TC	TC	TC	TC	CC	TC	TC	TC	CC	TC	TC	TC	CC	TC	TC	TC	CC	TT	TT	TT	CC	TC	CC	TC	TC	TC	TC	TC	TC	TT	TC	TC	CC	TC	TC	TC
solcap_snp_c1_13920	GG	GG	GG	AG	AG	GG	GG	GG	GG	GG	GG	GG	GG	GG	GG	AG	AG	GG	GG	GG	AG	GG	GG	AG	GG	GG	AG	GG	GG	GG	GG	GG	GG	GG	GG	GG	AG	GG	GG	GG	GG	GG	AA	GG	GG	GG	GG	GG	GG
solcap_snp_c1_13929	AA	AA	AG	AG	AG	AG	AG	AG	AG	AA	AG	AA	AG	AG	AG	AA	AG	AG	AG	AG	AG	AG	AG	AG	AG	AG	AG	AG	AA	AG	AA	AA	AA	AG	AG	AA	AG	AG	AG	AG	AG	AG	AA	AG	AG	AG	AA	AG	AG
solcap_snp_c1_1394	GG	GG	GG	AG	GG	GG	GG	GG	GG	GG	GG	GG	GG	GG	AG	GG	GG	GG	AG	GG	GG	AG	GG	GG	GG	GG	GG	GG	GG	GG	GG	GG	GG	AG	GG	GG	GG	GG	GG	GG	GG	GG	GG	GG	GG	GG	GG	GG	GG
solcap_snp_c1_13941	TT	TT	TT	TT	TC	TT	TT	TT	TC	TT	TT	TT	TT	TT	TT	TT	TT	TT	TT	TT	TT	TC	TT	TT	TT	TC	TT	TT	TT	TC	TT	TT	TT	TT	TT	TT	TC	TT	TT	TT	TC	TT	TT	TT	TT	TT	TT	TT	TT
solcap_snp_c1_13951	CC	CC	TC	CC	TC	CC	TC	CC	TC	TC	CC	CC	CC	CC	TC	TC	TC	CC	TC	TC	TC	CC	CC	TC	CC	TC	TC	TC	TC	TC	CC	CC	CC	TC	TC	CC	TC	TC	TC	CC	--	CC	CC	CC	CC	TC	CC	CC	TC
solcap_snp_c1_13954	CC	AC	CC	AA	CC	AC	AA	CC	AC	AC	AC	AC	AC	AC	CC	AC	AC	AC	AC	AC	AC	AC	AC	AC	AC	AC	AC	AC	AC	CC	AA	AC	AA	AC	AC	AA	AC	AC	AA	AC	CC	--	--	CC	AC	AC	AA	AC	AC
solcap_snp_c1_13962	TT	TT	TT	TT	TG	TT	TT	TT	TT	TT	TT	TT	TT	TT	TT	TT	TG	TT	TG	TT	TG	TT	TT	TT	TT	TT	TT	TT	TT	TT	TT	TT	TT	TT	TT	TT	TT	TT	TG	TT	TG	TT	TT	TG	TG	TT	TT	TT	TT
solcap_snp_c1_13996	GG	AA	AA	AA	AA	AG	AA	AG	AA	AA	AA	AG	GG	AG	AA	AG	AG	AG	AG	AG	--	AA	AG	AG	AG	AG	AG	AG	AA	AG	AG	AG	AA	AA	AG	AA	AG	AG	AG	AG	AA	AA	AA	AG	AA	AG	AA	AG	AG
solcap_snp_c1_13998	AA	AC	AA	AC	AC	AC	CC	AC	AA	AC	CC	AC	AC	AC	AA	AC	AC	AC	AC	AC	AC	AC	AC	AA	AA	AC	--	AA	AC	AC	AC	AC	CC	AC	AC	CC	AC	AA	AA	AA	AC	AC	CC	AC	AA	AC	CC	AA	AC
solcap_snp_c1_14038	AA	AA	AA	AA	AA	AA	AA	AA	AA	AA	AA	AA	AA	AA	AG	AA	AA	AG	AG	AA	AA	AG	AA	AA	AA	AA	AA	AA	AG	AG	AA	AA	AA	AG	AA	AA	AG	AA	AG	AG	AG	AG	AA	AA	AA	AG	AA	AA	AG
solcap_snp_c1_14039	CC	CC	CC	CC	TC	CC	CC	TC	CC	TC	CC	CC	TC	TC	CC	TC	TC	CC	TC	CC	TC	CC	CC	CC	CC	TC	TC	CC	CC	CC	CC	CC	CC	CC	TC	CC	CC	CC	TC	TC	TC	CC	CC	TC	CC	CC	CC	CC	TC
solcap_snp_c1_14044	GG	AG	GG	AA	AA	AG	AA	AG	AG	AG	AA	AA	AG	GG	AG	AA	AA	GG	AG	AG	AG	AA	AG	AG	AG	AG	AG	AG	AG	AG	AG	AG	AA	AG	AG	--	AG	AG	AG	AG	AG	AA	AA	AG	AG	AG	AA	AG	AG
solcap_snp_c1_14045	TT	TT	TT	TG	TT	TT	TT	TT	TG	TG	TT	TT	TT	TT	TT	TG	TT	TT	TG	TT	TT	TG	TG	TT	TT	TG	TG	TG	TT	TG	TT	TT	TT	TG	TT	TT	TT	TG	TG	TG	TG	TT	TT	TT	TT	TT	TT	TT	TT
solcap_snp_c1_14046	AA	AG	AG	--	AG	--	GG	AG	AG	--	GG	AG	AG	AG	AG	AG	AG	AG	AG	AG	AG	--	AG	AG	AG	AG	--	--	AG	AG	AG	AG	AG	AG	AG	GG	AG	AG	AG	AG	AG	AG	GG	AG	AG	AG	GG	AG	AG
solcap_snp_c1_14047	TT	TG	TT	TG	TG	TG	GG	TT	TG	TG	GG	TG	TG	--	TT	TG	TT	--	TG	TT	TT	TG	TG	TT	TT	TG	TG	TG	TT	TG	TG	TG	GG	TG	TT	GG	TT	TG	TG	TG	TG	TG	GG	TT	--	TT	GG	TT	TT
solcap_snp_c1_14048	TT	TT	TT	TG	TT	TT	--	TT	TG	TG	GG	TT	TT	TT	TT	TG	TT	TT	TG	TT	TT	TG	TG	TT	TT	TG	TG	TG	TT	TG	TT	TT	TT	TG	TT	--	TT	TG	TG	TG	TG	TG	--	TT	TT	TT	TT	TT	TT
solcap_snp_c1_14053	AA	AG	AA	AG	AG	AG	GG	AA	AG	AG	AG	AG	AG	AG	AA	AG	AA	AG	AG	AA	AA	AG	AG	AA	AA	AG	AG	AG	AA	AG	AG	AG	GG	AG	AA	GG	AA	AG	AG	AG	AG	AG	GG	AA	AG	AA	GG	AA	AA
solcap_snp_c1_14083	AA	AA	AG	AA	AA	AA	AA	AG	AA	AA	AA	AA	AG	AG	AG	AA	AG	AG	AG	AG	AA	AG	AG	AG	AG	AG	AA	AG	AA	AA	AA	AA	AA	AG	AG	AA	AG	AG	AA	AG	AA	AA	AA	AG	AA	AA	AA	AA	AA
solcap_snp_c1_14084	TT	TT	TT	TT	TT	TT	TT	TT	TT	TT	TT	TT	TT	TT	TT	TT	TT	TT	TT	TT	TG	TT	TT	TT	TT	TT	TT	TT	TT	TT	TT	TT	TT	TT	TT	TT	TG	TT	TT	TT	TG	TT	TT	TT	TT	TT	TT	TT	TT
solcap_snp_c1_14086	TT	TT	TT	TC	TT	TT	TT	TC	TC	TC	TT	TT	TT	TT	TT	TT	TT	TC	TC	TC	TC	TC	TC	TC	TC	TC	TT	TC	TT	TT	TT	TT	TT	TT	TC	TT	TT	TT	TC	TC	TC	TC	TT	TC	TC	TC	TT	TT	TT
solcap_snp_c1_14089	CC	AC	AC	CC	AC	AA	AA	CC	CC	CC	AA	AA	AC	AC	AC	CC	AC	CC	CC	CC	CC	CC	CC	CC	CC	AC	AC	AC	AC	AC	AA	AA	AA	AC	CC	AA	AC	CC	AC	AC	AC	AC	AA	AC	AC	AC	AA	CC	AC
solcap_snp_c1_14108	GG	AA	AG	AG	AG	AG	GG	AG	AG	GG	AG	GG	AG	AG	AG	AG	AG	AG	AG	AG	AG	AG	GG	AG	AG	GG	AG	AG	AG	AG	AG	AG	GG	AG	AG	AA	AG	GG	AG	AG	AG	AG	AA	AG	AG	AG	AA	AG	AG
solcap_snp_c1_14127	TT	TT	TT	TT	TT	TT	TT	TC	TT	TT	TC	TT	TC	TT	TT	TT	TC	TT	TC	TT	TT	TC	TT	TC	TT	TT	TC	TT	TT	TC	TT	TT	TT	TT	TT	CC	TC	TT	TT	TT	TC	TT	TT	TT	TT	TT	TT	TC	TT
solcap_snp_c1_14166	GG	GG	AG	AA	AG	GG	AG	AG	AG	AG	GG	AG	AG	AG	AG	AG	AG	AG	AG	--	AG	AG	AG	AG	AG	AG	AG	AG	AG	AG	AG	AG	AG	--	--	GG	--	--	AG	AG	AG	AG	AA	AG	AG	--	AG	AG	AA
solcap_snp_c1_14174	AA	AG	AA	GG	--	AA	AG	AG	--	AG	GG	AG	AG	AG	AG	AG	AG	AG	AG	AG	AG	AG	AG	--	AG	AG	AG	--	AG	AG	GG	GG	GG	AA	AG	GG	AA	AG	AG	--	AG	--	GG	AG	--	AA	GG	AG	AG
solcap_snp_c1_14197	AA	AG	AA	AG	AG	AA	AA	AA	AG	AG	--	AA	AG	AG	AG	AG	AG	GG	AG	AA	AA	AG	AG	AG	AA	AA	AA	AG	AG	AG	AA	AA	AA	AG	AG	GG	AG	AG	AG	AG	AG	AG	AA	AG	AG	AG	--	AG	AG
solcap_snp_c1_1420	TT	TT	TT	TC	TT	TT	TT	TT	TT	TC	TT	TT	TT	TC	TT	TT	TT	TT	TT	TT	TT	TC	TT	TT	TT	TT	TT	TT	TT	TT	TT	TT	TT	TC	TT	TT	TC	TT	TC	TC	TT	TT	TT	TT	TC	TT	TT	TT	TT
solcap_snp_c1_14205	AA	AA	AG	AG	AA	AA	AA	AG	AA	--	AA	AA	AG	--	--	AG	--	--	--	--	AG	AA	AG	AG	AA	AA	--	AG	--	AG	AA	AA	AA	AA	AA	AA	AG	AA	AG	AG	AG	AA	AA	AA	AG	AG	AA	AA	--
solcap_snp_c1_14211	AA	AA	AG	AA	AA	AA	AA	AA	AA	AA	AA	AA	AA	AA	AG	AG	AG	AA	AA	AA	AA	AA	AA	AA	AA	AA	AA	AA	AG	AG	AA	AA	AA	AA	AA	AA	AA	AA	AG	AA	AG	AA	AA	AA	AA	AA	AG	AA	AA
solcap_snp_c1_14213	GG	GG	GG	AG	GG	GG	GG	AG	GG	AG	GG	GG	AG	GG	AG	AG	GG	AG	GG	--	AG	GG	GG	AG	AG	GG	GG	--	GG	--	GG	GG	GG	AG	AG	--	GG	--	GG	GG	GG	GG	GG	AG	GG	AG	GG	AG	GG
solcap_snp_c1_14219	CC	CC	CC	TC	CC	TC	CC	CC	CC	CC	CC	TC	TC	TC	TC	TC	CC	CC	TC	CC	CC	CC	CC	CC	CC	CC	CC	CC	CC	CC	TC	TC	CC	TC	CC	TT	CC	CC	CC	CC	CC	CC	CC	CC	CC	CC	CC	CC	CC
solcap_snp_c1_1422	TT	TT	TT	TC	TT	TT	TT	TT	TT	TT	TT	TT	TT	TT	TC	TT	TT	TT	TC	TT	TT	TC	TT	TT	TT	TT	TT	TT	TT	TT	TT	TT	TT	TC	TT	TT	TT	TT	TT	TT	TT	TT	TT	TT	TT	TT	TT	TT	TT
solcap_snp_c1_14236	GG	GG	GG	GG	GG	GG	AG	GG	GG	AG	AG	AG	AG	GG	GG	GG	AG	GG	AG	GG	GG	GG	AG	GG	GG	AG	AG	GG	GG	AG	AG	GG	GG	GG	AG	AA	AG	GG	GG	GG	GG	AG	GG	GG	GG	AG	GG	GG	AG
solcap_snp_c1_14238	GG	GG	--	AG	GG	GG	--	AG	GG	GG	GG	GG	GG	GG	GG	GG	AG	GG	GG	GG	AG	AG	GG	GG	GG	AG	AG	GG	AG	AG	GG	GG	--	GG	AG	AA	GG	AG	AG	AG	AG	GG	--	GG	GG	AG	--	AG	GG
solcap_snp_c1_14249	AA	GG	GG	AG	AG	GG	AG	GG	GG	AG	GG	GG	GG	AG	AG	AG	AG	GG	AG	AG	GG	AG	AG	AG	AG	AG	GG	AG	AG	AG	GG	GG	GG	AG	AG	GG	AG	AG	AG	GG	AG	AG	GG	GG	AG	GG	GG	AG	AG
solcap_snp_c1_1425	TT	TT	TT	TT	TT	TT	TT	TC	TC	TT	TT	TT	TT	TT	TC	TT	TC	TT	TC	TC	TC	TT	TC	TC	TC	TC	TT	TC	TC	TT	TT	TT	TT	TT	TT	TT	TT	TT	TC	TC	TC	TC	TT	TC	TC	TT	TT	TT	TC
solcap_snp_c1_14259	GG	GG	GG	AG	GG	GG	GG	AG	GG	GG	GG	GG	GG	GG	GG	GG	AG	GG	GG	GG	AG	AG	GG	GG	GG	AG	AG	GG	AG	AG	GG	GG	AG	GG	AG	GG	GG	--	AG	AG	AG	GG	GG	GG	GG	--	GG	AG	GG
solcap_snp_c1_1426	AA	AG	AG	AG	AG	GG	AA	AA	AA	AG	GG	AG	AA	AG	AG	AA	AA	AG	AG	AA	AA	AG	AA	AA	AA	AG	AA	AA	AA	AA	GG	GG	GG	GG	AA	GG	AG	AA	AG	AG	AG	AA	GG	AA	AG	AA	GG	AA	AA
solcap_snp_c1_14261	CC	TC	CC	TC	TC	TC	TT	TT	TT	TC	TC	TC	TC	TC	--	TC	TC	TT	TC	TC	TT	TC	TC	TC	TC	TC	TC	TC	TC	TC	TC	TC	TT	TC	TC	TT	TC	TC	TC	TC	TC	TC	TT	TC	TC	TC	TT	TC	TC
solcap_snp_c1_14271	GG	AG	AG	AG	--	AG	AG	AG	GG	AG	GG	AG	AG	AG	AG	GG	AG	AG	GG	GG	GG	AG	GG	AG	AG	GG	AG	AG	AG	AG	AG	AG	GG	--	GG	GG	AG	--	GG	GG	AG	GG	GG	GG	AG	--	GG	AG	GG
solcap_snp_c1_14280	CC	AC	CC	AC	AC	AC	CC	CC	AC	AC	CC	CC	AC	CC	AC	CC	CC	AC	AC	AC	CC	AC	AC	CC	CC	AC	AC	AC	AC	AC	AC	CC	CC	CC	CC	CC	AC	AC	AC	AC	AC	AC	CC	AC	AC	AA	CC	CC	AC
solcap_snp_c1_14281	TT	TC	TT	TC	TT	TC	TT	TT	TT	TT	TT	TT	TT	TT	TT	TC	TC	TT	TT	TT	TC	TT	TT	TC	TT	TT	TC	TT	TT	TT	TT	TC	TT	TT	TT	TT	TC	TT	TT	TT	TT	TT	TT	TT	TT	TT	TT	TT	TT
solcap_snp_c1_14293	GG	AG	AA	AG	AG	AG	AA	AG	AG	AG	AA	AA	AA	AA	AG	AG	AG	AA	AA	AG	AG	AA	AG	AG	AG	AG	AG	AG	AG	AA	AA	--	AA	AA	AG	AA	AG	AA	AG	AG	AG	AA	GG	AG	AG	AA	AA	AG	AG
solcap_snp_c1_14314	TT	TT	TT	TT	TA	TT	TT	TA	TT	TA	TT	TT	TT	TT	TT	TT	--	TA	--	TT	TT	--	TA	TT	TT	TT	TT	TT	--	--	TT	TT	TT	--	TA	TT	TT	--	TA	TA	--	TT	TT	TT	TT	TA	TT	TT	TT
solcap_snp_c1_14315	GG	GG	GG	GG	GG	GG	AG	GG	GG	GG	GG	GG	GG	AG	GG	GG	GG	AG	GG	GG	GG	GG	GG	GG	GG	GG	AG	GG	GG	AG	GG	GG	GG	GG	GG	--	AG	GG	AG	AG	AG	GG	GG	GG	GG	GG	GG	GG	GG
solcap_snp_c1_14316	AA	AA	AA	AC	AC	AA	AA	AA	AC	AC	AA	AA	AC	AA	AC	AA	AC	AC	AC	AC	AA	AC	AA	AA	AC	AC	AA	AA	AA	AC	AA	AA	AA	AC	AA	AA	AC	AA	AA	AC	AC	AA	AA	AC	AA	AA	AA	AC	AC
solcap_snp_c1_14362	GG	AG	--	AG	AG	AG	AG	AG	AG	AG	GG	--	AG	AG	AG	AG	AG	AG	AG	AG	AG	AG	AG	AG	AG	AG	AG	AG	AG	AG	AG	AG	--	AG	AG	GG	AG	AG	AG	AG	AG	AG	GG	AG	AG	AG	AG	AG	AG
solcap_snp_c1_14370	TT	TT	TT	TT	TC	TT	TT	TT	TC	TT	TT	TT	TC	TT	TT	TC	TC	TC	TT	TC	TC	TT	TT	TT	TT	TT	TT	TC	TC	TC	TT	TT	TT	TT	TC	TT	TT	TT	TC	TT	TT	TT	TT	TT	TT	TC	TT	TT	TC
solcap_snp_c1_14371	GG	GG	GG	GG	GG	GG	GG	AG	GG	GG	GG	GG	GG	GG	GG	GG	GG	GG	GG	GG	GG	GG	GG	AG	GG	GG	GG	GG	GG	AG	GG	GG	GG	GG	GG	GG	GG	GG	GG	GG	GG	GG	GG	GG	GG	GG	GG	GG	GG
solcap_snp_c1_14388	--	CC	TC	TC	--	CC	--	TC	TC	TC	CC	--	TC	TC	CC	TC	--	--	CC	TC	TC	TC	CC	TC	TC	CC	TC	TC	TC	TC	TC	TC	CC	TC	TC	TT	TC	TC	TT	TC	TC	TC	CC	TC	TC	TC	CC	TC	TC
solcap_snp_c1_14392	GG	AG	GG	GG	AG	GG	GG	GG	GG	GG	AG	GG	GG	GG	GG	GG	GG	GG	GG	GG	AG	AG	GG	GG	GG	AG	GG	GG	GG	GG	GG	GG	AG	GG	GG	GG	GG	GG	GG	GG	--	GG	AA	GG	GG	GG	AA	GG	GG
solcap_snp_c1_14393	TT	TC	TT	TC	--	TT	TT	TT	TC	TT	TC	CC	TT	TT	TC	TC	TC	TT	TC	TC	TC	TC	TC	TC	TC	TC	TC	TC	TT	TC	TC	TC	CC	TT	TC	CC	TT	TC	TT	TT	TC	TC	TT	TC	TC	TC	TT	TC	TC
solcap_snp_c1_14394	CC	CC	CC	TC	CC	CC	CC	CC	TC	CC	CC	TC	CC	CC	TC	TC	TC	CC	TC	TC	CC	TC	TC	TC	TC	TC	TC	TC	CC	TC	TC	TC	CC	CC	TC	CC	CC	TC	CC	CC	CC	TC	CC	TC	TC	TC	CC	TC	TC
solcap_snp_c1_14396	TT	TC	TT	TC	CC	TT	TT	TT	TC	TC	TT	TC	TC	TC	TC	TC	TC	CC	--	TT	TC	CC	TC	TC	TC	TT	TT	TC	TC	--	TC	TC	CC	TC	TC	TT	TC	TC	CC	CC	TC	CC	--	TC	TC	TC	TC	TC	TC
solcap_snp_c1_14397	GG	CG	CG	CG	CG	CG	GG	CG	CG	CG	GG	CG	CG	CG	GG	CG	CC	CG	CG	CG	CG	CG	CG	CG	CG	CG	CG	CG	CG	CG	CG	CG	GG	CG	GG	GG	CG	CG	CG	CG	CG	GG	GG	CG	CG	CG	GG	CG	CG
solcap_snp_c1_14400	CC	CC	CC	CC	CG	CG	CC	CC	CC	CC	CC	CG	CC	CG	CC	CC	CC	CG	CC	CC	CG	CG	CC	CC	CC	CC	CC	CC	CG	CG	CC	CC	CC	CC	CC	--	CC	CC	CC	CC	CG	CC	--	CC	CC	CC	CC	CC	CC
solcap_snp_c1_14402	AA	AA	AA	AC	AA	AA	AA	AC	AC	AC	AA	AA	AA	AA	AA	AA	AA	--	AC	AC	AC	AC	AC	AC	AC	AC	AA	AC	AA	AA	AA	AA	AA	AA	AC	AA	AA	AA	AC	AC	AC	AC	AA	AC	AC	AC	AA	AA	AA
solcap_snp_c1_14403	GG	AG	GG	AG	GG	AG	GG	GG	--	GG	GG	GG	GG	--	GG	AG	AG	GG	AG	AG	GG	--	AG	GG	GG	GG	AG	AG	GG	GG	AG	AG	GG	GG	AG	GG	AG	--	GG	GG	GG	GG	GG	AG	AG	GG	GG	AG	AG
solcap_snp_c1_14404	TT	TT	TT	TG	TT	TT	TT	TG	TG	TG	TT	TT	TT	TT	TT	TT	TT	TG	TG	TG	TG	TG	TG	TG	TG	TG	TT	--	TT	TT	TT	TT	TT	TT	TG	TT	TT	TT	TG	TG	TG	TG	TT	TG	TG	TG	TT	TT	TT
solcap_snp_c1_14419	TT	TC	TT	TC	TC	TC	TT	TT	TT	TT	TT	TT	TT	TT	TT	TC	TC	TT	TT	TT	TT	TT	TT	TC	TT	TT	TC	TT	TT	TT	TC	TC	TT	TT	TT	TT	TC	TT	TT	TT	TT	TT	CC	TT	TT	TT	TT	TT	TT
solcap_snp_c1_14423	CC	CC	CC	CC	TC	CC	CC	CC	CC	CC	CC	CC	CC	CC	CC	CC	TC	CC	TC	CC	TC	CC	CC	CC	CC	CC	CC	CC	CC	CC	CC	CC	CC	CC	CC	CC	CC	CC	TC	CC	TC	CC	CC	CC	TC	CC	CC	CC	CC
solcap_snp_c1_1443	AA	GG	AA	GG	GG	AG	AG	AG	AG	AG	GG	AG	AG	AG	AG	--	AG	AG	AG	AG	AG	AG	AG	AG	--	AG	GG	AG	GG	AG	GG	GG	GG	AG	AG	GG	AG	--	AG	--	AG	AG	GG	--	AG	GG	GG	AG	AG
solcap_snp_c1_14476	TT	TT	TT	TT	TT	TT	TT	TG	TG	TG	TT	TT	TT	TG	TG	TG	TT	TT	TG	TT	TT	TG	TG	TG	TG	TT	TG	TG	TT	TG	TT	TT	TT	TG	TT	TT	TG	TG	TT	TG	TT	TT	TT	TG	TG	TT	TT	TT	TG
solcap_snp_c1_14531	AA	AA	AA	AG	AA	AA	AA	AA	AG	AG	AA	AA	AA	AG	AA	AG	AG	AA	AG	AA	AA	AG	AG	AA	AA	AG	AG	AG	AG	AG	AA	AA	AA	AG	AA	AA	AG	AG	AG	AG	AG	AA	AA	AA	AG	AG	AA	AA	AA
solcap_snp_c1_14538	GG	AG	GG	AG	AG	GG	GG	GG	GG	GG	GG	GG	GG	GG	AG	AG	GG	GG	GG	GG	GG	GG	GG	AG	GG	GG	GG	GG	GG	GG	GG	GG	GG	GG	GG	GG	GG	GG	GG	GG	GG	GG	GG	GG	GG	GG	GG	GG	GG
solcap_snp_c1_14542	AA	AA	AG	AG	AG	AA	AA	AG	AA	AG	AA	AA	AG	AG	AA	AA	AG	AG	AA	AA	AA	AG	AG	AA	AG	AA	AG	AG	AA	AG	AA	AA	AA	AG	AG	AA	AA	AG	AG	AG	AG	AA	AA	AA	AA	AG	AA	AA	AA
solcap_snp_c1_1455	AA	AA	AA	AA	AA	AA	AA	AA	AA	AA	AA	AA	AA	AA	AA	AA	AA	AA	AA	AA	AG	AA	AA	AA	AA	AA	AA	AA	AA	AG	AA	AA	AA	AA	AA	AA	AG	AA	AA	AA	AA	AA	AA	AA	AA	AA	AA	AA	AA
solcap_snp_c1_14569	GG	AG	AG	AG	AG	GG	GG	AG	AG	AG	GG	GG	AG	AG	AG	AG	AG	AG	AG	AG	AG	AG	AG	AG	AG	AG	AG	AG	AG	AG	GG	GG	GG	AG	AG	GG	AG	AG	GG	AG	AG	AG	GG	AG	AG	AG	GG	AG	AG
solcap_snp_c1_14577	TT	TT	TC	TT	TT	TT	TC	--	TC	TC	TT	TT	TT	TC	TT	TC	TC	TT	TT	TC	TC	TT	TC	TC	TC	TC	--	TC	TT	TT	TT	TT	TT	TC	TC	TT	TC	TC	TT	TT	TT	TT	TT	TC	TT	TC	TT	TT	TT
solcap_snp_c1_14588	CC	CC	CC	TC	TC	CC	CC	CC	CC	CC	CC	CC	TC	CC	TC	TC	TC	CC	TC	CC	TC	TC	TC	TC	CC	CC	TC	TC	TC	TC	CC	CC	CC	TC	TC	CC	TC	CC	TC	TC	TC	TC	CC	TC	TC	TC	CC	TC	TC
solcap_snp_c1_14613	GG	TT	TT	TG	TT	TT	TT	TG	TG	TT	TT	TG	TT	GG	TT	TT	TT	TG	TT	TG	TG	TG	TT	TG	GG	TT	TG	TG	TT	TT	TT	TT	TT	TT	TG	TT	TT	TT	TT	GG	TG	TT	TT	TG	TG	TT	TT	TG	TG
solcap_snp_c1_14614	CC	TT	TT	TC	TT	TT	TT	TC	TC	TT	TT	TT	TT	TC	TT	TT	TT	TC	TT	TC	TC	TC	TT	--	TC	TT	TC	TC	TT	TT	TT	TT	TT	TT	TC	TT	TT	TT	TT	TC	TC	TT	TT	TC	TC	TT	TT	TC	TC
solcap_snp_c1_14629	TT	TG	TT	TT	TG	TG	TG	TT	TT	TT	TT	TT	TT	TT	TT	TG	TG	TT	TT	TT	TT	TT	TT	TT	TT	TT	TT	TT	TT	TT	TG	TG	TG	TT	TT	TT	TT	TT	TT	TT	TG	TT	GG	TT	TT	TT	TG	TT	TT
solcap_snp_c1_14633	GG	GG	GG	GG	AG	GG	GG	GG	GG	AG	GG	GG	GG	AG	AG	GG	GG	AG	GG	AG	AG	GG	AG	AG	AG	AG	GG	AG	GG	AG	GG	GG	GG	AG	AG	GG	AG	AG	AG	GG	GG	AG	GG	AG	AG	GG	GG	AG	AG
solcap_snp_c1_14641	AA	AA	AA	AA	AA	AA	AA	AG	AA	AA	AA	AA	AG	AA	AG	AA	AG	AA	AG	AA	AG	AG	AA	AG	AA	AA	AG	AA	AA	AG	AA	AA	AA	AA	AA	AA	AG	AA	AA	AA	AG	AA	AA	AA	AG	AA	AA	AA	AA
solcap_snp_c1_14643	AA	AA	AA	AA	AA	AA	AA	AG	AA	AA	AG	AA	AG	AA	AG	AA	AG	AA	AG	AA	AG	AG	AA	AG	AA	AA	AG	AA	AA	AG	AA	AA	AA	AA	AA	AA	AG	AA	AA	AA	AG	AA	AA	AA	AG	AA	AA	AA	AA
solcap_snp_c1_14644	GG	GG	GG	GG	GG	GG	GG	AG	GG	GG	AG	GG	AG	GG	AG	GG	AG	GG	AG	GG	AG	AG	GG	AG	GG	GG	AG	GG	GG	AG	GG	GG	GG	GG	GG	GG	AG	GG	GG	GG	AG	GG	GG	GG	AG	GG	GG	GG	GG
solcap_snp_c1_14645	CC	TC	CC	TC	CC	TC	CC	TC	TC	CC	CC	CC	TC	TC	CC	TC	CC	TC	TC	TC	TC	TC	TC	TC	TC	TC	TC	TC	TC	CC	TC	TC	CC	TC	TC	CC	TC	TC	TC	TC	TC	CC	CC	TT	TC	TC	CC	TC	TC
solcap_snp_c1_14648	CC	AC	AC	AC	AC	AC	AA	AC	AC	AC	AA	AC	AC	--	AC	AC	--	AC	--	AC	AC	--	CC	AC	AC	AC	AC	AC	AC	AC	AC	AC	AA	AC	AC	AA	AC	AC	AC	AC	AC	AC	AA	AC	AC	AC	AA	AC	AC
solcap_snp_c1_14649	GG	AA	AA	AG	AG	AG	AA	AA	AA	AA	AA	AA	--	AG	AG	AG	AG	AG	AA	AG	AG	AA	AG	AG	AG	AG	AA	AG	AA	AA	AG	AG	AA	AG	AG	AA	AA	AG	AA	AA	AA	AA	AA	AA	AG	AA	AA	AG	AG
solcap_snp_c1_14650	GG	AG	GG	GG	AG	AG	GG	GG	GG	GG	GG	GG	GG	GG	AG	AG	AG	GG	GG	GG	GG	GG	GG	GG	GG	GG	GG	GG	GG	GG	GG	GG	GG	GG	GG	GG	GG	GG	GG	GG	GG	GG	AA	GG	GG	GG	GG	GG	GG
solcap_snp_c1_14654	GG	AG	GG	AG	AG	AG	AA	AG	AG	--	AA	AG	--	AG	AG	AG	AG	AG	--	AG	AG	AG	GG	AG	AG	AG	AG	--	AG	AG	AG	AG	AA	--	AG	AA	AG	AG	AG	AG	AG	AG	AA	AG	AG	AG	AA	AG	GG
solcap_snp_c1_14663	CC	CC	CC	CC	CG	CC	GG	CG	CG	CC	CC	CG	CG	CG	CC	CG	CG	CG	CC	CG	CC	CC	CG	CC	CG	CG	CC	CC	CC	CC	CG	CG	GG	CG	CC	CC	CC	CG	CC	CC	CC	CC	CC	CG	CC	CG	CG	CG	CC
solcap_snp_c1_14664	GG	AG	AG	AG	AG	AA	AA	AG	AG	AG	AA	AA	AG	AG	AG	AG	AG	AG	--	AG	AG	AG	AG	AG	AG	AG	AG	AG	AG	AG	AA	AA	AA	--	AG	AA	AG	AG	AG	AG	AG	AG	AA	AG	AG	AG	AA	AG	GG
solcap_snp_c1_14668	CC	TC	CC	TC	TC	TC	TC	TC	CC	CC	CC	TC	TC	TC	CC	--	TC	TC	TC	TC	TC	CC	TC	TC	TC	TC	TC	TC	TC	TC	TC	TC	TT	CC	CC	CC	TC	TC	--	TC	TC	TC	TT	CC	TC	CC	TT	TC	TC
solcap_snp_c1_14669	TT	TT	TC	TT	TT	--	TT	TT	TT	TC	TT	TC	TC	TT	TC	TC	TT	TT	TT	TT	TT	TT	TT	TT	TT	TT	TT	TT	TC	TT	TT	TT	TT	TC	TT	TT	TT	TT	TT	TT	TC	TT	TT	TT	TT	TT	TT	TT	TT
solcap_snp_c1_14674	AA	AA	AA	AG	AA	AA	AG	AG	AA	AA	AA	AA	AA	AA	AA	AA	AA	AA	AG	AG	AG	AA	AG	AG	AA	AA	AA	AG	AA	AG	AG	AG	AA	AA	AG	AA	AA	AG	AA	AA	AA	AG	AA	AG	AA	AA	AA	AG	AG
solcap_snp_c1_14676	GG	AG	GG	AG	AG	AG	AG	AG	GG	GG	GG	--	AG	AG	GG	AG	AG	AG	AG	AG	AG	GG	AG	AG	AG	AG	AG	AG	AG	AG	AG	AG	AG	GG	AG	GG	AG	AG	AG	AG	AG	AG	AA	AG	AG	GG	AA	AG	AG
solcap_snp_c1_1468	GG	AA	GG	AG	AG	AG	AG	AG	AG	AG	AG	AG	AG	AG	AG	AG	AG	GG	AG	AG	AG	AG	AG	AG	AG	AG	AA	AG	AA	AG	AA	AA	AA	AG	AG	AA	AG	AG	AG	AG	AG	AG	AA	AG	AG	AA	AA	AG	AG
solcap_snp_c1_14683	GG	AG	GG	GG	AG	GG	AG	AG	AG	AG	AG	GG	AG	AG	AG	AG	AG	GG	AG	GG	AG	AG	AG	AG	AG	AG	GG	AG	AG	AG	GG	GG	AA	GG	AG	AA	AG	AG	GG	AG	AG	AG	AA	AG	AG	--	AG	AG	AG
solcap_snp_c1_14684	AA	AA	AA	AG	AA	AA	AA	--	AA	AG	AA	AA	AA	--	AA	AA	AG	AG	AG	AG	AG	AA	AG	AG	AG	AA	AG	AG	AA	AG	AA	AA	AA	AG	AG	AA	AG	AG	AA	AA	AA	AA	AA	--	AG	AG	AA	AA	--
solcap_snp_c1_1470	GG	AG	GG	AG	AG	AG	GG	AG	AG	AG	GG	GG	AG	AG	AG	AG	AG	GG	AG	AG	AG	AG	AG	AG	AG	AG	--	AG	AA	AG	AG	AG	GG	AG	AG	GG	AG	AG	AG	AG	AG	AG	GG	AG	AG	AA	GG	AG	AG
solcap_snp_c1_14700	AA	AA	AA	AG	AA	AA	AA	AG	AG	AG	AA	AA	AA	AA	AA	AA	AA	AG	AG	AG	AG	AG	AG	AG	AG	AG	AA	AG	AA	AA	AA	AA	AA	AA	AG	AA	AA	AA	AG	AG	AG	AG	AA	AG	AG	AG	AA	AA	AA
solcap_snp_c1_1473	TT	TT	TT	TT	TT	TT	TT	TT	TT	TT	TT	TT	TT	TT	TT	TT	TT	TT	TT	TT	TT	TT	TT	TT	TT	TT	TT	TT	TT	TT	TT	TT	TT	TT	TT	TT	TT	TT	TT	TT	TT	TT	TT	TT	TT	TT	TT	TT	TT
solcap_snp_c1_14759	CC	TC	CC	TC	TC	CC	CC	CC	TC	TC	CC	TC	TC	--	TC	TC	CC	TC	TC	--	TC	TC	TC	CC	CC	--	CC	TC	CC	TC	TC	TC	--	TC	--	CC	TC	TC	TC	TC	TC	TC	--	TC	TC	--	TC	TC	TC
solcap_snp_c1_14763	TT	GG	TT	TG	GG	TG	TG	TG	TG	TG	GG	TG	TG	TG	TG	TG	GG	GG	TG	GG	TG	TG	TG	TG	GG	TG	TG	GG	GG	TG	GG	GG	GG	TG	GG	GG	GG	TG	TG	TG	TG	TG	GG	GG	TG	TG	GG	TG	TG
solcap_snp_c1_14767	GG	AG	GG	AG	AG	GG	GG	GG	GG	AG	AA	AG	GG	AG	GG	AG	GG	AG	AG	GG	AG	AG	AG	GG	GG	GG	GG	GG	GG	AG	AG	AG	AA	AG	AG	AA	AG	AG	AG	AG	AG	AA	AA	AG	AG	AG	AA	AG	AG
solcap_snp_c1_14770	TT	CC	CC	TT	TC	TC	CC	TC	TC	TC	CC	TC	TT	TT	TC	TC	TC	TT	TC	CC	TC	TC	TT	TC	TC	TT	TC	--	TC	TC	TC	TC	CC	TC	TC	CC	TC	TC	TC	TC	TC	TC	CC	TC	TT	--	CC	TT	--
solcap_snp_c1_14778	CC	TC	CC	TT	TT	TC	TT	CC	TC	TC	TT	--	TC	TT	TC	TC	TC	TT	TT	TC	TC	TT	TC	TC	TC	TC	TC	TC	TT	TT	TT	--	TT	TC	TC	--	TC	TC	TC	TC	TT	TC	TT	TC	TT	TC	TT	TC	TC
solcap_snp_c1_14783	GG	AG	GG	AG	AG	AG	GG	GG	GG	GG	GG	AG	GG	AG	GG	GG	GG	AG	GG	GG	AG	--	GG	GG	GG	AG	GG	GG	GG	AG	AG	AG	AA	GG	GG	--	AG	GG	GG	AG	GG	GG	AA	GG	AG	GG	AA	GG	--
solcap_snp_c1_14800	CC	CC	CC	CC	CC	CC	CC	TC	CC	CC	CC	CC	TC	CC	CC	CC	TC	CC	TC	CC	CC	TC	CC	TC	CC	CC	TC	CC	CC	TC	CC	CC	CC	CC	CC	CC	TC	CC	CC	CC	TC	CC	CC	CC	CC	CC	CC	TC	CC
solcap_snp_c1_14801	TT	TT	TT	TT	TT	TT	TT	TC	TT	TT	TT	TT	TC	TT	TT	TT	TC	TT	TC	TT	TT	TC	TT	TC	TT	TT	TC	TT	TT	TC	TT	TT	TT	TT	TT	TT	TC	TT	TT	TT	TC	TT	TT	TT	TT	TT	TT	TC	TT
solcap_snp_c1_14802	TT	TT	TT	TT	TT	AT	TT	AT	AT	TT	TT	AT	TT	TT	AT	AT	AT	TT	AT	AT	AT	AT	AT	AT	AT	AT	TT	AT	TT	AT	TT	TT	TT	AT	AT	TT	AT	TT	AT	TT	AT	TT	TT	AT	AT	TT	TT	TT	AT
solcap_snp_c1_1481	CC	TC	CC	TC	TC	CC	CC	CC	CC	CC	CC	CC	TC	TC	TC	CC	CC	TC	TC	CC	CC	TC	CC	CC	CC	CC	CC	CC	CC	CC	CC	CC	CC	TC	CC	--	TC	TC	CC	TC	CC	CC	CC	CC	TC	CC	CC	TC	CC
solcap_snp_c1_14813	TT	CC	TC	TC	TC	CC	TC	CC	CC	TC	CC	CC	TC	TC	TC	TC	CC	TC	TC	TC	TC	TC	TC	CC	CC	CC	TC	CC	TC	TC	CC	CC	CC	CC	CC	CC	TC	CC	TC	TC	TC	TC	CC	CC	TC	TC	CC	TC	TC
solcap_snp_c1_14823	--	--	TT	TC	TC	TC	TT	TT	TT	TT	--	TT	TT	TT	TT	TC	TC	TT	TT	TT	TT	TT	TT	TC	TT	TT	--	TT	TT	TT	CC	TC	TT	TT	TT	TT	TC	TT	TT	TT	TT	TC	CC	TC	TT	TT	TT	TT	TT
solcap_snp_c1_14836	TT	GG	GG	TG	GG	GG	GG	GG	TG	TG	GG	GG	TG	TG	TG	TG	GG	GG	TG	TG	GG	GG	GG	GG	GG	TG	TG	GG	TG	GG	GG	GG	GG	GG	GG	GG	GG	GG	GG	TG	TG	GG	GG	GG	TG	GG	GG	TG	TG
solcap_snp_c1_14839	GG	GG	TG	TG	GG	GG	GG	TG	GG	GG	GG	GG	TG	GG	GG	GG	TG	GG	TG	GG	GG	--	TG	TG	TG	GG	TG	GG	GG	--	GG	GG	GG	TG	GG	GG	TG	GG	TG	GG	TG	TG	GG	GG	GG	TG	GG	TG	TG
solcap_snp_c1_14840	TT	TT	TT	TT	TC	TT	TT	TC	TT	TT	TT	TT	TT	TT	TT	TT	TT	TC	TT	TT	TC	TT	TT	TT	TT	TT	TT	TC	TT	TT	TT	TT	TT	TC	TC	TT	TT	TT	TC	TC	TT	TT	TT	TT	TC	TC	TT	TT	TT
solcap_snp_c1_14841	GG	GG	GG	GG	GG	GG	GG	AG	GG	AG	GG	GG	GG	GG	GG	GG	GG	GG	GG	AG	GG	GG	AG	GG	AG	GG	GG	AG	AG	GG	GG	GG	GG	GG	AG	GG	GG	AG	GG	GG	GG	GG	GG	AG	GG	AG	GG	GG	GG
solcap_snp_c1_14869	AA	GG	AG	AG	AG	GG	AA	AA	AG	AG	AG	AG	AG	AG	AG	AG	AG	GG	AA	AA	AA	AG	AG	AG	AG	AG	AG	AA	AG	AG	AG	AG	GG	AG	AG	--	AG	AG	AA	AG	AG	GG	GG	AG	AG	AG	GG	AG	AG
solcap_snp_c1_14870	TT	CC	TC	TC	TC	CC	TT	TT	TC	TC	CC	TC	TC	TC	TC	TC	TC	CC	TT	TT	TT	TC	TC	TC	TC	TC	TC	TT	TC	TC	TC	TC	CC	TC	TC	CC	TC	TC	TT	TC	TC	CC	CC	TC	TC	TC	CC	TC	TC
solcap_snp_c1_14880	CC	CC	CC	TC	CC	CC	CC	CC	CC	TC	CC	CC	TC	TC	TC	CC	CC	TC	CC	CC	TC	CC	CC	CC	TC	CC	TC	CC	TC	TC	CC	CC	CC	TC	CC	CC	CC	CC	TC	TC	CC	TC	CC	CC	CC	TC	CC	CC	CC
solcap_snp_c1_14884	AA	AG	AA	AA	AG	AA	GG	AG	AG	AA	AG	AG	AG	AA	AA	AG	AA	AG	AA	AA	AA	AA	AA	AA	AA	AG	AA	AG	AA	AA	AG	AG	GG	AA	AA	AA	AA	AA	AA	AA	AA	AG	GG	AA	AA	AG	GG	AA	AA
solcap_snp_c1_14913	GG	GG	GG	GG	GG	GG	GG	AG	GG	GG	AG	GG	GG	GG	GG	GG	AG	GG	GG	GG	AG	GG	GG	AG	AG	GG	GG	AG	GG	AG	GG	GG	GG	GG	GG	--	GG	AG	GG	GG	GG	GG	GG	GG	AG	GG	GG	GG	GG
solcap_snp_c1_14929	AA	AA	AA	AA	AG	AA	AA	AA	AA	AA	AA	AA	AA	AA	AA	AA	AA	AA	AA	AA	AA	AA	AA	AA	AA	AA	AA	AA	AA	AA	AA	AA	AA	AA	AA	AA	AG	AA	AA	AA	AA	AA	GG	AG	AA	AA	AA	AA	AA
solcap_snp_c1_14931	AA	AG	AG	AG	AG	AG	GG	AA	AG	--	GG	AG	AG	GG	AG	AG	AG	AG	AG	AA	AG	AG	AA	AA	AA	AG	AG	AA	AG	AG	AG	AG	GG	--	AA	GG	AG	AG	AG	AG	AG	GG	GG	AG	AA	AG	GG	AG	AG
solcap_snp_c1_14947	CC	CC	CC	CC	CC	CC	CC	CC	CC	CC	CC	CC	CC	CC	CC	CC	CC	CC	CC	CC	CC	CC	CC	CC	CC	CC	CC	CC	CC	CC	CC	CC	CC	CC	CC	--	CC	CC	CC	CC	CC	CC	CC	CC	CC	CC	CC	CC	CC
solcap_snp_c1_1495	CC	CC	CC	CC	CC	CC	CC	CC	CC	CC	CC	CC	CC	CC	CC	CC	CC	CC	CC	CC	CC	CC	CC	CC	CC	AC	AC	CC	CC	CC	CC	CC	CC	CC	CC	CC	CC	CC	CC	CC	CC	CC	CC	CC	CC	CC	CC	CC	CC
solcap_snp_c1_14951	AA	AC	AA	AC	AC	AC	AA	AC	AC	AC	AA	AA	AC	--	AC	AC	AC	AA	--	AC	AC	AC	AC	AC	AC	AC	AC	AC	CC	AC	AC	AC	AA	AC	AC	AA	AC	AC	AC	AC	AC	AC	AA	AC	AC	--	AA	AC	AC
solcap_snp_c1_14956	CC	TC	CC	TC	TC	TC	TT	TC	TC	TC	TC	TC	TC	TC	TC	TC	TC	TC	TC	TC	TC	TC	TC	TC	TC	TC	TC	TC	TC	TC	TC	TC	TT	TC	TC	TT	TC	TC	TC	TC	TC	TC	TT	TC	TC	TC	TT	TC	CC
solcap_snp_c1_14959	AA	AA	AA	AG	AG	AA	AG	AA	AG	AA	AA	AG	AA	AA	AA	AG	AA	AA	AG	AA	AA	AG	AA	AA	AA	AG	AA	AG	AA	AG	AG	AG	--	AA	AA	AA	AA	AA	AA	AA	AA	AG	--	AA	AA	AA	--	AA	AG
solcap_snp_c1_14969	AA	AA	AA	AG	AG	AA	AA	AA	AA	AA	AA	AA	AA	AA	AA	AA	AA	AA	AA	AA	AG	AA	AA	AA	AA	AG	AA	AA	AA	AG	AA	AA	GG	AA	AA	AA	AG	AA	AA	AG	AA	AA	GG	AA	AA	AA	AA	AA	AA
solcap_snp_c1_14973	CC	TC	CC	TC	CC	CC	CC	TT	TC	TC	CC	CC	CC	TC	TC	--	TC	CC	CC	TC	TC	TC	TC	TC	TC	TC	TC	TC	TC	CC	CC	CC	CC	TC	TC	--	TC	TC	TC	TC	TC	CC	CC	TC	TC	TC	CC	TC	TC
solcap_snp_c1_14975	GG	AG	GG	AG	GG	GG	GG	AA	AG	AG	GG	GG	GG	AG	AG	AG	AG	GG	GG	AG	AG	AG	AG	AG	AG	AG	AG	AG	AG	GG	GG	GG	GG	AG	AG	GG	AG	AG	AG	AG	AG	GG	GG	AG	AG	AG	GG	AG	AG
solcap_snp_c1_15006	GG	GG	GG	GG	GG	GG	GG	GG	AG	GG	GG	GG	AG	GG	GG	GG	GG	AG	GG	GG	GG	AG	GG	GG	AG	AG	GG	GG	AG	AG	GG	GG	GG	AG	GG	GG	GG	GG	GG	GG	GG	GG	GG	GG	GG	GG	GG	AG	GG
solcap_snp_c1_15012	TT	CC	TT	TT	TC	TC	CC	TT	TC	TT	CC	CC	TC	TC	TT	TC	TC	TC	TC	TC	TC	TC	TC	TT	--	TC	TT	TC	--	--	TC	TC	CC	TC	TC	CC	TC	TT	TC	TC	TC	TC	CC	TC	TC	TC	CC	TC	TC
solcap_snp_c1_15034	GG	TG	GG	TG	TG	GG	GG	GG	GG	TG	TT	TG	GG	TG	GG	TG	GG	TG	TG	GG	TG	TG	TG	GG	GG	GG	GG	GG	GG	TG	TG	TG	TT	TG	TG	TT	TG	TG	TG	TG	TG	TT	TT	TG	TG	TG	TT	TG	TG
solcap_snp_c1_1504	TT	CC	TT	TC	CC	TC	CC	TT	TC	TT	TC	TC	--	--	TC	--	TC	TC	TC	--	--	TC	--	TC	TC	TC	TC	TT	--	TC	TC	CC	CC	TC	TC	CC	--	TC	TC	--	TC	TC	CC	TC	TT	--	CC	--	TC
solcap_snp_c1_15042	AA	AG	AG	AA	AG	AA	GG	AG	AG	AG	GG	GG	--	--	AA	--	AG	AG	AG	AG	AG	AA	--	AG	AG	AG	--	--	AG	AA	AG	AG	GG	AG	AG	--	AG	AG	AG	AG	AG	GG	GG	AG	AG	AG	AA	AG	GG
solcap_snp_c1_15043	CC	CC	CC	CC	CC	CC	CC	CC	CC	CC	CC	CC	CC	CC	CC	--	CC	CC	CC	CC	CC	CC	CC	CC	CC	CC	CC	CC	CC	TC	CC	CC	CC	CC	CC	CC	CC	CC	CC	CC	CC	CC	CC	CC	CC	CC	CC	CC	CC
solcap_snp_c1_15044	CC	TT	TT	TC	TC	TT	TT	--	TC	TC	TT	TT	TC	TC	TC	TC	TC	TC	TC	TC	TC	TC	TT	TC	TC	TC	TC	TC	TC	TC	TT	TT	TT	TC	TC	TT	TC	--	TC	TC	TC	TT	TT	TC	TC	TC	TT	TC	TC
solcap_snp_c1_15045	CC	GG	CC	CG	CG	CG	CG	CG	CG	CG	GG	CG	CG	CG	CG	CG	CG	CG	CG	CG	CG	CG	CG	CG	CG	CG	CG	CG	CG	CG	GG	GG	GG	CG	CG	GG	CG	CG	CG	CG	CG	GG	GG	CG	CG	CG	GG	CG	CG
solcap_snp_c1_15046	AA	AA	AA	AA	AA	AA	AA	AA	AA	AG	AA	AA	AA	AA	AA	AA	AG	AA	AA	AA	AA	AA	AG	AA	AA	AG	AG	AA	AA	AG	AA	AA	AA	AG	AG	AA	AG	AG	AG	AG	AG	AA	AA	AA	AG	AG	AA	AA	AA
solcap_snp_c1_15048	TT	CC	TC	TC	TC	CC	TC	TC	TC	TC	CC	TC	--	TC	TC	TC	--	TC	--	--	TC	TC	--	TC	TC	TC	TC	--	TC	TC	CC	CC	CC	TC	--	CC	TC	TC	--	--	TC	CC	CC	TC	TC	TC	CC	--	TC
solcap_snp_c1_15061	GG	GG	GG	GG	AG	GG	GG	AG	GG	AG	GG	GG	AG	GG	GG	--	AG	AG	AG	GG	GG	AG	AG	GG	GG	AG	AG	GG	AG	AG	GG	GG	GG	GG	GG	GG	AG	AG	AG	GG	AG	AG	GG	AG	AG	--	GG	AG	AG
solcap_snp_c1_15081	GG	GG	GG	GG	GG	GG	GG	GG	AG	GG	GG	GG	GG	AG	GG	GG	AG	AG	GG	GG	GG	GG	AG	GG	AG	AG	GG	GG	GG	GG	GG	GG	GG	GG	AG	GG	GG	GG	GG	GG	AG	AG	GG	GG	GG	GG	GG	AG	AG
solcap_snp_c1_15085	CC	CC	CC	CC	CC	CC	CC	CC	CC	CC	CC	CC	CC	CC	TC	CC	CC	TC	TC	CC	CC	TC	CC	CC	CC	CC	CC	CC	TC	TC	CC	CC	CC	TC	CC	CC	TC	CC	TC	TC	TC	TC	CC	CC	CC	TC	CC	CC	TC
solcap_snp_c1_151	AA	AG	AG	GG	AA	AA	AA	AA	AG	AG	AA	AA	AG	AG	AG	AA	AG	AA	AG	AG	AG	AG	AG	AA	AA	AG	AG	AG	AG	AG	AA	AA	AA	AA	AG	AA	AG	AG	AG	AG	AG	AG	AA	AA	GG	AG	AA	AG	AG
solcap_snp_c1_15106	TT	TT	TT	TT	TT	TT	TT	TT	TT	TT	TT	TT	TT	TT	TC	TC	TT	TT	TT	TT	TT	TT	TT	TT	TT	TT	TC	TT	TT	TC	TT	TT	TT	TC	TT	TT	TT	TT	TT	TC	TT	TC	TT	TT	TT	TT	TT	TT	TT
solcap_snp_c1_1511	CC	CC	CC	CC	CC	CC	CC	CC	CC	CC	CC	CC	CC	CC	CC	CC	CC	CC	CC	CC	CC	CC	CC	CC	CC	CC	CC	CC	CC	CC	CC	CC	CC	CC	CC	--	CC	CC	CC	CC	CC	CC	CC	CC	CC	CC	CC	CC	CC
solcap_snp_c1_15123	GG	GG	AG	GG	GG	GG	GG	AA	GG	--	GG	AG	GG	GG	GG	GG	GG	AG	AG	AG	GG	AG	AG	AG	AG	AG	AG	GG	AG	AG	GG	GG	GG	AG	GG	GG	AG	AG	AG	GG	AG	GG	GG	AG	GG	GG	GG	AG	AG
solcap_snp_c1_15175	TT	TT	TT	TT	TC	TT	TT	TT	TT	TT	TT	TT	TT	TT	TT	TT	TC	TT	TC	TT	TC	TT	TT	TT	TT	TT	TT	TT	TT	TT	TT	TT	TT	TT	TT	TT	TT	TT	TC	TT	TC	TT	TT	TT	TC	TT	TT	TT	TT
solcap_snp_c1_15178	AA	AG	AA	AG	AG	AG	AG	AA	AG	AA	GG	GG	AG	AG	AG	AG	AG	--	AA	AG	AA	AA	AA	AG	AG	AA	AG	AA	AG	AA	GG	GG	GG	AG	AG	GG	AG	AG	AG	AA	AA	AG	GG	AA	AG	AA	GG	AG	AA
solcap_snp_c1_15189	AA	AA	AG	AA	AG	AG	AA	AA	AA	AA	AA	AG	AA	AG	AA	AA	AA	AG	AA	AA	AG	AG	AA	AA	AA	AA	AA	AA	AG	AG	AA	AA	AA	AA	AA	AA	AA	AA	AA	AA	AG	AA	AA	AA	AA	AA	AA	AA	AA
solcap_snp_c1_15191	GG	AG	GG	GG	AG	GG	GG	GG	GG	GG	GG	GG	GG	GG	AG	AG	AG	GG	GG	GG	GG	GG	GG	GG	GG	GG	GG	GG	AG	GG	GG	GG	GG	GG	GG	GG	GG	GG	AG	AG	GG	GG	AA	GG	GG	GG	AG	GG	GG
solcap_snp_c1_15192	AA	CC	AC	AC	AC	AC	CC	AC	AC	AC	CC	AC	AA	--	AC	AC	AC	--	AC	AC	AC	AC	AC	AC	AC	--	AC	CC	--	AC	CC	CC	CC	--	CC	CC	AC	AC	AC	AC	AC	CC	CC	AC	AC	AC	CC	--	--
solcap_snp_c1_15204	TT	TT	TC	--	TC	TT	TT	TT	TC	TC	TT	TT	TT	TC	TT	TT	TC	TC	TC	TC	TC	TC	TT	TC	TC	TT	TT	TC	TC	TT	TT	TT	TT	TC	TT	TT	TC	TT	TT	TT	TT	TC	TT	TC	TT	TC	TT	TT	TC
solcap_snp_c1_15213	CC	TC	TC	CC	TC	CC	TC	TC	CC	TC	CC	CC	TC	CC	TC	CC	TC	CC	CC	CC	TC	TC	CC	TC	TC	CC	TC	CC	TC	TC	CC	TC	TT	CC	TC	CC	TC	TC	TC	TC	TC	TC	CC	CC	TC	CC	CC	CC	TC
solcap_snp_c1_15218	TT	TT	CC	TC	TT	CC	TT	TC	TC	TT	CC	TT	TT	TC	TC	TC	TC	TC	TC	TC	TC	TC	TC	TC	TC	TC	TC	TC	TC	TT	TT	TT	TT	TC	TT	CC	TC	TC	TT	TT	TC	TC	TT	TC	TC	TC	TT	TC	TT
solcap_snp_c1_15219	AA	AA	AA	AG	AG	AA	AG	AG	AG	AG	GG	AA	AA	AG	AG	AG	AG	AA	AG	AG	AG	AG	AG	AG	AG	AG	GG	AG	AG	AG	AG	AG	AA	--	AG	AA	GG	AG	AG	AG	AG	AA	AA	AG	AG	AG	AA	AG	AG
solcap_snp_c1_15225	GG	GG	AA	AG	AG	AG	AG	AG	AA	AG	AA	GG	GG	AG	--	GG	--	GG	AG	AG	AG	AG	GG	AG	AG	AG	AG	AG	GG	AG	AG	AG	GG	AG	AG	AA	AG	--	AG	AG	AG	GG	GG	--	AG	AG	GG	AG	AG
solcap_snp_c1_15233	TT	TT	TT	TC	TT	TT	TT	TT	TC	TC	TT	TT	TT	TT	TC	TT	TT	TT	TT	TT	TT	TT	TT	TT	TT	TC	TT	TC	TT	TC	TT	TT	TT	TT	TT	TT	TT	TT	TC	TT	TT	TT	TT	TT	TT	TT	TT	TT	TC
solcap_snp_c1_15235	GG	AA	AA	AA	AG	AG	--	AG	AG	AG	AA	AG	AG	--	AA	AG	AG	AG	AA	AG	AG	AG	--	AG	AG	AA	AG	AA	AG	AG	AG	AA	AA	--	AG	AA	AG	AG	AG	AG	AG	AA	AA	AG	AG	AG	AA	--	AA
solcap_snp_c1_15237	GG	AA	AG	AG	AG	AG	AA	AG	AA	AG	AA	AG	AG	AG	AG	AA	AG	AA	AG	AG	AG	AG	AA	AG	AG	AG	AA	AG	AG	AG	AA	AA	AA	AG	AG	AA	AA	AG	AG	AG	--	AA	AA	AA	AG	AG	AA	AG	AG
solcap_snp_c1_15241	TT	CC	TT	TC	TC	TC	CC	TC	--	TC	CC	TC	TC	TC	TC	TC	--	TC	TC	TT	TC	TC	TC	TC	TC	TC	TC	TC	TT	TT	TC	TC	CC	TC	TT	CC	TC	TC	TC	TT	TC	TC	CC	TC	TC	TC	CC	TC	TT
solcap_snp_c1_15249	GG	AA	AG	AG	--	AG	AA	AG	AG	AG	AA	AG	GG	AG	AG	AG	AG	AG	AG	AG	AG	AG	--	AG	--	AG	AG	AA	AG	--	AA	AA	AA	GG	AA	AA	AG	AG	AG	AG	AG	AA	AA	AG	--	AG	AA	GG	AG
solcap_snp_c1_15260	AA	GG	AA	--	AG	AG	GG	AG	AG	AG	GG	--	AG	AG	AG	AG	AG	--	AG	AG	AG	--	AG	AG	--	AG	AG	AG	AG	AG	GG	GG	GG	AG	AG	GG	AG	AG	AG	AG	AG	AG	GG	AG	GG	AG	GG	AG	AG
solcap_snp_c1_15292	GG	AG	GG	AG	GG	AG	GG	AG	GG	AG	GG	GG	GG	AG	GG	AG	GG	AG	AG	AG	AG	AG	GG	AG	AG	AG	GG	AG	AG	--	AG	AG	GG	AG	AG	AA	AG	GG	AG	AG	AG	GG	GG	GG	AG	AG	GG	GG	AG
solcap_snp_c1_15298	CC	CC	CC	CC	TC	CC	CC	CC	CC	CC	CC	CC	CC	CC	TC	TC	TC	CC	CC	CC	CC	CC	CC	CC	CC	CC	CC	CC	TC	CC	CC	CC	CC	CC	CC	CC	CC	CC	TC	TC	CC	CC	CC	CC	CC	CC	CC	CC	CC
solcap_snp_c1_15314	AA	GG	AG	--	--	AG	GG	AA	AG	--	GG	AG	AA	AG	--	--	AG	AA	AG	--	AA	AG	AG	AG	--	AA	AG	GG	AG	AG	GG	GG	GG	AG	GG	GG	--	AG	AG	AG	AA	GG	GG	--	--	AA	GG	AG	AG
solcap_snp_c1_15323	AA	AG	--	AG	AG	GG	GG	GG	AG	AG	GG	GG	GG	AG	--	GG	AG	AG	AG	AG	AG	AG	AG	AG	--	AG	AG	AG	--	--	GG	GG	GG	AG	AG	--	AG	AG	--	AG	AG	AG	GG	AG	AG	AG	GG	AG	AG
solcap_snp_c1_15330	AA	AA	AA	AA	AG	AA	AA	AA	AG	AA	AA	AA	AA	AG	AG	AA	AG	AG	AG	AA	AA	AG	AG	AA	AA	AA	AA	AA	AA	AG	AA	AA	AA	AG	AA	AA	AG	AA	AG	AA	AG	AA	AA	AG	AG	AG	AA	AA	AG
solcap_snp_c1_15333	CC	TC	TT	TC	CC	TC	TC	TC	TC	TC	CC	CC	CC	TC	TC	TC	TC	TC	TC	TC	TC	TC	CC	TC	TC	TC	CC	TC	CC	CC	TC	CC	CC	TC	CC	CC	CC	TC	TC	TC	CC	TC	CC	TT	TC	TC	CC	CC	TC
solcap_snp_c1_15351	AA	AG	AA	--	AG	AG	AA	AA	AA	AA	GG	AA	AA	AA	AA	AA	AA	AA	AA	AA	AG	AA	AA	AA	AA	AG	AA	AA	AA	AG	AA	AA	AG	AA	AA	GG	AG	AA	AA	AG	AG	AA	GG	AA	AA	AA	GG	AA	AA
solcap_snp_c1_15353	GG	GG	CG	CG	CG	CG	GG	CG	GG	CG	GG	GG	CG	GG	CG	CG	CG	GG	CG	CG	CG	CG	CG	CG	CG	GG	CG	CG	CG	CG	CG	CG	GG	CG	CG	GG	CG	CG	--	CG	CG	CG	GG	CG	CG	GG	GG	CG	CG
solcap_snp_c1_1536	GG	AG	GG	AG	AG	AG	AA	GG	GG	AG	GG	AG	GG	AG	GG	AG	AG	GG	AG	GG	AG	AG	GG	GG	GG	AG	AG	GG	GG	AG	AG	AG	AA	GG	GG	GG	GG	GG	GG	GG	AG	AG	AA	AG	GG	GG	AA	AG	AG
solcap_snp_c1_15371	TT	TC	TT	TT	TC	TC	TC	TC	TC	TT	CC	TC	TC	TC	TC	TC	TC	TC	TT	TT	TC	TT	TC	TT	TC	TC	TC	TC	TC	TC	CC	TC	CC	TT	TC	CC	TC	TC	TC	TC	TC	TC	CC	TC	TC	--	CC	TC	TC
solcap_snp_c1_15374	TT	TT	TT	TT	TT	TT	TT	TT	TT	TT	TT	TT	TT	TT	TC	TC	TT	TT	TT	TT	TT	TT	TC	TT	TT	TC	TT	TT	TT	TC	TT	TT	TT	TT	TC	--	TC	TT	TC	TT	TT	TC	TT	TC	TT	--	TT	TT	TT
solcap_snp_c1_1539	GG	GG	GG	GG	TG	GG	GG	GG	TG	GG	TG	GG	TG	TG	TG	GG	GG	GG	TG	--	GG	TG	--	TG	TG	TG	GG	GG	TG	TG	GG	GG	GG	TG	TG	GG	GG	TG	TG	GG	TG	GG	GG	TG	GG	TG	GG	TG	GG
solcap_snp_c1_15404	GG	AG	AG	--	AG	GG	GG	GG	GG	GG	AG	GG	GG	GG	GG	--	--	GG	GG	GG	--	GG	GG	--	GG	GG	GG	GG	GG	GG	GG	AG	GG	GG	GG	GG	AG	GG	GG	GG	GG	GG	AA	GG	GG	GG	AG	GG	GG
solcap_snp_c1_15416	GG	AA	GG	AG	AA	AG	AA	AG	AG	AG	AA	AG	AG	AG	AA	AG	AA	AA	AG	AA	AG	AG	AG	AG	AA	AG	AG	AA	AA	AG	AA	AA	AA	AG	AA	AA	AA	AG	AG	AG	AG	AG	AA	AA	AG	AG	AA	AG	AA
solcap_snp_c1_15425	GG	AG	AG	AG	--	AG	AA	AG	GG	AG	AA	AG	AG	--	AG	--	AG	AG	--	--	AG	AG	AG	--	AG	AG	AG	AG	AG	AG	AG	AG	AA	AG	AG	AA	AG	AG	--	AG	AG	--	AA	AG	AG	AG	AA	AG	AG
solcap_snp_c1_15452	TT	TT	TT	TT	TG	TT	TT	TT	TT	TT	TT	TT	TT	TT	TT	TG	TG	TT	TT	TT	TT	TT	TT	TT	TT	TT	TT	TT	TT	TT	TT	TT	TT	TT	TT	--	TT	TT	TT	TT	TT	TT	GG	TT	TT	TT	TG	TT	TT
solcap_snp_c1_15456	AA	AC	AC	AC	AA	AA	AA	AC	AC	AC	AA	AA	--	AC	AA	AC	AC	AC	AC	--	--	AC	AC	AC	AC	AC	--	AC	AC	AC	AC	AC	AA	AA	AA	AA	AC	AC	AC	AC	AC	AA	AA	AC	--	AC	AA	AC	AC
solcap_snp_c1_15462	GG	AA	AA	AG	AG	AA	AA	AG	AG	--	AA	AA	AA	AG	AG	AG	AG	AG	AA	AG	--	AA	AG	AG	AA	AA	AG	AG	AG	AG	AA	AA	AA	AG	AA	AA	AG	--	AG	AG	AA	AG	AA	AG	AG	AG	AA	AG	AG
solcap_snp_c1_15470	AA	AC	AA	AC	AC	AA	CC	AC	AC	AA	AA	--	AC	--	AC	AC	AC	--	AC	AC	AC	AC	AC	AC	--	AC	AC	AC	AC	AC	AA	AA	AA	AC	AC	AA	AC	AC	AA	AA	AA	AC	AA	AC	AA	--	AA	AC	AC
solcap_snp_c1_15481	AA	TA	AA	AA	AA	AA	AA	TA	AA	TA	AA	AA	AA	TA	TA	TA	AA	TA	AA	TA	AA	AA	AA	AA	TA	TA	TA	AA	AA	AA	AA	AA	AA	TA	AA	AA	AA	TA	AA	AA	TA	AA	AA	TA	TA	AA	AA	TA	AA
solcap_snp_c1_15484	GG	GG	GG	AG	AG	GG	GG	GG	GG	GG	GG	GG	AG	GG	AG	AG	AG	GG	AG	GG	AG	AG	GG	AG	GG	AG	AG	GG	AG	AG	GG	GG	AG	AG	GG	GG	AG	GG	--	GG	--	--	GG	GG	AG	GG	GG	GG	AG
solcap_snp_c1_15485	GG	AA	GG	AG	--	AG	AA	AG	AG	AA	AA	AG	AG	AA	AG	AA	AG	GG	AG	AG	AA	AG	AG	AG	AG	AA	AA	AG	AG	AG	AG	AG	AA	AG	AG	AA	AG	AG	AA	AG	AA	AA	AA	AG	AG	AG	AA	AG	AA
solcap_snp_c1_15495	TT	CC	TT	TT	TT	TT	--	TT	CC	TC	--	TT	TC	TC	TC	TC	TC	CC	TC	TC	TT	TT	TC	TC	TC	CC	TC	TC	CC	TC	TT	TT	--	TC	CC	--	TC	TC	TC	TC	TC	TC	--	TC	TC	TC	--	TC	TT
solcap_snp_c1_15505	CC	AC	CC	CC	CC	CC	--	AC	CC	AC	CC	AA	--	AA	AA	CC	AC	AC	AC	AC	AC	AC	AA	AC	--	AC	--	AC	AC	AC	CC	CC	--	AC	AC	--	AC	AC	AC	CC	AC	AC	CC	AA	AC	AC	CC	AC	AC
solcap_snp_c1_1551	CC	CC	CC	AC	AC	CC	CC	CC	AC	CC	CC	CC	AC	CC	AC	AC	CC	CC	AC	CC	CC	AC	CC	AC	CC	AC	AC	CC	AC	AC	CC	CC	CC	CC	CC	CC	AC	CC	AC	AC	AC	AC	CC	CC	CC	CC	CC	CC	CC
solcap_snp_c1_15513	GG	AG	GG	GG	GG	GG	GG	GG	GG	GG	GG	AG	GG	AG	GG	GG	GG	GG	GG	GG	GG	AG	GG	GG	GG	AG	GG	GG	GG	AG	GG	GG	GG	AG	GG	GG	AG	GG	GG	GG	AG	AG	GG	GG	GG	GG	GG	GG	GG
solcap_snp_c1_15521	CC	CC	CC	CC	CC	CC	CC	TC	TC	TC	CC	CC	CC	CC	CC	--	CC	CC	CC	TC	CC	CC	TC	TC	CC	--	CC	CC	--	TC	CC	CC	CC	CC	TC	CC	CC	CC	TC	CC	--	CC	CC	TC	CC	CC	CC	CC	TC
solcap_snp_c1_15534	TT	TT	TT	TG	TT	TT	TT	TT	TT	TT	TT	TT	TT	TT	TT	TG	TT	TT	TT	TT	TT	TT	TT	TT	TT	TT	TT	TT	TT	TG	TT	TT	--	TT	TT	TT	TT	TT	TT	TT	TT	TT	TT	TT	TT	TT	--	TT	TG
solcap_snp_c1_15547	AA	AG	AG	AG	AG	AG	AA	AG	AG	AG	AA	AA	AG	AG	--	AG	AG	AG	GG	AG	AG	AG	AG	AG	AG	AA	AG	GG	GG	GG	AG	AG	AA	AG	AG	AA	AG	AG	AG	AG	AG	AG	AA	--	AG	--	AA	AG	GG
solcap_snp_c1_15551	AA	--	AA	AA	GG	AA	--	AA	AA	AA	--	AA	AA	AA	AA	AA	AA	AA	AA	AA	AG	AG	AA	AA	AA	AA	AA	--	AG	AG	--	--	--	AA	--	--	AA	AA	AA	AA	AG	--	--	AA	AA	AA	--	AA	AA
solcap_snp_c1_15563	AA	AG	AA	AA	AG	AG	AA	AA	AA	AA	AA	AA	AA	AA	AG	AG	AG	AA	AA	AA	AA	AA	AA	AA	AA	AA	AA	AA	AA	AA	AA	AG	AG	AA	AA	--	AA	AA	AA	AA	AA	AA	AG	AA	AA	AA	AA	AA	AA
solcap_snp_c1_15579	TT	CC	TC	TC	CC	TC	CC	--	--	TC	CC	TC	TT	TT	TC	TC	TC	TT	TC	TC	TC	--	TC	TC	TC	TC	--	TC	TC	TC	TC	TC	CC	TC	TC	TT	TC	TC	TC	TC	--	--	CC	TC	CC	TC	CC	TT	TC
solcap_snp_c1_15580	AA	GG	AA	AG	GG	AG	GG	AG	AG	AG	GG	AG	AA	AA	AG	AG	--	AA	AG	--	AG	--	AG	AG	--	AG	AG	AG	--	--	AG	AG	GG	AG	AG	GG	AG	AG	AG	AG	--	AG	GG	AG	GG	AG	GG	AA	AG
solcap_snp_c1_15590	GG	AG	GG	AG	GG	GG	GG	AG	AG	AG	GG	GG	AG	AG	--	AG	--	AG	AG	AG	AG	AG	--	GG	GG	GG	AG	AG	AG	AG	GG	GG	GG	--	GG	GG	GG	AG	AG	AA	AG	AG	--	AG	AG	GG	GG	AG	AG
solcap_snp_c1_15594	CC	CC	CC	AC	CC	CC	CC	CC	CC	CC	CC	CC	CC	CC	AC	AC	AC	CC	CC	CC	AC	AC	AC	AC	AC	AC	AC	CC	CC	CC	CC	CC	CC	AC	AC	--	AC	AC	CC	CC	AC	CC	CC	AC	AC	CC	CC	AC	CC
solcap_snp_c1_15596	CC	CC	CC	CC	CC	CC	CC	CC	CC	CC	CC	CC	CC	CC	TC	TC	TC	CC	CC	CC	CC	CC	CC	CC	CC	CC	CC	CC	CC	CC	CC	CC	CC	CC	CC	CC	CC	CC	CC	CC	CC	CC	CC	CC	CC	CC	CC	CC	CC
solcap_snp_c1_156	CC	TT	CC	CC	TC	TC	TC	--	TC	CC	TT	--	CC	TC	TC	TC	TC	CC	CC	TC	TC	TC	--	--	TC	TC	TC	TC	TC	--	TC	TT	TT	TC	TC	TT	TC	TC	TC	TC	TC	TC	TT	TC	TC	TC	TT	TC	TC
solcap_snp_c1_15606	GG	GG	GG	GG	GG	GG	GG	GG	GG	GG	GG	GG	GG	GG	GG	GG	GG	GG	GG	GG	GG	GG	GG	GG	GG	AG	GG	GG	GG	GG	GG	GG	GG	GG	GG	GG	AG	GG	AG	AG	GG	GG	GG	GG	GG	GG	GG	GG	GG
solcap_snp_c1_15612	AA	AA	AC	AC	AA	AA	AA	AC	AA	AA	CC	AC	AC	AA	AA	AA	AC	AA	AA	AA	AC	AC	AA	AC	AA	AC	AC	AA	AC	AC	AA	AA	AA	AA	AC	CC	AC	AC	AC	AC	AC	AA	AA	AA	AC	AC	AA	AC	AA
solcap_snp_c1_15614	TT	TC	TT	TT	--	TT	TT	TT	TT	TT	TT	TT	TT	TT	TC	TC	TC	TT	TT	TT	TT	TT	TT	TT	TT	TT	TT	TT	TC	TT	TT	TT	TT	TT	TT	TT	TT	TT	TC	TC	TT	TT	CC	TT	TT	TT	TT	TT	TT
solcap_snp_c1_15638	TT	TT	TT	TT	TT	TT	TT	TG	TT	TT	TG	TT	TG	TT	TG	TT	TG	TT	TG	TT	TG	TG	TT	TG	TT	TT	TG	TT	TT	TG	TT	TT	TT	TT	TT	GG	TG	TT	TT	TT	TG	TT	TT	TT	TG	TT	TT	TT	TT
solcap_snp_c1_15641	GG	AG	AG	AG	AA	GG	GG	--	AG	AG	AG	GG	AA	AG	AG	AA	AA	AG	AA	AG	--	AA	AA	AA	AG	AG	AA	AG	AG	AG	AG	AG	GG	AG	--	GG	AG	AG	AG	AG	AG	--	AA	AG	AG	AG	AA	AG	AG
solcap_snp_c1_15642	AA	--	AA	AG	AA	AG	AG	AG	AA	AA	AA	AA	AA	AA	AA	AA	AA	AA	AA	AG	AG	AA	AA	AA	AA	AA	AA	AG	AG	AG	AA	AG	AA	AG	AG	AA	AA	AG	AG	AA	AG	AG	AA	AG	AA	AA	AA	AA	AG
solcap_snp_c1_15655	GG	AG	GG	AA	AG	GG	AG	AG	GG	--	GG	AG	AG	AG	AG	AG	AG	AG	AG	AG	AG	AG	AG	AG	GG	AG	GG	AG	--	AG	AA	AA	AA	--	AG	AG	--	GG	AG	AG	AA	AG	AA	GG	AA	GG	AA	AG	AG
solcap_snp_c1_15656	TT	TC	TT	CC	TC	TT	TC	TC	TT	TC	TT	TC	TC	TC	TC	TC	TC	TC	TC	TC	TC	TC	TC	TC	TT	TC	TT	--	TC	--	CC	CC	CC	TC	TC	TT	CC	TT	TC	TC	CC	TC	CC	TT	TC	TT	TC	TC	TC
solcap_snp_c1_15657	CC	CC	CC	TT	CC	CC	CC	TC	CC	TC	CC	CC	TC	TC	CC	TC	TC	TC	TC	TC	--	TC	TC	TC	CC	TC	CC	TC	TC	TC	CC	CC	CC	TC	TC	CC	TC	CC	TC	TC	TC	TC	CC	CC	TC	CC	CC	TC	TC
solcap_snp_c1_15658	TT	TC	TT	CC	TC	TT	TC	TC	TT	TC	CC	TC	TC	TC	TC	TC	TC	TC	TC	TC	TC	TC	TC	TC	TT	TC	TC	TC	TC	TC	CC	CC	CC	TC	TC	CC	TC	TT	TC	TC	CC	TC	CC	TT	CC	TT	CC	TC	TC
solcap_snp_c1_15684	TT	TT	TC	TT	TC	TC	TT	--	TC	TC	CC	TC	TC	TC	TC	TC	TC	TC	TC	TC	TC	TC	TC	TC	TC	TT	TC	--	TT	TC	TT	TT	TT	TC	TC	CC	TC	TC	TC	TT	TT	TC	TT	TC	TC	TC	TC	TC	TC
solcap_snp_c1_15689	CC	TC	TC	TT	TC	CC	TC	TC	TC	TC	TT	TC	TC	TC	TC	TC	TC	TC	TC	TC	TC	TC	TC	TC	TC	TC	TC	TC	TC	TC	TT	TT	TT	CC	TC	--	CC	TC	TC	TC	TC	TC	TT	TC	TC	CC	TT	TC	TC
solcap_snp_c1_15694	GG	AG	GG	AG	AG	GG	GG	AG	AG	GG	GG	GG	GG	AG	AG	AG	GG	AG	AG	AG	AG	AG	AG	AG	AG	AG	AG	AG	AG	GG	AG	AG	GG	AG	AG	GG	AG	GG	GG	GG	GG	GG	GG	AG	AG	GG	GG	GG	AG
solcap_snp_c1_15695	AA	AA	AA	AA	AA	AA	AG	AA	AA	AA	AA	AA	AA	AA	AA	AA	AA	AA	AG	AA	AA	AA	AA	AA	AA	AA	AA	AA	AA	AG	AA	AA	AA	AG	AA	--	AA	AA	AA	AA	AA	AG	AA	AG	AA	AA	AA	AA	AA
solcap_snp_c1_15698	AA	AA	--	AG	--	AG	AG	AG	--	AG	AA	AA	AA	--	AG	AA	AG	AG	AG	AG	AG	AG	AA	AG	AG	AG	AG	AG	AA	AG	AG	AG	AA	AG	AG	AA	AG	AG	AG	AG	AG	AG	AG	AG	AG	AG	--	AG	AG
solcap_snp_c1_15700	AA	AA	AA	AG	AA	AA	AA	AA	AA	AG	AA	AA	AA	AA	AA	AG	AA	AA	AG	AA	AG	AG	AA	AA	AA	AA	AA	AA	AA	AG	AA	AA	AA	AA	AA	AA	AA	AA	AA	AA	AG	AG	AA	AA	AA	AA	AA	AA	AG
solcap_snp_c1_15714	TT	TC	TC	TC	TC	CC	CC	TC	TT	TC	CC	CC	TC	TC	TC	--	TC	TC	TC	TC	TC	TC	TC	TC	TC	TC	TC	TC	TC	TC	CC	CC	CC	TC	TC	TT	TC	TC	TC	TC	TC	TC	CC	TT	TC	--	CC	TC	TT
solcap_snp_c1_15717	TT	TT	TT	TT	TT	TT	TT	TT	TT	TT	TC	TT	TC	TT	TC	TC	TT	TC	TT	TC	TC	TT	TC	TC	TC	TT	TT	TC	TT	TC	TT	TT	TT	TT	TT	CC	TT	TT	TT	TT	TC	TC	TT	TC	TC	TT	TT	TT	TC
solcap_snp_c1_15726	AA	GG	AA	AG	AG	AG	AA	AA	AG	AG	AA	AA	AG	AG	AG	--	AG	AG	AG	AA	AG	AG	AG	AA	AG	AG	--	AA	GG	AA	AG	AG	AA	AG	AG	AA	AG	AA	AG	AG	AG	AG	GG	AA	AG	AG	GG	AG	AG
solcap_snp_c1_15739	TT	TT	TT	TC	TT	TT	TT	TT	TT	TT	TT	TT	TT	TT	TT	TC	TC	TT	TT	TT	TC	TT	TT	TC	TT	TT	TT	TT	TT	TT	TT	TT	TT	TT	TT	TT	TC	TT	TT	TT	TT	TT	TT	TT	TT	TT	TT	TT	TT
solcap_snp_c1_15746	TT	TC	TT	TT	TT	TC	TT	TT	TT	TT	CC	TC	TC	TT	TT	TC	TC	TC	TT	TT	TT	TT	TT	TT	TT	TC	TT	TT	TT	TT	CC	TC	CC	TT	TT	CC	TT	TT	TT	TT	TT	TC	--	TT	TT	TT	CC	TT	TT
solcap_snp_c1_15756	AA	AC	--	--	AA	AC	AA	AC	AA	--	AA	AA	AC	AC	AC	AC	AA	AC	--	AC	AC	--	AC	AA	AC	AC	AC	AA	AC	AA	AC	AC	AA	AC	AC	AA	AC	AC	AC	AA	AC	AC	AA	AA	AC	AA	AA	AC	AC
solcap_snp_c1_1576	GG	AG	AG	AA	AG	GG	AG	AG	AG	AG	AG	GG	AG	AA	GG	AG	AG	AA	AA	AG	GG	AG	AG	AG	AG	AG	AG	AG	AG	AG	GG	GG	GG	GG	AG	GG	AG	AG	AG	AG	AG	GG	GG	AG	AG	AG	GG	AG	AG
solcap_snp_c1_15760	AA	AG	GG	AG	AG	GG	GG	AG	AG	AG	GG	GG	AG	AG	GG	AG	GG	GG	AG	AG	AG	AG	AG	AG	AG	GG	GG	AG	GG	GG	GG	GG	GG	GG	GG	GG	AG	AG	AG	AG	AG	GG	GG	AG	AG	GG	GG	AG	AG
solcap_snp_c1_15762	TT	TT	TT	TG	TT	TG	TT	TG	TT	TG	TT	TG	TT	TG	TG	TG	--	TG	TG	TG	TG	TG	TG	TG	TT	TG	TG	TT	TG	TG	TG	TG	TT	TG	TG	TT	TG	TG	TG	TG	TG	TG	TT	TG	TG	TG	TT	TT	TG
solcap_snp_c1_15780	CC	TC	TC	TC	TC	TC	TC	TC	CC	CC	TT	TC	TC	TC	CC	--	TC	TC	TC	TC	TC	CC	TC	TC	TC	TC	--	TC	TC	TC	TT	TT	TT	CC	TC	TT	TC	TC	TC	TC	TC	TC	TT	TC	TC	CC	TT	TC	TC
solcap_snp_c1_15782	GG	GG	GG	AG	GG	GG	GG	GG	AG	AG	GG	GG	AG	AG	AG	AG	AG	GG	AG	GG	AG	AG	AG	GG	AG	AG	AG	AG	AG	AG	GG	GG	GG	AG	AG	GG	GG	AG	GG	GG	AG	GG	GG	AG	AG	AG	AG	AG	AG
solcap_snp_c1_15783	AA	AA	AA	AG	AG	AA	AA	AG	AA	AA	AA	AA	AA	AA	AA	AA	AA	AA	AA	AG	AA	AA	AA	AG	AG	AA	AA	AA	AG	AG	AA	AA	AG	AA	AA	AA	AA	AA	AG	AG	AG	AA	GG	AA	AA	AA	AA	AA	AA
solcap_snp_c1_15787	GG	GG	GG	GG	GG	GG	GG	AG	GG	AG	GG	GG	AG	AG	GG	GG	AG	AG	GG	GG	GG	GG	GG	AG	AG	GG	GG	AG	AG	GG	GG	GG	GG	AG	GG	GG	AG	AG	GG	GG	GG	GG	GG	GG	GG	GG	GG	GG	GG
solcap_snp_c1_15811	AA	AA	AA	AG	AA	AA	AA	AA	AG	AA	AA	AA	AA	AG	AA	AA	AA	AG	--	AG	AA	--	AG	AG	AG	AG	AG	AA	AA	AA	AA	AA	AA	AA	AG	AA	AG	AA	AG	AA	AA	AA	AA	AA	AA	AG	AA	AG	AG
solcap_snp_c1_15817	CC	CC	CC	CC	CC	CC	CC	CC	CC	CC	CC	CC	CC	CC	CC	CC	CC	CC	CC	CC	CC	CC	CC	CC	CC	CC	CC	CC	CC	CC	CC	CC	--	CC	CC	CC	CC	CC	CC	CC	CC	CC	CC	CC	CC	CC	CC	CC	CC
solcap_snp_c1_15829	TT	TC	TT	TT	TT	TT	TT	--	TC	TT	TC	TT	TC	TC	TC	TC	TC	TC	TT	TC	TC	TC	--	--	TC	TC	TC	TC	TC	TT	TT	TT	TT	TC	TC	--	TC	TC	TC	TC	TC	TT	TT	TC	TC	TC	TT	--	TC
solcap_snp_c1_15839	AA	AA	AA	AA	AA	AA	AA	AA	AA	AA	AA	AG	AA	AA	AA	AA	AA	AA	AG	AG	AA	AA	AA	AA	AA	AA	AA	AA	AG	AG	AG	AG	AA	AA	AA	GG	AA	AA	AG	AG	AG	AA	AA	AA	AA	AA	AG	AA	AA
solcap_snp_c1_15853	AA	AA	AA	AG	AA	AA	AA	AG	AA	AA	AA	AA	AA	AA	AA	AA	AG	AA	AA	AA	AG	AG	AA	AA	AA	AG	AG	AA	AG	AG	AA	AA	AA	AA	AG	AA	AA	AG	AG	AG	AG	AA	AA	AA	AA	AG	AA	AG	AA
solcap_snp_c1_15855	CC	CC	CC	TC	CC	CC	CC	TC	CC	CC	CC	CC	CC	CC	CC	CC	TC	CC	CC	CC	TC	TC	CC	CC	CC	TC	TC	CC	TC	TC	CC	CC	CC	CC	TC	CC	CC	TC	TC	TC	TC	CC	CC	CC	CC	--	CC	TC	CC
solcap_snp_c1_15864	CC	CC	CC	CC	CC	CC	CC	TC	CC	TC	CC	CC	CC	TC	CC	CC	CC	TC	TC	TC	TC	TC	TC	TC	TC	CC	CC	TC	CC	CC	CC	CC	CC	CC	TC	CC	CC	CC	TC	TC	TC	TC	CC	CC	TC	CC	CC	CC	TC
solcap_snp_c1_15868	AA	AC	AA	AC	AC	AA	AA	AA	AA	--	AA	AA	AA	AA	AA	AC	AA	AA	--	AA	--	AC	AA	AA	AA	AA	AC	AA	CC	AA	AC	AC	AA	AC	AA	AA	AA	--	AA	--	AA	AA	AA	AA	--	AA	AA	AA	AA
solcap_snp_c1_15870	AA	AG	AG	AA	AG	AG	AG	AA	AG	AA	AA	--	AG	AA	AG	AA	AG	AG	AA	AG	AA	AA	AA	AG	AA	AG	AA	AA	AA	AA	AG	AG	GG	AG	AG	AA	AA	AG	AA	AG	AA	AA	GG	AA	AA	AA	GG	AA	AA
solcap_snp_c1_15872	TT	TC	TT	TC	TC	TT	TT	TC	TC	TC	TT	TT	TC	TC	TC	TC	TC	TT	TC	TC	TC	TC	TC	TC	TC	TC	TC	--	TC	TT	TT	TT	TT	TC	TC	TT	TC	--	TC	TC	TC	TT	TT	TC	TC	TC	TT	TC	TC
solcap_snp_c1_15873	AA	AA	AA	AA	AA	AA	AA	AA	AC	AC	AC	AA	AA	AA	AA	AA	AA	AA	AC	AC	AC	AA	AA	AA	AA	AC	AC	AC	AA	AA	AA	AA	AA	AC	AC	AA	AA	AA	AC	AC	AA	AA	AA	AA	AA	AA	AA	AA	AA
solcap_snp_c1_15876	GG	AG	GG	AA	AG	GG	AG	AG	AG	AG	AG	AG	--	AG	--	AG	AG	AG	AG	AG	AG	AG	AG	--	AG	--	AG	--	AG	AG	AA	AA	AA	GG	AG	GG	GG	AG	AG	AG	AG	--	AA	--	--	GG	AA	--	AG
solcap_snp_c1_15878	TT	TG	TT	--	TG	TG	TT	TG	TG	TG	TT	TG	TG	--	TG	TG	TG	TG	TG	TG	TG	TG	TG	--	TG	TG	TG	TG	TT	TG	TT	TT	TT	TG	TG	TT	TG	TG	TG	TG	--	TT	TG	--	TG	TG	TG	TG	TG
solcap_snp_c1_15889	AA	AG	AA	--	AG	AA	AG	AG	AA	--	AA	AA	AA	AG	AA	AG	AA	AG	AG	AG	AG	AG	AG	AG	AG	AA	AA	AG	--	AG	AG	AA	AA	AG	AG	AA	AA	AA	AG	AG	AG	AA	AA	AA	AG	AG	AA	AA	AG
solcap_snp_c1_15906	GG	CG	GG	CC	CG	GG	GG	CG	CG	CG	GG	GG	--	CG	CG	CG	CG	CG	CC	--	CG	CG	CG	CC	CC	CG	CG	CG	CG	CG	GG	GG	GG	CG	--	GG	CG	CG	CG	CG	CG	CG	GG	CG	CG	CG	GG	CG	CC
solcap_snp_c1_15909	CC	CC	CC	CC	CC	CC	AA	CC	CC	CC	CC	CC	AC	CC	CC	CC	CC	CC	CC	CC	CC	CC	CC	CC	CC	AC	CC	CC	CC	CC	AC	AC	AA	AC	CC	CC	AC	AC	AC	CC	AC	AC	CC	AC	AC	CC	CC	AC	CC
solcap_snp_c1_1591	CC	TC	CC	TC	CC	CC	CC	CC	TC	TC	CC	CC	TC	TC	TC	TC	TC	TC	CC	CC	TC	TC	CC	TC	CC	CC	CC	--	CC	TC	CC	CC	CC	TC	CC	CC	TC	TC	TC	TC	TC	TC	CC	CC	TC	CC	CC	TC	CC
solcap_snp_c1_15911	CC	TC	CC	TT	--	CC	CC	TC	TC	TC	CC	CC	--	TC	TC	TC	TC	TC	TT	TT	TC	TC	TC	TT	TT	--	TC	TC	TC	--	CC	CC	CC	TC	TT	--	TC	TC	--	TC	--	TC	CC	TC	TC	TC	CC	TC	TT
solcap_snp_c1_15912	TT	TC	TT	TT	--	TC	CC	TC	TC	TC	CC	CC	CC	TC	TC	TT	TC	TC	TT	TT	TT	TC	--	TT	TT	TC	TC	TC	TC	--	TC	TC	CC	TC	TT	TT	TC	TC	--	TC	TC	TC	CC	TC	TC	TC	CC	TC	TT
solcap_snp_c1_15913	AA	AA	AA	AA	TA	AA	AA	TA	AA	TA	AA	AA	TA	AA	TA	AA	TA	TA	AA	AA	AA	TA	AA	AA	AA	AA	TA	TA	TA	TA	AA	AA	AA	AA	AA	AA	AA	AA	TA	TA	TA	AA	AA	AA	TA	AA	AA	TA	AA
solcap_snp_c1_15914	AA	AG	GG	GG	AG	AG	AA	AG	AG	AG	AG	AA	AG	AG	--	--	AG	AG	GG	GG	GG	AG	AG	AG	GG	AG	AG	AG	--	AG	AG	AG	AA	--	GG	GG	AG	--	AG	AG	AG	AG	AA	AG	AG	AG	AA	AG	GG
solcap_snp_c1_15925	CC	AC	AC	AC	CC	CC	CC	AC	AC	CC	AC	CC	CC	AC	AC	AC	AC	CC	AC	AC	AC	AC	AA	AC	AC	AC	AC	AC	AC	CC	CC	CC	CC	--	AC	CC	--	AC	AC	AC	AC	CC	CC	AA	AA	--	CC	AC	AC
solcap_snp_c1_15962	CC	TC	CC	CC	TC	TC	TT	CC	CC	CC	TC	TC	CC	CC	CC	TC	TC	CC	CC	CC	CC	CC	CC	CC	CC	CC	CC	CC	CC	CC	TC	TC	TT	CC	CC	CC	CC	CC	CC	CC	TC	TC	TT	CC	CC	CC	TT	CC	CC
solcap_snp_c1_15972	GG	GG	AG	AG	GG	GG	GG	GG	GG	AG	AG	GG	AG	--	AG	AG	--	AG	--	GG	GG	AG	AG	AG	AG	GG	AG	--	--	AG	GG	GG	GG	AG	GG	GG	AG	AG	--	--	AG	AG	GG	AG	AG	GG	GG	--	AG
solcap_snp_c1_15975	GG	AG	GG	AG	AG	AG	GG	GG	GG	GG	GG	GG	AG	GG	GG	GG	GG	AG	AG	AG	GG	AG	GG	AG	AG	AG	AG	GG	GG	GG	GG	GG	GG	GG	GG	GG	GG	GG	GG	AG	AG	AG	GG	AG	AG	AG	GG	GG	AG
solcap_snp_c1_15982	TT	TG	TT	TT	TT	TT	TT	TT	TT	TT	TT	TG	TT	TG	TT	TT	TG	TT	TT	TT	TT	TG	TT	TT	TT	TG	TT	TT	TT	TG	TT	TT	TT	TG	TT	TT	TG	TT	TT	TT	TG	TG	TT	TT	TT	TT	TT	TT	TT
solcap_snp_c1_15983	CC	CC	TC	TT	TC	CC	CC	TT	CC	TC	CC	CC	TC	TC	TC	TC	TC	TC	TC	TC	TT	TC	TC	TC	TC	CC	TC	TC	TC	TC	CC	CC	CC	TC	TC	CC	TC	TC	TC	TC	TC	CC	CC	TC	TC	TC	CC	TC	TT
solcap_snp_c1_16	AG	AA	AA	AG	AA	AA	AA	AG	AG	--	AG	AA	AG	AG	AG	AG	--	AG	AG	AG	AG	AG	AG	AG	AG	AG	--	AG	AG	AG	AA	AA	AA	AA	AG	AG	AA	AG	AG	AG	AG	AA	AA	AG	AG	AA	AA	AG	AG
solcap_snp_c1_16001	AA	AA	AA	AC	AA	AA	AC	AC	AA	AC	AA	AA	AC	AC	AC	AC	AC	AA	AC	AC	AC	AC	AA	AA	AA	AA	AC	AA	AC	AC	AA	AA	AA	AC	AA	AA	AC	AC	AC	AC	AC	AA	AA	AA	AC	AC	AA	AC	AC
solcap_snp_c1_16011	TT	TC	--	TT	TT	TC	TT	TT	TT	TT	TT	TT	TT	TT	TC	TC	TC	TT	TT	TT	TT	TT	TT	TT	TT	TT	TT	TT	TT	TT	--	TT	TT	TT	TT	TC	TT	TT	TT	TT	TT	TT	TT	TT	--	TT	--	TT	TT
solcap_snp_c1_16013	GG	AG	GG	AG	GG	AG	AG	AG	AG	GG	GG	AG	AG	AG	AG	AG	AG	AG	AG	AG	AG	AG	AG	AG	AG	AG	AG	AG	GG	AG	AG	AG	--	AG	AG	GG	AG	AG	AG	AG	AG	AG	GG	AG	AG	AG	--	AG	AG
solcap_snp_c1_16040	GG	AG	AA	AG	AG	GG	GG	GG	GG	AG	GG	GG	AG	AG	AG	AG	AG	AG	AA	AA	AG	--	AG	GG	AG	AG	AG	AG	AG	AG	GG	GG	GG	AG	AG	GG	AG	AG	AG	AG	AG	AA	GG	--	AG	AG	GG	AG	AG
solcap_snp_c1_16052	CC	TC	CC	CC	TC	TC	TC	CC	CC	CC	TC	TC	CC	CC	CC	CC	TC	CC	CC	CC	TC	CC	CC	CC	CC	CC	CC	CC	CC	TC	TC	TT	TT	CC	CC	TT	TC	CC	CC	CC	CC	TC	TT	CC	CC	CC	TT	CC	CC
solcap_snp_c1_16062	CC	TT	CC	TT	TT	TC	TT	TT	TC	TT	TT	TT	TC	TT	TC	TC	TC	TC	TT	TT	TC	TC	TT	TT	TC	TC	TT	TC	TT	TC	TC	TC	TT	TT	TC	TT	TC	TT	TC	TC	TC	TT	TT	TC	TT	TC	TT	TC	TT
solcap_snp_c1_16067	TT	TC	TC	TC	--	TC	CC	--	--	TC	CC	TC	TT	TC	TC	TC	TC	TC	TC	TC	TC	TT	TC	TC	--	TT	TC	TC	TC	TC	TC	TC	CC	--	--	CC	TC	--	TC	TC	TT	--	CC	--	TC	TT	CC	--	TC
solcap_snp_c1_16071	AA	AA	AG	--	AA	AA	AA	AG	AG	AA	AA	AA	AG	--	AG	AG	AG	AG	AG	AA	AA	AG	AG	AG	AG	AG	AA	AA	AG	AG	AA	AA	AA	AG	AG	AA	AG	AG	AG	AG	AG	AA	AA	AA	AA	AG	AA	AG	AG
solcap_snp_c1_16079	GG	AA	AG	AA	AG	AG	AA	AG	AG	AA	AA	--	AG	AG	AG	AA	AA	AG	AA	AA	AA	AG	AA	AA	AG	AG	AG	--	AA	AG	AA	AA	AA	AG	AG	AA	AG	AG	AA	AA	AG	AA	AA	AA	AG	AA	AA	AG	AG
solcap_snp_c1_16094	CC	CC	CC	CC	CC	CC	CC	TC	TC	CC	CC	CC	CC	TC	TC	CC	CC	CC	CC	CC	CC	CC	CC	TC	TC	TC	TC	CC	CC	TC	CC	CC	CC	TC	TC	--	TC	TC	TC	TC	TC	CC	CC	CC	CC	CC	CC	TC	TC
solcap_snp_c1_16106	AA	AA	CC	AC	AC	AA	AA	AA	AA	AA	AA	AA	AC	AC	AC	AC	AC	AC	AC	AC	AC	AC	AA	AC	AA	AC	AC	AC	CC	AA	AA	AA	AA	AC	AA	AA	AC	AC	AC	AC	--	AC	AA	AC	AC	AC	AA	AC	AC
solcap_snp_c1_16111	CC	TC	CC	TC	CC	CC	CC	CC	CC	CC	CC	CC	CC	CC	CC	TC	CC	CC	CC	CC	TC	TC	CC	CC	TC	CC	CC	CC	TC	CC	TC	CC	CC	CC	CC	CC	TC	TC	CC	CC	CC	CC	CC	CC	TC	CC	CC	CC	CC
solcap_snp_c1_16114	CC	TT	CC	TC	TC	TC	TT	TC	TC	CC	TC	TC	CC	CC	TC	TC	CC	CC	TC	CC	TC	TC	TC	TC	TC	TC	CC	TC	TC	TC	TT	TC	TT	CC	CC	TT	TC	TC	TC	CC	CC	TT	TT	CC	TC	CC	TT	TC	CC
solcap_snp_c1_16127	GG	AG	AA	AG	GG	AA	GG	AG	AG	GG	GG	GG	GG	GG	AG	GG	GG	GG	AG	AG	AG	AG	GG	AG	GG	GG	AG	AG	AG	AG	GG	AG	GG	GG	GG	GG	GG	GG	AG	AG	AG	GG	GG	GG	AG	GG	GG	AG	AG
solcap_snp_c1_16128	TT	CC	TC	CC	TC	TC	CC	TC	TC	CC	CC	TC	TC	--	CC	CC	TC	CC	CC	TC	TC	CC	TC	TC	CC	TC	TC	TC	--	CC	CC	TC	CC	TT	CC	CC	CC	TC	TC	TC	CC	CC	CC	TT	TC	TC	CC	--	TC
solcap_snp_c1_16129	AA	AA	AA	AA	AA	AA	AA	AC	AA	AA	AA	AA	AC	AC	AC	AA	AA	AC	AC	AA	AC	AC	AA	AC	AA	AA	AC	AC	AA	AA	AA	AA	AA	AA	AA	AA	AC	AC	AA	AA	AC	AA	AA	AC	AA	AA	AA	AC	AC
solcap_snp_c1_16141	CC	TT	TC	TC	TC	TC	TC	CC	TC	TC	TT	TC	TC	TC	TC	TC	TC	TC	TC	CC	--	TC	CC	TC	TC	TC	TC	TC	TC	TC	TT	TT	TT	TC	TC	CC	--	--	TC	TC	TC	TC	TT	CC	TC	TC	TT	TC	TC
solcap_snp_c1_16148	GG	AA	AG	AG	AA	AA	AA	AG	AG	--	AA	AA	AG	AG	AG	AG	--	--	AG	AG	AG	AG	--	--	--	AG	--	--	AG	--	AA	AA	AA	AG	AA	AA	AG	AG	GG	AG	--	AA	AA	--	AG	AG	AA	AG	AG
solcap_snp_c1_16169	GG	AG	GG	AG	AG	AG	AA	AA	AA	AG	AA	AG	AG	AG	AG	AG	--	--	AG	AG	AG	AG	AG	--	AG	AG	AG	AG	AG	AG	AG	AG	AA	AG	--	AA	AG	AG	AG	AG	AG	AG	AA	AG	AG	AG	AA	AG	AG
solcap_snp_c1_16170	CC	TC	CC	TC	TC	TC	TC	TC	TC	TC	CC	CC	TC	TC	TC	TC	TC	TC	CC	TC	TC	TC	TC	TC	TC	TC	TC	TC	TC	TC	TC	TT	CC	CC	TC	TT	--	TC	TC	TC	TC	CC	CC	TC	TC	TC	TC	TC	TC
solcap_snp_c1_16171	TT	TC	TC	TC	TC	CC	TC	--	TC	TC	TT	CC	TC	TC	TT	TC	--	TC	TT	TC	TC	TC	TC	--	TC	TC	TC	TC	TC	TC	CC	TC	TC	TT	TC	TT	--	TC	TC	TC	TC	TC	TT	TC	TC	TT	TC	TC	TC
solcap_snp_c1_16172	TT	TT	TC	TT	TC	TT	TT	TT	TC	TC	TT	TT	TT	TC	TC	TT	TC	TT	TC	TT	TC	TC	TT	TT	TT	TC	TC	TT	TC	TT	TT	TT	TT	TC	TT	TT	TC	TC	TC	TC	TC	TT	TT	TT	TC	TC	TT	TT	TT
solcap_snp_c1_16178	AA	AC	AC	--	AC	AC	AA	AA	AA	AA	CC	AA	CC	AC	AC	CC	CC	AC	AC	AC	AC	AC	CC	CC	AC	AC	AC	AC	CC	AC	AC	AC	AC	AC	AC	--	CC	AC	AC	AC	AC	AC	AA	--	AC	CC	--	AC	AC
solcap_snp_c1_16191	AA	GG	AA	AG	--	AG	GG	AA	AG	AG	GG	AG	AG	--	AA	AG	AG	AG	AG	AA	AG	AG	AG	AG	AG	AG	AA	AG	AA	AG	AG	AG	GG	--	AA	GG	AG	AG	AG	AG	AG	AG	GG	AA	AG	AA	GG	--	AG
solcap_snp_c1_16193	GG	GG	GG	GG	GG	GG	AG	AA	AG	GG	GG	GG	AG	GG	GG	AG	AG	AG	AG	AG	GG	GG	AG	AG	AG	GG	AG	AG	AG	GG	GG	GG	GG	GG	AG	AG	GG	AG	AG	AG	AG	GG	GG	AG	AG	AG	GG	AG	AG
solcap_snp_c1_16195	AA	AA	AA	AC	AA	AA	AA	AA	AC	AC	AA	AA	AC	--	AA	AC	AA	AA	AA	AA	AC	AC	AA	AA	AC	AA	AA	AA	AA	AC	AA	AA	AA	AA	AC	AA	AA	AA	AA	AA	AC	AC	AA	AC	AA	AA	AA	AC	AA
solcap_snp_c1_16196	CC	TC	CC	CC	CC	TC	CC	CC	CC	CC	CC	CC	CC	CC	CC	CC	CC	CC	CC	CC	CC	CC	CC	CC	CC	--	TC	CC	CC	CC	CC	CC	CC	CC	CC	CC	CC	CC	CC	CC	CC	CC	CC	CC	CC	CC	TC	CC	CC
solcap_snp_c1_16201	CC	TT	TT	TT	TT	TT	TT	TC	TC	TT	TT	TC	TT	TT	--	--	TC	TT	TC	TC	TC	TT	TC	TC	TC	TT	--	TC	TT	TC	TT	TT	TT	TC	TC	TT	TT	TC	TT	TT	TT	TT	TT	TC	TC	TT	TT	TT	TC
solcap_snp_c1_16212	TT	TT	TT	TT	TT	TT	TT	TG	TT	TT	TT	TT	TG	TG	TT	TT	TT	TG	TT	TG	TT	TT	TT	TG	TG	TT	TT	TT	TT	TT	TT	TT	TT	TG	TG	TT	TT	TT	TT	TT	TT	TT	TT	TG	TG	TT	TT	TT	TT
solcap_snp_c1_16221	AA	AA	AA	AT	AT	AA	AA	AT	AA	AT	AA	AA	AT	AA	AT	AT	AT	AT	AT	AT	AT	AT	AT	AT	AA	AT	AT	AT	AT	AT	AA	AA	AA	AT	AA	AA	AT	AT	AA	AT	AA	AT	AA	AT	AA	AT	AA	AT	AT
solcap_snp_c1_16222	TT	TT	TT	AT	TT	TT	AT	AT	AT	AT	TT	TT	TT	AT	TT	AT	TT	TT	TT	TT	AT	TT	AT	AT	AT	AT	TT	AT	TT	TT	TT	TT	TT	AT	AT	TT	TT	AT	AT	AT	AT	TT	TT	AT	TT	TT	TT	AT	AT
solcap_snp_c1_16223	AA	AA	AA	AA	AG	AA	AA	AA	AA	AA	AA	AA	AA	AA	AA	AA	AA	AA	AA	AA	AA	AA	AA	AA	AA	AG	AA	AA	AA	AA	AA	AA	AA	AA	AA	AA	AG	AA	AG	AG	AA	AA	AA	AA	AA	AA	AA	AA	AA
solcap_snp_c1_16224	TT	TT	TT	TT	TA	TT	TT	TT	TT	TT	TT	TT	TT	TT	TT	TT	TT	TT	TT	TT	TT	TT	TT	TT	TT	TA	TT	TT	TT	TT	TT	TT	TT	TT	TT	TT	TA	TT	TA	TA	TT	TT	TT	TT	TT	TT	TT	TT	TT
solcap_snp_c1_16225	CC	CC	CC	TC	CC	CC	CC	TC	TC	TC	CC	CC	CC	TC	CC	TC	CC	CC	CC	CC	TC	CC	TC	TC	TC	TC	CC	TC	CC	CC	CC	CC	CC	TC	TC	CC	CC	TC	TC	TC	TC	CC	CC	TC	CC	CC	CC	TC	TC
solcap_snp_c1_16229	CC	CC	CC	TC	TT	CC	TT	TC	TC	--	TC	TC	TC	--	TC	TC	TC	TC	TC	TC	TC	TC	TC	TC	TC	TC	TC	TC	TC	TC	TC	TC	TT	TC	TC	CC	TC	TT	TC	TC	--	TC	TT	TC	CC	TC	CC	TT	--
solcap_snp_c1_16234	TT	TT	TT	TT	TT	TT	TT	TT	TC	TT	TC	TT	TT	TT	TC	TT	TT	TT	TT	TC	TC	TT	TC	TT	TC	TC	TT	TT	TC	TT	TT	TT	TT	TT	TT	TT	TC	TT	TC	TT	TT	TT	TT	TC	TT	TC	TT	TT	TT
solcap_snp_c1_16250	CC	TC	CC	TC	CC	TC	CC	CC	CC	CC	TC	CC	CC	CC	CC	TC	TC	CC	CC	CC	CC	CC	CC	CC	CC	CC	TC	CC	TC	CC	TC	CC	CC	CC	CC	TT	TC	CC	CC	TC	CC	CC	CC	CC	CC	CC	CC	CC	CC
solcap_snp_c1_16258	TT	CC	TC	CC	CC	TC	CC	TC	TC	CC	CC	CC	TC	TC	TC	--	CC	TC	--	TC	TC	CC	TC	TC	TC	CC	TC	TT	TC	--	TC	TC	CC	TC	TC	CC	TC	TC	TC	TC	TC	CC	CC	TC	TC	TC	CC	--	TC
solcap_snp_c1_16267	AA	AA	AA	AA	AA	AG	AG	AA	AA	AA	AA	AA	AA	--	--	AA	AA	AA	AG	AG	AA	AG	AA	AA	AA	AA	AA	AA	AG	AG	AA	AA	AA	AA	AG	AA	AA	AG	AG	AG	AG	AA	AA	AG	AG	AG	AA	AA	AA
solcap_snp_c1_16286	GG	GG	GG	GG	GG	GG	GG	GG	GG	GG	GG	GG	TG	--	GG	GG	GG	GG	GG	TG	GG	GG	GG	--	GG	GG	GG	--	GG	GG	GG	GG	GG	GG	GG	GG	GG	GG	GG	GG	GG	GG	GG	--	GG	GG	GG	--	GG
solcap_snp_c1_16299	AA	AA	AA	TA	AA	AA	AA	AA	AA	TA	AA	AA	TA	AA	TA	TA	AA	AA	AA	AA	AA	AA	AA	AA	TA	AA	AA	AA	AA	TA	AA	AA	AA	TA	AA	AA	AA	TA	AA	AA	AA	AA	AA	AA	AA	TA	AA	TA	AA
solcap_snp_c1_16301	CC	CC	TC	CC	CC	CC	CC	TC	CC	CC	CC	CC	TC	CC	TC	CC	TC	CC	CC	TC	CC	CC	TC	CC	CC	TC	CC	CC	CC	TC	CC	CC	CC	CC	TC	CC	CC	TC	CC	CC	CC	CC	CC	CC	CC	CC	CC	CC	CC
solcap_snp_c1_16325	AA	AC	AA	AC	AC	AC	AA	AA	AC	AC	AA	AA	AC	AA	AA	AC	AC	AA	AC	AA	AA	AC	AA	AC	AC	AC	AC	AC	AC	AC	AC	AC	AA	AC	AC	--	AC	AA	AC	AC	AC	AC	AA	AA	AC	AC	AA	AC	AC
solcap_snp_c1_16349	AA	GG	AA	AA	GG	AG	--	AG	AG	AA	GG	AA	AG	AG	AG	--	AG	AG	--	AA	--	--	--	AA	AA	AA	--	AG	AG	--	--	AG	--	AA	AG	GG	AG	AG	AG	AG	AG	GG	GG	AG	AG	--	GG	AG	AG
solcap_snp_c1_16351	TT	TC	TT	TC	TC	TC	CC	TC	TC	TC	CC	TC	TC	TC	TC	TC	TC	TT	TC	TC	TC	TC	TT	TT	TT	TT	TC	TT	--	TC	TC	TC	CC	TC	TT	CC	TC	TC	--	TC	--	TC	CC	TT	TC	TC	CC	TC	TC
solcap_snp_c1_16353	GG	GG	GG	AG	AG	GG	GG	GG	GG	AG	AG	GG	AG	--	GG	AG	AG	AG	--	GG	AG	--	--	AG	AG	--	GG	GG	AG	GG	GG	GG	AG	AG	GG	GG	AG	GG	GG	AG	--	--	GG	AG	AG	GG	GG	--	AG
solcap_snp_c1_16358	TT	TC	TC	--	CC	TT	TC	TC	TC	TC	TT	--	TC	TC	TC	--	TC	TC	TC	CC	TC	TC	TC	TT	TC	TC	TC	TT	TC	--	TC	TC	TC	--	TC	TT	--	TC	--	--	TC	TC	CC	TC	TT	TC	--	TC	TC
solcap_snp_c1_16362	GG	AG	GG	GG	AG	AG	GG	GG	GG	GG	GG	GG	GG	GG	GG	GG	GG	GG	GG	GG	GG	GG	GG	GG	GG	AG	AG	GG	GG	GG	GG	GG	GG	GG	GG	GG	GG	GG	GG	GG	GG	GG	AA	GG	GG	GG	GG	GG	GG
solcap_snp_c1_16364	GG	TG	GG	TG	TG	TG	TT	TG	--	TG	TT	TG	--	TG	GG	TG	TG	TG	TG	TG	TG	--	TG	--	--	TG	TG	--	TG	TG	TG	TG	TT	--	TG	TT	--	TG	--	--	TG	TG	TT	TG	TG	TG	TT	--	TG
solcap_snp_c1_1638	GG	GG	GG	AG	AG	GG	GG	GG	GG	AG	GG	GG	AG	GG	AG	AG	AG	GG	AG	AG	AG	AG	GG	AG	AG	GG	AG	AG	AG	AG	GG	GG	GG	AG	AG	GG	GG	AG	AG	GG	GG	GG	GG	AG	AG	AG	GG	GG	AG
solcap_snp_c1_16381	AA	--	AA	AA	AG	--	AG	AA	AA	AA	AA	AG	AA	AG	AG	AA	AG	AA	AG	AG	AG	AG	AG	AG	AG	AA	AA	AA	AA	AG	AG	GG	GG	AA	AG	GG	AG	AG	AG	AG	AA	AG	GG	AG	AG	AA	GG	AA	AA
solcap_snp_c1_16406	CC	TC	TT	TT	TC	TT	CC	TC	TC	TC	CC	--	TC	TT	TT	TC	TT	TC	TC	TT	TC	TC	TT	TC	TT	TC	TT	TC	TC	TC	TT	TT	CC	TT	TT	CC	TC	TC	TT	TC	TC	TC	CC	TC	TC	TC	CC	TC	TC
solcap_snp_c1_16413	CC	CC	TC	TC	TC	CC	TC	--	TT	TC	CC	CC	TC	--	--	--	TC	TC	TC	--	TC	TC	TC	TT	TT	TT	TC	TT	TC	TC	CC	CC	CC	TC	TC	CC	TC	TC	TC	TC	TC	TC	CC	TT	TC	TC	CC	TC	TC
solcap_snp_c1_16414	GG	AA	AG	AA	AA	AG	AA	AG	AA	AG	AA	AG	AG	AA	AG	AG	AG	AG	AG	AG	AG	AG	AG	AA	AA	AA	AG	AA	AA	AG	AG	AG	AA	AA	AA	AA	AG	AG	AG	AG	AG	AA	AA	AA	AG	AG	AA	AG	AG
solcap_snp_c1_16419	CC	CC	CC	TC	CC	CC	--	--	--	CC	--	CC	CC	CC	TC	TC	CC	CC	--	CC	CC	CC	CC	CC	CC	--	CC	CC	CC	CC	CC	CC	--	CC	CC	CC	CC	CC	CC	CC	CC	CC	--	CC	CC	CC	--	CC	CC
solcap_snp_c1_16421	CC	TC	CC	TC	TC	TC	CC	TC	TC	TC	CC	CC	CC	CC	TC	TC	TC	CC	TC	TC	CC	TC	TC	TC	TC	TC	TC	TC	TC	TC	TC	TC	CC	--	TC	CC	TC	TC	TC	TC	TC	TC	CC	TC	CC	TC	CC	TC	TC
solcap_snp_c1_16423	AA	AA	AT	--	AA	AA	AA	AT	AA	AA	TT	--	AT	AA	AA	AA	--	AA	AA	AA	AT	AT	AA	--	AA	AT	--	AA	--	AT	AA	AA	AA	AA	AT	TT	AT	AT	AT	AT	AT	AA	AA	AA	--	--	AA	--	AA
solcap_snp_c1_16425	CC	CC	TC	TC	CC	CC	CC	TC	CC	CC	CC	CC	CC	CC	CC	TC	TC	CC	CC	TC	TC	TC	TC	CC	TC	TC	TC	CC	TC	TC	CC	CC	CC	--	TC	CC	CC	TC	TC	TC	TC	CC	CC	CC	CC	TC	CC	TC	CC
solcap_snp_c1_16435	CC	CC	CC	CC	CC	CC	CC	CC	CC	CC	CC	CC	TC	CC	TC	TC	--	CC	CC	CC	CC	CC	TC	--	CC	CC	CC	CC	TC	TC	CC	CC	CC	CC	TC	CC	TC	CC	TC	CC	TC	CC	CC	CC	CC	CC	CC	TC	CC
solcap_snp_c1_16441	CC	CC	CC	TC	CC	CC	CC	CC	CC	CC	CC	CC	CC	CC	TC	TC	CC	CC	CC	CC	CC	CC	CC	CC	CC	CC	CC	CC	CC	TC	CC	CC	CC	CC	CC	--	CC	CC	CC	CC	CC	CC	CC	CC	CC	CC	CC	CC	TC
solcap_snp_c1_16450	GG	GG	GG	AG	GG	GG	GG	GG	GG	AG	GG	GG	GG	AG	GG	AG	GG	GG	AG	GG	AG	AG	GG	GG	GG	AG	GG	GG	GG	AG	GG	GG	GG	GG	GG	GG	AG	GG	GG	GG	AG	AG	GG	AG	GG	GG	GG	GG	AG
solcap_snp_c1_16456	AA	AG	AA	AA	AA	AA	AG	AA	AA	AA	AA	AG	AA	AA	AA	AA	AA	AA	AA	AA	AG	AA	AA	AA	AA	AA	AA	AA	AA	AA	AG	AG	AG	AA	AA	--	AG	AA	AA	AA	AG	AG	AA	AA	AA	AA	AG	AA	AA
solcap_snp_c1_16459	AA	AG	AA	AA	AG	AA	--	AG	AG	AG	AA	AA	AA	AG	AA	AG	AG	AA	AG	AA	AA	AG	AG	AG	AG	AA	AG	AA	AG	AG	AA	AA	AA	AG	AG	AA	AG	AG	AG	AA	AG	AG	AA	AA	--	AG	AA	AG	AG
solcap_snp_c1_16470	AA	AG	AG	GG	GG	GG	GG	AG	AG	--	GG	GG	AG	AG	AG	AG	AA	--	AG	AG	AA	AG	AG	AG	AG	AG	AG	AG	AG	GG	GG	GG	GG	AG	AG	GG	AG	--	--	AG	--	AG	GG	AG	AG	AG	GG	AG	GG
solcap_snp_c1_16495	TT	TC	TT	TT	TC	TC	TT	TC	TC	TT	CC	TC	TC	TC	TT	TC	TC	TC	TT	TC	TC	TT	TT	TC	TC	TT	TT	TC	TT	TT	TC	TC	CC	TT	TT	CC	TT	TC	TC	TT	TT	TC	CC	TC	TC	TT	CC	TC	TT
solcap_snp_c1_16513	AA	AG	AA	AG	AA	AA	AG	GG	AG	AG	AA	AA	AG	AG	AA	AG	AG	AG	AG	AG	AG	AG	AG	AG	AG	AG	AA	AG	AG	AG	AA	AA	AA	AG	AG	AA	AA	AG	AG	AG	AG	AG	AA	AG	AG	AG	AA	AG	AG
solcap_snp_c1_16514	AA	AA	AA	AA	AA	AA	AA	AA	AA	AA	AA	AA	AA	AA	AG	AA	AA	AA	AA	AG	AG	AA	AA	AA	AG	AG	AA	AA	AA	AA	AA	AA	AA	AA	AA	AA	AG	AA	AG	AA	AA	AA	AA	AG	AA	AG	AA	AA	AA
solcap_snp_c1_16515	TT	TC	TT	TC	TC	TT	TT	TT	TT	TT	TT	TT	TT	TT	TT	TT	TT	TT	TT	TT	TT	TC	TT	TT	TT	TT	TC	TT	TC	TC	TT	TT	TT	TT	TT	TT	TC	TC	TC	TC	TT	TT	TT	TC	TT	TC	TT	TC	TT
solcap_snp_c1_16526	TT	TC	TT	TT	TC	TC	TT	TT	TT	TT	TT	TT	TT	TT	TC	TC	TC	TT	TT	TT	TC	TT	TT	TT	TT	TT	TT	TT	TC	TT	TT	TT	TT	TT	TT	TT	TT	TT	TC	TC	TT	TT	CC	TT	TT	TT	TT	TT	TT
solcap_snp_c1_1653	CC	CC	CC	CC	CC	CC	CC	TT	TC	TC	CC	CC	CC	CC	TC	CC	CC	TC	TC	TC	TC	TC	TC	TC	TC	TC	TC	TC	TC	TC	CC	CC	CC	TC	CC	TT	TC	CC	TC	CC	TC	CC	CC	TC	CC	CC	CC	TC	TC
solcap_snp_c1_16534	TT	TG	TT	TG	TG	GG	GG	TG	TG	TT	GG	TG	TG	TG	TT	TT	TG	TG	TG	TG	TG	TG	TG	TG	TG	TG	TG	TG	TG	TT	GG	GG	GG	TT	TT	GG	TT	TG	TG	TT	TG	TG	GG	TG	TG	TG	GG	TG	TG
solcap_snp_c1_16535	CC	CC	CC	TC	CC	TC	CC	CC	CC	CC	CC	CC	CC	CC	CC	CC	TC	CC	CC	CC	TC	CC	CC	CC	CC	CC	TC	CC	CC	CC	TC	TC	CC	CC	CC	CC	CC	CC	TC	CC	CC	CC	CC	CC	CC	CC	CC	CC	CC
solcap_snp_c1_16542	AA	AC	AA	CC	CC	AC	AC	AC	CC	AC	CC	CC	CC	AC	AC	CC	CC	AC	AC	AC	AC	AC	AC	AC	AC	AC	AC	AC	AC	AC	CC	CC	CC	AC	AC	CC	AC	AC	CC	AC	AC	AC	CC	AC	AC	CC	CC	CC	AC
solcap_snp_c1_16550	CC	TC	TC	TC	TC	--	TC	CC	TC	TC	--	CC	TC	--	TC	TC	TC	CC	TC	TC	TC	TC	TC	TC	TC	TC	CC	TC	TC	TC	--	TC	--	TC	TC	--	TC	TC	--	TC	TC	TC	--	TC	TC	TC	--	TC	TC
solcap_snp_c1_16552	AA	AA	AA	AA	AA	AA	AA	AA	AA	AA	AA	AA	AG	AA	AA	AA	AA	AA	AA	AA	AA	AA	AA	AA	AA	AA	AA	AA	AA	AA	AA	AA	AA	AA	AA	AA	AA	AA	AA	AA	AA	AA	AA	AA	AA	AA	AA	AG	AA
solcap_snp_c1_16555	GG	AG	GG	AG	AG	AG	GG	AG	AG	AG	GG	GG	AG	GG	GG	AG	AG	GG	AG	GG	GG	AG	AG	AG	AG	AG	AG	AG	AG	AG	AG	AG	GG	AG	AG	GG	AG	AG	AG	AG	AG	AG	GG	AG	AG	AG	GG	AG	AG
solcap_snp_c1_16581	TT	GG	TT	TG	GG	TG	TG	TG	--	TG	GG	TG	TG	TG	TG	TG	TG	TT	--	TG	TG	TG	TG	TG	TG	TG	GG	TG	GG	TG	GG	GG	GG	TG	TG	GG	TG	TG	TG	TG	TG	TG	GG	TG	TG	GG	GG	TG	TG
solcap_snp_c1_16585	GG	AA	GG	AG	AA	AG	AG	AG	AG	AG	AA	AG	AG	AG	AG	AG	AG	GG	AG	AG	AG	AG	AG	AG	AG	AG	--	AG	AA	AG	AA	AA	AA	AG	AG	GG	AG	AG	AG	AG	AG	AG	AA	AG	AG	AA	AA	AG	AG
solcap_snp_c1_16625	TT	TT	TC	TT	TT	TT	TT	TC	TT	TT	TT	TT	TT	TT	TT	TC	TT	TT	TT	TC	TT	TC	TC	TT	TT	TC	TT	TT	TC	TC	TT	TT	TT	TC	TC	TT	TC	TT	TT	TT	TT	TC	TT	TT	TT	TC	TT	TT	TC
solcap_snp_c1_16636	CC	CC	CC	CC	CC	CC	CC	CC	TC	CC	CC	CC	CC	CC	TC	TC	TC	CC	CC	CC	CC	TC	CC	TC	CC	TC	CC	CC	CC	TC	CC	CC	CC	CC	CC	CC	CC	CC	TC	TC	CC	CC	CC	CC	CC	CC	CC	CC	CC
solcap_snp_c1_16639	TT	TT	--	TT	TT	--	--	TT	TT	TT	--	TT	TT	TT	TT	TT	TT	TT	TT	TT	TT	TT	TT	TT	TT	TT	TT	TT	TT	TT	--	--	--	TT	TT	--	TT	TT	TT	TT	TT	TT	--	TT	TT	TT	--	TT	TT
solcap_snp_c1_16643	GG	TG	GG	TG	TG	TG	TT	--	TG	--	TT	TG	TG	--	TT	--	GG	--	GG	--	--	TG	--	--	TG	--	TG	TG	TG	TG	TG	TG	TT	TG	TG	TT	TG	TG	TG	TG	TG	TG	TT	GG	--	TG	TT	TG	TG
solcap_snp_c1_16651	AA	AG	AA	AG	AG	AG	GG	AA	AG	AG	GG	AG	AG	AG	AA	AG	AA	AG	AG	AA	AA	AG	AG	AA	AA	AG	AG	AG	AG	AG	AG	AG	GG	AG	AA	GG	AA	AG	AG	AG	AG	AG	GG	AA	AG	AA	GG	AA	AA
solcap_snp_c1_16654	GG	GG	GG	AG	GG	GG	GG	AG	GG	GG	GG	GG	GG	GG	AG	AG	AG	GG	GG	GG	AG	AG	AG	AG	AG	GG	AG	GG	AG	GG	GG	GG	GG	AG	AG	--	AG	AG	GG	GG	AG	GG	GG	AG	AG	AG	GG	AG	GG
solcap_snp_c1_16656	GG	AG	GG	AG	AG	AG	AG	GG	AG	AG	GG	AG	AG	AG	AG	AG	AG	AG	GG	AG	AG	GG	AG	AG	AG	GG	AG	AG	AG	AG	AA	AG	AA	AG	GG	GG	GG	AG	AG	AG	AG	AG	AA	AG	AG	AG	AA	AG	AG
solcap_snp_c1_16676	AA	GG	GG	AG	AG	GG	GG	AG	AG	AG	GG	GG	AG	AG	AG	AG	--	AG	AG	AG	AG	AG	GG	AG	AG	AG	AG	AG	AG	AG	GG	GG	GG	AG	AG	AA	AG	AG	AG	AG	AG	GG	GG	--	AG	AG	GG	AG	AG
solcap_snp_c1_16679	GG	AG	AG	AA	AG	GG	AG	AG	AG	AG	GG	--	AG	AA	AG	AG	AG	AA	AA	AG	AG	AG	AA	GG	AG	AG	AG	AG	AG	AG	GG	GG	GG	AG	AG	GG	AG	AG	AG	AG	AG	AG	GG	AG	AG	AA	GG	AG	AG
solcap_snp_c1_16695	CC	TC	CC	TC	TC	CC	CC	CC	CC	TC	TT	TC	CC	TC	CC	TC	CC	TC	TC	CC	TC	TC	TC	CC	CC	CC	CC	CC	CC	TC	TC	TC	TT	TC	TC	TT	TC	TC	TC	TC	TC	TT	TT	TC	TC	TC	TT	TC	TC
solcap_snp_c1_16696	AA	AA	AA	AA	AG	AA	AA	AA	AA	AG	AA	AA	AA	AG	AA	AG	AA	AG	AG	AA	AG	AG	AG	AA	AA	AA	AA	AA	AA	AG	AA	AA	AA	AG	AG	AA	AG	AG	--	AG	AG	AG	AA	AG	AG	AG	AA	AG	AA
solcap_snp_c1_167	TT	CC	TT	TT	TC	TC	TC	--	TC	TC	CC	TC	TC	TC	TC	TC	TC	TT	TT	TC	TC	TC	--	--	TC	TC	TC	TC	TC	TC	TC	CC	CC	TC	TC	CC	TC	TC	TC	TC	TC	TC	CC	TC	TC	TC	CC	CC	TC
solcap_snp_c1_16726	CC	CC	CC	--	TC	CC	CC	CC	CC	CC	CC	CC	CC	CC	CC	CC	CC	CC	CC	CC	CC	TC	--	CC	CC	CC	CC	CC	CC	CC	CC	CC	CC	CC	CC	CC	--	CC	TC	TC	TC	CC	CC	CC	CC	CC	CC	CC	CC
solcap_snp_c1_16727	GG	GG	GG	AG	GG	GG	GG	GG	GG	GG	GG	GG	GG	GG	GG	AG	AG	GG	GG	GG	GG	GG	GG	GG	GG	GG	AG	GG	GG	GG	GG	GG	GG	GG	GG	GG	AG	GG	GG	GG	GG	GG	GG	GG	GG	GG	GG	GG	GG
solcap_snp_c1_16731	GG	GG	GG	AG	AG	--	AG	AG	AG	AG	GG	GG	AG	AG	GG	AG	AG	AG	GG	GG	AG	AG	AG	AG	AG	--	GG	AG	AG	AG	--	GG	GG	--	AG	GG	GG	AG	AG	AG	AG	GG	GG	AG	AG	AG	GG	AG	AG
solcap_snp_c1_1683	TT	TC	CC	TC	CC	CC	CC	CC	TC	TC	CC	CC	--	--	TC	CC	CC	TC	TC	CC	CC	CC	CC	TC	CC	CC	CC	TC	TC	TC	CC	CC	CC	TC	TC	CC	CC	TC	TC	TC	CC	TC	CC	CC	TC	CC	CC	TC	CC
solcap_snp_c1_1684	GG	GG	GG	AG	GG	GG	GG	GG	AG	GG	GG	GG	GG	GG	AG	AG	AG	GG	GG	GG	GG	AG	AG	GG	GG	GG	AG	GG	GG	GG	GG	GG	GG	GG	AG	GG	AG	GG	GG	AG	AG	GG	GG	GG	GG	AG	GG	GG	AG
solcap_snp_c1_1737	CC	CC	CC	TC	--	CC	CC	CC	TC	TC	CC	--	TC	TC	TC	TC	CC	--	TC	TC	CC	TC	CC	TC	--	TC	TC	CC	--	CC	CC	CC	CC	--	--	CC	TC	TC	TC	--	--	CC	CC	--	TC	TC	CC	--	TC
solcap_snp_c1_1739	GG	AG	GG	AG	AA	AA	AA	--	AG	AG	AA	AA	AG	AG	AG	AG	AG	AG	AG	AG	AG	AG	AG	AG	AG	AG	AA	--	AA	AG	AA	AA	AA	AG	AG	AA	AG	AG	AG	AG	AG	AG	AA	AG	AG	AA	AA	AG	AG
solcap_snp_c1_1770	GG	GG	GG	GG	GG	GG	GG	AG	GG	AG	GG	GG	GG	GG	AG	AG	GG	GG	GG	GG	GG	GG	GG	AG	GG	GG	AG	--	AG	GG	GG	GG	GG	AG	GG	GG	GG	GG	GG	GG	AG	GG	GG	GG	GG	GG	GG	GG	GG
solcap_snp_c1_1774	TT	CC	TT	TC	TC	CC	TC	TC	TC	TC	TC	TC	TC	TT	TC	TC	TC	TT	TC	TT	TC	TC	TC	TC	TC	TC	TC	TC	TC	TC	CC	CC	CC	TC	TC	CC	TC	TC	TC	TC	TC	TC	CC	TC	TC	TC	CC	TC	TC
solcap_snp_c1_1778	GG	AG	GG	AG	AG	AG	GG	AG	AG	AG	GG	GG	AG	GG	GG	--	AG	GG	AG	GG	GG	AG	AG	AG	AG	AG	AG	AG	AG	--	AG	AG	GG	AG	AG	GG	AG	AG	AG	AG	AG	AG	GG	AG	AG	AG	GG	AG	AG
solcap_snp_c1_1779	CC	TC	CC	TC	TC	TC	CC	TC	TC	TC	CC	CC	TC	CC	CC	TC	TC	CC	TC	CC	CC	TC	TC	TC	TC	TC	TC	TC	TC	TC	TC	TC	CC	TC	TC	CC	TC	TC	TC	TC	TC	TC	CC	TC	TC	TC	CC	TC	TC
solcap_snp_c1_1780	GG	GG	GG	GG	AG	GG	AG	GG	GG	GG	GG	AG	GG	GG	AG	GG	GG	GG	GG	GG	AG	GG	GG	GG	GG	GG	GG	GG	GG	AG	GG	GG	AA	GG	GG	GG	AG	GG	GG	GG	GG	GG	AA	GG	GG	GG	GG	GG	GG
solcap_snp_c1_1781	GG	AG	GG	AG	AG	AG	GG	AG	AG	AG	GG	GG	AG	GG	GG	--	AG	GG	AG	GG	GG	AG	AG	AG	AG	AG	AG	AG	AG	AG	AG	AG	GG	AG	AG	GG	AG	AG	AG	AG	AG	AG	GG	AG	AG	AG	GG	AG	AG
solcap_snp_c1_1784	TT	CC	TC	TC	--	CC	TC	TC	TC	TC	CC	TC	TC	TT	TC	TC	TC	TT	TC	TT	--	TC	TC	TC	TC	TC	--	TC	--	TC	CC	CC	CC	TC	TC	CC	--	TC	TC	TC	TC	TC	CC	TC	TC	TC	CC	TC	TC
solcap_snp_c1_1802	CC	CC	CC	CC	CC	TC	CC	CC	--	TC	CC	CC	CC	CC	CC	CC	CC	CC	CC	CC	CC	CC	CC	CC	CC	--	TC	--	CC	CC	CC	CC	CC	--	CC	CC	CC	TC	CC	CC	CC	CC	CC	CC	CC	CC	CC	CC	CC
solcap_snp_c1_1837	AA	AG	AA	AG	--	AG	--	AA	AG	AG	AG	--	AA	AA	AG	--	AG	AA	AA	AG	AG	AG	AG	AA	AA	AG	AG	AG	AA	AG	AG	AG	--	AG	AG	--	AG	AG	AG	AG	AG	AG	--	AG	AG	AG	--	AA	AG
solcap_snp_c1_1838	AA	AG	AA	AG	AG	AG	GG	AA	AA	AG	AA	AG	AA	AA	AG	AG	AG	AA	AA	AA	AA	AG	AG	AA	AA	AA	AG	AA	AA	AA	AG	AG	GG	AG	AG	GG	AG	AA	AA	AG	AG	AG	GG	AA	AG	AA	GG	AA	AG
solcap_snp_c1_1847	AA	AG	AA	AG	GG	AG	GG	AA	AG	AG	AA	--	AA	AA	AG	--	--	AA	AA	AG	AG	AG	AG	AA	AA	AG	AG	AG	AA	AG	AG	AG	GG	AG	AG	GG	AG	AG	AG	AG	AG	AG	GG	AG	AG	AG	GG	AA	AG
solcap_snp_c1_1853	CC	AC	CC	AC	CC	CC	CC	CC	AC	AC	CC	CC	AC	AC	AC	--	--	CC	AC	AC	AC	AC	CC	--	AC	AC	AC	AC	AC	AC	CC	CC	CC	CC	AC	CC	AC	AC	AC	AC	CC	CC	CC	CC	AC	AC	CC	AC	AC
solcap_snp_c1_1873	AA	AG	AA	--	AG	AA	AA	AG	AG	AG	AA	AA	AA	AG	AA	AG	AG	AG	AG	GG	AG	AG	AG	AG	AG	AA	AG	AG	AA	AA	AG	AG	AA	AA	AG	AA	AG	AG	AG	AG	AA	AA	AA	GG	AG	AG	AA	AA	AG
solcap_snp_c1_1881	TT	TG	TT	--	TT	TT	TT	TT	TG	TG	TT	TT	TT	TG	TT	TG	TG	TT	TG	--	TT	TG	TG	TG	TG	TT	TG	TT	TT	TT	--	--	TT	TT	TG	TT	TG	TG	TT	TT	TT	TT	TT	--	TG	TT	TT	TT	TG
solcap_snp_c1_1908	AA	AG	AA	AA	AG	AG	AA	AA	AA	AA	AA	AA	AA	AA	AA	AA	AG	AA	AA	AA	AG	AA	AA	AA	AA	AA	AA	AA	AA	AG	AA	AG	AA	AA	AA	AA	AG	AA	AA	AA	AA	AA	GG	AA	AA	AA	AA	AA	AA
solcap_snp_c1_1909	AA	AG	AA	AA	AG	AG	AG	AG	--	AG	GG	AG	AA	AA	AA	AA	AG	AA	AA	AA	AG	AA	AA	AA	--	AG	AA	AA	AA	AG	AG	GG	GG	AG	AG	GG	AG	AG	AA	AA	AA	AG	GG	AG	AA	AG	GG	AA	AA
solcap_snp_c1_1914	TT	TC	TT	TT	TC	TC	TC	TT	TT	TT	TT	--	TT	TT	TT	TT	TC	TT	TT	TT	TC	TT	TT	TT	TT	TT	TT	TT	TT	TC	TC	CC	CC	TC	TC	TT	TC	TT	TT	TT	TT	TC	CC	TT	TT	TC	CC	TT	TT
solcap_snp_c1_1944	GG	AA	GG	AA	AA	AG	AA	AG	AG	AA	GG	AG	--	--	GG	AG	AG	--	AG	AG	AG	AG	AG	AG	AG	AG	GG	AG	AG	AG	AA	AG	AG	AG	AG	GG	AG	AG	AG	AG	AA	AG	AA	AG	AG	AG	AA	AG	AG
solcap_snp_c1_1948	GG	GG	GG	GG	GG	GG	GG	GG	GG	GG	GG	GG	AG	AG	AG	AG	GG	AG	AG	GG	GG	AG	AG	GG	GG	GG	AG	GG	AG	AG	GG	GG	GG	AG	GG	GG	AG	GG	AG	AG	GG	GG	GG	GG	AG	GG	GG	GG	AG
solcap_snp_c1_1954	AA	AA	AA	AA	AA	AA	AG	AA	AA	AA	AA	AA	AA	AA	AA	AA	AG	AA	AA	AA	AG	AG	AA	AA	AA	AA	AA	AA	AA	AA	AG	AG	AA	AA	AA	AA	AG	AA	AA	AA	AG	AA	AA	AA	AA	AA	AA	AA	AA
solcap_snp_c1_197	AA	AC	AA	AA	AC	AC	AA	AA	AA	AA	AA	AA	AA	AA	AA	AA	AC	AA	AA	AA	AC	AA	AA	AA	AA	AA	AA	AA	AA	AC	AA	AC	AA	AA	AA	AA	AC	AA	AA	AA	AA	AA	CC	AA	AA	AA	CC	AA	AA
solcap_snp_c1_1985	TT	TC	TT	TT	TC	TC	TC	TC	TC	TC	CC	CC	TC	TC	TC	TC	TT	TC	TC	TC	TT	TC	TC	TC	TC	--	TC	TT	TT	TC	TC	TC	CC	TC	TC	CC	TC	TC	TT	TC	TC	TC	CC	TC	TT	TC	CC	TC	TC
solcap_snp_c1_200	CC	TC	CC	CC	CC	CC	CC	TC	TC	CC	CC	CC	CC	TC	TC	TC	TC	CC	CC	TC	TC	TC	TC	TC	TC	TC	TC	TC	TC	CC	CC	CC	CC	TC	TC	CC	TC	TC	TC	TC	TC	CC	CC	TC	TC	TC	CC	TT	TC
solcap_snp_c1_2009	TT	TT	TT	TT	TT	TT	TT	TT	TC	TC	TT	TT	TC	TT	TT	TC	TT	TT	TT	TC	TC	TT	TC	TT	TT	TC	TT	TT	TT	TC	TT	TT	TT	TT	TT	TT	TT	TT	TT	TC	TC	TT	TT	TC	TT	TC	TT	TT	TT
solcap_snp_c1_2038	AA	AA	AA	AA	--	AA	AA	AA	AA	AA	AA	AA	AA	AA	AA	AA	AA	AA	AA	AA	AA	AA	AA	AA	AA	AA	AA	AA	AA	AA	AA	AA	AA	AA	AA	AA	AA	AA	AA	AA	AA	AA	AC	AA	AA	AA	AA	AA	AA
solcap_snp_c1_2039	TT	TC	TT	TC	TC	TC	TC	TT	TT	TC	TC	TC	TC	TC	TC	TC	TC	TC	TT	TT	TC	TC	TT	TT	TT	TT	TC	TT	TT	TC	TC	--	TC	TT	TT	TC	TC	TT	TT	TT	TT	TC	TC	TT	TT	TT	--	TC	TC
solcap_snp_c1_2051	AA	AG	AA	AA	AG	AG	AA	AA	AA	AA	AA	AA	AA	AA	AA	AA	AG	AA	AA	AA	AG	AA	AA	AA	AA	AA	AA	AA	AA	AG	AA	AG	AA	AA	AA	AA	AG	AA	AA	AA	AA	AA	GG	AA	AA	AA	AA	AA	AA
solcap_snp_c1_2065	GG	AG	GG	AG	AG	AA	AG	AG	AG	GG	AA	--	AG	AA	AG	AG	AG	AG	GG	AG	AG	AG	AG	AG	AG	AA	AA	AG	AG	AG	AA	AG	AA	AG	AG	AA	AG	AG	AG	AG	AG	AG	AA	AG	AG	AG	AA	GG	AG
solcap_snp_c1_2082	CC	TC	CC	TC	TC	TC	TC	TC	TC	CC	CC	TC	TC	TC	TC	TC	TC	TC	CC	TC	TC	TC	TC	TC	CC	TC	TC	TC	TC	TC	TT	TC	TT	CC	TC	CC	TC	TC	--	TC	TC	TC	TT	TC	TC	TC	TC	CC	TC
solcap_snp_c1_2086	GG	GG	GG	AG	AG	GG	GG	AG	AG	GG	GG	GG	AG	AG	AG	AG	AG	AG	GG	AG	AG	AG	AG	AG	GG	AG	AG	AG	AG	AG	GG	GG	GG	GG	AG	GG	AG	AG	AG	AG	AG	GG	GG	AG	AG	AG	GG	GG	AG
solcap_snp_c1_2090	CC	CC	CC	TC	TC	CC	CC	TC	TC	CC	TC	CC	TC	TC	TC	TC	TC	TC	CC	TC	TC	TC	TC	TC	CC	TC	TC	TC	TC	TC	CC	CC	CC	CC	TC	CC	TC	TC	TC	TC	TC	CC	CC	TC	TC	TC	CC	CC	TC
solcap_snp_c1_2109	TT	CC	CC	TC	CC	CC	TT	CC	CC	TC	CC	TC	CC	CC	CC	--	TC	CC	TC	CC	CC	TC	TC	CC	TC	CC	CC	TC	TC	--	CC	TC	CC	TC	CC	TT	--	CC	TC	TC	TC	TC	CC	CC	CC	CC	CC	--	--
solcap_snp_c1_211	TT	TT	TT	TT	TT	TT	TT	TT	TT	TT	TT	TT	TT	TT	TT	TT	TT	TT	TT	TC	TC	TT	TC	TC	TT	TT	TT	TT	TT	TT	TT	TT	TT	TT	TC	TT	TT	TT	TT	TT	TT	TT	TT	TC	TT	TT	TT	TC	TT
solcap_snp_c1_2117	GG	AG	GG	AG	AG	AG	AG	AG	AG	GG	AA	AG	AG	AA	AG	AG	AG	AG	GG	AG	AG	AG	AG	AG	AG	AA	AA	AG	AG	AG	AA	AG	AA	AG	AG	AA	AG	AG	AG	AG	AG	AG	AA	AG	AG	AG	AA	GG	AG
solcap_snp_c1_212	CC	CC	TC	CC	CC	TC	CC	TC	CC	--	CC	CC	CC	CC	TC	TC	CC	CC	CC	CC	CC	CC	CC	TC	CC	CC	TC	TC	TC	CC	TC	TC	CC	--	CC	--	CC	CC	CC	CC	--	CC	CC	CC	CC	CC	CC	CC	CC
solcap_snp_c1_2124	AA	AA	AA	AA	AA	AA	AA	AG	AG	AG	AA	AA	AA	AG	AA	AG	AG	AA	AG	AG	AA	AA	AG	AG	AG	AG	AG	AG	AG	AA	AA	AA	AA	AA	AG	AA	AA	AG	AG	AG	AG	AA	AA	AG	AG	AG	AA	AG	AG
solcap_snp_c1_2126	TT	TT	TT	--	TT	TT	TT	TT	TC	TT	TT	TT	TT	TT	TT	TC	TT	TT	TC	TT	TT	TC	TT	TT	TT	TC	TT	TC	TT	TC	TT	TT	TT	TT	TT	TT	TT	TT	TT	TT	TT	TT	TT	TT	TT	TT	TT	TT	TC
solcap_snp_c1_216	AA	AC	AC	CC	AC	AA	CC	AC	AC	AC	AA	AC	AC	AC	AC	AC	AC	AC	CC	AC	CC	AC	AC	AC	AC	AC	AC	AC	AC	CC	AC	AC	CC	AC	AC	AA	CC	AC	AC	AC	--	CC	CC	AC	AC	CC	AA	AC	CC
solcap_snp_c1_2162	CC	CC	TC	TC	TC	CC	TC	--	--	--	CC	CC	--	--	TC	--	--	TC	--	--	CC	TC	--	CC	CC	CC	TC	CC	TC	TC	CC	CC	CC	CC	CC	CC	CC	CC	--	TC	TC	TC	TT	TC	TC	TC	CC	TC	CC
solcap_snp_c1_2180	CC	CC	CC	CC	CC	CC	CC	CC	CC	CC	CC	CC	CC	AC	CC	CC	CC	CC	AC	AC	AC	AC	CC	CC	AC	CC	AC	--	CC	AC	CC	CC	CC	CC	CC	CC	AC	CC	AC	CC	AC	CC	CC	CC	CC	CC	CC	CC	AC
solcap_snp_c1_2181	GG	GG	GG	GG	GG	GG	GG	GG	GG	GG	GG	GG	GG	AG	GG	GG	GG	GG	AG	AG	AG	AG	GG	GG	AG	GG	AG	AG	GG	AG	GG	GG	GG	GG	GG	GG	AG	GG	AG	GG	AG	GG	GG	GG	GG	GG	GG	GG	AG
solcap_snp_c1_22	CC	TC	TT	TC	CC	CC	CC	TC	TC	CC	CC	CC	TC	TC	TC	TC	TT	TC	TC	CC	--	TC	TC	TC	TC	CC	TC	--	TC	TC	TC	TC	CC	TC	CC	CC	TC	TC	TC	TC	TC	TC	--	TC	TC	CC	CC	TC	TC
solcap_snp_c1_2203	CC	CC	CC	CC	CC	CC	CC	CC	CC	CC	CC	CC	CC	CC	CC	CC	CC	CC	CC	CC	TC	CC	CC	CC	CC	CC	CC	CC	CC	CC	CC	CC	CC	CC	CC	CC	TC	CC	CC	CC	TC	CC	CC	CC	CC	CC	CC	CC	CC
solcap_snp_c1_2209	CC	TT	TC	CC	TC	TC	CC	TC	TC	TC	CC	TC	TC	TC	TC	TC	TC	TC	TC	TC	TC	TC	TC	TC	TC	TC	TC	CC	TC	TC	TT	TT	TT	CC	TC	CC	TC	CC	TC	TC	TC	TC	CC	TC	TC	TT	CC	TC	TC
solcap_snp_c1_2275	GG	AG	GG	AA	AG	AA	AG	AG	AG	--	GG	GG	--	AG	AG	AG	AG	AG	--	--	GG	AG	AG	GG	AG	AG	GG	GG	AG	AG	GG	GG	GG	--	AG	GG	--	AG	AG	AG	AG	GG	GG	AG	AG	AG	GG	AG	--
solcap_snp_c1_2280	GG	AA	AG	AG	AG	AG	AA	--	AG	--	AA	AG	AG	AG	AG	AG	AG	AG	--	GG	AG	AG	GG	--	AG	--	AG	GG	AG	AG	AA	AA	AA	AG	--	AA	AG	--	AG	AG	AG	AG	AA	AG	AG	AA	AA	AA	AG
solcap_snp_c1_2281	GG	--	GG	GG	GG	GG	--	GG	GG	GG	--	GG	GG	GG	GG	GG	GG	GG	GG	GG	GG	GG	GG	GG	GG	GG	GG	GG	GG	GG	--	--	--	GG	GG	--	GG	GG	GG	GG	GG	GG	--	GG	GG	--	--	--	GG
solcap_snp_c1_23	CC	AA	AA	AA	AA	--	AA	AA	AC	--	AA	AC	AA	AC	AA	AA	AA	AC	AC	AA	AC	AC	AA	AA	AA	AC	AC	AA	AC	AA	AA	AA	AA	AC	AA	--	AC	AA	AA	AC	AC	AA	AA	AA	AC	AC	AA	AC	AA
solcap_snp_c1_2304	CC	TT	TC	TC	TT	--	TT	TC	TC	TC	TC	TC	TC	TT	--	TC	--	TC	TC	TC	TC	TC	TC	--	TC	TC	TC	TC	TC	TC	TT	TT	TT	TC	--	TC	TC	--	TC	--	TT	TC	TT	TC	TC	TT	TT	TC	TC
solcap_snp_c1_2314	AA	AA	AA	AG	AA	AA	AG	AA	AA	AA	AA	AA	AA	AA	AG	--	AA	AA	AA	AA	AA	AG	AA	AA	AA	AA	AA	AA	AA	AG	AA	AA	AA	AA	AA	AA	AA	AA	AG	AG	AG	AA	AA	AA	AA	AA	AA	AA	AA
solcap_snp_c1_2319	CC	TT	TC	TT	TC	TC	TT	--	TC	TC	TT	TC	TC	TT	TC	TC	TC	TT	TT	TC	TT	TC	TC	TC	TC	TC	TC	TC	TC	TT	TC	TC	TT	TC	TC	TT	TT	TC	TC	TT	TC	TT	TT	TC	TT	TT	TT	TC	TT
solcap_snp_c1_2333	GG	GG	AA	AG	AG	GG	GG	AG	AG	AA	GG	GG	AG	AG	AG	AG	AG	AG	AG	AG	AG	AG	AG	AG	AG	AG	AG	AG	AA	AG	GG	GG	GG	AA	AG	GG	AA	AG	AA	AG	AG	AG	GG	AG	AG	AG	GG	AG	AG
solcap_snp_c1_2340	CC	CC	CC	CC	CC	CC	CC	CC	CC	CC	CC	CC	CC	CC	CC	CC	CC	CC	CC	CC	CC	CC	CC	CC	CC	CC	CC	CC	CC	CC	CC	CC	CC	CC	CC	CC	AC	CC	CC	CC	AC	CC	CC	AC	CC	CC	CC	CC	CC
solcap_snp_c1_2350	TT	TG	TT	TG	TG	TG	TT	TG	TG	--	--	TG	TT	TG	TG	TG	TT	TG	TT	TT	TT	TT	TG	TT	TG	TG	TT	TT	TT	TT	TT	TT	TG	--	TG	TT	TG	TT	TG	TT	TG	TG	GG	TG	TG	TG	TG	TT	TT
solcap_snp_c1_2352	GG	AA	AA	AA	AA	AA	AA	AG	AA	AA	AA	AG	AA	AA	AA	AA	AA	AA	AA	AG	AG	AA	AA	AG	AG	AA	AA	AG	AA	AA	AA	AA	AA	AA	AA	AA	AA	AG	AA	AA	AA	AA	AA	AA	AA	AA	AA	AA	AA
solcap_snp_c1_2358	AA	AG	AA	AA	AA	AG	AA	AA	AA	AA	AA	AA	AA	AA	AA	AA	AA	AA	AA	AA	AA	AA	AA	AA	AA	AA	AA	AA	AA	AA	AA	AA	AA	AA	AA	AA	--	AA	AA	AA	AG	AA	AA	AG	AA	AA	GG	AA	AA
solcap_snp_c1_2366	TT	GG	GG	GG	GG	GG	GG	--	--	GG	GG	TG	GG	GG	GG	GG	GG	GG	GG	--	--	GG	GG	GG	GG	GG	GG	--	GG	GG	GG	GG	GG	GG	GG	GG	GG	--	GG	GG	GG	GG	GG	GG	GG	GG	GG	GG	GG
solcap_snp_c1_2383	GG	AA	AA	AA	AA	AA	AA	AG	AG	AA	AA	--	AA	AA	AA	AA	AA	AA	AA	AG	AG	AA	AA	AA	AA	AA	AA	AG	AA	AA	AA	AA	AA	AA	AA	AA	AA	AG	AA	AA	AA	AA	AA	AA	AA	AA	AA	AA	AA
solcap_snp_c1_239	CC	TC	CC	TC	TC	TC	CC	CC	CC	CC	CC	CC	TC	TC	TC	TC	TC	TC	TC	CC	CC	TC	CC	CC	TC	TC	TC	CC	TC	TC	CC	CC	CC	CC	CC	CC	TC	TC	TC	TC	TC	TC	CC	CC	TC	TC	CC	CC	TC
solcap_snp_c1_2398	TT	TG	TG	TG	TG	TG	TT	--	TG	TG	TG	TT	--	TG	--	TG	TG	TG	TG	TG	TG	--	TG	GG	--	TG	TG	--	TG	TG	TG	TG	TT	TG	TT	GG	--	TG	--	--	TG	TG	TT	TG	TG	TG	TT	--	TG
solcap_snp_c1_2404	AA	AG	AA	AG	AG	AG	GG	AG	AG	GG	AG	AG	AG	AG	AA	AG	AG	AG	AG	AG	AG	AG	AG	AG	GG	AG	AG	AG	AG	AG	AG	AG	GG	AG	AG	AA	AG	AG	AG	AG	AG	AG	GG	AG	AG	AG	GG	AG	GG
solcap_snp_c1_2405	TT	TC	CC	TC	TC	CC	CC	TT	TC	TC	TC	CC	TC	TC	TC	TC	TC	--	TC	TC	TC	TC	TC	--	TC	CC	TC	TT	TC	TC	CC	CC	CC	TT	TC	TT	TC	TC	TC	TC	TC	CC	CC	TC	TC	TC	CC	TC	TC
solcap_snp_c1_2408	--	CC	CC	CC	CC	CC	CC	CC	CC	CC	CC	CC	CC	CC	CC	CC	CC	CC	CC	CC	CC	CC	CC	CC	CC	CC	CC	CC	CC	CC	CC	CC	CC	CC	CC	CC	CC	CC	CC	CC	CC	CC	CC	CC	CC	CC	CC	CC	CC
solcap_snp_c1_242	CC	CC	CC	TC	TC	CC	CC	CC	CC	CC	CC	CC	CC	CC	CC	TC	TC	CC	CC	CC	TC	CC	CC	TC	CC	CC	CC	CC	CC	CC	CC	CC	CC	CC	CC	CC	TC	CC	CC	TC	CC	CC	TT	CC	CC	CC	TT	CC	CC
solcap_snp_c1_2424	CC	CC	CC	CC	CC	CC	CC	CC	CC	CC	CC	CC	CC	--	CC	--	CC	CC	CC	CC	CC	CC	CC	CC	--	CC	CC	CC	CC	CC	CC	CC	CC	CC	--	CC	--	CC	--	CC	CC	CC	CC	CC	CC	CC	CC	CC	CC
solcap_snp_c1_2458	CC	AC	CC	AC	CC	CC	CC	--	AC	--	CC	CC	AC	AC	AC	--	CC	AC	AC	AC	AC	AC	CC	AC	--	--	AC	AA	AC	AC	CC	CC	CC	--	AC	CC	AC	AA	--	AC	--	CC	CC	CC	AC	AC	CC	AC	AC
solcap_snp_c1_2459	TT	TC	TT	TC	TT	TT	TT	TC	TT	TC	TT	TT	TC	TC	TC	TT	TT	TT	TC	TC	TC	TC	TT	TC	TC	TT	TC	TC	TC	TT	TT	TT	TT	TT	TC	TT	TC	TC	TC	TC	TT	TT	TT	TT	TC	TC	TT	TC	TC
solcap_snp_c1_2484	AA	AC	AA	AC	AA	AA	AA	AC	AA	AC	AA	AA	AC	AC	AC	AA	AA	AA	AC	AC	AC	AC	AA	AC	AC	AA	AC	AC	--	AA	AA	AA	AA	AA	AC	AA	AC	AC	AC	AC	AA	AA	AA	AA	AC	AC	AA	AC	AC
solcap_snp_c1_2519	CC	CC	CC	TC	CC	CC	CC	CC	TC	TC	CC	CC	TC	CC	CC	TC	TC	TC	CC	CC	TC	CC	CC	CC	CC	TC	CC	CC	CC	TC	CC	CC	CC	TC	CC	CC	CC	CC	TC	CC	CC	CC	CC	TC	TC	TC	CC	CC	CC
solcap_snp_c1_2535	TT	CC	CC	TC	TC	TC	CC	TC	TC	TC	CC	TC	CC	TC	TC	TC	TC	CC	TC	CC	CC	TC	TC	TC	TC	TC	TC	CC	TC	TC	TC	TC	CC	TC	TC	CC	TC	CC	TC	TC	TC	TC	CC	TC	CC	CC	CC	TC	TC
solcap_snp_c1_2574	AA	AG	AA	AA	AA	AA	AG	AG	AG	AA	AA	AA	AA	AG	AG	AA	AA	AA	AG	AG	AA	AG	AG	AG	AG	AG	AG	AA	AG	AG	AA	AA	AA	AA	AG	AA	AG	AG	AA	AG	AG	AG	AA	AG	AG	AA	AA	AA	AG
solcap_snp_c1_2587	TT	TC	TT	TC	TC	TC	TT	TT	TT	TT	TC	TC	TC	TT	TC	TC	TC	TC	TT	TT	TT	TT	TT	TT	TT	TC	TC	TT	TC	TT	CC	CC	TC	TT	TT	CC	TC	TT	TT	TC	TT	TC	CC	TT	TT	TT	TC	TT	TC
solcap_snp_c1_26	GG	--	AG	AG	GG	GG	--	GG	AG	AG	GG	GG	AG	AG	AG	AG	AG	AG	AG	AG	AG	AG	AG	GG	GG	AG	AG	AG	AG	AG	--	GG	--	GG	AG	AG	AG	AG	AG	AG	AG	--	--	AG	AG	AG	GG	AG	AG
solcap_snp_c1_2630	AA	AG	AA	AG	AG	AG	AA	AA	AA	AA	AA	AA	AA	AA	AG	AG	AA	AA	AA	AA	AA	AA	AA	AA	AA	AA	AG	AA	AG	AA	AG	AA	AA	AA	AA	--	AG	AA	AA	AG	AA	AA	GG	AA	AA	AA	AG	AA	AG
solcap_snp_c1_2632	GG	AG	GG	AG	AG	AG	GG	GG	GG	GG	GG	AG	GG	GG	AG	AG	AG	AG	GG	GG	GG	GG	GG	GG	GG	AG	AG	AG	AG	GG	AA	AG	AA	GG	GG	--	AG	GG	GG	AG	GG	AG	AA	GG	GG	GG	AA	GG	AG
solcap_snp_c1_2640	CC	TT	CC	TC	TC	TC	CC	TC	TC	CC	TT	TT	CC	TC	TT	TC	TC	TC	TC	TC	CC	TC	TC	TC	TC	TC	TT	TC	TT	TC	TT	TC	TT	CC	TC	TT	TC	TC	CC	TC	TC	TC	TT	TC	TC	TC	TT	TC	TC
solcap_snp_c1_2652	CC	CC	CC	TC	CC	CC	CC	CC	CC	CC	CC	CC	CC	CC	TC	TC	CC	CC	CC	CC	CC	CC	CC	CC	CC	CC	TC	CC	TC	CC	CC	CC	CC	CC	CC	CC	TC	CC	CC	TC	CC	CC	CC	CC	CC	CC	CC	CC	TC
solcap_snp_c1_2653	GG	CC	GG	GG	GG	GG	GG	CG	CG	GG	--	--	GG	CG	CC	GG	GG	GG	CG	CG	GG	CG	CG	CG	CG	CG	CC	GG	CC	CG	--	GG	--	GG	CG	--	CG	CG	GG	CG	CG	GG	--	CG	CG	GG	--	GG	CG
solcap_snp_c1_2655	TT	TA	TT	TA	TA	TA	TT	TT	TT	TT	--	AA	TT	TT	TA	TA	TA	TA	TT	TT	TT	TT	TT	TT	TT	TA	TA	TT	TA	TT	AA	TA	AA	TT	TT	TT	TA	TT	TT	TA	TT	TA	AA	TT	TT	TT	AA	TT	TA
solcap_snp_c1_2656	AA	AG	AA	AG	AG	AG	AA	AA	AA	AA	GG	GG	AA	AA	AG	AG	AA	AA	AA	AA	AA	AA	AA	AA	AA	AG	AG	AA	AG	AA	GG	AG	GG	AA	AA	GG	AG	AA	AA	AG	AA	AG	GG	AA	AA	AA	GG	AA	AG
solcap_snp_c1_2657	CC	CC	CC	CC	CC	CC	CC	TC	TC	CC	CC	CC	CC	TC	--	--	CC	CC	CC	CC	CC	CC	TC	CC	TC	CC	CC	TC	CC	CC	CC	CC	CC	CC	CC	CC	CC	CC	CC	CC	CC	CC	CC	TC	CC	TC	CC	TC	CC
solcap_snp_c1_2658	AA	AC	AA	--	AC	AC	AA	AA	AA	AA	--	--	AA	AA	--	AC	AC	AC	AA	AA	AA	AA	AA	AA	AA	AC	AC	AA	--	AA	CC	AC	CC	AA	AA	AA	AC	AA	AA	AC	AA	AC	CC	AA	AA	AA	CC	AA	AC
solcap_snp_c1_2659	CC	CC	CC	CC	CC	CC	CC	CC	CC	CC	CC	CC	CC	CC	CC	CC	CC	CC	CC	CC	CC	CC	CC	CC	CC	CC	CC	CC	CC	CC	CC	CC	CC	CC	CC	CC	CC	CC	CC	CC	CC	CC	CC	CC	CC	CC	CC	CC	CC
solcap_snp_c1_2660	GG	AG	GG	AG	AG	AG	GG	GG	GG	GG	GG	GG	GG	GG	AG	AG	GG	GG	GG	GG	GG	GG	GG	GG	GG	GG	AG	GG	AG	GG	AG	GG	GG	GG	GG	GG	AG	GG	GG	AG	GG	GG	AA	GG	GG	GG	AG	GG	AG
solcap_snp_c1_2661	TT	TC	TT	TC	TC	TC	TT	TT	TT	TT	TT	TT	TT	TT	TC	TC	TT	TT	TT	TT	TT	TT	TT	TT	TT	TT	TC	TT	TC	TT	TC	TT	TT	TT	TT	TT	TC	TT	TT	TC	TT	TT	CC	TT	TT	TT	TC	TT	TC
solcap_snp_c1_2673	GG	AA	GG	GG	AG	GG	--	AG	GG	GG	GG	GG	GG	GG	GG	AG	GG	GG	GG	AG	GG	GG	GG	GG	GG	GG	GG	GG	GG	GG	GG	GG	--	AG	AG	GG	GG	AG	GG	GG	GG	AA	--	AG	AG	AG	--	GG	AG
solcap_snp_c1_2681	GG	AG	AA	AG	AG	AG	GG	AA	AG	AG	GG	AG	AG	AG	AG	AG	AG	AG	AA	AG	AG	AA	AG	AG	GG	AG	AG	AG	AG	AG	AG	AG	GG	AG	AA	GG	AA	AG	AG	AA	AA	AG	GG	AG	AG	AG	GG	AG	AA
solcap_snp_c1_2686	GG	AG	GG	AA	--	GG	AG	AG	AG	AG	AA	AG	AG	AG	AG	AG	AG	AG	AG	AG	AG	AG	AG	AG	AG	AG	AG	AG	AG	AG	--	AA	AA	GG	AG	AA	GG	AG	AG	AG	AG	AG	AA	AG	AG	GG	AA	AG	AG
solcap_snp_c1_2689	CC	TT	TC	TC	TT	TT	TT	TT	TT	TT	TT	TC	TT	TC	TC	TT	TT	TC	TC	TC	TC	TC	TC	TT	TT	TT	TC	TT	TC	TC	TT	TT	TT	TT	TT	TT	TC	TC	TC	TC	TT	TT	TT	TT	TC	TT	TT	TT	TC
solcap_snp_c1_2702	TT	--	TT	TT	--	TT	--	TT	TT	--	--	TT	TT	TT	TT	TT	TT	TT	TT	TT	TT	TT	TT	TT	TT	TT	TT	TT	TT	TT	--	TT	--	--	TT	--	TT	TT	TT	TT	--	TT	--	TT	TT	TT	--	TT	TT
solcap_snp_c1_2718	GG	GG	GG	GG	AG	GG	GG	GG	GG	GG	AG	GG	AG	AG	AG	GG	AG	AG	AG	AG	AG	AG	AG	GG	GG	GG	GG	AG	GG	AG	GG	GG	GG	GG	GG	GG	GG	GG	GG	AG	AG	GG	GG	AG	GG	GG	GG	AG	GG
solcap_snp_c1_2724	CC	CC	CC	CC	CC	CC	CC	CC	CC	CC	CC	CC	TC	CC	TC	CC	TC	--	TC	TC	TC	TC	TC	CC	CC	CC	CC	TC	CC	--	CC	CC	CC	CC	CC	--	CC	CC	CC	TC	TC	CC	CC	TC	CC	CC	CC	TC	CC
solcap_snp_c1_2727	AA	AG	GG	AG	AG	GG	AG	--	GG	GG	AG	AG	AG	--	AG	GG	AG	AA	AA	AG	AG	AG	AG	AG	--	GG	AG	AG	AA	AA	GG	GG	GG	--	GG	GG	AG	AG	AG	AA	AG	GG	AA	AG	--	--	GG	AG	AA
solcap_snp_c1_274	CC	TT	TC	TT	TC	TT	TC	--	TC	TC	TT	TT	TC	TC	TC	TT	TT	TT	TC	--	TC	TC	TC	TC	TC	TC	TC	TC	--	TC	TC	TT	TT	TC	--	TT	TC	TC	TC	TC	TC	TT	TT	--	TC	TC	TT	TT	TC
solcap_snp_c1_2780	CC	CC	CC	AC	AC	CC	CC	CC	AC	CC	CC	CC	AC	CC	AC	AC	CC	CC	AC	CC	CC	AC	CC	AC	CC	AC	AC	CC	AC	AC	CC	CC	CC	CC	CC	CC	--	CC	AC	AC	AC	AC	CC	CC	CC	CC	CC	CC	CC
solcap_snp_c1_2786	AA	AC	AA	AC	AC	AC	CC	AC	AC	AC	CC	AC	AC	AC	AA	AC	AC	AC	AC	AC	AC	AC	AC	AC	AC	AC	AC	AC	AC	AC	AC	AC	CC	AC	AC	CC	AC	AC	AC	AC	AC	AC	CC	AC	AC	AC	CC	AC	AC
solcap_snp_c1_2789	CC	CC	CC	CC	CC	CC	CC	TC	TC	TC	TT	CC	TC	TC	CC	TC	TC	TC	TC	TC	TC	CC	TC	TC	TC	TC	TC	TC	TC	TC	CC	CC	CC	TC	TC	TC	CC	TC	TC	TC	TC	CC	CC	TC	TC	TC	CC	TC	TC
solcap_snp_c1_2790	GG	TG	GG	TG	TG	TG	GG	GG	GG	TG	GG	GG	GG	TG	GG	TG	GG	GG	TG	GG	TG	TG	GG	GG	GG	TG	TG	GG	GG	TG	GG	GG	TG	GG	GG	GG	TG	GG	GG	GG	TG	TG	TT	GG	GG	GG	GG	GG	TG
solcap_snp_c1_2791	AA	AG	AA	AA	AG	AG	AA	AA	AA	AA	AA	AA	AA	AA	AA	AA	AA	AA	AA	AA	AA	AA	AA	AA	AA	AG	AG	AA	AA	AA	AA	AA	AA	AA	AA	AA	AA	AA	AA	AA	AA	AA	GG	AA	AA	AA	AA	AA	AA
solcap_snp_c1_2795	TT	TG	TT	TG	TG	TG	GG	TG	TG	--	GG	--	TG	TG	TT	TG	TG	TG	TG	TG	TG	TG	TG	TG	TG	--	TG	TG	--	TG	TG	TG	GG	TG	TG	GG	TG	TG	TG	TG	TG	TG	GG	TG	TG	--	GG	TG	TG
solcap_snp_c1_2796	CC	TC	CC	CC	TC	TC	CC	CC	CC	CC	CC	CC	CC	CC	CC	CC	CC	CC	CC	CC	CC	CC	CC	CC	CC	TC	TC	CC	CC	CC	CC	CC	CC	CC	CC	CC	CC	CC	CC	CC	CC	CC	TT	CC	CC	CC	TT	CC	CC
solcap_snp_c1_2799	TT	TT	TT	TT	TT	TT	TT	TC	TC	TC	TT	TT	TT	TC	TT	TC	TC	TT	TT	TC	TT	TT	--	--	TC	TC	TT	TT	TC	TT	TT	TT	TT	--	--	TT	TT	TC	TT	TT	TC	TT	TT	--	TT	TT	--	TT	TC
solcap_snp_c1_2865	CC	CC	CC	CC	CC	CC	CC	CC	CC	CC	CC	CC	CC	CC	CC	CC	CC	CC	TC	CC	CC	TC	CC	CC	CC	CC	CC	CC	CC	TC	CC	CC	CC	CC	CC	CC	TC	CC	CC	TC	CC	CC	CC	TC	CC	CC	--	CC	CC
solcap_snp_c1_287	AA	TT	AA	TA	AA	TA	TT	AA	AA	TA	AA	TA	AA	AA	AA	TA	AA	AA	AA	AA	TA	TA	AA	AA	TA	AA	AA	AA	TA	AA	TT	TA	TT	TA	AA	AA	AA	TA	AA	AA	AA	--	AA	--	TA	AA	AA	AA	AA
solcap_snp_c1_288	CC	CG	CC	CG	CC	CC	CC	CC	CC	CG	CC	CC	CC	CC	CC	CG	CC	CC	CC	CC	CG	CG	CC	CC	CG	CC	CC	CC	--	CC	CG	CC	CC	CG	CC	CC	CC	CG	CC	CC	CC	CC	CC	CC	CG	CC	CC	CC	CC
solcap_snp_c1_289	CC	CC	CC	TC	CC	CC	CC	TC	CC	TC	CC	CC	TC	TC	CC	TC	TC	CC	TC	CC	CC	TC	TC	CC	TC	TC	TT	TC	TC	TC	CC	CC	CC	TC	TC	CC	TC	TC	TC	TT	TC	CC	CC	CC	TC	TC	CC	TC	TC
solcap_snp_c1_2953	GG	GG	GG	AG	AG	GG	GG	AG	AG	GG	GG	GG	AG	AG	AG	AG	AG	AG	GG	AG	AG	AG	AG	AG	GG	AG	AG	AG	AG	AG	GG	GG	GG	AG	AG	GG	AG	AG	--	AG	AG	GG	GG	AG	AG	AG	GG	GG	AG
solcap_snp_c1_2960	TT	TT	TT	TC	TC	TT	TC	TC	TC	TT	TC	TT	TC	TC	TC	--	TC	TC	TT	TC	TC	TC	TC	TC	TT	TC	TC	TC	TC	TC	TT	TT	TT	TC	TC	TT	TC	TC	TC	TC	--	TT	TT	TC	TC	TC	TT	TT	TC
solcap_snp_c1_2979	AA	AA	AA	AA	AA	AA	AA	AA	AA	AA	AA	AA	AG	AA	AA	AA	AA	AG	AG	AA	AA	AA	AA	AA	AA	AA	AA	AA	AA	AA	AA	AA	AA	AA	AA	AA	AA	AA	AA	AA	AA	AA	AA	AA	AG	AA	AA	AG	AA
solcap_snp_c1_3000	AA	AC	CC	AA	AA	AA	AC	AA	AA	AC	AA	AA	AC	AC	AC	AA	AA	AC	AC	AA	AC	AA	AA	AC	AA	AA	--	AC	AA	AA	AA	AA	AA	AA	--	AA	AA	AA	AC	AC	AA	AC	AA	AA	CC	AA	AA	AC	AA
solcap_snp_c1_3003	CC	CC	CC	TC	TC	CC	CC	TC	--	CC	CC	TC	TC	TC	TC	TC	TC	TC	CC	TC	TC	TC	TC	TC	CC	TC	TC	TC	TC	TC	CC	CC	TC	TC	TC	--	TC	TC	TC	TC	TC	CC	--	TC	TC	TC	TC	CC	TC
solcap_snp_c1_3011	GG	AG	GG	--	AG	AA	AG	AG	AG	GG	AA	AG	AG	AG	AG	AG	AG	AG	GG	AG	AG	AG	--	AG	--	--	AG	AG	AG	AG	AA	AG	AA	--	AG	AA	AG	AG	--	AG	AG	AG	AA	AG	AG	AG	AA	GG	AG
solcap_snp_c1_3012	TT	AT	TT	AT	AT	AA	AT	AT	AT	TT	AT	AT	AT	AT	AT	AT	AT	AT	TT	AT	AT	AT	AT	AT	AT	AT	AT	AT	AT	AT	AA	AT	AA	AT	AT	--	AT	AT	AT	AT	AT	AT	AA	AT	AT	AT	AA	TT	AT
solcap_snp_c1_3013	TT	TG	TT	TG	TG	TG	TG	TG	TG	TT	TT	TG	TG	TG	TG	TG	TG	TG	TT	TG	TG	TG	TG	TG	TT	TG	TG	TG	TG	TG	TG	TG	TG	TG	TG	TT	TG	TG	TG	TG	TG	TG	TG	TG	TG	TG	TG	TT	TG
solcap_snp_c1_305	TT	CC	CC	TC	TC	TC	CC	TC	TC	TC	CC	CC	TT	TC	TT	TC	TC	TC	TC	TC	TC	TC	TC	TC	TC	TC	TT	TC	TC	TC	CC	CC	CC	TC	TC	CC	TT	TC	TC	TT	TT	TC	CC	TT	TC	TC	CC	TC	TC
solcap_snp_c1_3052	TT	TC	TC	TT	TC	CC	CC	TT	TC	TC	CC	TC	TC	TC	TT	TT	TC	TC	TC	TC	TC	TT	TC	TC	TC	TC	TT	TC	TC	TC	TC	TC	CC	TC	TT	CC	TC	TC	TC	TC	TC	TC	CC	TC	TC	TC	CC	TC	TC
solcap_snp_c1_3060	GG	GG	GG	GG	GG	GG	GG	GG	TG	--	GG	GG	TG	GG	GG	GG	TG	TG	TG	TG	TG	GG	TG	TG	TG	TG	GG	TG	TG	TG	GG	GG	GG	TG	GG	GG	--	TG	TG	TG	TG	GG	GG	TG	TG	--	GG	TG	TG
solcap_snp_c1_307	GG	GG	GG	AG	AG	GG	GG	AG	AG	AG	GG	GG	GG	AG	GG	AG	GG	AG	AG	AG	AG	AG	AG	AG	AG	AG	GG	AG	AG	AG	GG	GG	GG	GG	AG	GG	GG	GG	AG	GG	GG	AG	GG	GG	AG	AG	GG	AG	AG
solcap_snp_c1_3074	GG	GG	AG	AG	AG	AG	GG	GG	AG	AG	GG	GG	GG	GG	AG	AG	GG	GG	AG	AG	AG	AG	GG	AG	GG	AG	AG	AG	AG	AG	GG	AG	GG	AG	GG	GG	AG	AG	AG	GG	AG	GG	GG	GG	GG	AG	GG	GG	AG
solcap_snp_c1_3080	CC	CC	CC	CC	CC	CC	TC	CC	CC	CC	TC	CC	CC	CC	CC	CC	CC	CC	CC	CC	CC	CC	CC	CC	CC	CC	CC	CC	CC	CC	TC	TC	TC	CC	CC	CC	CC	CC	CC	CC	CC	TT	CC	CC	CC	CC	CC	CC	CC
solcap_snp_c1_3081	AA	AA	AA	AG	AG	AA	AA	AG	AA	AG	AA	AA	--	AA	AA	AG	AG	AG	AG	AA	AA	AG	AG	AA	AA	AG	AG	AA	AG	AG	AA	AA	AA	AA	AA	AA	AG	AG	AG	AA	AG	AG	AA	AA	AG	AG	AA	AG	AG
solcap_snp_c1_3096	TT	TT	TT	TT	TT	TT	--	TT	TT	TT	--	TT	TT	TT	TT	TT	TT	TT	TT	TT	TT	TT	TT	TT	TT	TT	TT	TT	TT	TT	--	TT	--	TT	TT	--	TT	TT	TT	TT	TT	--	--	TT	TT	TT	--	TT	TT
solcap_snp_c1_3098	CC	CC	CC	CC	CC	CC	CC	CC	CC	TC	CC	CC	TC	TC	CC	CC	TC	TC	CC	CC	--	CC	TC	CC	TC	CC	CC	CC	CC	CC	CC	CC	CC	TC	TC	CC	CC	--	CC	CC	CC	CC	CC	TC	TC	CC	CC	CC	TC
solcap_snp_c1_3118	GG	GG	GG	GG	GG	GG	GG	AG	AG	GG	GG	GG	GG	GG	AG	AG	GG	GG	AG	GG	GG	GG	GG	GG	GG	GG	GG	GG	AG	AG	GG	GG	AG	AG	GG	GG	GG	GG	AG	AG	GG	GG	GG	GG	GG	AG	GG	GG	AG
solcap_snp_c1_3125	TT	TG	GG	TG	TT	GG	TT	TG	TG	TG	TG	TG	TG	TG	TG	TG	TG	TG	TG	TG	TG	TG	TG	TG	GG	TG	TG	TG	TG	TG	TT	TG	TT	TG	GG	TT	TT	TG	TG	GG	TG	TT	TT	GG	TG	TG	TT	TG	TG
solcap_snp_c1_3126	CC	TT	TT	TC	TC	TT	TC	TT	TC	TC	TT	TT	TT	TT	TC	TC	TT	TT	TC	TC	TC	TC	TT	TC	TT	TC	TC	TC	TC	TC	TT	TT	TT	TC	TT	TT	--	TC	TC	TT	TC	TT	TT	TT	TT	TC	TT	TT	TC
solcap_snp_c1_3130	GG	AA	AA	AG	AG	AA	AG	AA	AG	AG	AA	AA	AA	AA	AG	AG	AA	AA	AG	AG	AG	AG	AA	AG	AA	AG	AG	AG	AG	AG	AA	AA	AA	AG	AA	AA	AG	AG	AG	AA	AG	AA	AA	AA	AA	AG	AA	AA	AG
solcap_snp_c1_3142	TT	TT	TT	TA	TT	TT	TT	TT	TT	TA	TT	TT	TT	TT	TT	TA	TT	TT	TA	TT	TA	TA	TT	TT	TT	TA	TT	TT	TT	TA	TT	TT	TT	TT	TT	TT	TT	TT	TT	TT	TA	TA	TT	TA	TT	TT	TT	TT	TA
solcap_snp_c1_3144	TT	TT	TT	TA	TT	TT	TT	TT	TA	TT	TT	TT	TA	TT	TA	TA	TT	TT	TA	TT	TT	TA	TT	TA	TT	TA	TA	TT	TA	TA	TT	TT	TT	TT	TT	TT	TA	TT	TA	TA	--	TA	TT	TT	TT	TA	TT	TT	TT
solcap_snp_c1_3145	CC	CC	CC	CC	CC	CC	CC	CC	CC	CC	CC	CC	CC	CC	CC	CC	CC	CC	CC	CC	CC	CC	CC	CC	CC	CC	CC	CC	CC	CC	CC	CC	CC	CC	CC	CC	CC	CC	CC	CC	CC	CC	CC	CC	CC	CC	CC	CC	CC
solcap_snp_c1_3147	AA	AC	AA	AC	AC	AC	CC	AA	AA	AC	CC	--	AA	AA	AA	AC	AA	AA	AC	AA	AC	AC	AA	AA	AA	AC	AC	AA	AA	AC	AC	AC	CC	AA	AA	CC	AA	AA	AA	AA	AC	AC	CC	AC	AA	AA	CC	AA	AC
solcap_snp_c1_3150	CC	CC	CC	CC	CC	CC	CC	CC	CC	CC	CC	CC	CC	CC	CC	CC	CC	CC	CC	CC	CC	CC	CC	CC	CC	TC	TC	CC	CC	CC	CC	CC	CC	CC	CC	CC	CC	CC	CC	CC	CC	CC	CC	CC	CC	CC	CC	CC	CC
solcap_snp_c1_3151	GG	GG	GG	GG	GG	GG	GG	GG	GG	GG	GG	GG	GG	GG	GG	GG	--	AG	GG	GG	GG	GG	GG	GG	GG	GG	GG	GG	GG	GG	GG	GG	GG	GG	GG	GG	--	GG	GG	GG	GG	GG	GG	GG	GG	GG	GG	GG	GG
solcap_snp_c1_3153	CC	CC	CC	CC	CC	CC	CC	CC	CC	CC	CC	CC	CC	CC	CC	CC	CC	CC	CC	CC	CC	CC	CC	CC	CC	TC	TC	CC	CC	CC	CC	CC	CC	CC	CC	CC	CC	CC	CC	CC	CC	CC	CC	CC	CC	CC	TC	CC	CC
solcap_snp_c1_3154	CC	CC	CC	TC	CC	CC	CC	CC	CC	CC	CC	CC	CC	CC	CC	CC	CC	CC	CC	CC	TC	TC	CC	CC	CC	CC	CC	CC	CC	TC	CC	CC	CC	CC	CC	CC	CC	CC	CC	CC	TC	CC	CC	CC	CC	CC	CC	CC	CC
solcap_snp_c1_3159	CC	TC	TC	TC	--	CC	CC	TT	TC	TC	CC	CC	TC	TC	TC	TC	TC	TC	TC	TT	TC	TC	TC	TC	TT	--	TC	TT	--	--	CC	CC	CC	TC	TT	--	--	TT	TC	TC	TC	TC	CC	TC	TC	TC	CC	TT	TC
solcap_snp_c1_3166	AA	GG	AA	AG	AG	AG	GG	AG	AG	AG	GG	AA	AG	AG	AG	GG	AG	AG	AG	AA	AG	AG	AG	AG	AG	AG	AG	AG	AG	AG	AG	AG	GG	AG	AA	--	AG	AA	AG	AG	--	AA	GG	AG	AG	AG	GG	AG	AG
solcap_snp_c1_3190	TT	TT	TG	TT	TG	TG	TT	TG	TG	TG	TT	TT	TT	TG	TT	TG	TG	TG	TT	TG	TG	TG	TG	TG	TG	TT	TG	TG	--	TG	TT	TT	TT	--	GG	TT	TG	TG	TG	TG	TG	TG	TT	TG	TT	TG	TT	TG	TG
solcap_snp_c1_3199	AA	AA	AA	AG	AG	AA	AA	AA	AG	AG	AA	AA	AA	AA	AG	AG	AG	AA	AA	AA	AA	AG	AG	AA	AA	AA	AG	AA	AA	AA	AA	AA	AA	AG	AG	AA	AG	AA	AA	AG	AG	AA	AA	AA	AA	AG	AA	AA	AG
solcap_snp_c1_3221	GG	TG	GG	TG	TG	TG	TT	GG	TG	TG	GG	TG	GG	GG	TG	TG	TG	GG	GG	GG	TG	TG	TG	GG	GG	TG	TG	TG	GG	TG	TG	TG	TT	TG	TG	GG	TG	GG	TG	TG	TG	TG	GG	GG	TG	TG	GG	GG	TG
solcap_snp_c1_3227	GG	AG	GG	AG	AA	AG	AA	GG	AG	AG	GG	AG	GG	GG	AG	AG	AG	GG	GG	AG	AG	AG	AG	GG	GG	AG	AG	AG	GG	AG	AG	AG	AA	AG	AG	GG	AG	AG	AG	AG	AG	AG	AA	AG	AG	AG	AA	GG	AG
solcap_snp_c1_3234	TT	TT	TT	TC	TC	TT	TT	TT	TC	TC	TT	TT	TC	TC	TT	TC	TC	TT	TC	TC	TC	TC	TT	TT	TT	TC	TT	TC	TT	TC	TT	TT	TT	TC	TT	TT	TC	TC	TC	TT	TT	TT	TT	TC	TC	TT	TT	TT	TC
solcap_snp_c1_3255	GG	AG	GG	GG	GG	AG	GG	GG	AG	AG	GG	GG	AG	AG	AG	GG	GG	AG	GG	GG	GG	GG	GG	GG	GG	GG	GG	AG	GG	AG	AG	AG	GG	AG	AG	GG	GG	AG	AG	AG	GG	GG	GG	GG	AG	GG	GG	AG	GG
solcap_snp_c1_3273	AA	AA	AA	AC	AC	AA	AA	AA	AA	AC	AA	AA	AC	AA	AA	AC	AC	AA	AC	AC	AC	AC	AA	AA	AA	AA	AA	AC	AA	AC	AA	AA	AA	AC	AA	AA	AA	AC	AC	AA	AA	AA	AA	AC	AC	AA	AA	AA	AC
solcap_snp_c1_329	GG	GG	GG	GG	TG	GG	GG	TG	TG	TG	GG	GG	TG	TG	TG	GG	GG	TG	TG	TG	TG	TG	TG	TG	TG	GG	TG	TG	TG	TG	GG	GG	GG	TG	TG	GG	TG	TG	TG	TG	TG	GG	GG	TG	TG	GG	GG	TG	GG
solcap_snp_c1_3292	TT	TT	TT	TT	--	TT	TT	TT	TT	TT	TT	TT	TT	TT	TT	TT	--	TT	TT	TT	--	TT	TT	TT	TT	TT	TT	TT	TT	TT	TT	TT	TT	TT	TT	TT	TT	TT	TT	TT	TT	TT	TT	TT	TT	TT	TT	TT	TT
solcap_snp_c1_3293	GG	GG	GG	GG	GG	GG	GG	--	GG	GG	GG	GG	GG	GG	GG	GG	GG	GG	GG	GG	GG	GG	GG	GG	GG	GG	GG	GG	GG	GG	GG	GG	GG	GG	GG	GG	GG	GG	GG	GG	GG	GG	GG	GG	GG	GG	GG	GG	GG
solcap_snp_c1_3310	GG	AG	AG	AA	AG	AG	AA	AG	AA	AG	GG	AG	AG	AG	AG	AG	AG	AG	AG	AG	AG	AG	AA	AG	AA	AG	AG	AG	AG	AG	AG	AG	AA	AG	AG	GG	AG	AG	AG	AG	AG	AG	--	AG	AG	AG	GG	AA	AG
solcap_snp_c1_3316	CC	AC	AC	AC	AC	CC	CC	AC	AC	--	AA	CC	AC	AC	AC	AC	AC	AC	AC	AC	--	AC	AA	AC	AA	--	AC	AC	AC	AC	CC	CC	CC	AC	AC	AA	AC	AA	CC	AC	AC	CC	CC	AC	AC	AC	AC	AA	CC
solcap_snp_c1_3326	CC	TC	CC	TC	TC	CC	--	CC	CC	CC	CC	TC	CC	CC	TC	TC	TC	CC	CC	CC	CC	CC	CC	CC	CC	CC	CC	CC	TC	TC	TC	TC	TT	CC	CC	CC	CC	CC	CC	CC	TC	TC	TT	CC	TC	CC	TT	CC	TC
solcap_snp_c1_3343	CC	CC	CC	CC	TC	CC	CC	CC	CC	CC	CC	CC	CC	CC	CC	CC	TC	CC	CC	CC	TC	CC	CC	CC	CC	CC	CC	CC	CC	TC	CC	CC	CC	CC	CC	CC	TC	CC	CC	CC	CC	CC	--	CC	CC	CC	TC	CC	CC
solcap_snp_c1_3346	GG	TT	GG	GG	TG	TG	TG	TG	TG	GG	TT	TG	TG	TG	TG	TG	TG	TG	GG	TG	TG	TG	TG	TG	TG	TG	TG	TG	TG	--	TG	TT	TT	TG	TG	TT	TG	TG	TG	TG	TG	TG	TT	TG	TG	TG	TT	TG	TG
solcap_snp_c1_3347	AA	GG	AA	AA	AG	AG	AG	--	AG	AA	GG	--	AG	AG	AG	AG	AG	AG	AA	AG	--	AG	--	--	AG	AG	AG	AG	AG	AG	AG	GG	GG	AG	AG	GG	AG	AG	AG	AG	AG	AG	GG	AG	AG	AG	GG	--	AG
solcap_snp_c1_335	AA	AC	AA	AC	AC	AC	--	AC	AA	AC	AA	AC	AA	AC	AA	AA	AA	AA	AC	AA	AC	AC	AA	AA	AC	AC	AA	AA	AC	AA	CC	CC	AA	AC	AC	AA	AA	AA	AC	AA	AA	AA	AA	AA	AC	AC	AA	AC	AC
solcap_snp_c1_3392	CC	AA	AC	AC	AC	AA	AA	AC	CC	AC	AA	AA	AC	AC	AC	AC	AC	AC	AA	CC	AC	--	AC	AC	AC	AC	AC	AC	AC	AC	AA	AA	AA	AC	AC	AA	AC	AC	CC	CC	AC	AA	AA	AC	AC	CC	AA	AC	AC
solcap_snp_c1_3393	AA	AA	AA	AA	AA	AA	AA	AA	AA	AA	AA	AA	AG	AA	AA	AG	AA	AA	AG	AA	AA	AG	AA	AA	AA	AA	AG	AA	AA	AG	AA	AA	AA	AA	AA	AA	AA	AA	AA	AA	AG	AA	AA	AG	AA	AA	AA	AA	AA
solcap_snp_c1_3436	TT	TC	TC	TC	TC	TT	TT	TC	TC	TC	TT	TT	TC	TC	TT	TC	TC	TC	TC	CC	TC	TC	CC	TC	TC	TC	TC	CC	TC	TC	TT	TT	TT	TC	TC	TT	TC	TC	TC	TC	TC	TT	TT	TC	TC	TT	TT	TC	TC
solcap_snp_c1_3443	TT	TT	TT	TC	TT	TT	TT	TT	TT	TC	TC	TT	TC	TT	TC	TC	TT	TC	TC	TC	TC	TT	TT	TC	TC	TT	TT	TC	TT	TC	TT	TT	TT	TC	TT	TT	TT	TC	TT	TT	TT	TC	TT	TT	TC	TC	TT	TC	TC
solcap_snp_c1_3450	AA	AA	AA	AA	AG	AA	AA	AA	AG	AG	AA	AA	AA	AA	AG	AG	AA	AG	AA	AA	AA	AA	AA	AA	AG	AA	AA	AG	AA	AA	AA	AA	AA	AA	AA	--	AA	AA	AG	AA	AA	AA	AA	AG	AA	AA	AA	AA	AA
solcap_snp_c1_3458	TT	TT	TT	TG	TG	TT	TT	TG	TG	TT	TT	TT	TG	TT	TG	TT	TG	TG	TG	TG	TG	TG	TT	TG	TT	TG	TT	TG	TT	TG	TT	TT	TT	TG	--	TT	TG	TG	TT	TG	TG	TG	TT	TG	TT	TG	TT	TG	TG
solcap_snp_c1_3461	GG	GG	GG	GG	AG	GG	GG	GG	AG	AG	GG	GG	AG	GG	AG	AG	GG	AG	GG	GG	GG	GG	GG	GG	AG	GG	GG	AG	GG	GG	GG	GG	GG	GG	GG	--	GG	GG	AG	GG	GG	GG	GG	AG	GG	GG	GG	AG	GG
solcap_snp_c1_3462	TT	TT	TT	TT	TA	TT	TT	TT	TA	TA	TT	TT	TA	TT	TA	TA	TT	TA	TT	TT	TT	TT	TT	TT	TA	TT	TT	TA	TT	TT	TT	TT	TT	TT	TT	--	TT	TT	TA	TT	TT	TT	TT	TA	TT	TT	TT	TA	TT
solcap_snp_c1_3476	TT	TT	TT	--	TC	TT	TT	TC	TC	TT	TT	TT	TC	TT	TC	TT	TC	TC	TC	TC	TC	TC	TT	TC	TT	TC	TT	TC	TT	TC	TT	TT	TT	TC	--	TT	TC	TC	TT	TC	TC	--	TT	TC	TT	TC	TT	TC	TC
solcap_snp_c1_3478	GG	GG	GG	GG	GG	GG	GG	GG	GG	GG	GG	GG	GG	AG	GG	GG	GG	GG	GG	AG	AG	AG	AG	AG	GG	GG	AG	GG	GG	AG	GG	GG	GG	GG	GG	GG	GG	GG	AG	AG	AG	GG	GG	GG	AG	GG	GG	GG	GG
solcap_snp_c1_3494	CC	CC	CC	CC	TC	CC	CC	CC	TC	TC	CC	CC	TC	CC	TC	TC	CC	TC	CC	CC	CC	CC	CC	CC	TC	CC	CC	TC	CC	CC	CC	CC	CC	CC	CC	CC	CC	CC	TC	CC	CC	CC	CC	TC	CC	CC	CC	TC	CC
solcap_snp_c1_3495	TT	TC	TT	TT	TC	TT	CC	TT	TC	TC	TC	TT	TC	TC	TC	TC	TC	TC	TT	TT	TT	TT	TT	TC	TC	TC	TT	TC	TT	TT	TC	CC	CC	TT	TT	CC	TT	TT	TC	TT	TT	TT	CC	TC	TC	TT	CC	--	TT
solcap_snp_c1_3497	CC	CC	CC	TC	TC	TC	CC	TC	TC	TC	CC	CC	TC	CC	--	CC	TC	TC	TC	--	TC	TC	CC	TC	CC	TC	CC	TC	CC	TC	CC	CC	CC	TC	TC	CC	TC	TC	CC	TC	TC	TC	CC	TC	CC	TC	CC	TC	TC
solcap_snp_c1_3499	AA	AA	AG	AA	--	AA	AG	AA	AG	AG	AG	--	AG	AG	AG	AG	AG	AG	AA	AG	AG	AG	AG	AG	AG	AG	AG	AG	AA	AG	GG	AG	AG	AG	AA	AA	AA	AA	AG	AG	AG	AA	GG	AG	AG	AG	AA	AG	AA
solcap_snp_c1_3514	TT	TC	TT	TT	--	TT	CC	TT	TC	TC	TC	TT	TC	TC	TC	TC	TC	TC	TT	TT	TT	TT	TT	TC	TC	TC	TT	TC	TT	TT	TC	CC	CC	TT	TT	TT	TT	TT	TC	TT	TT	TT	CC	TC	TC	TT	CC	TC	TT
solcap_snp_c1_3515	CC	TC	CC	CC	TC	CC	TT	CC	TC	TC	TT	CC	TC	TC	TC	TC	TC	TC	CC	CC	CC	CC	CC	TC	TC	TC	CC	TC	CC	CC	TC	TT	TT	CC	CC	TT	CC	CC	TC	CC	CC	CC	TT	TC	TC	CC	TT	TC	CC
solcap_snp_c1_3522	AA	AG	AG	AA	AG	AA	GG	AA	--	AG	GG	AA	AG	AG	AG	GG	AG	AG	AA	AG	AA	AA	AG	--	AG	AG	AG	AG	AG	AA	GG	GG	GG	AG	AA	GG	AA	--	AG	AA	AA	AA	GG	AG	AG	AG	GG	AG	AA
solcap_snp_c1_3525	AA	AA	AA	AG	AG	AA	AA	AG	AG	AA	AA	AA	AG	AA	AG	AA	AG	AG	AG	AG	AG	AG	AA	AG	AA	AG	AA	AG	AA	AG	AA	AA	AA	AG	AG	AA	AG	AG	AA	AG	AG	AG	AA	AG	AA	AG	AA	AG	AG
solcap_snp_c1_3526	TT	TC	TC	TT	TC	TT	CC	TT	TC	--	CC	TT	TC	TC	TC	CC	TC	TC	TT	TC	TT	TT	TC	TT	TC	TC	TC	TC	--	TT	CC	CC	CC	TC	TT	CC	TT	TC	TC	TT	TT	TT	CC	TC	TC	TC	CC	TC	TT
solcap_snp_c1_3544	AA	AA	AA	AC	AA	AA	AA	AC	AC	AC	AA	AA	AC	AC	AC	AA	AC	AC	AC	AC	AC	AC	AA	AC	AA	AC	AA	AC	AA	AC	AA	AA	AA	AC	--	AA	AC	--	AA	AC	AC	AC	AA	AC	AA	AC	AA	AC	AC
solcap_snp_c1_3545	AA	AC	AA	AA	CC	AC	CC	AC	AC	AC	CC	AA	--	--	AC	--	AC	AC	AA	--	AC	AC	AC	AC	AC	--	AC	AC	--	AC	CC	CC	CC	AA	AA	CC	AA	AC	CC	AC	AC	AA	CC	--	CC	AC	CC	--	AA
solcap_snp_c1_3546	GG	GG	GG	GG	--	GG	--	GG	GG	GG	--	GG	GG	GG	GG	GG	GG	TG	GG	GG	GG	GG	GG	GG	GG	GG	GG	GG	GG	GG	--	--	--	GG	GG	--	GG	GG	--	GG	GG	GG	--	GG	--	GG	--	GG	GG
solcap_snp_c1_3553	GG	GG	GG	GG	GG	GG	GG	GG	GG	GG	GG	GG	GG	AG	GG	GG	GG	GG	GG	AG	AG	AG	GG	AG	GG	AG	AG	GG	GG	AG	GG	GG	GG	GG	GG	GG	GG	GG	AG	AG	AG	GG	GG	GG	AG	GG	GG	GG	GG
solcap_snp_c1_3596	TT	TC	TT	TT	TC	TC	TC	TC	TC	TT	TT	TT	TT	TT	TT	TT	TT	TT	TC	TT	TT	TT	TC	TC	TT	TC	TT	TC	TC	TC	TT	TT	TT	TT	TC	TT	TC	TC	TC	TC	TC	TC	TT	TC	TC	TC	TT	TC	TC
solcap_snp_c1_3597	CC	CC	CC	CC	CC	CC	CC	CC	CC	AC	CC	CC	CC	AC	CC	AC	AC	CC	CC	CC	AC	AC	CC	AC	AC	CC	AC	CC	AC	AC	CC	CC	CC	AC	CC	CC	CC	CC	AC	AC	AC	CC	CC	CC	AC	CC	CC	AC	AC
solcap_snp_c1_3598	GG	GG	GG	TG	GG	GG	GG	GG	GG	GG	GG	GG	GG	GG	TG	GG	GG	GG	TG	GG	GG	TG	TG	GG	GG	GG	GG	GG	GG	GG	GG	GG	GG	TG	GG	TT	GG	GG	GG	GG	GG	GG	GG	TG	GG	GG	GG	GG	TG
solcap_snp_c1_3612	GG	GG	TG	GG	GG	GG	TG	TG	GG	GG	GG	GG	GG	GG	GG	GG	TG	GG	TG	GG	GG	GG	TG	TG	GG	TG	GG	TG	TG	TG	GG	GG	GG	GG	TG	GG	TG	TG	GG	TG	--	TG	GG	TG	GG	TG	GG	TG	TG
solcap_snp_c1_3613	TT	CC	TT	TT	TC	TC	TT	TC	TT	TT	TT	TC	TC	TC	TT	TT	TC	TC	TT	TC	TC	TC	TT	TT	TT	TT	TT	TT	TT	TT	TC	TC	CC	TC	TT	TT	TT	TC	TT	TT	TT	TT	TT	TT	TC	TT	TT	TT	TT
solcap_snp_c1_3616	TT	TT	TT	TG	TT	TT	TT	TT	TT	TG	TT	TT	TT	TT	TT	TT	TG	TG	TT	TT	TG	TT	TT	TT	TT	TT	TG	TT	TT	TT	TT	TT	TT	TT	TT	TT	TT	TG	TG	TT	TT	TT	TT	TT	TT	TT	TT	TT	TT
solcap_snp_c1_3637	GG	TT	GG	TG	TG	TG	TG	TT	TG	TG	TT	GG	TG	TG	TT	TG	TG	GG	TG	TG	TG	TG	TG	TG	TT	TT	TG	TG	TG	TG	TT	TT	TT	TG	TG	TT	TG	TG	TG	TG	TG	TG	TT	TT	TG	TG	TT	TT	TG
solcap_snp_c1_3638	GG	AG	GG	AG	GG	GG	AG	AG	AG	GG	GG	AG	AG	AG	AG	GG	GG	GG	GG	AG	AG	GG	AG	AG	GG	AG	AG	AG	GG	AG	AG	AG	AA	AG	AG	GG	AG	AG	AG	AG	AG	AG	GG	AG	AG	AG	AG	AG	AG
solcap_snp_c1_3639	CC	TC	CC	CC	CC	CC	CC	CC	CC	CC	CC	CC	TC	TC	CC	CC	CC	CC	CC	CC	CC	CC	CC	CC	CC	CC	TC	CC	CC	TC	CC	CC	CC	CC	CC	CC	TC	CC	TC	TC	TC	CC	CC	CC	CC	CC	CC	TC	CC
solcap_snp_c1_364	AA	AA	AA	AA	AG	AA	AA	AG	AA	AG	AA	AA	AG	AA	AA	AG	AA	AA	AA	AA	AA	AG	AG	AA	AA	AA	AG	AA	AG	AA	AA	AA	AA	AG	AA	AA	AA	AG	AG	AA	AG	AA	AA	AA	AA	AA	AA	AG	AA
solcap_snp_c1_3647	TT	TG	TT	TT	TT	TT	TT	TG	TG	TT	TG	TT	TT	TG	TG	TG	TG	TT	TT	TG	TG	TG	TG	TG	TG	TG	TG	TG	TG	TT	TT	TT	TT	TG	TG	GG	TG	TG	TG	TG	TG	TT	TT	TG	TG	TG	TT	TG	TG
solcap_snp_c1_3662	TT	TT	TT	TT	TT	TT	TC	TT	TT	TT	TT	TT	TT	TC	TC	TT	TT	TT	TC	TC	TT	TC	TT	TT	TT	TC	TT	TT	TC	TC	TT	TT	TT	TT	TC	TT	TT	TC	TC	--	TC	TT	--	TC	TC	TC	TT	TT	TT
solcap_snp_c1_3663	AA	AG	AA	AA	AG	AG	AA	AA	AA	AA	AG	AA	AA	AA	AA	AA	AG	AA	AA	AA	AG	AA	AA	AA	AA	AA	AA	AA	AA	AG	AA	AG	AA	AA	AA	AA	AG	AA	AA	AA	AA	AA	GG	AA	AA	AA	AG	AA	AA
solcap_snp_c1_3687	GG	AA	AG	AA	AG	AA	AA	AG	AG	AG	AA	AA	AG	AG	--	AG	AG	AG	AA	--	AG	AG	AG	--	AG	AG	AG	AG	AG	AG	AA	AA	AA	AA	AG	AA	AG	GG	AG	AG	AG	AG	AA	AG	AG	AG	AA	AG	AG
solcap_snp_c1_3689	GG	GG	AG	AA	GG	AG	AG	GG	AG	AG	GG	GG	AG	AG	AG	GG	GG	AG	AG	AG	AG	AG	AG	AG	AG	AG	AG	AG	AG	AG	GG	AG	GG	AG	AG	GG	AG	GG	AG	AG	GG	AG	GG	GG	GG	AG	GG	AG	AG
solcap_snp_c1_3691	TT	GG	TT	TT	--	TG	--	TG	TT	TG	TT	TT	TT	TG	TT	TG	TG	TG	TG	TT	TT	TT	TT	TT	TT	TG	TT	TT	TG	TG	GG	TT	--	TT	TG	TG	TG	TT	TT	TG	TG	TT	GG	TG	TG	TG	TT	TT	TT
solcap_snp_c1_3693	AA	AC	AA	AC	AC	AC	CC	--	AC	AC	CC	AC	AC	AC	--	AC	AC	AC	--	AC	AC	AC	AC	AC	AC	AC	AC	AC	AC	AC	AC	AC	CC	AC	AC	CC	AC	AC	AC	AC	AC	AC	CC	AC	AC	AC	CC	AC	AA
solcap_snp_c1_3696	TT	TT	TT	TT	TT	TT	TT	TC	TC	TC	TT	TT	TT	TC	TT	TC	TC	TT	TC	TC	TT	TT	TC	TC	TC	TC	TC	TC	TC	TT	TT	TT	TT	TT	TC	TT	TT	TC	TC	TC	TC	TT	TT	TC	TC	TC	TT	TC	TC
solcap_snp_c1_3722	GG	AA	GG	AG	AA	AA	AA	AG	AG	AG	AA	AA	AG	AG	AA	AG	--	AG	AG	AG	AG	AA	AG	AG	AA	AA	AG	AA	AA	AG	AA	AA	AA	AA	AG	AA	AG	AA	--	AG	AG	AA	AA	AG	AA	AG	AA	AA	AG
solcap_snp_c1_3740	GG	GG	GG	GG	GG	AG	GG	AG	AG	GG	GG	GG	AG	AG	AG	GG	GG	AG	GG	GG	GG	AG	GG	AG	AG	AG	AG	AG	GG	AG	AG	AG	GG	AG	AG	GG	AG	AG	GG	GG	--	AG	GG	AG	AG	GG	GG	AG	AG
solcap_snp_c1_3746	CC	TT	CC	TC	TT	TC	TT	CC	TC	CC	CC	TC	TC	TC	TC	TC	TC	TC	TC	--	TC	TC	TC	TC	TC	TC	TC	CC	TC	TC	TC	TT	TT	TC	TC	--	TC	TC	TC	TC	TC	TC	TT	TC	TC	TC	TT	TC	TC
solcap_snp_c1_3747	GG	AG	GG	GG	AG	AG	GG	GG	GG	GG	GG	GG	AG	AG	AG	AG	AG	AG	AG	AG	GG	AG	AG	AG	AG	GG	AG	GG	AG	GG	GG	GG	GG	AG	AG	GG	GG	AG	GG	GG	AG	AG	GG	AG	GG	AG	GG	AG	AG
solcap_snp_c1_3750	TT	TC	TT	TT	TC	TC	TT	TT	TT	TT	TT	TC	TC	TC	TC	TC	TC	TC	TC	TC	TT	TC	TC	TC	TC	TT	TC	TT	TC	TT	TT	TT	CC	TC	TC	TT	TT	TC	TT	TT	TC	TC	TT	TC	TT	TC	TT	TC	TC
solcap_snp_c1_3753	TT	CC	TC	TC	CC	CC	CC	TT	--	TC	TC	TC	TC	CC	TC	CC	TC	TC	--	CC	TC	TC	CC	CC	TC	TC	CC	TC	CC	TC	CC	CC	CC	CC	TC	CC	--	TC	TC	TC	TC	TC	CC	CC	TC	--	CC	CC	TC
solcap_snp_c1_3767	TT	GG	TT	GG	TT	GG	GG	TG	TT	GG	TT	TT	TG	GG	TG	GG	GG	TT	TT	TG	GG	TG	TG	TG	GG	TT	TG	TG	TG	TG	GG	GG	TT	GG	TG	TT	TG	GG	TG	TT	TT	--	TT	TG	TG	TT	TT	TT	TG
solcap_snp_c1_378	AA	AA	AA	AA	AA	AA	AA	AG	AG	AA	AA	AG	AA	AG	AA	AG	AG	AG	AA	AG	AG	AA	AG	AG	AA	AG	AG	AG	AA	AG	AA	AA	AA	AA	AG	AA	AA	AG	AA	AG	AG	AA	AA	AG	AG	AG	AA	AG	AG
solcap_snp_c1_3793	GG	AG	GG	AG	GG	AA	AG	AG	AG	AG	GG	AG	AG	AG	AG	AA	AG	--	AG	AG	AA	AA	AA	AG	AG	--	AG	AG	--	AG	AG	AG	GG	AG	AA	GG	AG	--	AG	AG	AG	AG	GG	AG	AG	--	GG	AG	--
solcap_snp_c1_3795	CC	CC	AA	CC	AC	CC	AC	CC	CC	AC	CC	CC	AC	AC	AC	CC	CC	CC	AC	AC	CC	CC	CC	CC	CC	CC	AC	CC	AC	CC	CC	CC	CC	CC	CC	--	CC	CC	CC	CC	CC	--	CC	CC	AC	CC	CC	AC	AC
solcap_snp_c1_3803	CC	TC	TT	TC	TC	TC	TC	CC	TC	TC	CC	CC	--	TC	TC	TC	CC	TC	TC	TC	CC	CC	CC	CC	TC	TC	TC	CC	TC	CC	TC	TC	CC	TC	CC	TC	--	TC	CC	CC	CC	CC	TT	CC	TC	CC	CC	--	TC
solcap_snp_c1_3840	TT	TG	TG	TG	GG	TG	TG	TG	TT	TG	GG	GG	TG	TG	GG	--	--	TG	TG	TG	TG	TG	TG	TG	TG	TG	--	TG	TG	TG	TG	TG	GG	TG	TG	GG	TG	TG	TG	TG	TT	GG	GG	TG	--	--	GG	TG	GG
solcap_snp_c1_3844	CC	CC	CC	TC	CC	CC	CC	CC	CC	TC	CC	CC	TC	TC	TC	TC	TC	TC	TC	TC	CC	TC	CC	TC	TC	CC	CC	CC	CC	TC	CC	CC	CC	TC	TC	CC	CC	CC	TC	TC	CC	CC	CC	TC	CC	CC	TC	TC	CC
solcap_snp_c1_3848	TT	GG	TG	TG	TG	GG	GG	TG	TG	TG	GG	GG	TG	TG	TG	TT	TG	TG	TG	TG	TT	TG	TG	TG	TG	TG	TG	TG	TG	TG	GG	GG	GG	TG	TG	GG	TG	TG	TG	TG	TG	TG	GG	TG	TG	TG	GG	TG	TG
solcap_snp_c1_3850	AA	AG	AA	AG	AA	AA	AA	AA	AA	AA	AA	AA	AA	AA	AA	AA	AA	AA	AG	AA	AA	AG	AA	AA	AA	AA	AG	AA	AA	AA	AA	AA	AA	AA	AA	AA	AG	AA	AG	AG	AG	AA	AA	AG	AA	AA	AA	AA	AG
solcap_snp_c1_3851	CC	TT	TC	TC	--	TT	TT	--	TC	TC	TT	TT	TC	TC	TC	CC	--	TC	--	TC	CC	TC	TC	TC	--	TC	TC	TC	TC	--	TT	TT	TT	TC	TC	TT	TC	TC	TC	TC	TC	TC	TT	TC	TC	--	TT	TC	TC
solcap_snp_c1_3852	AA	GG	AG	AG	AG	GG	GG	AG	AG	AG	GG	GG	AG	AG	AG	AA	AG	AG	AG	AG	AA	AG	AG	AG	AG	AG	AG	AG	AG	AG	GG	GG	GG	AG	AG	GG	AG	AG	AG	AG	--	AG	GG	AG	AG	AG	GG	AG	AG
solcap_snp_c1_3853	GG	GG	GG	GG	GG	GG	GG	GG	GG	GG	GG	GG	GG	GG	TG	GG	GG	GG	GG	GG	GG	GG	GG	GG	GG	TG	GG	GG	TG	TG	GG	GG	GG	TG	GG	GG	GG	GG	GG	GG	GG	GG	GG	GG	TG	GG	GG	GG	GG
solcap_snp_c1_3854	GG	GG	GG	GG	GG	GG	GG	GG	GG	GG	GG	GG	GG	GG	AG	GG	GG	GG	GG	GG	GG	GG	GG	GG	GG	AG	GG	GG	AG	AG	GG	GG	GG	AG	GG	GG	GG	GG	GG	GG	GG	GG	GG	GG	AG	GG	GG	GG	GG
solcap_snp_c1_3860	TT	TC	--	TC	TT	TT	TT	TC	TC	TC	TT	TT	TC	TT	TC	TC	TC	TT	TC	TT	TC	TC	TC	TC	TC	TC	TC	TC	TC	TC	TT	TT	TT	TC	TC	TT	TC	TC	TC	TC	TC	TT	TT	TC	TC	TT	TT	TC	TC
solcap_snp_c1_3863	CC	TT	TC	--	TC	TC	TT	TC	TC	TC	TC	--	TC	CC	TC	TC	TC	--	--	CC	TC	--	TT	TC	--	TC	TC	TC	TC	TC	TC	TC	TT	TC	TC	CC	TC	TC	TC	--	TC	TC	TT	TC	TC	CC	TT	TC	TC
solcap_snp_c1_3867	TT	CC	TC	TC	CC	TT	CC	TC	--	TC	CC	TT	TC	TC	TC	TC	--	TC	TC	TC	TC	TC	CC	TC	TC	TC	--	TC	TC	TC	TT	TT	--	TC	TC	--	TC	TC	TC	TC	CC	TC	--	CC	TC	TC	--	TC	TC
solcap_snp_c1_3868	CC	AA	CC	AC	AA	AC	AA	AC	AC	AC	AA	AC	AC	AC	AC	AC	AC	AC	AC	AC	AC	AC	AA	AC	AC	AC	AC	AC	AC	AC	AC	AC	AA	AC	AC	AA	AC	AC	AC	AC	AA	AC	AA	AA	AC	AC	AA	AC	AC
solcap_snp_c1_3876	TT	TG	TT	TG	TG	TT	TT	TG	--	TG	TT	TT	TG	TG	TG	TG	--	TG	TG	TT	TG	TG	GG	TG	TT	TG	--	TG	TG	TG	TT	TT	TT	TG	TG	TT	TG	TG	TG	TG	--	TT	TT	--	--	TG	TT	--	TG
solcap_snp_c1_3894	TT	TC	TC	TC	TC	TT	TT	TC	TC	TC	TC	TT	TC	TC	TC	TC	TC	TC	TC	TC	TC	TC	CC	TC	TC	TC	TC	TC	TC	TC	TT	TT	TT	TC	TC	CC	TC	TC	TC	TC	TC	TT	--	TC	TC	TC	TT	CC	TC
solcap_snp_c1_3895	TT	TC	TT	TC	TC	TT	TT	TT	TT	TT	TT	TT	TT	TT	TT	TT	TT	TT	TC	TT	TT	TC	TT	TT	TT	TT	TC	TT	TT	TT	TT	TT	TT	TT	TT	TT	TT	TT	TC	TC	TC	TT	TT	TC	TT	TT	TT	TT	TC
solcap_snp_c1_398	CC	AA	AC	AA	AA	AC	AA	AC	AC	AC	AA	AA	AC	AC	AA	AC	AA	AC	AA	AC	AC	AA	AC	AC	AC	AA	AC	AC	AA	AA	AC	AC	AA	AC	AC	AA	AA	AC	AA	AC	AC	AA	AA	AC	AA	AC	AA	AC	AC
solcap_snp_c1_3992	AA	AA	AA	AT	AT	AT	AT	AT	AT	AT	AA	AT	AT	AT	AT	AT	AT	AT	AT	AT	AT	AT	AT	AT	AT	AT	AT	AA	AT	AT	AA	AA	AA	AT	AT	AA	AA	AT	AT	AT	AA	AT	AA	TT	AA	TT	AA	AT	AA
solcap_snp_c1_3993	CC	CC	CC	CC	CC	CC	CC	CC	CC	CC	CC	CC	CC	CG	CC	CG	CG	CG	CC	CC	CG	CC	CC	CC	CG	CC	CG	CC	CC	CC	CC	CC	CC	CC	CC	CC	CG	CG	CC	CC	CC	CC	CC	CC	CC	CC	CC	CC	CC
solcap_snp_c1_3999	TT	TT	TT	TT	TT	TT	TT	TT	TC	TT	TT	TT	TT	TT	TT	TT	TT	TT	TT	TT	TT	TT	TT	TC	TT	TT	TT	TC	TT	TT	TT	TT	TT	TT	TT	TT	TT	TT	TT	TT	TT	TT	TT	TT	TT	TT	TT	TT	TT
solcap_snp_c1_4000	AA	GG	AA	AG	AG	AG	GG	GG	AG	GG	GG	AA	AG	AG	GG	GG	GG	GG	AG	GG	AG	AG	GG	GG	GG	AG	AG	GG	GG	AG	GG	GG	GG	AG	GG	GG	AG	AG	AG	GG	AG	GG	GG	AG	AG	AA	AA	GG	AG
solcap_snp_c1_4029	CC	CC	TC	TC	TC	CC	TT	CC	TC	TC	CC	TT	TC	TC	TC	TC	CC	TC	TC	TC	TC	TC	TC	CC	TC	CC	TC	TC	CC	CC	CC	CC	TT	TC	TC	CC	CC	TC	TC	TC	TC	TT	TT	TC	TC	CC	CC	CC	CC
solcap_snp_c1_403	GG	TG	GG	TG	TG	GG	GG	GG	GG	TG	TG	TG	GG	TG	GG	TG	GG	TG	TG	GG	TG	TG	TG	GG	GG	GG	GG	GG	GG	TG	TG	TG	TT	TG	TG	GG	TG	TG	TG	TG	TG	TT	TT	TG	TG	TG	TT	TG	TG
solcap_snp_c1_4044	CC	CC	CC	CC	CC	CC	CC	CC	CC	CC	CC	CC	TC	TC	CC	CC	CC	CC	CC	CC	CC	CC	CC	CC	CC	CC	CC	CC	TC	TC	CC	CC	CC	CC	CC	CC	CC	CC	CC	CC	TC	CC	CC	CC	CC	CC	CC	CC	CC
solcap_snp_c1_4076	TT	TT	TT	TT	TT	TT	TT	TC	TC	TC	TC	TT	TC	TT	TC	TC	TT	TT	TT	TC	TC	TT	TC	TC	TC	TC	TC	TC	TC	TT	TT	TT	TT	TC	TC	CC	TT	TT	TT	TT	TC	TT	TT	TC	TT	TC	TT	TT	TT
solcap_snp_c1_4077	GG	GG	GG	AG	AG	GG	GG	AG	GG	AG	GG	GG	AG	AG	AG	AG	AG	GG	AG	GG	AG	AG	GG	GG	GG	GG	GG	AG	AG	AG	GG	GG	GG	AG	AG	--	AG	GG	AG	AG	AG	AG	GG	GG	AG	AG	GG	GG	AG
solcap_snp_c1_4078	GG	AG	AA	GG	GG	AG	AG	AG	AG	AG	GG	AG	AG	AG	AA	AG	AG	AG	GG	AG	AA	GG	AG	AA	AG	AA	AG	AA	AA	GG	AG	AG	GG	AG	AA	GG	GG	AG	--	GG	AG	AA	GG	AA	GG	AG	AG	AG	AG
solcap_snp_c1_4082	GG	AG	GG	AG	GG	GG	AG	GG	GG	AG	GG	GG	AG	AG	GG	GG	AG	AG	AG	--	GG	AG	--	AG	AG	AG	AG	GG	AG	AG	GG	GG	GG	AG	GG	GG	GG	AG	GG	GG	GG	AG	GG	GG	AG	AG	GG	GG	AG
solcap_snp_c1_4083	AA	AA	AA	--	AG	AA	AA	AG	AG	AG	AA	--	AG	AG	AG	AG	AG	AA	AG	AA	AG	--	AA	AG	AA	AA	AA	AG	AG	AG	AA	AA	GG	AG	AG	AA	AG	AA	GG	AG	--	AG	--	AG	--	AG	GG	AG	AG
solcap_snp_c1_4084	CC	TC	CC	TC	TC	TC	TC	TC	TC	TC	CC	TC	TC	TC	TT	TC	TC	TC	TC	TC	TC	TC	TC	TC	TC	TC	TC	TT	TC	TC	TC	TC	TT	TC	TC	CC	TC	CC	TT	TC	TC	TC	TT	TT	TC	TC	TT	TC	TC
solcap_snp_c1_4086	CC	CC	CC	TC	TC	CC	CC	TC	CC	TC	CC	CC	TC	TC	TC	TC	TC	CC	TC	CC	TC	--	CC	CC	CC	CC	CC	TC	TC	TC	CC	CC	CC	TC	TC	CC	TC	CC	--	TC	TC	TC	CC	CC	TC	TC	CC	CC	TC
solcap_snp_c1_4087	AA	AA	CC	AA	AA	AC	AA	AC	AC	AC	AA	AC	AC	AA	AC	--	AA	AA	AA	AC	AC	AA	AC	AC	--	--	--	--	--	AA	AC	AC	AA	--	AC	--	AA	AA	AA	AA	--	AA	AA	AC	AA	AC	AA	AC	AA
solcap_snp_c1_4088	GG	GG	GG	GG	GG	GG	GG	AG	AG	AG	GG	GG	AG	GG	AG	AG	GG	GG	GG	AG	AG	GG	AG	AG	AG	--	AG	AG	--	GG	GG	GG	GG	AG	AG	GG	GG	GG	GG	GG	--	GG	GG	AG	GG	AG	GG	GG	GG
solcap_snp_c1_4089	AA	AA	AA	AA	AA	AA	AA	AC	AC	AC	AA	AA	AC	AA	AC	AC	AA	AA	AA	AC	AC	AA	AC	--	AC	AC	AC	AC	AC	AA	AA	AA	AA	AC	AC	AA	AA	AA	AA	AA	--	AA	AA	AC	AA	AC	AA	AA	AA
solcap_snp_c1_4090	TT	TC	TT	TC	TC	TC	TC	TC	TC	TC	--	TC	TC	TC	TC	TC	TC	TC	TC	TT	TC	TC	TT	--	TT	TT	TT	TC	TC	TC	TC	TC	CC	TC	--	CC	TC	TT	CC	TC	TC	TC	CC	TC	TC	TC	CC	TC	TC
solcap_snp_c1_4091	GG	GG	GG	AG	AG	GG	AG	AG	AG	AG	GG	AG	AG	AG	AG	AG	AG	AG	AG	GG	AG	AG	GG	AG	GG	GG	GG	AG	AG	AG	AG	AG	--	AG	AG	GG	AG	GG	--	AG	AG	AG	GG	AG	AG	AG	GG	AG	AG
solcap_snp_c1_4109	GG	AG	GG	GG	AG	AA	AA	GG	GG	AG	AA	AA	AG	AG	AG	AG	AG	AG	AG	GG	GG	AG	GG	GG	AG	GG	GG	AG	GG	GG	AG	AG	AA	AG	GG	GG	GG	GG	AG	GG	GG	GG	AA	AG	AG	GG	AA	AG	GG
solcap_snp_c1_4162	GG	GG	GG	GG	AG	GG	GG	AG	GG	AG	GG	GG	GG	GG	AG	AG	GG	AG	AG	GG	GG	AG	GG	GG	AG	GG	GG	AG	GG	GG	GG	GG	GG	AG	GG	GG	GG	GG	AG	GG	GG	GG	--	AG	AG	GG	GG	GG	GG
solcap_snp_c1_4172	GG	GG	GG	GG	AG	GG	AG	AG	GG	AG	GG	GG	GG	GG	AG	AG	GG	AG	AG	GG	GG	AG	GG	GG	AG	GG	GG	AG	GG	GG	GG	GG	GG	AG	GG	GG	GG	GG	AG	GG	GG	GG	GG	AG	AG	GG	GG	GG	GG
solcap_snp_c1_4175	AA	AA	AA	AA	AG	AA	AA	AG	AA	AG	AA	AA	AA	AA	AG	AG	AA	AG	AG	AA	AA	AG	AA	AA	AG	AA	AA	AG	AA	AA	AA	AA	AA	AG	AA	AA	AA	AA	AG	AA	AA	AA	AA	AG	AG	AA	AA	AA	AA
solcap_snp_c1_4178	GG	GG	GG	GG	AG	GG	GG	AG	GG	AG	AG	GG	GG	GG	AG	AG	GG	AG	AG	GG	GG	AG	GG	GG	AG	GG	GG	AG	GG	AG	GG	GG	GG	AG	GG	GG	GG	GG	AG	GG	GG	GG	GG	AG	AG	GG	GG	GG	AG
solcap_snp_c1_4180	CC	TT	TC	TC	TC	TT	TT	TC	TC	TC	TT	--	TC	TC	--	TC	TC	TT	--	--	TC	TC	TC	TC	TC	--	TC	TC	CC	TC	TC	TC	TT	TC	CC	TT	TC	CC	TC	TC	TC	CC	TT	TC	TC	--	TT	TC	TC
solcap_snp_c1_4213	GG	GG	GG	GG	GG	GG	GG	GG	GG	GG	GG	GG	GG	GG	GG	GG	AG	AG	GG	GG	GG	AG	GG	GG	AG	GG	AG	GG	AG	AG	GG	GG	GG	GG	GG	GG	AG	GG	AG	AG	AG	GG	GG	GG	GG	GG	GG	GG	AG
solcap_snp_c1_4222	GG	AG	GG	AG	AG	AG	GG	GG	GG	GG	GG	GG	GG	GG	GG	GG	AG	AG	GG	GG	AG	AG	GG	GG	AG	AG	AG	GG	AG	AG	AG	AG	GG	GG	GG	GG	AG	GG	AG	AG	AG	GG	--	GG	GG	GG	--	GG	AG
solcap_snp_c1_4228	AA	AG	AA	AG	GG	AG	AA	AG	AG	AA	GG	AG	AG	--	AA	AG	AG	AG	AA	AG	AG	AG	AA	AG	AG	AG	AG	AA	AG	AG	AG	AG	GG	AG	AA	AG	AG	AG	--	AG	AG	AA	GG	AG	AG	AA	GG	AG	AG
solcap_snp_c1_4231	GG	GG	GG	AG	AG	GG	GG	GG	GG	GG	AG	GG	GG	GG	GG	GG	GG	GG	GG	GG	GG	AG	GG	GG	GG	GG	GG	GG	GG	GG	GG	GG	GG	AG	GG	GG	AG	GG	AG	AG	GG	GG	GG	GG	AG	GG	GG	GG	GG
solcap_snp_c1_4237	AA	AG	GG	AG	AG	AG	AA	AA	AA	AA	GG	AG	AG	AG	AA	AA	AG	AG	AA	AA	AA	AG	AA	AA	AG	AG	AG	AA	AG	AG	GG	GG	GG	AG	AA	GG	AG	AA	AG	AG	AG	AA	GG	AA	AG	AA	GG	AA	AG
solcap_snp_c1_4238	TT	CC	CC	TC	TC	CC	CC	CC	CC	TC	CC	CC	TC	CC	TC	TC	TC	CC	TC	TC	TC	TC	TC	TC	TC	CC	TC	CC	TC	CC	CC	CC	CC	TC	TC	TT	TC	CC	TC	TC	TC	CC	CC	CC	TC	CC	CC	TC	CC
solcap_snp_c1_4243	GG	AG	GG	GG	GG	GG	AG	AA	AA	AG	GG	GG	AG	GG	GG	GG	GG	AG	AG	AG	AG	GG	AG	AG	AG	AG	AG	AG	GG	AG	GG	GG	GG	--	GG	AA	GG	AA	GG	GG	GG	AG	GG	AG	AG	AG	GG	--	AG
solcap_snp_c1_4248	AA	AG	AA	AG	AG	GG	AA	AA	AA	AA	GG	--	AG	AG	AA	AA	AG	AG	AA	AA	AA	AG	AA	AA	AG	AG	AG	AA	AG	AG	AG	AG	GG	AG	AA	GG	AG	AA	--	AG	AG	AA	GG	AG	AG	AA	GG	AA	AG
solcap_snp_c1_4271	CC	TT	TC	TT	TT	TT	TT	TC	TC	TC	CC	TT	TC	TC	TT	TT	TC	TC	TT	TC	TC	TC	TT	TC	TC	--	TC	TT	TC	TC	TT	TT	TT	TC	TC	CC	TC	TC	TC	TC	TC	TT	TT	TT	TC	TT	TT	TT	TC
solcap_snp_c1_4282	AA	AA	AA	AA	AA	AA	AA	AA	AA	AA	AA	AA	AA	AA	AA	AA	AG	AG	AA	AA	AA	AG	AA	AA	AG	AA	AG	AA	AG	AG	AA	AA	AA	AA	AA	AA	AG	AA	AG	AG	AG	AA	AA	AA	AA	AA	AA	AA	AG
solcap_snp_c1_4296	GG	GG	AA	AG	AG	AG	GG	AG	GG	GG	GG	AG	AG	GG	AG	AG	AG	AG	AG	AG	AG	AG	AG	AG	AG	AG	AG	AG	AG	AG	GG	GG	GG	AG	AG	GG	AG	AG	AG	AG	AG	AG	GG	AG	GG	GG	GG	GG	AG
solcap_snp_c1_432	CC	CC	TC	CC	CC	CC	CC	TC	TC	--	CC	CC	TC	TC	TC	--	CC	TC	CC	TC	TC	CC	TC	TC	TC	TC	TC	TC	CC	TC	CC	CC	CC	TC	TC	CC	TC	TC	TC	CC	CC	CC	CC	TC	CC	TC	CC	TC	TC
solcap_snp_c1_4322	TT	CC	TC	TC	TC	CC	CC	TC	CC	CC	CC	TC	CC	CC	TC	CC	TC	TC	TC	TC	TT	TC	TC	TC	TC	TC	TC	TC	TC	TC	CC	CC	CC	TC	TC	TC	TC	TC	TC	TC	TC	CC	CC	TC	CC	CC	CC	CC	TC
solcap_snp_c1_4328	CC	TT	CC	CC	CC	TC	CC	TC	TC	TC	CC	TC	CC	CC	TC	TC	TC	CC	TC	CC	CC	TC	CC	CC	TC	TC	CC	CC	CC	TC	TC	TC	CC	CC	TC	CC	CC	TC	CC	TC	CC	CC	CC	CC	CC	TT	CC	CC	CC
solcap_snp_c1_433	TT	TT	TT	TC	TT	TT	TT	TT	TT	TT	TT	TT	TT	TT	TC	TT	TC	TT	TT	TT	TC	TC	TT	TT	TT	TT	TT	TT	TC	TT	TT	TT	TT	TT	TT	TT	TC	TT	TC	TT	TT	TT	TT	TT	TT	TT	TT	TT	TT
solcap_snp_c1_4347	TT	CC	TC	TC	TC	CC	TC	TC	CC	TC	CC	CC	TC	TC	TC	TC	TC	TC	TC	TC	TC	TC	TC	TC	TC	TC	TC	TC	TC	TC	CC	CC	CC	TC	CC	CC	TC	TC	TC	TC	TC	TC	CC	TC	CC	TC	CC	TC	TC
solcap_snp_c1_4359	TT	CC	TC	CC	CC	CC	TC	TC	TC	TC	CC	TC	TC	TC	TC	TC	TT	TC	TC	TC	TC	TC	TT	TC	TC	TC	TC	TC	TC	TC	CC	CC	CC	TC	TC	CC	TC	TC	TC	TC	TC	TC	CC	TT	TC	--	CC	TC	TC
solcap_snp_c1_4371	TT	CC	TC	CC	CC	CC	TC	TC	TC	TC	TC	TC	TC	TC	TC	TC	TT	TC	TC	TC	TC	TC	TT	TC	TC	TT	TC	TC	TC	TC	CC	CC	CC	TC	TC	CC	TC	TT	TC	TC	TC	TC	--	TT	TC	--	CC	TC	TC
solcap_snp_c1_4444	TT	TC	TC	TC	TT	TT	TC	TC	TC	TC	TC	TT	TT	TC	TT	TC	TC	TT	TC	TC	TC	TC	TC	TC	TT	TC	TC	TC	TC	TT	TT	TT	TT	TC	TT	CC	TC	TC	TC	TT	TC	TC	TT	TC	TC	TC	TT	TT	TT
solcap_snp_c1_4454	GG	AA	GG	AA	AG	AA	AA	AA	AA	AG	AA	AA	AG	AA	AG	AA	AA	AA	AG	AA	AG	AG	AA	AG	AG	AG	AA	AG	AG	AG	AA	AA	AA	AA	AA	AA	AG	AG	AA	AA	AG	AA	AA	AA	AA	AA	AA	AG	AG
solcap_snp_c1_4455	GG	AA	GG	AG	GG	GG	GG	GG	AG	GG	GG	GG	GG	AG	GG	AG	AG	GG	AG	--	GG	AG	AG	GG	GG	GG	AG	GG	GG	GG	AG	AG	GG	GG	AG	GG	AG	AG	GG	GG	GG	GG	--	--	AG	GG	GG	AG	AG
solcap_snp_c1_4464	GG	AA	GG	AG	AG	AG	AA	AG	AG	AG	AA	AA	GG	AG	AG	AG	AG	AG	AG	AA	AG	AG	AG	AG	AG	AG	AG	AG	--	GG	AA	AA	AA	--	AG	AA	AG	--	AG	AG	AG	AA	AA	AA	AG	AA	AA	--	AG
solcap_snp_c1_4486	CC	TC	CC	TC	TC	CC	CC	CC	TC	TC	TT	TC	TC	TC	TC	TC	CC	TC	TC	CC	TC	TC	TC	CC	CC	CC	CC	TC	CC	TC	TC	TC	TT	TC	TC	TT	TC	TC	TC	TC	TC	TT	TT	TC	TC	TC	TT	TC	TC
solcap_snp_c1_449	TT	CC	TC	CC	TC	TC	CC	TC	--	TC	CC	TC	TC	CC	TC	TC	TC	CC	CC	TC	CC	TC	TC	TC	TC	TC	TC	TC	TC	CC	TC	TC	CC	TC	CC	CC	CC	TC	TC	CC	TC	CC	CC	TC	CC	CC	CC	TC	CC
solcap_snp_c1_4502	AA	AA	AG	AA	AA	AA	AG	AG	AG	AG	AA	AA	AA	AG	AG	AG	AG	AA	AA	AG	AG	AA	AA	AG	AG	AG	AG	AG	AG	AA	AA	AA	AA	AG	AG	AA	AA	AG	AA	AA	AG	AA	AA	AG	AG	AG	AA	AA	AA
solcap_snp_c1_4504	GG	GG	GG	GG	GG	GG	GG	GG	GG	GG	--	GG	AG	GG	GG	GG	GG	AG	GG	AG	GG	GG	GG	GG	GG	GG	AG	GG	GG	GG	GG	GG	--	GG	GG	--	GG	GG	GG	GG	GG	GG	--	GG	GG	GG	--	AG	GG
solcap_snp_c1_4509	GG	GG	TG	GG	GG	GG	GG	GG	GG	GG	GG	GG	TG	GG	--	GG	GG	GG	TG	GG	GG	GG	GG	GG	GG	GG	GG	GG	TG	TG	GG	GG	GG	GG	GG	GG	GG	TG	TG	GG	TG	GG	GG	TG	GG	GG	GG	TG	TG
solcap_snp_c1_4519	GG	GG	AG	GG	--	--	GG	GG	GG	GG	--	--	--	GG	--	GG	GG	GG	AG	GG	GG	GG	GG	GG	GG	GG	GG	AG	AG	AG	--	--	--	GG	GG	--	--	AG	AG	GG	AG	GG	--	AG	GG	GG	--	--	AG
solcap_snp_c1_4542	GG	AA	AG	AA	AA	AA	AA	AA	AA	AA	AA	AA	AG	AA	AG	AG	AA	AA	AG	AA	AA	AA	AA	AA	AA	AA	AA	AA	AG	AG	AA	AA	AA	AA	AG	AA	AG	AG	AG	AA	AG	AA	AA	AG	AA	AA	AA	AG	AG
solcap_snp_c1_456	GG	AG	GG	GG	GG	GG	GG	AG	AG	GG	AG	GG	GG	AG	AG	AG	AG	GG	GG	AG	AG	AG	AG	AG	AG	AG	AG	AG	AG	GG	GG	GG	GG	AG	AG	GG	AG	AG	AG	AG	AG	GG	GG	AG	AG	AG	GG	AG	AG
solcap_snp_c1_4576	AA	AG	AG	AG	AA	AA	AG	GG	AG	AG	AA	AG	AG	AG	AA	AG	AG	AG	AG	AG	AG	AG	AG	GG	AG	AG	AG	AG	AG	AG	AG	AG	AA	AG	AG	AA	AA	AG	AG	AG	AG	AG	AA	AG	AG	AG	AA	AG	AG
solcap_snp_c1_459	TT	TT	TT	TT	TC	TT	TT	TT	TT	TT	TT	TT	TT	TT	TT	TT	TC	TT	TT	TT	TC	TT	TT	TT	TT	TT	TT	TT	TT	TC	TT	TT	TT	TT	TT	--	TC	TT	TT	TT	TT	TT	CC	TT	TT	TT	TT	TT	TT
solcap_snp_c1_4604	TT	TC	TC	TC	TC	TC	CC	TC	TT	TT	CC	TC	TC	TC	TC	CC	TC	TT	TT	TT	TC	TC	TC	TT	TT	TT	TC	TC	TC	TC	TC	TC	CC	TT	TC	CC	TC	TT	TC	TC	TC	TC	TT	TT	TT	TT	TT	TC	TC
solcap_snp_c1_4615	TT	TT	TT	TC	TC	TT	TT	TT	TT	TT	TT	TC	TC	TT	TC	TC	TC	TT	TT	TT	TT	TC	TT	TT	TT	TT	TT	TT	TT	TT	TT	TT	TT	TT	TT	TT	TT	TT	TT	TC	TC	TT	TT	TT	TT	TT	TT	TT	TT
solcap_snp_c1_4617	GG	AA	GG	AG	AA	AG	AA	GG	AG	AG	AA	AA	AG	AG	AG	AG	AG	AG	AG	GG	GG	AG	GG	AG	GG	AG	AG	AG	GG	AG	AG	AG	AA	AG	GG	AA	AG	AG	GG	AG	AG	AA	AA	AG	GG	AG	AA	AG	AG
solcap_snp_c1_465	TT	TC	TT	TT	TC	TC	TT	TT	TT	TT	TT	TT	TT	TT	TT	TT	TC	TT	TT	TT	TC	TT	TT	TT	TT	TT	TT	TT	TT	TC	TT	CC	--	TT	TT	TT	TC	TT	TT	TT	TT	TT	CC	TT	TT	TT	CC	TT	TT
solcap_snp_c1_4666	CC	TC	CC	TC	CC	TC	TT	CC	TC	CC	CC	TT	CC	CC	CC	CC	CC	CC	TC	CC	CC	TC	CC	CC	CC	CC	TC	CC	TC	CC	TC	TC	TC	CC	CC	CC	TC	CC	TC	TC	TC	TT	CC	TC	CC	CC	CC	TC	TC
solcap_snp_c1_4680	GG	AG	GG	GG	AG	AG	GG	GG	GG	GG	GG	GG	GG	GG	GG	GG	AG	GG	GG	GG	AG	GG	GG	GG	GG	GG	GG	GG	GG	AG	GG	AG	GG	GG	GG	GG	AG	GG	GG	GG	GG	GG	AA	GG	GG	GG	AG	GG	GG
solcap_snp_c1_4706	CC	CC	CC	TC	TC	TC	CC	TC	CC	TC	CC	CC	TC	TC	CC	TC	TC	CC	TC	TC	TC	TC	TC	TC	TC	TC	TC	TC	TC	TC	CC	TC	CC	TC	CC	--	TC	--	TC	TC	TC	CC	CC	CC	TC	TC	CC	TC	TC
solcap_snp_c1_4744	TT	CC	TC	TC	CC	CC	CC	TC	CC	TC	CC	CC	CC	CC	TC	CC	CC	TC	--	--	--	TC	CC	--	CC	TC	TC	TC	TC	TC	CC	CC	CC	TC	CC	CC	CC	TC	TC	TC	TC	TC	CC	TC	TC	--	CC	TC	TC
solcap_snp_c1_4745	TT	TT	TT	TG	TT	TT	TT	TG	TG	TG	TT	TT	TG	TT	TG	TG	--	TT	TG	TG	TG	TG	TG	TG	TG	TG	TG	TG	TG	TG	TT	TT	TT	TG	TG	TT	TG	TG	TG	TG	TG	--	TT	--	TG	--	TT	TG	TG
solcap_snp_c1_4748	CC	CC	TC	TC	TC	CC	CC	TC	TC	TC	CC	CC	TC	CC	TC	TC	CC	TC	TC	TC	TC	TC	TC	TC	TC	TC	TC	TC	CC	TC	CC	CC	CC	TC	TC	CC	CC	TC	TC	TC	CC	CC	CC	CC	TC	TC	CC	CC	TC
solcap_snp_c1_4752	GG	GG	AG	AG	AG	GG	GG	AG	AG	AG	GG	AG	AG	GG	AG	AG	GG	AG	AG	AG	AG	AG	AG	AG	AG	AG	AG	AG	GG	AG	GG	GG	GG	AG	AG	GG	GG	AG	AG	AG	GG	GG	GG	GG	AG	AG	GG	GG	AG
solcap_snp_c1_4757	GG	GG	TG	TG	TG	GG	GG	GG	GG	TG	GG	TG	TG	GG	TG	TG	GG	GG	TG	TG	GG	TG	GG	GG	TG	GG	GG	GG	GG	TG	GG	GG	GG	GG	GG	GG	GG	GG	TG	TG	GG	GG	GG	GG	TG	GG	GG	GG	TG
solcap_snp_c1_476	TT	TC	TT	TT	TC	TC	TT	TT	TT	TT	TT	TT	TT	TT	TT	TT	TC	TT	TT	TT	TC	TT	TT	TT	TT	TT	TT	TT	TT	TC	TT	TC	TT	TT	TT	TT	TC	TT	TT	TT	TT	TT	CC	TT	TT	TT	TC	TT	TT
solcap_snp_c1_4763	AA	GG	AG	AA	AG	AG	GG	AG	AG	AA	GG	AG	AG	GG	AG	AG	AG	--	AA	AG	AG	AA	AG	AG	AG	AG	AG	AG	AG	AG	AG	AG	GG	AG	AG	GG	AG	AG	AG	AG	AG	AG	GG	AG	AG	AG	GG	AG	AG
solcap_snp_c1_4775	GG	AG	GG	GG	AG	AG	AG	GG	GG	GG	AA	AG	GG	GG	GG	GG	AG	GG	GG	GG	AG	GG	GG	GG	GG	GG	GG	GG	GG	AG	AG	AA	AA	GG	GG	AA	AG	GG	GG	GG	GG	AG	AA	GG	GG	GG	AA	GG	GG
solcap_snp_c1_4776	AA	AG	AA	AA	AG	AG	AA	AA	AA	AA	AA	AA	AA	AA	AA	AA	AG	AA	AA	AA	AG	AA	AA	AA	AA	AA	AA	AA	AA	AG	AA	AG	AA	AA	AA	AA	AG	AA	AA	AA	AA	AA	GG	AA	AA	AA	AA	AA	AA
solcap_snp_c1_4777	CC	TC	CC	CC	TC	TC	CC	CC	CC	CC	CC	CC	CC	CC	CC	CC	TC	CC	CC	CC	TC	CC	CC	CC	CC	CC	CC	CC	CC	TC	CC	TC	CC	CC	CC	CC	TC	CC	CC	CC	CC	CC	TT	CC	CC	CC	CC	CC	CC
solcap_snp_c1_4778	CC	AC	CC	CC	AC	AC	CC	CC	CC	CC	CC	CC	CC	CC	CC	CC	AC	CC	CC	CC	AC	CC	CC	CC	CC	CC	CC	CC	CC	AC	CC	AC	CC	CC	CC	CC	AC	CC	CC	CC	CC	CC	AA	CC	CC	CC	AC	CC	CC
solcap_snp_c1_4779	AA	AG	AA	AA	AG	AG	AG	AA	AA	AA	GG	AG	AA	AA	AA	AA	AG	AA	AA	AA	AG	AA	AA	AA	AA	AA	AA	AA	AA	AG	AG	GG	GG	AA	AA	GG	AG	AA	AA	AA	AA	AG	GG	AA	AA	AA	GG	AA	AA
solcap_snp_c1_4781	CC	GC	CC	CC	GC	GC	CC	CC	CC	CC	CC	CC	CC	CC	CC	CC	GC	CC	CC	CC	GC	CC	CC	CC	CC	CC	CC	CC	CC	GC	CC	GC	CC	CC	CC	CC	GC	CC	CC	CC	CC	CC	GG	CC	CC	CC	GC	CC	CC
solcap_snp_c1_4789	CC	CC	CC	CC	CC	CC	CC	CC	TC	TC	TC	CC	CC	CC	CC	CC	CC	CC	TC	TC	TC	TC	TC	CC	CC	TC	TC	--	TC	--	CC	CC	CC	TC	--	TT	CC	CC	TC	TC	TC	CC	CC	CC	CC	TC	CC	CC	CC
solcap_snp_c1_4792	CC	CC	CC	CC	CC	CC	CC	CC	TC	TC	CC	CC	CC	CC	CC	CC	CC	CC	TC	TC	TC	CC	CC	CC	CC	TC	TC	TC	CC	CC	CC	CC	CC	TC	TC	CC	CC	CC	TC	TC	CC	CC	CC	CC	CC	CC	CC	CC	CC
solcap_snp_c1_4794	GG	GG	GG	AG	AG	GG	GG	GG	GG	GG	GG	AG	AG	AG	GG	AG	GG	AG	GG	GG	AG	GG	GG	AG	GG	GG	GG	GG	GG	GG	GG	GG	AG	GG	GG	GG	AG	GG	GG	AG	GG	GG	AA	GG	GG	GG	AG	GG	GG
solcap_snp_c1_4796	AA	AG	AA	AA	AA	AA	AA	AA	AG	AA	AA	AA	AG	AG	AA	AG	AA	AG	AA	AA	AG	AA	AG	AA	AA	AA	AA	--	AA	AG	AA	AA	AA	AG	AA	AA	AA	AG	AG	AA	AA	AG	AA	AA	AG	AA	AA	AG	AG
solcap_snp_c1_4799	GG	AG	AG	GG	GG	GG	GG	AG	AG	AG	GG	AG	AG	AG	AG	AG	AG	AG	AG	--	AG	AG	AG	AG	AG	AG	AG	--	AG	AG	GG	GG	GG	AG	GG	GG	GG	AG	AG	GG	GG	AG	GG	AG	AG	AG	GG	AG	AG
solcap_snp_c1_4800	AA	AA	AG	AA	AA	AA	AA	AA	AG	AA	AA	AA	AG	AG	AA	AA	AA	AG	AA	AA	AG	AA	AG	AA	AA	AA	AA	AG	AA	AG	AA	AA	AA	AG	--	GG	AA	AG	AA	AA	AA	AG	AA	AA	AG	AA	AA	AG	AG
solcap_snp_c1_4803	GG	TG	GG	TT	TT	TG	TT	TG	TG	TG	TT	TG	TG	TG	TG	TG	TG	TG	TG	TG	TG	TG	TG	TG	TG	TG	TG	--	TG	TG	TG	TG	TT	TG	TT	TT	TT	TG	TG	TT	TT	TG	TT	TG	TG	TT	GG	TG	TG
solcap_snp_c1_4814	CC	CC	CC	--	CC	CC	CC	CC	CC	--	CC	CC	TC	CC	CC	CC	TC	TC	TC	CC	CC	--	CC	CC	TC	CC	CC	CC	CC	CC	CC	CC	CC	--	CC	CC	--	CC	CC	TC	TC	TC	CC	CC	CC	CC	CC	--	TC
solcap_snp_c1_4817	AA	AC	AA	AA	AC	AC	AA	AA	AA	AA	AA	AA	AA	AA	AA	AC	AC	AA	AA	AA	AA	AA	AA	AA	AA	AA	AA	AA	AA	AA	AA	AA	AA	AA	AA	AA	AA	AA	AA	AA	AA	AA	CC	AA	AA	AA	CC	AA	AA
solcap_snp_c1_482	TT	TC	TT	TT	TC	TC	CC	TC	TC	TC	TC	TC	TT	TC	TT	TC	TC	TC	TC	TC	TT	TT	TC	TC	TC	TC	TC	TC	TC	TT	TC	TC	CC	TT	TC	CC	TT	TC	TC	TC	TC	TC	CC	TC	TC	TC	CC	TC	TC
solcap_snp_c1_4822	GG	AG	AG	AG	AG	AG	GG	AG	AG	AG	GG	GG	AG	AG	GG	GG	GG	AG	--	GG	GG	GG	GG	GG	AG	GG	AG	AG	AG	GG	AG	AG	GG	AG	GG	AG	GG	GG	AG	GG	GG	GG	GG	GG	GG	AG	GG	GG	GG
solcap_snp_c1_4826	CC	GC	CC	CC	GC	CC	CC	CC	CC	CC	CC	GC	CC	CC	GC	GC	CC	CC	GC	CC	GC	CC	CC	CC	CC	CC	GC	CC	GC	CC	GC	GC	GC	CC	CC	GC	GC	CC	GC	GC	GC	CC	GC	CC	CC	CC	GC	CC	GC
solcap_snp_c1_4847	AA	TA	AA	AA	TT	AA	TA	TA	TA	--	TA	TA	TA	TA	AA	AA	--	TA	TA	TA	TA	AA	TT	AA	TA	TA	TA	TA	AA	--	TT	TA	TT	TA	TA	--	TA	TA	TA	AA	TA	TA	TT	TA	TA	TA	TT	TA	AA
solcap_snp_c1_4849	TT	TC	TT	TT	CC	TT	TT	TC	TC	TT	CC	TT	TC	TC	TC	TC	--	TC	TC	TT	TC	TT	TC	TT	TC	TC	TC	TC	TC	TC	CC	TC	TT	TT	TT	CC	TC	TT	TC	TC	TC	TT	CC	TC	TC	TC	TC	TC	TC
solcap_snp_c1_4850	CC	CC	CC	CC	CC	CC	TC	TC	TC	TC	CC	CC	CC	CC	CC	CC	TC	TC	CC	TC	TC	CC	TC	CC	TC	CC	CC	TC	CC	CC	CC	CC	CC	TC	TC	CC	CC	TC	TC	CC	CC	CC	CC	CC	TC	CC	CC	CC	CC
solcap_snp_c1_4859	GG	AG	GG	GG	AG	GG	GG	GG	GG	GG	GG	GG	GG	GG	AG	AG	GG	GG	GG	GG	AG	GG	GG	GG	GG	GG	AG	GG	AG	GG	AG	GG	GG	GG	GG	GG	AG	GG	GG	AG	GG	GG	AA	GG	GG	GG	AG	GG	AG
solcap_snp_c1_4860	CC	CC	CC	AA	CC	CC	CC	CC	AC	AC	CC	CC	CC	AC	AC	CC	CC	CC	CC	CC	AC	AC	CC	AC	CC	AC	CC	AC	AC	AC	CC	CC	CC	CC	AC	CC	AC	CC	AC	CC	AC	AC	CC	CC	CC	AC	CC	CC	CC
solcap_snp_c1_4862	CC	CC	CC	CC	TC	CC	CC	CC	CC	CC	CC	CC	CC	CC	TC	TC	CC	CC	CC	CC	TC	CC	CC	CC	CC	CC	TC	CC	TC	CC	CC	CC	CC	CC	CC	CC	TC	CC	CC	TC	CC	CC	TT	CC	CC	CC	CC	CC	TC
solcap_snp_c1_4873	GG	AG	GG	GG	AG	GG	AG	AG	AG	AG	AG	GG	GG	GG	AG	AG	AG	AG	AG	--	AG	GG	AG	GG	AG	GG	AG	AG	AG	GG	AG	GG	AG	AG	AG	GG	AG	AG	AG	AG	AG	AG	AA	GG	AG	GG	AG	GG	AG
solcap_snp_c1_4881	GG	GG	GG	AA	AG	GG	GG	GG	AG	AG	GG	AG	GG	AG	AG	GG	AG	GG	AG	GG	AG	AG	GG	AG	GG	AG	GG	AG	AG	AG	GG	GG	GG	GG	AG	GG	AG	GG	AG	GG	AG	AG	GG	GG	GG	AG	AG	GG	GG
solcap_snp_c1_4885	AA	AG	AA	AA	AG	AA	AA	AA	AA	AA	AA	AA	AA	AA	AG	AG	AA	AA	AA	AA	AG	AA	AA	AA	AA	AA	AG	AA	AG	AA	AG	AA	AG	AA	AA	AA	AG	AA	AA	AG	AA	AA	GG	AA	AA	AA	GG	AA	AG
solcap_snp_c1_4925	GG	AA	AG	AG	AG	AA	AG	AG	AG	AG	AA	AG	AG	AG	AA	AG	AG	AA	AG	AG	AG	--	AG	AG	AA	AG	AA	AG	AG	AG	AA	AA	AA	AG	AG	AA	AG	AG	AG	AG	AA	AG	AA	AA	AA	AA	AA	AG	AG
solcap_snp_c1_4926	GG	GG	GG	GG	GG	GG	TG	TG	TG	GG	GG	GG	GG	TG	TG	TG	GG	GG	TG	TG	TG	TG	GG	TG	TG	TG	TG	TG	TG	TG	GG	GG	GG	GG	TG	GG	TG	TG	TG	TG	TG	TG	GG	TG	TG	TG	GG	GG	TG
solcap_snp_c1_4942	GG	TG	GG	GG	TG	GG	TT	TG	TG	TG	TT	GG	TG	GG	TG	TG	TG	TG	GG	TG	TG	GG	GG	TG	TG	TG	TG	TG	TG	GG	TG	TG	TT	GG	TG	TT	GG	TG	TG	TG	TG	TG	TT	TG	TG	TG	TT	GG	TG
solcap_snp_c1_4947	TT	TT	TC	TT	TC	TT	TT	TT	TC	TT	TT	TT	TC	TT	TT	TT	TC	TC	TC	TC	TT	TT	TC	TT	TT	TC	TT	TT	TC	TT	TT	TT	TT	TC	TC	TT	TT	TT	TT	TT	TC	TT	TT	TT	TT	TT	TT	TT	TT
solcap_snp_c1_4949	GG	AG	AG	GG	GG	AG	AA	AG	AG	AG	AA	AA	AG	AG	AA	AG	AG	AG	AG	AG	AG	AG	AG	AG	AG	AG	AG	AG	AG	AG	AG	AG	AA	AG	AG	GG	AG	AG	AG	AG	AG	AG	GG	AA	AA	AG	GG	AG	AG
solcap_snp_c1_4951	GG	AG	AG	GG	GG	AG	AG	AG	AG	AG	AA	AG	AG	AG	AA	AG	AG	AG	AG	AG	AG	AG	AG	AG	AG	AG	AG	AG	AG	AG	AG	AG	AA	AG	AG	AA	AG	AG	AG	AG	AG	AG	GG	AA	AA	AG	AA	AG	AG
solcap_snp_c1_4989	CC	CC	CC	TC	CC	CC	CC	TC	--	--	CC	CC	TC	TC	TC	TC	CC	TC	TC	CC	TC	--	TC	TC	TC	TC	TC	CC	CC	TC	CC	CC	CC	TC	TC	CC	TC	--	CC	TC	TC	CC	CC	--	--	TC	CC	TC	TC
solcap_snp_c1_4990	CC	TC	CC	TC	TC	TC	TC	TT	--	TC	--	TC	TC	TC	TC	--	TC	TC	TC	TC	TC	TC	TC	TC	TC	TC	TC	TC	CC	TC	TT	TT	TT	--	TC	TT	TC	TC	CC	TC	TC	TT	TT	TC	TT	TC	TT	--	TC
solcap_snp_c1_500	TT	TT	TT	TT	TT	TT	TT	TC	TT	TT	TT	TT	TC	TT	TT	TT	TC	TC	TT	TC	TC	TT	TC	TT	TT	TT	TT	TT	TC	TC	TT	TT	TT	TC	TC	TT	TT	TT	TT	TT	TT	TT	TT	TC	TT	TC	TT	TT	TT
solcap_snp_c1_5010	CC	TC	CC	TC	TC	TC	TC	TT	--	TC	TC	TC	TC	TC	--	--	TC	TC	TC	TC	TC	TC	TC	TC	TC	TC	TC	TC	CC	TC	TC	TC	TT	--	TC	CC	TC	--	CC	TC	--	TT	TT	--	TT	TC	CC	--	TC
solcap_snp_c1_5029	CC	CC	CC	AC	CC	CC	CC	AC	CC	AC	CC	CC	AC	AC	AC	AC	CC	AC	AC	CC	AC	AC	AC	AC	AC	CC	CC	CC	CC	AC	CC	CC	CC	AC	AC	--	AC	AC	CC	AC	CC	CC	CC	AC	AC	AC	CC	AC	AC
solcap_snp_c1_5047	CC	CC	CC	TC	CC	CC	CC	TC	CC	TC	CC	CC	TC	TC	TC	TC	CC	TC	TC	CC	TC	TC	TC	TC	TC	CC	CC	CC	CC	TC	CC	CC	CC	TC	TC	CC	TC	TC	CC	TC	CC	CC	CC	TC	TC	TC	CC	TC	TC
solcap_snp_c1_5058	AA	GG	AG	AG	AG	AG	GG	AG	AG	AG	GG	AG	AA	AG	AG	AG	AG	AG	AG	AG	AG	AG	AG	AG	AG	AG	AG	GG	AG	AG	GG	GG	GG	AG	GG	GG	AG	AG	AG	AG	AG	GG	GG	AG	AG	AG	GG	AG	AG
solcap_snp_c1_5088	TT	TT	TG	TG	TG	TG	TG	GG	TG	TG	TT	TG	TG	TG	TG	TT	TG	TG	GG	TG	TG	--	TG	TG	TG	TG	TG	TG	TT	TG	TG	TT	TT	GG	TG	TT	TG	--	--	TG	--	TG	TT	TG	TG	TG	TT	--	TG
solcap_snp_c1_5091	GG	AA	AA	AA	AA	AA	AA	AA	AG	AA	AA	AG	AA	AA	AG	AG	AG	AA	AA	AG	AG	AA	AG	AG	AG	AG	AG	AG	AG	AA	AG	AA	GG	AA	AG	AA	AA	AA	AG	AA	AA	AG	AA	AG	AG	AA	AA	AG	AG
solcap_snp_c1_5112	AA	AG	AA	AG	AG	AG	GG	GG	AG	AG	GG	GG	AG	AG	AG	AG	AG	AG	AG	AG	AG	AG	AG	GG	GG	AG	AG	AG	AG	AG	AG	AG	GG	AG	AG	--	AG	GG	AG	AG	AG	AG	GG	AG	AG	AG	AG	AG	AG
solcap_snp_c1_5113	TT	TT	TT	TT	TT	TT	TT	TT	TT	TC	TT	TT	TC	TC	TT	TC	TT	TT	TT	TT	TT	TT	TT	TT	TT	TT	TT	TT	TT	TT	TT	TT	TT	TT	TT	TT	TT	TT	TT	TT	TT	TC	TT	TT	TT	TT	TT	TC	TT
solcap_snp_c1_5114	AA	AG	AA	AG	AG	AA	AA	AA	AA	AG	--	AA	AG	AG	AG	AA	AA	AG	AG	AG	AG	AG	AA	AA	AA	AG	AA	AA	AG	AG	AA	AA	AA	AG	AG	AA	AG	AA	AG	AG	AA	AG	AA	AG	AG	AG	AA	AG	AG
solcap_snp_c1_5115	TT	TT	TT	TT	TT	TT	TT	TT	TT	TC	TT	TT	TC	TC	TT	TC	TT	TT	TT	TT	TT	TT	TT	TT	TT	TT	TT	TT	TT	TT	TT	TT	TT	TT	TT	TT	TT	TT	TT	TT	--	TC	TT	TT	TT	TT	TT	TC	TT
solcap_snp_c1_512	TT	TT	TT	TG	TT	TT	TT	TT	TT	TG	TT	TG	TT	TG	TT	TG	TT	TT	TG	TT	TG	TG	TT	TT	TT	TG	TT	TT	TT	TG	TT	TT	TT	TT	TT	--	TG	TT	TT	TT	TG	TG	TT	TG	TT	TT	TT	TT	TG
solcap_snp_c1_513	GG	TG	GG	TG	TG	TG	TT	TG	--	TG	TT	TG	--	TG	GG	TG	TG	TG	TG	TG	TG	--	TG	TG	TG	TG	TG	--	TG	TG	TG	TG	TT	--	TG	TT	--	TG	--	--	TG	TG	TT	TT	TG	TG	TT	--	TG
solcap_snp_c1_5137	GG	GG	GG	AG	GG	GG	GG	GG	AG	AG	GG	GG	AG	AG	GG	AG	GG	GG	AG	GG	AG	AG	AG	AG	AG	GG	GG	AG	GG	AG	GG	GG	AG	AG	AG	GG	GG	AG	GG	GG	AG	AG	GG	AG	GG	GG	GG	AG	AG
solcap_snp_c1_5145	GG	GG	AG	GG	GG	AG	GG	AG	AG	AG	GG	GG	AG	AG	GG	AG	GG	AG	GG	AG	GG	GG	AG	AG	AG	AG	AG	AG	AG	AG	AG	AG	GG	AG	GG	GG	AG	AG	AG	AG	AG	GG	GG	GG	AG	GG	GG	AG	GG
solcap_snp_c1_5150	CC	CC	CC	--	TC	CC	CC	CC	CC	CC	TC	TC	TC	CC	CC	CC	CC	CC	TC	TC	--	TC	TC	--	TC	CC	CC	--	CC	TC	CC	CC	CC	CC	TC	--	CC	CC	--	TC	CC	CC	CC	CC	TC	--	CC	CC	TC
solcap_snp_c1_516	TT	TT	TT	TC	TC	TT	TT	TC	TC	TC	TT	TT	TC	TC	TC	TC	TC	TC	TT	TC	TC	TC	TC	--	TC	TC	TC	TC	TC	TC	TT	TT	TT	TT	TC	--	TT	TC	TC	TC	TC	TT	TT	TC	TC	TT	TT	TC	TT
solcap_snp_c1_5179	AA	AA	GG	AA	AG	AG	GG	AG	AG	AG	AA	AA	AG	AG	AG	AA	AG	AA	AA	AA	AA	AA	AG	AG	AG	AG	AG	AA	AG	AA	AA	AG	AA	AG	AA	AA	AG	AG	AA	AA	AA	AA	AA	AG	AG	AG	AA	AG	AG
solcap_snp_c1_5198	CC	CC	CC	CC	CC	CC	CC	CC	CC	CC	CC	CC	TC	CC	CC	CC	CC	TC	CC	CC	CC	CC	CC	CC	CC	CC	CC	CC	CC	CC	CC	CC	CC	CC	CC	CC	TC	TC	TC	TC	CC	CC	CC	CC	CC	CC	CC	CC	CC
solcap_snp_c1_5209	GG	GG	GG	GG	AG	GG	GG	AG	GG	AG	GG	GG	AG	AG	AG	AG	GG	AG	AG	GG	AG	AG	GG	GG	GG	GG	AG	GG	AG	AG	GG	GG	GG	AG	AG	--	AG	GG	AG	AG	AG	GG	GG	AG	GG	AG	GG	GG	AG
solcap_snp_c1_5217	TT	TT	TT	TC	TC	TT	TT	TT	TT	TT	TT	TT	TT	TC	TT	TT	TT	TC	TT	TT	TC	TC	TT	TT	TT	TT	TC	TT	TT	TT	TT	TT	TT	TC	TT	TT	TC	TT	TC	TC	TT	TT	TT	TT	TC	TT	TT	TT	TT
solcap_snp_c1_5224	TT	TT	TT	TT	TT	TT	TT	TT	TG	TT	TT	TT	TT	TT	TT	TT	TT	TT	TT	TG	TT	TG	TG	TT	TT	TG	TT	TT	TG	TG	TT	TT	TT	TG	TT	TT	TG	TT	TT	TT	TT	TT	TT	TT	TT	TG	TT	TT	TT
solcap_snp_c1_5228	CC	CC	CC	CC	CC	CC	CC	CC	TC	CC	CC	CC	CC	CC	CC	CC	CC	CC	CC	TC	CC	TC	TC	CC	CC	TC	CC	CC	TC	TC	CC	CC	CC	TC	CC	CC	TC	CC	CC	CC	CC	CC	CC	CC	CC	TC	CC	CC	CC
solcap_snp_c1_5254	TT	CC	TC	TC	TC	TC	CC	TT	TC	TC	CC	CC	TC	CC	TC	TT	--	TC	TC	TT	TC	TC	TT	TT	TT	TC	TC	TT	TC	TC	TC	TC	CC	TC	TT	CC	TC	TC	TC	TC	TC	CC	CC	TC	TC	TC	CC	TC	TC
solcap_snp_c1_526	TT	TT	TT	--	--	TT	TT	--	TT	TG	TT	TT	TG	TT	TG	--	TT	TT	TG	TT	TG	--	--	--	TG	--	TT	TT	TT	TG	TT	TT	TT	TT	--	TT	TT	TT	TG	TG	TG	TT	TT	TG	TG	TG	TT	TT	TT
solcap_snp_c1_5281	CC	TC	CC	TC	CC	TC	TC	TC	TC	CC	CC	TC	CC	CC	CC	CC	CC	TC	TC	TC	TC	TC	TC	TC	TC	TC	CC	TC	CC	CC	CC	CC	TT	CC	TC	TT	TC	TC	CC	CC	CC	--	CC	TC	TC	TC	CC	TC	TC
solcap_snp_c1_5286	CC	AA	AC	AC	AA	AA	AA	AC	AC	AA	AA	--	AC	AC	AC	AC	AC	AC	AC	AA	AA	AC	AC	AC	AA	AA	AC	AC	--	--	AA	AA	AA	AA	AC	AA	--	AA	AC	AC	AC	AC	AA	AC	AC	AA	AA	AC	AC
solcap_snp_c1_5287	GG	AA	AG	AG	AA	AA	AA	AG	AG	AA	AA	GG	--	AG	AG	AG	AG	AG	AG	AA	AA	AG	--	AG	AA	AA	AG	AG	GG	GG	AA	AA	AA	AA	AG	AA	GG	AA	AG	AG	GG	AG	AA	AG	--	AA	AA	--	AG
solcap_snp_c1_5295	GG	GG	GG	CG	CG	GG	GG	GG	CG	CG	GG	GG	CG	CG	CG	CG	CG	CG	CG	GG	GG	CG	GG	GG	GG	CG	CG	GG	GG	CG	GG	GG	GG	CG	GG	GG	GG	CG	GG	CG	CG	GG	GG	GG	GG	GG	GG	GG	CG
solcap_snp_c1_5340	AA	AA	AA	AA	AA	AA	AA	AA	AA	AA	AA	AA	AA	AA	AA	AA	AA	AA	AA	AA	AA	AA	AA	AA	AA	AA	AA	AA	AA	AA	AA	AA	AA	AA	AA	AA	AA	AA	AA	AA	AA	AA	AA	AA	AA	AA	AA	AA	AA
solcap_snp_c1_5346	GG	GG	GG	AG	AG	GG	GG	GG	AG	GG	GG	GG	AG	AG	AG	AG	AG	GG	GG	GG	GG	AG	AG	AG	AG	GG	GG	GG	AG	AG	GG	GG	GG	GG	AG	GG	AG	GG	AG	AG	AG	AG	GG	AG	AG	GG	GG	AG	AG
solcap_snp_c1_5365	CC	TC	CC	CC	TC	TC	CC	CC	CC	CC	TC	CC	CC	CC	CC	CC	TC	CC	CC	CC	TC	CC	CC	CC	CC	CC	CC	CC	CC	TC	CC	TC	CC	CC	CC	CC	TC	CC	CC	CC	CC	CC	TT	CC	CC	CC	TT	CC	CC
solcap_snp_c1_5388	CC	TC	CC	CC	TC	CC	CC	TC	TC	TC	CC	CC	TC	TC	TC	TC	CC	TC	TC	TC	TC	TC	CC	TC	TC	TC	TC	TC	CC	TC	CC	CC	CC	TC	CC	CC	TC	TC	TC	TC	TC	TC	CC	TC	CC	CC	CC	CC	CC
solcap_snp_c1_5400	CC	--	TT	TC	TC	TC	TT	TC	--	TC	TC	TC	TC	TC	TC	TC	TC	TC	TC	--	TC	--	TT	TC	TC	TC	TC	TC	TT	TC	TC	TT	TT	TC	TC	--	TC	TC	TC	TC	TC	TC	TT	TC	TC	TC	TT	TT	TT
solcap_snp_c1_5410	GG	AG	GG	AG	AG	AG	GG	AG	AG	AG	GG	GG	AG	GG	GG	--	AG	GG	AG	GG	GG	AG	AG	AG	--	AG	AG	AG	AG	AG	AG	AG	GG	AG	--	GG	AG	AG	AG	AG	AG	AG	GG	AG	AG	AG	GG	AG	AG
solcap_snp_c1_5412	CC	TC	CC	CC	TC	CC	TC	CC	CC	CC	CC	TC	CC	CC	TC	CC	CC	CC	CC	CC	TC	CC	CC	CC	CC	CC	CC	CC	CC	TC	TC	TC	TT	CC	CC	CC	TC	CC	CC	CC	CC	CC	TT	CC	CC	CC	TT	CC	CC
solcap_snp_c1_5446	TT	TT	TT	TC	TT	TT	TT	TT	TC	TT	TT	TT	TT	TT	TT	TT	TT	TT	TC	TT	TT	TC	TT	TT	TT	TT	TT	TT	TT	TT	TT	TT	TT	TT	TT	CC	TT	TT	TT	TT	TT	TT	TT	TT	TT	TT	TT	TT	TT
solcap_snp_c1_5452	GG	GG	GG	GG	TG	GG	GG	GG	--	GG	GG	GG	GG	GG	TG	--	TG	GG	GG	GG	GG	GG	GG	TG	GG	--	GG	GG	GG	--	GG	GG	GG	GG	GG	GG	GG	GG	GG	GG	GG	GG	TT	GG	GG	GG	GG	GG	GG
solcap_snp_c1_5458	AA	AC	AA	AC	AC	AA	AA	AA	AA	AA	AA	AA	AA	AA	AA	AC	AA	AA	AA	AA	AA	AA	AA	AA	AA	AA	AA	AA	AA	AC	AA	AA	AA	AA	AA	AA	AA	AA	AA	AA	AA	AA	CC	AA	AA	AA	AA	AA	AC
solcap_snp_c1_5468	CC	TC	CC	TC	TC	CC	CC	CC	CC	CC	CC	CC	CC	CC	CC	TC	CC	CC	CC	CC	CC	CC	CC	CC	CC	CC	CC	CC	CC	TC	CC	CC	CC	CC	CC	CC	CC	CC	CC	CC	CC	CC	TT	CC	CC	CC	CC	CC	TC
solcap_snp_c1_5477	--	GG	AG	AG	AG	GG	GG	GG	GG	GG	GG	AG	GG	GG	AG	GG	--	AG	AG	AG	AG	AG	AG	GG	GG	GG	AG	AG	AG	AG	GG	GG	GG	GG	GG	GG	AG	AG	AG	AG	GG	AG	GG	GG	AG	AG	GG	GG	AG
solcap_snp_c1_5483	GG	AA	AG	AG	AA	AA	AA	AG	--	AG	AG	--	AG	AG	AA	AG	AG	AG	AG	--	AG	AG	AG	AG	AG	GG	AA	--	AA	AG	AA	AA	AA	GG	AG	AA	AG	AG	AA	AG	--	AA	AA	AG	AG	AG	AA	AG	AG
solcap_snp_c1_5499	GG	AG	GG	GG	AG	AG	GG	AG	AG	GG	AA	AG	AG	AG	GG	AG	AG	AG	GG	AG	AG	GG	AG	AG	AG	GG	GG	AG	GG	GG	AG	AG	AA	GG	GG	AA	GG	AG	AG	GG	GG	AG	AA	AG	AG	GG	AA	AG	GG
solcap_snp_c1_5529	AA	AG	AG	AG	AG	AG	AA	AG	AG	AG	GG	AG	AG	AG	AG	AG	AG	AG	AG	AG	AG	AG	AG	AG	AG	AG	AG	AG	AA	AA	AG	AG	GG	AG	AG	GG	AG	AG	AG	AG	AG	AG	GG	AG	AG	AG	GG	AG	AA
solcap_snp_c1_5546	GG	GG	GG	AG	GG	GG	GG	AG	AG	AG	GG	GG	AG	GG	AG	AG	AG	GG	AG	GG	AG	AG	GG	AG	AG	AG	AG	GG	GG	GG	GG	GG	AG	AG	GG	AA	AG	AG	GG	GG	AG	GG	GG	AG	GG	AG	GG	GG	GG
solcap_snp_c1_5559	CC	--	CC	CC	TC	TC	CC	CC	TC	CC	TT	TC	TC	TC	TC	TC	--	--	CC	TC	TC	TC	TC	TC	TT	--	TC	CC	CC	CC	TC	TC	TT	--	TC	TT	CC	--	CC	CC	CC	CC	TT	TC	CC	--	TT	CC	CC
solcap_snp_c1_5566	GG	AG	GG	AG	AG	AG	GG	GG	--	GG	AG	GG	AG	AG	AG	AG	--	AG	AG	AG	GG	--	GG	AG	--	GG	AG	GG	GG	GG	GG	GG	GG	GG	AG	GG	GG	GG	GG	GG	GG	GG	AA	AG	AG	--	AG	GG	GG
solcap_snp_c1_5567	GG	GG	GG	AG	AG	GG	GG	GG	AG	GG	AG	GG	AG	AG	AG	AG	AG	AG	AG	AG	GG	AG	GG	AG	AG	GG	AG	GG	GG	GG	GG	GG	GG	GG	AG	GG	GG	GG	GG	GG	GG	GG	AA	AG	AG	AG	AG	GG	GG
solcap_snp_c1_5578	AA	AA	AA	AG	AA	AG	AA	AG	AG	AG	AA	AG	AG	AG	AA	AG	AG	AG	AG	AG	AG	--	AG	AG	AG	GG	AG	AG	AA	AG	AA	AA	AA	GG	AG	AA	AG	AG	AA	AG	--	AA	AA	AG	AG	AG	AA	AG	AG
solcap_snp_c1_5580	AA	AA	AA	AA	AA	AA	AA	AA	AG	AA	AA	AA	AA	AG	AA	AG	AG	AA	AA	AG	AG	AG	AA	AG	AG	AA	AG	AG	AA	AA	AA	AA	AA	AG	AG	AA	AG	AA	AA	AA	AG	AA	AA	AG	AA	AA	AA	AG	AA
solcap_snp_c1_5587	TT	TT	TT	TT	TT	TT	TT	TC	TC	TC	CC	TT	TC	TC	TC	--	TC	TC	TT	TC	TC	TC	TC	TC	CC	TC	TC	TC	TT	TT	TT	TT	TT	TC	TC	CC	TC	TC	TT	TT	TC	TT	TT	TC	TC	TC	TT	TC	TT
solcap_snp_c1_5653	CC	CC	TC	TC	TC	CC	TC	CC	CC	TC	CC	CC	CC	CC	TC	TC	TC	CC	TC	CC	TC	TC	CC	CC	TC	CC	TC	CC	CC	TC	CC	CC	CC	TC	CC	TT	CC	CC	TC	TC	TC	TC	TT	TC	TC	TC	CC	TC	TC
solcap_snp_c1_5656	GG	GG	AG	AG	AG	GG	GG	GG	GG	GG	AG	AG	AG	AG	AG	GG	GG	AG	AG	AG	GG	AG	GG	--	AG	GG	AG	GG	--	AG	GG	GG	AA	AG	--	AA	GG	GG	AG	AG	AG	GG	AA	AG	AG	AG	AG	AG	AG
solcap_snp_c1_5657	AA	AG	AG	AA	GG	AG	GG	AA	AA	AA	AG	AA	AG	--	AA	AA	--	AG	AA	--	AA	--	AA	AG	AG	AA	AA	AA	AG	--	AG	AG	GG	AA	AG	AA	AA	AA	AA	AA	AG	AG	GG	AG	--	--	GG	AG	AA
solcap_snp_c1_5707	TT	CC	TT	CC	TC	TC	CC	TC	--	TC	TC	TC	TC	TC	TC	TC	TC	TC	TC	TC	TC	TC	TC	--	TC	TC	TC	--	TC	TC	CC	CC	CC	TC	TC	CC	TT	TC	TC	--	TC	TC	CC	TC	--	TT	CC	TC	TC
solcap_snp_c1_5710	AA	GG	AA	GG	AG	AG	GG	AG	AG	AG	AG	AG	AG	AG	AG	AG	--	--	AG	--	AG	AG	AG	AG	AG	AG	AG	AG	AG	AG	GG	GG	GG	AG	AG	GG	AA	AG	AG	AG	AG	AG	GG	AG	AG	AA	GG	AG	AG
solcap_snp_c1_5713	AA	GG	AG	GG	GG	AG	GG	AG	AG	AG	GG	AG	AG	AG	AG	AG	AG	AG	AG	--	AG	AG	AG	AG	--	AG	--	AG	AG	AG	GG	GG	GG	AG	AG	GG	AA	AG	AG	GG	AG	AG	GG	AG	AG	AG	GG	AG	AG
solcap_snp_c1_5714	GG	GG	TG	TG	TG	GG	GG	--	TG	TG	TG	GG	TG	GG	--	TG	TG	GG	TG	TG	--	TG	TG	TG	TG	TG	GG	--	--	TG	GG	GG	GG	GG	TG	GG	TG	GG	TG	TG	TG	TG	GG	TG	--	TG	GG	TG	TG
solcap_snp_c1_5716	TT	CC	TC	TC	TC	CC	TC	TC	TC	TC	CC	TC	TC	TC	TC	TC	TC	TC	TC	TC	TC	TC	TC	TC	TC	TC	TC	TC	TC	TC	CC	CC	CC	--	TC	CC	CC	TC	TC	TC	TC	TC	CC	TC	CC	TC	CC	TC	TC
solcap_snp_c1_5732	AA	AG	AA	AG	AG	AG	AA	AA	AA	AA	AA	AA	AA	AA	AA	AA	AA	AG	AG	AG	AG	AG	AA	AA	AG	AG	AG	AG	AA	AA	AA	AA	AA	AA	AA	--	AA	AA	AA	AG	AG	AG	AA	AG	AG	AG	AA	AA	AG
solcap_snp_c1_5739	CC	CC	CC	CC	CC	CC	CC	CC	TC	TC	CC	CC	CC	TC	--	CC	--	CC	--	--	TC	CC	CC	CC	CC	TC	CC	CC	CC	TC	CC	CC	CC	--	--	CC	CC	--	TC	TC	CC	CC	CC	CC	CC	CC	CC	CC	TC
solcap_snp_c1_5740	GG	GG	GG	TG	GG	GG	GG	GG	GG	GG	GG	GG	GG	GG	GG	GG	GG	GG	GG	GG	GG	TG	GG	GG	TG	GG	GG	GG	TG	TG	GG	GG	GG	GG	GG	GG	TG	GG	TG	GG	TG	GG	GG	GG	GG	GG	GG	GG	GG
solcap_snp_c1_5750	GG	GG	GG	GG	GG	GG	GG	GG	GG	GG	AG	GG	AG	AG	GG	GG	GG	GG	GG	AG	GG	GG	GG	AG	GG	GG	GG	AG	GG	GG	GG	GG	GG	GG	AG	GG	GG	GG	GG	GG	GG	GG	GG	AG	GG	AG	GG	AG	GG
solcap_snp_c1_5751	CC	CC	CC	CC	CC	CC	CC	CC	CC	CC	CC	CC	TC	--	CC	CC	CC	CC	CC	TC	CC	CC	CC	--	CC	CC	CC	--	CC	CC	CC	CC	CC	CC	--	CC	CC	CC	CC	CC	CC	CC	CC	TC	CC	--	CC	--	CC
solcap_snp_c1_5755	CC	CC	CC	CC	CC	CC	CC	CC	CC	CC	CC	CC	CC	CC	CC	CC	CC	CC	CC	CC	CC	CC	CC	CC	CC	CC	CC	CC	CC	CC	CC	CC	CC	CC	CC	CC	CC	CC	CC	CC	CC	CC	CC	CC	CC	CC	CC	CC	TC
solcap_snp_c1_5759	GG	AG	AG	AG	AG	GG	GG	AA	AA	AG	GG	GG	AG	AG	AG	AG	GG	AG	AG	AA	AG	AG	AG	AG	AG	AA	AG	AG	AG	AG	GG	GG	GG	AG	AG	GG	AG	AA	AG	AG	AG	GG	GG	AG	AG	AG	GG	AG	AG
solcap_snp_c1_5774	TT	TC	TT	TC	TC	TT	TT	TC	TC	TC	--	TT	TC	TC	TC	TC	TC	TC	TC	TC	TC	TC	TC	TC	TC	TT	TC	TC	TC	TC	TT	TT	TT	TC	TC	TT	TC	TC	TC	TC	TC	TT	TT	TC	TC	TT	TT	TC	TC
solcap_snp_c1_5784	AA	AG	AA	AG	AG	AA	AA	AA	AG	AG	AA	AG	AG	--	AG	AG	AG	AG	AG	AA	AA	AG	AA	AG	AA	--	AA	AG	AG	AG	AG	AG	--	AG	AG	AA	--	AG	AG	AG	AG	--	--	AG	AG	AG	AG	AG	AG
solcap_snp_c1_5796	CC	CC	TC	TC	CC	CC	CC	CC	CC	CC	TC	CC	CC	TC	TC	CC	CC	CC	TC	CC	CC	CC	CC	CC	CC	CC	TC	TC	TC	TC	CC	CC	CC	CC	TC	CC	TC	TC	TC	TC	TC	CC	--	TC	CC	CC	CC	CC	TC
solcap_snp_c1_5797	GG	GG	GG	AG	AG	GG	GG	GG	GG	GG	GG	GG	GG	GG	GG	GG	GG	GG	GG	GG	AG	AG	GG	GG	GG	GG	GG	GG	AG	GG	GG	GG	GG	GG	GG	GG	AG	GG	AG	AG	GG	GG	AA	GG	GG	GG	GG	GG	GG
solcap_snp_c1_5799	TT	TC	TT	TC	TT	TT	TC	TC	TC	TT	TT	TT	--	TC	TT	TT	TC	TC	TC	--	TC	TC	TC	TT	TT	TC	TT	TT	TC	TC	TT	TT	TT	TC	TT	TT	TT	TC	TC	TT	TT	TC	TT	TT	TC	TC	TT	TC	TC
solcap_snp_c1_58	GG	AA	AG	AG	AG	AA	AG	--	AG	AG	AG	AA	AG	--	AG	--	AG	--	AG	AG	AG	--	AG	--	GG	AG	AG	AG	AG	AG	AA	AG	AA	GG	AG	GG	AG	--	--	AG	AG	AA	AA	--	AA	AG	AA	AG	AG
solcap_snp_c1_5812	GG	TT	TG	TG	TT	TT	TT	TT	TT	TT	TT	TT	TT	TG	TG	TT	TT	TT	TG	TT	TT	TT	TG	TT	TT	TT	TG	TG	TG	TG	TT	TT	TT	TT	TG	TT	TG	TG	TG	TG	TG	TT	TT	TG	TT	TT	TT	TT	TG
solcap_snp_c1_5820	TT	TT	TT	TA	TA	TT	TT	TT	TT	TT	TT	TT	TT	TT	TT	TA	TT	TT	TT	TT	TT	TT	TT	TT	TT	TT	TT	TT	TA	TA	TT	TT	TT	TT	TT	TT	TA	TT	TT	TT	TT	TT	TA	TT	TT	TT	TA	TT	TA
solcap_snp_c1_5836	CC	CC	CC	CC	CC	CC	CC	TC	CC	CC	TC	CC	TC	CC	TC	CC	TC	CC	TC	CC	TC	TC	CC	TC	CC	CC	TC	CC	CC	TC	CC	CC	CC	CC	CC	CC	TC	CC	CC	CC	TC	CC	CC	CC	TC	CC	CC	TC	CC
solcap_snp_c1_5837	AA	AA	AA	AA	AA	AA	AA	AA	AG	AG	AA	AA	AA	AA	AA	AA	AA	AA	AG	AG	AG	AG	AA	AA	AA	AG	AG	AA	AG	AA	AA	AA	AA	AG	AG	AA	AG	AG	AA	AG	AG	AA	AA	AA	AG	AA	AA	AA	AA
solcap_snp_c1_5845	CC	CC	CC	TT	TC	CC	TC	TC	TC	TC	TT	TT	TC	TC	TC	TC	TC	TC	CC	TC	TC	TT	TC	TC	TC	TC	--	TC	TC	TC	TC	TC	TT	CC	TC	--	--	TC	TC	TT	TC	TT	TT	TC	TC	TC	TT	TC	TC
solcap_snp_c1_5846	CC	CC	CC	TT	CC	CC	CC	CC	TC	TC	TT	CC	TC	CC	TC	CC	CC	TC	TC	CC	--	TT	TC	CC	CC	TC	--	CC	TC	TC	CC	CC	CC	TC	CC	TT	TC	--	CC	TT	TC	--	CC	TC	--	CC	CC	TC	TC
solcap_snp_c1_5871	TT	TG	TT	TG	TG	TG	TT	TT	TT	TT	TT	TT	TT	TT	TT	TG	TG	TT	TT	TT	TT	TT	TT	TG	TT	TT	TG	TT	TT	TT	TG	TG	TT	TT	TT	TT	TG	TT	TT	TT	TT	TT	TT	TT	TT	TT	TT	TT	TT
solcap_snp_c1_5881	CC	CC	CC	AC	AC	CC	AC	AC	AC	AC	CC	CC	AC	AC	CC	AC	AC	AC	CC	CC	AC	AC	AC	AC	AC	CC	CC	AC	AC	AC	CC	CC	CC	CC	AC	CC	CC	AC	AC	AC	AC	CC	CC	AC	AC	AC	CC	AC	AC
solcap_snp_c1_5895	CC	TC	CC	CC	TC	CC	CC	CC	CC	CC	CC	CC	CC	CC	TC	TC	CC	CC	CC	CC	TC	CC	CC	CC	CC	TC	TC	CC	TC	CC	TC	CC	CC	CC	CC	CC	TC	CC	CC	TC	CC	CC	TT	CC	CC	CC	TC	CC	TC
solcap_snp_c1_590	CC	CC	CC	TC	CC	CC	CC	CC	TC	CC	TC	CC	TC	TC	TC	CC	CC	TC	TC	CC	CC	TC	TC	TC	CC	TC	CC	TC	TC	TC	CC	CC	CC	TC	TC	TT	CC	TC	CC	CC	TC	CC	CC	CC	CC	CC	CC	TC	TC
solcap_snp_c1_5908	AA	AA	AA	AG	AA	AA	AA	AA	AA	AG	AA	AA	AG	AG	AA	AA	AA	AG	AA	AG	AG	AG	AG	AA	AG	AA	AA	AG	AG	AG	AA	AA	AA	AA	AA	AA	AA	AA	AG	AA	AA	AA	AA	AG	AA	AA	AA	AG	AA
solcap_snp_c1_5909	CC	CC	CC	TC	CC	CC	CC	CC	CC	TC	CC	CC	TC	TC	CC	CC	CC	TC	CC	TC	TC	TC	TC	CC	TC	CC	CC	TC	TC	TC	CC	CC	CC	CC	CC	CC	CC	CC	TC	CC	CC	CC	CC	TC	CC	CC	CC	TC	CC
solcap_snp_c1_5920	GG	AG	GG	GG	AG	GG	GG	GG	GG	GG	GG	GG	GG	GG	AG	GG	GG	GG	GG	GG	AG	GG	GG	GG	GG	AG	AG	GG	AG	GG	AG	GG	GG	GG	GG	GG	AG	GG	GG	AG	GG	GG	AA	GG	GG	GG	GG	GG	AG
solcap_snp_c1_5922	TT	TT	TT	TT	TC	TT	TT	TT	TT	TT	TT	TT	TT	TT	TT	TT	TT	TT	TC	TT	TT	TT	TT	TT	TT	TT	TT	TT	TT	TT	TT	TT	TT	TT	TT	TT	TT	TT	TC	TT	TC	TT	TT	TT	TT	TT	TT	TT	TT
solcap_snp_c1_5924	GG	GG	GG	AG	GG	GG	GG	GG	GG	AG	GG	GG	AG	AG	GG	GG	GG	AG	GG	AG	AG	AG	AG	GG	AG	GG	GG	AG	AG	AG	GG	GG	GG	GG	GG	AA	GG	GG	--	GG	GG	GG	GG	AG	GG	GG	AG	AG	GG
solcap_snp_c1_5931	TT	TC	TT	TC	TT	TC	CC	TC	TC	TC	TT	TT	TC	TC	TT	TT	TC	TC	TT	TC	--	TC	TT	TC	TC	TC	TT	--	TT	--	TT	TT	TT	TT	TC	--	TC	TC	--	TT	TC	TC	TT	TT	TC	TC	TT	TC	TT
solcap_snp_c1_5936	AA	GG	AA	AG	AG	AG	AG	AG	AG	AG	AG	AG	AG	AA	AG	AG	AG	AA	AG	AA	--	AG	AG	AG	AG	AG	AG	AG	AG	AG	GG	GG	GG	AG	AG	AA	AG	AG	AG	AG	AG	AG	GG	AG	AG	AG	GG	AG	AG
solcap_snp_c1_594	AA	GG	AA	AG	AG	AG	GG	GG	AG	AG	GG	GG	AA	AG	AA	AG	AG	AG	AG	GG	AG	AG	AG	AG	AG	AG	AG	GG	AG	AA	AG	AG	GG	AG	AG	--	AG	AG	AG	AG	AG	AG	GG	AG	GG	GG	GG	AG	AG
solcap_snp_c1_5951	CC	CC	CC	CC	TC	CC	CC	TC	--	TC	CC	CC	TC	--	TC	--	--	--	--	TC	TC	TC	--	--	TC	CC	TC	TC	--	TC	CC	CC	CC	--	--	CC	--	TC	--	TC	TC	CC	CC	TC	TC	TC	CC	TC	TC
solcap_snp_c1_5955	AA	AA	AA	AA	AA	AA	AA	AA	AA	AA	AA	AA	AA	AA	AC	AA	AA	AA	AA	AC	AC	AA	AA	AA	AC	AC	AC	AA	AA	AA	AA	AA	AA	AA	AA	AA	AC	AA	AC	AA	AA	AA	AA	AC	AA	AC	AA	AA	AA
solcap_snp_c1_5956	CC	TC	CC	--	TC	TC	TT	CC	CC	CC	TC	TC	CC	CC	TC	CC	--	CC	CC	TC	TC	--	CC	CC	TC	TC	TC	CC	CC	CC	TT	TT	TT	CC	CC	TT	TC	CC	TC	--	CC	TC	TT	TC	CC	TC	TT	CC	CC
solcap_snp_c1_5959	CC	AA	AA	AC	AA	AA	AA	AC	--	AA	AA	AA	AA	AA	--	AA	AA	AA	AA	AC	AC	AA	AA	AA	--	AC	AA	AA	AA	AA	AA	AA	AA	AA	AA	CC	AC	AA	AC	AA	AA	AA	AA	AC	AA	AC	AA	AA	AA
solcap_snp_c1_5964	--	GG	--	AG	GG	GG	AG	AG	--	AG	GG	AG	AG	AG	--	AG	AG	--	GG	AG	AG	AG	AG	AG	AG	AG	GG	AG	GG	AG	GG	GG	GG	AG	AG	GG	AG	AG	AG	AG	AG	AG	GG	AG	AG	GG	GG	AG	AG
solcap_snp_c1_5965	CC	TT	CC	TC	TT	TC	TC	TC	TC	TC	TT	TC	TC	TC	TC	--	TC	CC	TC	TC	TC	TC	TC	--	TC	TC	TT	TC	TT	TC	TT	TT	TT	TC	TC	TT	TC	TC	TC	TC	TC	TC	TT	TC	TC	TT	TT	TC	TC
solcap_snp_c1_5968	AA	GG	AA	AG	GG	AG	AA	GG	AG	GG	AA	AG	AG	AG	AG	AG	AG	GG	AG	GG	GG	AG	AG	AG	AG	AG	GG	AG	AG	AG	AA	AA	GG	AG	GG	AA	AG	AG	GG	AG	--	AA	GG	AG	AG	AG	GG	--	AG
solcap_snp_c1_5981	CC	TC	CC	TC	TC	CC	CC	TC	TC	TC	CC	CC	TC	TC	TC	TC	TC	TT	TC	TT	TC	TC	TC	TC	TC	TC	TC	TC	TC	TC	CC	CC	CC	TC	TT	CC	TC	TC	TC	TC	TC	CC	CC	TC	TC	TC	CC	TC	TC
solcap_snp_c1_5988	CC	AC	CC	CC	AC	AC	AC	CC	--	CC	--	--	CC	AC	--	--	AC	CC	CC	CC	CC	CC	AC	CC	AC	AC	CC	CC	AC	--	AC	AC	AA	AC	CC	--	CC	AC	CC	CC	AC	AC	--	AC	AC	--	--	CC	CC
solcap_snp_c1_5994	AA	AG	AA	AG	GG	AA	AA	--	AG	AG	AA	AG	AG	AG	AG	GG	AG	GG	--	GG	AG	AG	GG	AG	GG	AG	AG	AG	AG	AG	AA	AA	AA	AG	GG	AA	AG	AG	AG	AG	AG	AA	--	AG	--	AG	AA	AG	AG
solcap_snp_c1_5995	TT	TG	TT	TT	TG	TG	TT	TT	TG	TT	TG	TG	TT	TT	TG	TT	TG	TT	TT	TT	TT	TT	TT	TT	TT	TG	TT	TT	TT	TG	TG	TG	GG	TT	TT	GG	TT	TT	TT	TT	TT	TT	GG	TT	TT	TT	TT	TT	TT
solcap_snp_c1_5996	CC	TC	CC	CC	--	TC	CC	CC	--	CC	TC	TC	CC	CC	--	CC	--	CC	CC	CC	CC	CC	CC	CC	CC	--	CC	CC	CC	--	TC	TC	TT	CC	CC	TT	CC	CC	CC	CC	CC	CC	--	CC	CC	CC	TC	CC	CC
solcap_snp_c1_6004	TT	TC	TT	TC	TC	CC	TT	TT	TT	TT	TT	TT	TT	TT	TT	TT	TT	TT	TT	TT	TT	TT	TT	TT	TT	TT	TT	TT	TC	TC	TT	TT	TT	TT	TT	TT	TC	TT	TT	TT	TT	TT	CC	TT	TT	TT	CC	TT	TC
solcap_snp_c1_6006	TT	TC	TT	TC	TC	TC	TT	TT	TT	TT	TT	TT	TT	TT	TT	TT	TT	TT	TT	TT	TT	TT	TT	TT	TT	TT	TT	TT	TC	TC	TT	TT	TT	TT	TT	TT	TC	TT	TT	TT	TT	TT	CC	TC	TT	TT	CC	TT	TC
solcap_snp_c1_601	TT	TC	TT	TC	TC	TC	TC	TC	TC	TC	TC	TT	TC	TC	TC	TC	TC	TC	TT	TC	TC	TC	TC	TT	TC	TT	TC	TC	TC	TT	TT	TT	TT	TC	TC	CC	TC	TC	TC	TC	TC	TC	TT	TC	TC	TC	TC	TT	TC
solcap_snp_c1_6036	GG	GG	TG	TG	TG	TG	GG	TG	TG	--	TG	TG	TG	TG	TT	TG	TG	TG	TG	TG	--	TT	TG	TG	TT	TG	TG	TG	TG	TT	TG	TG	GG	TG	TG	GG	TG	TG	TG	TG	TG	GG	GG	TG	TG	TT	GG	TG	TG
solcap_snp_c1_6037	CC	CC	CC	TC	CC	CC	CC	CC	CC	CC	CC	CC	CC	CC	CC	CC	CC	CC	TC	CC	CC	CC	CC	TC	CC	CC	CC	CC	CC	CC	CC	CC	CC	TC	TC	CC	CC	TC	CC	CC	CC	TC	CC	TC	CC	CC	CC	CC	CC
solcap_snp_c1_6040	TT	TC	TT	TC	TC	TT	--	TC	TT	--	TT	TT	TC	TC	TT	TC	TC	TT	TT	TC	--	TT	TT	TT	TT	TT	TC	TC	TC	TT	TT	TT	--	TT	TT	--	TC	TC	TC	TC	TC	TT	TT	TC	TC	TT	TT	TC	TC
solcap_snp_c1_6046	GG	GG	GG	AA	AG	GG	AA	GG	GG	GG	GG	GG	GG	--	GG	AG	GG	GG	AG	GG	AG	AG	GG	GG	GG	GG	AG	GG	--	GG	AG	AG	GG	--	GG	AA	AG	GG	AG	AG	GG	GG	GG	GG	GG	GG	GG	GG	AG
solcap_snp_c1_6068	CC	CC	CC	TC	CC	CC	CC	CC	TC	TC	TC	CC	CC	TC	CC	TC	CC	CC	TC	CC	CC	TC	CC	CC	CC	TC	TC	TC	TC	TC	CC	CC	TC	TC	CC	CC	CC	TC	TC	TC	TC	TC	CC	CC	TC	CC	CC	CC	TC
solcap_snp_c1_607	AA	GG	AA	AG	GG	AG	GG	AG	AG	AG	GG	AG	AG	AG	AG	AG	AG	AG	AG	GG	AG	AG	AG	AG	AG	AG	AG	AG	AG	AA	AG	AG	GG	AG	AG	GG	AG	AG	AG	AG	AG	AG	GG	AG	AG	AG	GG	AG	AG
solcap_snp_c1_6077	GG	GG	GG	GG	GG	GG	GG	GG	GG	GG	GG	GG	GG	GG	TG	TG	TG	GG	GG	GG	GG	GG	GG	GG	GG	GG	GG	GG	GG	TG	GG	GG	GG	GG	GG	GG	GG	GG	GG	GG	TG	GG	GG	GG	GG	GG	GG	GG	GG
solcap_snp_c1_6083	AA	AG	GG	AG	AA	AG	AA	AG	AA	--	AA	AA	AG	AG	AG	AG	AG	AG	AG	--	AG	AG	AG	AG	AG	AA	AG	AG	AG	AG	AG	AG	AA	AG	AG	AA	AA	AG	AG	AG	AG	AG	AA	AG	AG	AG	AA	AG	AA
solcap_snp_c1_6087	TT	TA	TT	TT	TT	TA	TT	TT	TT	TT	TT	TT	TT	TT	--	TA	--	TT	TT	TT	TT	TT	TT	TT	TT	TT	TT	TT	TT	TA	TT	TT	TT	TT	TT	TT	TT	TT	TT	TT	TA	TT	TT	TT	TT	TT	TT	TT	TT
solcap_snp_c1_6108	TT	TT	TT	TT	TT	TT	TT	TT	TG	TT	TT	TT	TG	TT	TT	TT	TT	TG	TG	TG	TT	TT	TG	TG	TG	TG	TT	TG	TT	TG	TT	TT	TT	TG	TT	TT	TT	TG	TG	TT	TG	TT	TT	TT	TG	TG	TT	TG	TT
solcap_snp_c1_6109	AA	AA	AA	AA	AA	AA	AA	AA	AG	AA	AA	AA	AG	AA	AA	AA	AA	AG	AG	AG	AA	AA	AG	AG	AG	AG	AA	AG	AA	AG	AA	AA	AA	AG	AA	AA	AA	AG	AG	AA	AG	AA	AA	AA	AG	AG	AA	AG	AA
solcap_snp_c1_6114	CC	CC	CC	AC	AC	CC	CC	CC	CC	CC	CC	CC	CC	CC	CC	CC	CC	CC	AC	AC	CC	AC	CC	AC	AC	CC	AC	CC	CC	CC	CC	CC	CC	AC	CC	AA	CC	AC	AC	CC	AC	CC	AA	AC	AC	CC	AA	CC	CC
solcap_snp_c1_6123	CC	TC	CC	TC	TC	TC	TT	TC	TT	TC	TC	TC	TC	TC	--	TC	TC	TC	TC	TC	TC	TC	TC	TC	--	TT	TC	TC	TC	TC	TC	TC	TT	--	TC	TT	TC	TC	TC	TC	TC	CC	TT	TC	TC	TC	TT	TC	TC
solcap_snp_c1_6126	CC	TC	CC	CC	TC	TC	TT	CC	TC	CC	TT	TC	CC	CC	TC	CC	CC	TC	TC	CC	CC	TC	CC	CC	TC	TC	CC	CC	TC	TC	TC	TC	TT	TC	CC	TT	TC	CC	TC	TC	TC	TT	TT	CC	CC	TC	TT	CC	TC
solcap_snp_c1_6127	AA	AA	AA	AA	AA	AA	AA	AA	AA	AA	AA	AA	AA	AA	AG	AA	AA	AG	AG	AA	AA	AG	AA	AA	AA	AA	AA	AA	AG	AG	AA	AA	AA	AG	AA	AA	AG	AA	AG	AG	AG	AG	AA	AA	AA	AG	AA	AA	AG
solcap_snp_c1_6130	AA	AG	AA	GG	--	AA	AG	AG	--	AG	GG	AG	AG	AG	AG	AG	AG	AG	AG	AG	AG	AG	AG	--	AG	AG	AG	AG	AG	AG	GG	GG	GG	AA	AG	AA	AA	AG	AG	--	AG	AG	GG	AG	AG	AA	GG	AG	AG
solcap_snp_c1_6131	AA	AG	AA	GG	AG	AA	AG	AG	--	AG	GG	AG	AG	AG	AG	AG	AG	AG	AG	AG	AG	AG	AG	AG	AG	AG	AG	AG	AG	AG	GG	GG	GG	AA	AG	GG	AA	AG	AG	AG	AG	AG	GG	AG	AG	AA	GG	AG	AG
solcap_snp_c1_6136	GG	AG	GG	AA	AG	GG	AG	AG	AG	AG	AA	AG	AG	AG	AG	AG	AG	AG	AG	AG	AG	AG	AG	AG	AG	AG	AG	AG	AG	AG	AA	AA	AA	GG	AG	--	GG	AG	AG	AG	AG	AG	AA	AG	AG	GG	AA	AG	AG
solcap_snp_c1_6138	TT	TT	TT	TC	TC	TT	TT	TC	TC	TC	TT	TT	TC	TC	TC	TC	TC	TC	TT	TC	TC	TC	TC	TC	TC	TC	TC	TC	TC	TC	TT	TT	TT	TT	TC	TT	TT	TC	TC	TC	TC	TT	TT	TC	TC	TT	TT	TC	TT
solcap_snp_c1_6140	CC	CC	CC	TC	TC	CC	CC	TC	TC	TC	CC	CC	TC	TC	TC	TC	TC	TC	CC	TC	TC	TC	TC	--	TC	TC	TC	TC	TC	TC	CC	CC	CC	CC	TC	CC	CC	TC	--	TC	TC	CC	CC	TC	TC	CC	CC	TC	CC
solcap_snp_c1_6142	CC	CC	CC	TC	TC	CC	CC	TC	TC	TC	CC	CC	TC	TC	TC	TC	TC	TC	CC	TC	TC	TC	TC	TC	TC	TC	TC	TC	TC	TC	CC	CC	CC	CC	TC	CC	CC	TC	TC	TC	TC	CC	CC	TC	TC	CC	CC	TC	CC
solcap_snp_c1_6148	CC	TT	CC	TC	TC	TC	TC	CC	TC	TC	TC	TC	TC	CC	TC	TC	TC	CC	TC	CC	TC	TC	CC	TC	TC	TC	TC	TC	TC	TC	TT	TT	TT	TC	TC	TC	TC	CC	TC	TC	--	TC	TT	CC	TC	TC	TT	TC	TC
solcap_snp_c1_6166	AA	AC	AC	AC	AC	CC	AC	AC	AC	AC	CC	CC	AC	AC	AC	AC	AC	AC	AC	--	AC	AC	AC	--	AC	AC	AC	AC	AC	AC	CC	CC	CC	AC	AC	CC	AC	AC	AC	AC	AC	AC	CC	CC	CC	CC	CC	AC	AC
solcap_snp_c1_6176	TT	TT	TT	TC	--	TT	TT	TC	TC	TC	TC	--	TC	TC	TC	TC	TC	TT	TC	TC	TC	--	TT	TC	TT	TT	TC	TC	TC	TC	TC	TC	TC	TC	TC	TT	TC	TT	--	TC	TC	--	CC	TC	--	TC	--	TC	TC
solcap_snp_c1_6183	AA	AC	AC	CC	CC	CC	--	AC	AC	AC	CC	CC	AC	CC	CC	CC	AC	AC	CC	AC	AC	CC	CC	AC	AC	AC	CC	AC	CC	CC	CC	CC	CC	CC	AC	--	CC	CC	CC	CC	CC	AC	CC	AC	CC	--	CC	AC	CC
solcap_snp_c1_6193	CC	CC	CC	CC	--	CC	CC	CC	AC	CC	CC	CC	CC	--	CC	CC	--	CC	CC	CC	CC	AC	CC	CC	CC	CC	CC	CC	CC	CC	CC	CC	--	CC	CC	AC	CC	CC	AC	CC	CC	CC	--	CC	AC	CC	CC	CC	CC
solcap_snp_c1_6196	AA	AG	AA	AG	AG	AG	--	AG	AG	AG	GG	AG	AG	AG	AG	AG	AG	AA	AG	AG	AG	--	AA	AG	AA	AA	AG	AG	AG	AG	AG	AG	GG	AG	AG	--	AG	AG	AG	AG	--	AG	GG	AG	AG	AG	GG	AG	AG
solcap_snp_c1_6207	CC	CC	CC	TC	CC	CC	CC	CC	CC	CC	CC	CC	CC	CC	CC	TC	CC	CC	TC	CC	CC	TC	CC	CC	CC	TC	CC	TC	CC	TC	CC	CC	CC	CC	CC	CC	CC	CC	CC	CC	CC	CC	CC	CC	CC	CC	CC	CC	TC
solcap_snp_c1_6228	GG	TG	TG	--	TG	TG	TG	TG	TG	GG	GG	--	GG	TG	--	TG	--	TG	TG	TT	TG	--	--	TG	TG	--	TG	TG	GG	TG	TG	TG	TG	--	TG	GG	TG	TG	GG	TG	GG	TG	TT	TG	TG	--	TG	TG	TG
solcap_snp_c1_6238	AA	AA	AG	AG	AA	AA	AA	AG	AG	AA	AA	AA	AA	AG	AA	AA	AG	AG	AG	GG	AA	AG	AG	AG	AG	AA	AG	AG	AA	AA	AA	AA	AA	AA	AG	AA	AG	AG	AA	AG	AG	AG	AA	AG	AG	AG	AA	AG	AG
solcap_snp_c1_6240	CC	TC	CC	TC	--	CC	CC	CC	TC	--	CC	CC	TC	--	TC	TC	TC	TC	TC	CC	TC	TC	TC	TC	TC	TC	TC	CC	TC	CC	CC	CC	CC	TC	TC	--	TC	TC	TC	TC	CC	TC	CC	--	TC	--	CC	TC	TC
solcap_snp_c1_6244	AA	GG	AG	AG	GG	AG	GG	AA	AG	GG	GG	AG	GG	AG	GG	GG	AG	AG	AG	AG	AG	AG	AG	AG	AG	GG	AG	AA	--	GG	GG	GG	GG	GG	AG	GG	AG	AG	GG	AG	AG	AG	GG	--	AG	AG	GG	AG	AG
solcap_snp_c1_6252	AA	AA	AA	AA	AA	AA	AA	AG	AA	AA	AA	AA	AG	--	AG	AA	AG	AG	AG	AA	AG	AG	AA	--	--	AG	--	AG	--	AG	AA	AA	AA	AA	AG	AA	AG	AG	AA	AA	AA	AG	AA	AG	AG	AG	AA	AG	AG
solcap_snp_c1_6262	GG	AG	GG	GG	AG	AG	AG	AG	GG	AG	GG	GG	GG	GG	GG	--	--	--	AG	GG	GG	AG	AG	GG	GG	GG	GG	GG	--	--	GG	GG	GG	AG	--	AG	GG	--	--	AG	AG	GG	GG	GG	GG	AG	GG	GG	GG
solcap_snp_c1_6294	GG	AG	AG	AG	AG	AG	AA	AG	AG	AG	AA	AG	AG	GG	AG	AG	AG	AG	AG	AG	AG	--	AA	AG	--	--	AG	AG	AG	AG	AG	AG	AA	--	AA	AA	AG	AG	AG	--	AG	AG	AA	--	AG	AG	AA	AG	AG
solcap_snp_c1_6298	TT	TT	TT	TT	TT	TT	TT	TT	TG	TT	TT	TT	TG	TG	TT	TT	TT	TT	TT	TT	TT	TT	TG	TT	TT	--	TG	TT	TT	TG	TG	TG	TT	TT	TT	TT	TT	TT	TG	TG	TG	TT	TT	TT	TT	TG	TT	TG	TT
solcap_snp_c1_6308	AA	AA	AA	AG	AG	AA	AA	AG	AA	AG	AA	AA	AG	AA	AG	AG	AG	AA	AG	AA	AG	--	AG	AG	AG	AA	AA	AA	AA	AG	AA	AA	AA	AA	AG	AA	AG	AA	AG	AG	AG	AA	AA	AG	AG	AA	AA	AA	AA
solcap_snp_c1_6318	GG	AG	GG	AG	AG	AG	GG	GG	GG	GG	--	GG	GG	GG	AG	GG	AG	GG	GG	GG	AG	AG	GG	GG	GG	GG	GG	GG	AG	GG	GG	GG	GG	GG	GG	GG	AG	GG	AG	GG	GG	GG	--	GG	GG	GG	AG	GG	GG
solcap_snp_c1_6332	AA	AA	AA	AA	AA	AA	AA	AG	AG	AA	AA	AA	AG	AA	AA	AG	AG	AG	AA	AG	AA	AA	AA	AG	AA	AA	AG	AG	AA	AA	AA	AA	AA	AA	AG	AA	AA	AG	AA	AA	AA	AA	AA	AG	AG	AG	AA	AG	AG
solcap_snp_c1_6334	CC	CC	CC	TC	TC	CC	CC	CC	CC	CC	CC	CC	CC	CC	TC	CC	TC	CC	CC	CC	TC	TC	CC	CC	CC	CC	CC	CC	TC	CC	CC	CC	CC	CC	CC	CC	TC	CC	TC	CC	CC	CC	TT	CC	CC	CC	CC	CC	CC
solcap_snp_c1_6346	AA	AA	AA	--	AA	AA	AA	AA	AG	AA	AA	AA	AA	AA	AA	AG	AA	AA	AG	AA	AA	AG	AA	AA	AA	AG	AA	AG	AA	AG	AA	AA	AA	AA	AA	AA	AA	AA	AA	AA	AA	AA	AA	AA	AA	AA	AA	AA	AG
solcap_snp_c1_6348	GG	GG	GG	GG	GG	GG	GG	GG	GG	GC	GG	GC	GC	GC	GG	GC	GC	GC	GC	GG	GC	GC	GC	GG	GG	GG	GG	GC	GG	GG	GG	GG	GG	GC	GG	GG	GC	GG	GG	GG	GG	GG	GG	GG	GC	GG	GG	GC	GC
solcap_snp_c1_6352	CC	TT	TC	TT	TC	TT	TT	TT	TT	TC	TT	TT	TC	TT	TT	TC	TC	TC	TC	TC	TC	TC	TC	TT	TT	TT	TT	TC	TT	TT	TC	TC	TT	TC	TC	TT	TC	TC	TT	TC	TC	TT	TT	TT	TC	TC	TT	TC	TC
solcap_snp_c1_6355	TT	CC	TT	TT	TC	TC	TC	TC	TC	TT	CC	--	TC	TC	TC	TT	TC	TC	TT	TT	TC	TT	TT	TC	TT	TC	TT	TT	TC	TC	TC	TC	CC	TC	TC	TT	TC	TC	TC	TT	TT	--	CC	TT	TC	TT	CC	--	TC
solcap_snp_c1_636	CC	TC	CC	TC	CC	CC	CC	TC	TC	TC	CC	CC	CC	TC	CC	TC	CC	CC	CC	TC	TC	CC	TC	CC	TC	TC	TC	TC	TC	CC	CC	CC	CC	TC	TC	CC	CC	TC	TC	TC	CC	CC	CC	TC	TC	TC	CC	TC	TC
solcap_snp_c1_6385	CC	CC	CC	CC	CC	CC	CC	CC	CC	CC	CC	CC	CC	CC	TC	CC	TC	CC	CC	CC	TC	CC	CC	CC	CC	CC	CC	CC	TC	CC	CC	CC	CC	CC	CC	CC	TC	CC	CC	CC	CC	CC	CC	CC	CC	CC	CC	CC	CC
solcap_snp_c1_6390	GG	GG	GG	GG	GG	GG	GG	GG	GG	GG	GG	GG	GG	GG	AG	GG	AG	GG	GG	GG	AG	GG	GG	GG	GG	GG	GG	GG	AG	GG	GG	GG	GG	GG	GG	--	AG	GG	GG	GG	GG	GG	GG	GG	GG	GG	GG	GG	GG
solcap_snp_c1_6398	AA	GG	AA	AG	AG	GG	AG	AG	GG	AG	GG	GG	AG	AG	GG	--	AG	--	AG	AG	AG	AG	AG	AG	AG	GG	AG	AG	AG	AG	AG	AG	GG	AG	GG	GG	AG	AG	AG	AG	AG	AG	GG	AG	AG	AG	GG	GG	AG
solcap_snp_c1_6405	GG	GG	GG	GG	GG	GG	GG	GG	GG	GG	GG	GG	GG	GG	AG	GG	AG	GG	GG	GG	AG	GG	GG	GG	GG	GG	GG	GG	AG	GG	GG	GG	GG	GG	GG	GG	AG	GG	GG	GG	GG	GG	GG	GG	GG	GG	GG	GG	GG
solcap_snp_c1_641	CC	AC	CC	AC	AC	AC	AA	AC	CC	CC	AC	AC	CC	CC	CC	CC	CC	AC	AC	AC	AC	AC	AC	AC	AC	AC	AC	AC	CC	CC	AC	AC	AA	CC	AC	CC	AC	AC	CC	AC	AC	AC	AA	AC	AC	AC	AA	AC	AC
solcap_snp_c1_6411	AA	GG	AA	AG	--	GG	AG	AG	GG	AG	GG	--	AG	AG	GG	AA	AG	AG	AG	AG	AG	AG	AG	AG	AG	GG	AG	AG	AG	AG	GG	GG	GG	AG	GG	--	AG	--	AG	AG	AG	AG	GG	AG	AG	--	GG	AG	AG
solcap_snp_c1_6425	CC	AA	CC	AC	AC	AA	AC	AC	AA	AC	--	AC	AC	AC	AC	CC	AC	AC	CC	AC	AC	CC	AC	--	AC	--	--	AC	AC	AC	AA	AA	AA	AC	--	--	AC	--	AC	AC	AC	AC	AA	--	AC	--	AA	--	AC
solcap_snp_c1_6462	TT	GG	TT	TG	GG	TG	GG	TT	TT	TT	TT	TT	--	--	TG	--	TG	TG	--	GG	--	TG	--	TG	TG	TT	--	TT	--	TT	TG	GG	--	--	TG	TT	TG	TG	TT	TG	TG	--	GG	TG	TT	--	TG	--	TG
solcap_snp_c1_6465	TC	CC	TC	TC	CC	--	CC	CC	TC	TC	CC	TC	TC	CC	TC	CC	TC	TC	--	CC	CC	TC	CC	CC	TC	TC	CC	CC	CC	TC	CC	CC	CC	CC	CC	--	TC	CC	TC	TC	TC	TC	CC	CC	TC	TC	CC	CC	--
solcap_snp_c1_6476	CC	CC	CC	--	--	CC	CC	CC	CC	CC	CC	CC	TC	TC	CC	--	TC	TC	CC	TC	TC	TC	TC	TC	CC	CC	TC	CC	CC	CC	CC	CC	CC	--	TC	CC	TC	CC	TC	TC	CC	CC	CC	CC	TC	CC	CC	--	CC
solcap_snp_c1_6485	TT	TT	TT	TC	TC	TT	--	TT	TC	TC	--	TT	TC	TT	TC	TC	TC	TT	TC	TT	TC	TC	TT	TC	TT	TT	TC	TC	TC	TC	TT	TT	--	TC	TT	TT	TC	TT	TC	TC	TC	TT	--	TT	TT	TC	--	TC	TC
solcap_snp_c1_6501	GG	GG	GG	GG	AG	GG	--	AG	GG	GG	AA	GG	GG	GG	GG	GG	GG	GG	AG	GG	GG	AG	AG	AG	AG	GG	AG	GG	GG	GG	GG	GG	--	GG	AG	--	AG	AG	GG	GG	GG	AA	--	AG	GG	GG	--	GG	AG
solcap_snp_c1_6521	TT	TT	TT	TT	TT	TT	--	TG	TG	TT	TT	TT	TT	TT	TT	TT	TT	TT	TG	TT	TT	TT	TT	TT	TG	TG	TG	TT	TG	TG	TT	TT	--	TG	TT	TT	TG	TG	TG	TG	TG	TT	--	TG	TT	TT	TT	TG	TG
solcap_snp_c1_6523	CC	CC	CC	TC	CC	CC	CC	CC	CC	TC	CC	CC	CC	TC	CC	--	CC	CC	--	CC	TC	TC	CC	CC	CC	--	CC	CC	CC	TC	CC	CC	CC	CC	CC	CC	--	CC	CC	CC	TC	TC	CC	TC	CC	CC	CC	CC	TC
solcap_snp_c1_6546	CC	CC	CC	TC	CC	CC	CC	TC	TC	CC	CC	CC	CC	TC	TC	TC	TC	CC	CC	CC	TC	TC	CC	TC	CC	TC	TC	TC	TC	TC	CC	CC	CC	TC	TC	CC	TC	TC	TC	TC	CC	CC	CC	TC	TC	TC	CC	CC	TC
solcap_snp_c1_6556	TT	CC	TT	TC	TC	TC	CC	TC	TC	TC	CC	TC	TC	TC	TC	--	TC	TC	TC	TT	TC	TC	TC	TC	TC	TC	CC	TC	TC	TC	TC	TC	CC	--	TC	CC	CC	TC	TC	CC	TC	TC	CC	TC	TC	TC	CC	TC	TC
solcap_snp_c1_6571	AA	AG	AA	AA	AA	AA	AA	AA	AG	AA	AA	AA	AA	AA	AG	AG	AA	AA	AG	AA	AA	AG	AG	AA	AA	AG	AG	AA	AG	AA	AA	AA	AA	AG	AA	AA	AA	AA	AG	AG	AG	AG	AA	AA	AG	AG	AA	AG	AG
solcap_snp_c1_6632	GG	TG	TT	GG	TG	TG	TT	GG	GG	TG	--	TT	TG	TG	TG	GG	TG	TG	GG	GG	TG	TG	GG	TT	TG	GG	GG	TG	GG	TG	TT	TT	TT	TG	TG	TT	TG	TG	TG	TG	TG	TG	TT	GG	--	GG	TT	GG	GG
solcap_snp_c1_6643	AA	AA	AG	AG	AG	AG	AA	AG	--	AG	AG	GG	AG	AG	AA	AG	AG	AG	AG	AG	AG	AG	AG	AG	AG	AG	AG	AA	AG	AG	AA	AA	AG	AG	AG	GG	AG	AG	AG	AG	AG	AG	AA	AG	AG	AA	GG	AG	AG
solcap_snp_c1_6668	CC	CC	--	TC	CC	CC	CC	TC	CC	CC	CC	CC	CC	CC	CC	CC	CC	CC	CC	CC	CC	TC	CC	TC	CC	CC	CC	CC	TC	CC	CC	CC	CC	CC	CC	CC	CC	CC	CC	TC	CC	CC	CC	CC	TC	CC	CC	CC	CC
solcap_snp_c1_6674	AA	CC	AA	--	AC	CC	AC	AC	CC	AC	CC	AC	CC	CC	AC	AC	CC	CC	AC	AC	CC	AC	CC	--	AC	CC	AC	AC	AC	CC	AC	AC	CC	AC	CC	CC	AC	AC	AC	AC	AC	CC	CC	AC	AC	AC	CC	CC	AC
solcap_snp_c1_6704	GG	AG	GG	--	AG	AG	AG	AG	AG	AG	AG	AG	AG	AG	AG	AG	AG	AA	AG	AG	AG	GG	AG	AG	GG	AG	AG	AG	AG	AG	GG	GG	AA	AG	AG	AA	AG	AG	AG	GG	AG	GG	AA	AG	AG	AG	AA	AG	AG
solcap_snp_c1_6748	GG	AA	AA	AA	AG	AG	AA	AA	AG	AG	AA	AA	--	--	AA	AG	AG	AG	--	GG	AG	AG	AG	AA	AG	AG	AG	AG	AG	AG	AG	AG	AA	--	AA	GG	AG	AG	AG	AG	AG	AG	AA	--	AG	AG	AA	--	AG
solcap_snp_c1_6749	AA	AG	AG	--	AG	AA	GG	AA	AG	--	GG	AG	AG	AA	AG	AG	--	AG	AG	AG	AG	AG	AG	AG	AA	AG	AG	AG	AG	AG	AG	AG	AA	AG	AA	GG	--	AG	--	AG	AG	AG	AA	AG	AG	AG	AA	AA	AA
solcap_snp_c1_6758	TT	TT	TT	TT	TT	TT	TT	TT	TC	TC	TT	TT	TC	TC	TT	TC	TC	TC	TC	CC	TC	TT	TC	TT	TC	TC	TC	TC	TC	TC	TT	TT	TT	TC	TT	TT	TT	TT	TC	TC	TC	TT	TT	TC	TT	TC	TT	TC	TT
solcap_snp_c1_6787	GG	GG	GG	GG	TG	GG	--	GG	GG	GG	GG	GG	GG	GG	GG	TG	TG	GG	GG	GG	GG	GG	GG	GG	GG	GG	GG	GG	GG	GG	GG	GG	--	GG	GG	GG	GG	GG	GG	GG	GG	GG	TT	GG	GG	GG	TT	GG	GG
solcap_snp_c1_6795	AA	AA	AA	AG	AA	AA	AA	AG	AA	AA	AA	AA	AA	AA	AA	AA	AG	AA	AA	AA	AG	AG	AA	AA	AA	AG	AG	AA	AG	AG	AA	AA	AA	AA	AG	AA	AA	AG	AG	AG	AG	AA	AA	AA	AA	AG	AA	AG	AA
solcap_snp_c1_6808	GG	AG	GG	GG	AG	AG	GG	GG	GG	GG	GG	GG	GG	GG	GG	GG	GG	GG	GG	GG	GG	GG	GG	GG	GG	--	--	GG	GG	GG	GG	GG	GG	GG	GG	GG	GG	GG	GG	GG	GG	GG	AG	GG	GG	GG	AG	GG	GG
solcap_snp_c1_6815	AA	AA	AA	AA	AA	AA	AA	AG	AG	AG	AA	AA	AA	AG	AA	AG	AG	AA	AG	AG	AA	AA	AG	AG	AG	AG	AG	AG	AG	AA	AA	AA	AA	AA	AG	AA	AA	AG	AG	AG	AG	AA	AA	AG	AG	AG	AA	AG	AG
solcap_snp_c1_6816	CC	CC	CC	TC	CC	CC	CC	CC	CC	CC	CC	CC	TC	CC	CC	CC	CC	--	CC	--	CC	CC	CC	TC	CC	CC	TC	TC	--	CC	CC	CC	CC	CC	CC	CC	CC	CC	CC	--	TC	CC	CC	CC	TC	--	CC	CC	TC
solcap_snp_c1_6825	TT	TT	CC	TC	TC	TC	TT	CC	TC	TC	TC	TC	TC	TC	CC	TC	TC	TC	CC	TC	TC	CC	CC	TC	TC	TC	CC	TC	TC	CC	TC	TT	TT	CC	CC	CC	TC	CC	TC	TC	CC	TC	TT	TC	TC	TC	TT	TC	TC
solcap_snp_c1_683	AA	AG	AA	AG	AG	AA	AG	AG	AG	AG	AA	AG	AA	AG	AG	AG	AG	AA	AA	AG	AG	AG	AG	AA	AG	AG	AG	AG	AG	AA	AG	AG	AA	AG	AG	AA	AA	AG	AG	AG	AG	AG	AA	AG	AG	AG	AA	AG	AG
solcap_snp_c1_6841	AA	AC	CC	CC	AC	AC	AC	CC	AC	AC	AC	AC	AC	--	AC	--	AC	AC	AC	AC	AC	AC	CC	CC	AC	AC	AC	AC	AC	AC	AC	CC	AA	AC	AC	CC	--	AC	AC	AC	AC	AC	AA	AC	AC	AC	AC	AC	AC
solcap_snp_c1_6864	TT	TC	TC	TC	TT	TT	TC	TC	TC	TC	TT	TT	TC	TC	TC	TC	TC	TC	TC	TC	--	TC	CC	TC	TC	TT	TC	TC	TC	TC	TT	TT	TT	TC	TC	--	TC	TC	TC	TC	TC	TC	TT	TC	TC	TC	TT	TC	TC
solcap_snp_c1_6869	GG	AG	AG	AG	GG	GG	AG	AG	AG	AG	GG	GG	AG	AG	AG	AG	AG	AG	AG	AG	AG	AG	AG	AG	AG	GG	AG	AG	AG	AG	GG	GG	GG	AG	AG	GG	AG	AG	AG	AG	AG	AG	GG	AG	AG	AG	GG	AG	AG
solcap_snp_c1_6875	GG	AA	AG	AG	AG	AG	AA	AA	AG	AG	AA	AG	AG	AG	AG	AG	AG	AG	AG	AG	AA	AG	AG	AA	AA	AG	AA	AG	AA	AG	GG	GG	AA	AG	AG	AA	AG	AG	AG	AG	AG	AA	AA	AG	AG	AG	AA	AA	AG
solcap_snp_c1_6898	CC	CC	CC	CC	TC	CC	CC	CC	CC	CC	CC	CC	CC	CC	TC	TC	CC	CC	CC	CC	CC	CC	CC	CC	CC	CC	TC	CC	CC	TC	CC	CC	CC	TC	CC	CC	CC	CC	CC	TC	CC	TC	TT	CC	CC	CC	CC	CC	CC
solcap_snp_c1_6900	AA	CC	AA	AA	AC	AC	CC	AA	AC	AC	AA	AC	AC	AC	AA	AA	AA	AC	AA	AA	AA	AA	AA	AC	AA	CC	AC	AC	AA	AA	AC	AC	CC	AC	AC	AA	AC	AC	AA	AA	--	AC	AA	AA	AC	AC	CC	AC	AA
solcap_snp_c1_6901	TT	CC	TT	TT	TC	TC	--	TT	TC	TC	CC	TC	TC	TC	TT	TT	TT	TC	TT	TT	TT	TT	TT	TC	TT	CC	TC	TC	TT	TT	TC	TC	CC	TC	TC	--	TC	TC	TT	TT	TC	TC	CC	TT	TC	TC	CC	TC	TT
solcap_snp_c1_6905	TT	TT	TT	CC	TC	TT	TT	TC	TT	TC	TT	TT	TT	TC	CC	TC	--	TT	TC	TC	--	TC	TC	TC	--	TT	CC	TC	TC	TC	TT	TT	TT	TC	TC	--	TC	TC	--	TC	TC	TC	TT	TC	TC	TT	TT	TC	TC
solcap_snp_c1_6936	CC	TT	TC	TC	TT	TC	TC	CC	TC	TC	TT	TT	CC	TC	TC	--	CC	CC	TC	CC	CC	TC	TC	CC	TC	TC	TC	CC	TC	TC	TC	TC	TT	TC	TT	TT	TC	CC	TC	CC	TT	TC	TT	TC	TC	--	TT	TC	TC
solcap_snp_c1_6945	GG	--	GG	GG	GG	GG	GG	GG	GG	GG	--	GG	GG	GG	GG	GG	GG	GG	GG	GG	GG	GG	GG	GG	GG	GG	GG	GG	GG	GG	GG	GG	--	GG	GG	--	GG	GG	GG	GG	--	GG	--	GG	GG	GG	GG	GG	GG
solcap_snp_c1_6964	GG	AG	AG	AA	AG	AG	GG	AG	GG	AG	GG	GG	GG	AG	AG	AG	AG	AG	GG	AG	AG	AG	AG	GG	AG	GG	AG	AG	AG	AG	GG	GG	GG	AG	GG	GG	AG	AG	AG	AG	AG	AG	GG	GG	GG	AG	GG	AG	AG
solcap_snp_c1_6967	CC	AA	AC	AA	AA	AC	AA	AA	AC	AC	AC	AC	AC	AC	AC	AA	AC	AC	AC	AC	AA	AC	AA	AC	AA	AC	AC	AA	AC	AC	AC	AC	AA	AC	AA	CC	AC	AA	AC	AC	AC	AA	AA	AA	AC	AA	AA	AA	AA
solcap_snp_c1_6992	TT	CC	TT	TT	TC	CC	CC	TC	TT	TC	CC	CC	--	CC	TC	TC	TC	CC	TT	TC	TC	TT	TT	TT	TT	TT	CC	TT	TC	TC	CC	CC	CC	TC	TC	CC	TC	TC	TC	TC	TC	CC	CC	TC	TC	TC	CC	TC	TC
solcap_snp_c1_6994	GG	AG	GG	GG	AG	GG	AG	GG	GG	GG	GG	AG	AG	AG	AG	AG	AG	AG	GG	GG	AG	GG	GG	GG	GG	GG	AG	GG	AG	AG	AA	AG	AA	AG	GG	GG	AG	AG	AG	GG	GG	AG	AA	AG	AG	GG	AA	AG	AG
solcap_snp_c1_6997	AA	GG	AA	AA	AG	AG	AG	AG	AA	AG	GG	AG	AG	AG	AG	AG	AG	AG	AA	AG	AG	AA	AA	AA	AA	AA	AG	AA	AG	AG	GG	AG	GG	AG	AA	GG	AG	AG	AG	AA	AG	AG	GG	AG	AG	AG	GG	AG	AG
solcap_snp_c1_7	GG	GG	GG	AG	AG	GG	GG	GG	AG	AG	GG	--	AG	AG	AG	AG	AA	AG	AG	AG	--	AG	AA	AG	AG	AA	AG	AG	AG	AG	AG	AG	GG	AG	AG	GG	AG	AG	AA	AG	AG	GG	GG	AG	AG	AG	GG	AG	AG
solcap_snp_c1_7005	TT	TT	TT	TT	TT	TT	TT	TT	TT	TT	TT	TT	TC	TC	TC	TC	TC	TC	TT	TT	TC	TT	TT	TT	TT	TT	TC	TT	TC	TC	TT	TT	TT	TC	TT	TT	TC	TC	TC	TT	TT	TC	TT	TC	TC	TT	TT	TC	TC
solcap_snp_c1_7029	AA	AG	AA	--	AG	AA	AA	AG	AA	AA	AG	AG	AA	AA	AG	AG	AG	AA	AA	AG	AG	AG	AA	AA	AG	AG	AG	AA	AG	AA	GG	AG	GG	AG	AG	AG	AA	AG	AA	AG	AG	AG	AA	AG	AG	AG	GG	AG	AA
solcap_snp_c1_7031	GG	GG	GG	AG	GG	GG	GG	AG	GG	GG	GG	GG	GG	GG	AG	AG	AG	GG	GG	AG	AG	AG	GG	GG	AG	AG	AG	GG	AG	GG	GG	GG	GG	AG	AG	GG	GG	AG	GG	AG	GG	GG	GG	AG	AG	AG	GG	AG	GG
solcap_snp_c1_7040	GG	AG	AG	AG	AG	AG	AG	AG	GG	GG	AG	GG	AG	GG	AG	AG	--	AG	GG	AG	AG	AG	GG	GG	AG	AG	AG	GG	AG	AG	AG	AG	GG	AG	AG	AG	AG	AG	GG	AG	AG	AG	AA	AG	AG	AG	AA	AG	GG
solcap_snp_c1_7041	GG	GG	GG	AG	GG	AG	AG	AG	GG	GG	AG	GG	AG	GG	AG	AG	AG	AG	GG	AG	AG	AG	GG	GG	AG	AG	AG	GG	AG	AG	GG	AG	GG	AG	AG	GG	AG	AG	GG	AG	--	AG	GG	AG	AG	AG	GG	AG	GG
solcap_snp_c1_7044	CC	AC	AC	AC	AC	AA	AC	AC	AA	AA	CC	AA	AC	AC	AC	AC	AC	AC	AC	--	CC	--	AC	AC	AC	--	AC	AC	AC	AC	CC	AC	CC	AC	--	CC	AC	AC	CC	CC	AC	AC	CC	AC	AC	--	CC	AC	AC
solcap_snp_c1_7076	GG	GG	GG	GG	GG	GG	GG	GG	GG	GG	GG	GG	GG	GG	TG	GG	GG	GG	GG	TG	TG	GG	GG	GG	TG	TG	TG	GG	GG	GG	GG	GG	GG	GG	GG	TT	TG	GG	TG	GG	GG	GG	GG	TG	GG	TG	GG	GG	GG
solcap_snp_c1_7077	AA	AG	AA	AG	AG	AG	AG	AA	AA	AA	AA	AG	AA	AA	AA	AA	AA	AA	AA	AA	AG	AG	AA	AA	AA	AA	AA	AA	AG	AA	AG	AG	GG	AA	AA	AA	AG	AA	AG	AG	AA	AG	GG	AA	AA	AA	GG	AA	AA
solcap_snp_c1_7078	CC	CC	CC	CC	CC	CC	CC	CC	CC	CC	CC	CC	CC	CC	TC	CC	CC	CC	CC	TC	TC	CC	CC	CC	TC	TC	TC	CC	CC	CC	CC	CC	CC	CC	CC	CC	TC	CC	TC	CC	CC	CC	CC	TC	CC	TC	CC	CC	CC
solcap_snp_c1_7082	CC	CC	CC	CC	CC	CC	CC	CC	CC	CC	TC	CC	CC	CC	TC	CC	CC	CC	CC	TC	TC	CC	CC	CC	TC	TC	TC	CC	CC	CC	CC	CC	CC	CC	CC	TT	TC	CC	TC	CC	CC	CC	CC	TC	CC	TC	CC	CC	CC
solcap_snp_c1_711	GG	GG	GG	AG	AG	GG	GG	AG	AG	AG	GG	GG	GG	GG	AG	AG	AG	GG	GG	AG	AG	AG	AG	GG	AG	AG	AG	AG	AG	GG	GG	GG	GG	AG	AG	GG	AG	AG	AG	AG	AG	GG	GG	AG	GG	AG	GG	GG	AG
solcap_snp_c1_7111	TT	TC	CC	TC	TC	--	TC	CC	--	--	TT	TC	CC	--	TC	TC	CC	TC	CC	TC	TC	TC	--	CC	TC	TC	TC	CC	TC	CC	TC	TC	TT	TC	CC	TT	TC	CC	TC	--	CC	TC	TT	TC	TC	--	TT	CC	CC
solcap_snp_c1_7112	AA	AG	GG	AG	AG	AG	AG	GG	AG	AG	AG	AG	GG	AG	GG	AG	GG	AG	GG	GG	AG	AG	--	GG	GG	--	GG	GG	AG	GG	AG	AG	AA	AG	GG	GG	--	GG	AG	AG	GG	AG	AA	GG	AG	GG	AA	GG	GG
solcap_snp_c1_7115	CC	CC	CC	CC	CC	CC	CC	CC	CC	CC	CC	CC	CC	CC	--	CC	CC	CC	CC	--	--	CC	CC	CC	--	--	TC	CC	CC	CC	CC	CC	CC	CC	CC	CC	--	CC	--	CC	CC	CC	CC	--	CC	--	CC	CC	CC
solcap_snp_c1_7132	TT	TT	TT	TC	TC	TT	TC	TT	TT	TC	TT	TT	TC	TC	--	TC	TC	TC	TC	TC	TC	TC	TC	TC	TC	TC	TC	TC	TT	TC	TT	TT	TT	TC	TT	TT	TC	TT	TC	TC	TC	TC	TT	TC	TC	TC	TT	TC	TC
solcap_snp_c1_7136	GG	GG	GG	GG	GG	GG	GG	GG	GG	GG	GG	GG	GG	GG	GG	GG	GG	GG	GG	AG	GG	GG	AG	GG	GG	GG	GG	GG	GG	AG	GG	GG	GG	GG	GG	GG	GG	GG	AG	GG	GG	AG	GG	GG	AG	GG	GG	GG	AG
solcap_snp_c1_7139	CC	TT	TC	--	TC	TC	TC	TC	TC	--	--	TT	--	TC	TC	TC	TC	TC	--	TC	TT	TC	TT	TC	TC	CC	TC	TC	TT	TC	TC	TC	TT	TC	TT	TT	TC	TC	TC	TC	TC	TT	TT	TT	TT	TC	TT	TC	TC
solcap_snp_c1_7142	GG	GG	AG	GG	GG	GG	GG	GG	GG	GG	GG	GG	GG	GG	GG	GG	GG	GG	GG	AG	GG	GG	AG	GG	GG	GG	GG	GG	GG	AG	GG	GG	GG	GG	GG	GG	GG	GG	AG	GG	GG	AG	GG	GG	AG	GG	GG	GG	AG
solcap_snp_c1_7143	TT	TT	TT	TT	TT	TT	TT	TT	TT	TT	TT	TT	TT	TT	TT	TT	TT	TT	TT	TG	TT	TT	TG	TT	TT	TT	TT	TT	TT	TG	TT	TT	TT	TT	TT	TT	TT	TT	TG	TT	TT	TG	TT	TT	TG	TT	TT	TT	TG
solcap_snp_c1_7144	TT	TC	TT	TT	TC	TC	TC	TT	TT	TC	CC	--	TC	TT	TT	TC	TC	TT	TT	TT	TC	TT	TT	TT	TT	TC	TT	TT	TT	TC	TC	CC	CC	TT	TT	--	TC	TT	TT	TT	TT	--	CC	TT	TT	TT	CC	TC	TT
solcap_snp_c1_7148	TT	CC	TT	--	TC	TC	TC	TC	TC	TC	CC	TC	TC	CC	TC	--	TT	TC	TC	--	TC	TC	--	TC	TC	TT	TC	CC	--	TC	TC	CC	CC	TC	TC	CC	TC	TC	TT	TC	TT	TC	CC	TC	TC	TC	CC	TC	TC
solcap_snp_c1_7165	TT	TC	TT	TC	TT	TT	TT	TC	TC	TC	TT	TT	TC	TC	TC	TC	TT	TC	TC	TT	TC	TC	TC	TC	TC	TT	TC	CC	TC	TC	TT	TT	TT	TC	TC	TT	TT	TC	TT	TC	TT	TT	TT	TC	TC	TC	TT	TC	TC
solcap_snp_c1_7187	GG	AA	GG	AG	GG	AG	AG	AG	AG	AG	AG	AG	AG	AA	AG	AG	AG	AG	AG	GG	AG	AG	AG	AG	AG	GG	AG	AA	AG	AG	AG	AA	AA	AG	AG	GG	AG	AG	GG	AG	GG	AG	GG	AG	AG	AG	GG	AG	AG
solcap_snp_c1_7189	AA	AG	AA	AG	--	AA	AA	AG	AG	AG	AA	AA	AG	GG	AG	AG	AG	AG	AG	AA	AG	AG	AG	AG	AG	AA	AG	AG	AG	AG	AA	AA	AA	AG	AG	AA	AG	AG	AA	AG	AA	AA	GG	AG	AG	AG	GG	AG	AG
solcap_snp_c1_7190	TT	TT	TT	TT	TT	TT	TT	TT	TC	TC	TT	TT	TC	TC	TC	TC	TT	TC	TC	TT	TT	TC	TC	TC	TC	TT	TC	TC	TT	TC	TT	TT	TT	TC	TT	TT	TC	TC	TT	TC	TT	TT	TT	TC	TC	TT	TT	TC	TC
solcap_snp_c1_7192	GG	AA	GG	AG	AG	AG	AG	AG	AG	AA	AA	AG	AG	AA	AG	AG	AG	AG	AG	GG	AG	AG	AG	AG	AG	GG	AG	AA	AG	AG	AA	AA	AA	AG	AG	AA	AG	AG	GG	AG	GG	AG	AA	AG	AG	AG	AA	AG	AG
solcap_snp_c1_7227	GG	AG	GG	GG	AG	AG	AG	AG	AG	AG	AG	AG	AG	AG	AG	AG	GG	GG	AG	GG	GG	AG	AG	AG	AG	GG	AG	AG	GG	AG	AG	AA	GG	AG	GG	GG	AG	AG	GG	AG	GG	AG	AA	AG	AG	GG	GG	GG	AG
solcap_snp_c1_7267	CC	TC	CC	TC	TC	TC	CC	CC	CC	CC	CC	TC	CC	CC	TC	TC	CC	CC	CC	CC	CC	CC	CC	CC	CC	CC	TC	CC	TC	CC	TC	CC	CC	CC	CC	CC	TC	CC	CC	TC	CC	CC	TT	CC	CC	CC	TC	CC	TC
solcap_snp_c1_7268	TT	TC	TT	CC	TC	TC	TC	TC	TC	TC	CC	TC	TT	--	TC	TC	TC	TC	TT	--	TC	--	TC	TT	TC	TC	TC	--	TC	TC	CC	TC	CC	--	--	CC	TC	--	TC	TC	TT	TC	CC	TC	TC	TC	CC	TC	TC
solcap_snp_c1_7281	AA	AA	AA	AA	AG	AA	AA	AA	AA	AA	AA	AA	AA	AG	AA	AA	AG	AA	AG	AA	AG	AA	AA	AA	AA	AA	AA	AA	AA	AA	AA	AA	AA	AA	AA	AA	AG	AA	AG	AA	AG	AA	AA	AG	AA	AA	AA	AA	AA
solcap_snp_c1_730	TT	TT	TT	TA	TA	TT	TT	TA	TA	TA	TT	TT	TT	TT	TA	TA	TA	TT	TT	TA	TA	TA	TA	TT	TA	TA	TA	TA	TA	TT	TT	TT	TT	TA	TA	TT	TA	TA	TA	TA	TA	TT	TT	TA	TT	TA	TT	TT	TA
solcap_snp_c1_7325	GG	GG	--	GG	AG	GG	GG	AG	AG	AG	GG	AG	GG	AG	AG	AG	AG	GG	AG	AG	AG	GG	AG	GG	AG	GG	AG	AG	GG	GG	GG	GG	GG	AG	GG	GG	AG	GG	AG	GG	AG	GG	GG	AG	AG	AG	GG	AG	GG
solcap_snp_c1_7341	AA	AC	AA	AC	AC	AA	CC	AC	AC	AC	AA	AA	AC	AC	AC	AA	AC	AC	AC	AC	AC	CC	AC	CC	AC	AC	AC	AC	AC	CC	AA	AA	AA	AC	CC	AA	AC	CC	AC	AC	AC	AC	AA	AC	AC	AC	AA	AC	AC
solcap_snp_c1_7342	GG	AG	GG	AG	AG	GG	AA	AG	AG	AG	GG	GG	AG	AG	--	GG	AG	AG	AG	AG	AG	AA	AG	AA	AG	AG	AG	AG	AG	AA	GG	GG	GG	AG	AA	GG	--	AA	AG	AG	AG	AG	GG	AG	AG	AG	GG	AG	AG
solcap_snp_c1_7346	CC	CC	CC	CC	TC	CC	CC	TC	TC	TC	CC	TC	TC	TC	TC	TC	TC	TC	TC	TC	TC	CC	TC	TC	TC	CC	TC	TC	TC	TC	CC	TC	CC	TC	CC	CC	TC	CC	TC	CC	TC	CC	CC	TC	TC	TT	CC	TC	CC
solcap_snp_c1_737	AA	AA	AA	AG	AA	AA	AA	AG	AG	AA	AA	AA	AG	AG	AG	AG	AA	AG	AG	AA	AA	AG	AG	AA	AG	AG	AG	AA	AG	AG	AA	AA	AA	AG	AA	AA	AG	AG	AG	AG	AG	AG	AA	AG	AA	AA	AA	AG	AG
solcap_snp_c1_7372	CC	TT	TT	TC	TC	TT	TC	TC	TT	TC	TT	TT	TT	TC	TC	TC	TC	--	TC	TC	TC	CC	TC	TT	TC	TT	TC	TC	TC	CC	TC	TC	CC	TC	TC	TT	CC	TC	--	--	--	TT	TT	TC	TC	TC	TT	TC	TC
solcap_snp_c1_7381	CC	TC	TC	TC	TC	TC	TT	TT	TC	TC	TT	TC	TC	--	--	TC	TC	--	TC	TC	TC	TC	TC	TC	TC	TC	TC	TC	--	TC	TC	TC	TT	--	TC	TT	--	TC	TC	TC	TC	TC	TT	TC	TC	--	TT	CC	TC
solcap_snp_c1_7382	CC	CC	CC	TC	CC	CC	CC	TT	TC	TC	CC	CC	TC	CC	CC	TC	TC	TC	TC	TC	CC	TC	TC	TC	TC	CC	TC	TC	TC	CC	CC	CC	CC	CC	TC	CC	CC	TC	TC	TC	TC	CC	CC	TC	TC	TC	CC	CC	TC
solcap_snp_c1_7399	CC	TC	CC	CC	TC	TC	TT	CC	CC	CC	CC	TC	CC	CC	CC	CC	CC	CC	CC	CC	CC	CC	CC	CC	CC	TC	TC	CC	CC	CC	TC	TC	TT	CC	CC	CC	CC	CC	CC	CC	CC	TC	TT	CC	CC	CC	TT	CC	CC
solcap_snp_c1_7400	AA	AG	AG	AG	AG	AG	GG	GG	AG	AG	GG	AG	--	--	AA	AG	GG	AG	AG	AG	AG	AG	AG	AG	AG	AG	AG	--	--	--	AG	AG	GG	AA	AG	GG	--	AG	AG	AG	AG	AG	GG	AG	AG	AG	GG	--	AG
solcap_snp_c1_7404	TT	TG	TT	TG	TG	TT	TT	TT	TT	TT	TT	TG	TG	TG	TG	TT	TT	TG	TG	TG	TG	TG	TT	TT	TT	TT	TT	TT	TG	TG	TT	TT	TT	TG	TG	TT	--	TT	TG	TG	TT	TG	TT	TG	TG	TG	TT	TG	TG
solcap_snp_c1_7405	TT	TC	TT	TC	TC	TT	TT	TT	TT	TC	TC	TT	TC	TC	TC	TT	TT	TC	TC	TC	TC	TC	TT	TT	TT	TC	TT	TT	TC	TC	TT	TT	TT	TC	TC	TT	TC	TT	TC	TC	TT	TC	TT	TC	TC	TC	TT	TC	TC
solcap_snp_c1_7407	AA	AC	AA	AC	AC	AC	CC	CC	AC	AC	CC	AC	AC	AA	AA	AC	AC	AC	AC	AC	AC	AC	AC	AC	CC	AC	AC	AC	AC	AA	AC	AC	CC	AC	AC	CC	AC	CC	AC	AC	AC	AC	CC	AC	AC	AC	CC	AC	AC
solcap_snp_c1_7430	CC	AC	CC	AC	AC	AC	AC	AC	AC	AC	AA	AA	AC	AC	AC	AA	AC	AC	CC	AC	AC	CC	AC	AC	AC	CC	AC	AC	AC	CC	AA	AA	AA	AC	AC	AA	AC	AC	AC	AC	AC	AC	AA	AC	AC	CC	AA	AC	CC
solcap_snp_c1_7469	GG	AG	GG	AG	AG	AG	AG	--	--	AG	AA	AA	AG	AG	AG	AA	AG	AG	GG	--	AG	GG	--	AG	AG	GG	AG	AG	AG	GG	AA	AA	AA	AG	AG	AA	AG	AG	AG	--	--	AG	AA	AG	AG	GG	AA	--	GG
solcap_snp_c1_7495	TT	TC	TT	TT	TC	TC	TT	TC	TT	TT	TT	TC	TT	TC	TT	TT	TT	TT	TT	TT	TT	TT	TT	TT	TT	TT	TT	TT	TT	TT	TC	TC	CC	TT	TC	CC	TC	TT	TC	TT	TT	TC	CC	TC	TT	TC	CC	TT	TT
solcap_snp_c1_7514	GG	GG	GG	GG	AG	GG	AA	GG	GG	AG	GG	AG	GG	AG	GG	AG	AG	AG	GG	GG	GG	GG	GG	GG	GG	AG	AG	GG	GG	GG	GG	AG	AG	GG	GG	GG	AG	GG	GG	GG	GG	AG	GG	AG	GG	GG	GG	AG	AG
solcap_snp_c1_7515	TT	TT	TT	TC	TT	TT	TT	TT	TT	TT	TT	TT	TT	TT	TT	TT	TT	TT	TT	TT	TC	TC	TT	TT	TT	TC	TC	TT	TT	TC	TT	TT	TT	TT	TT	TT	TT	TT	TT	TT	TC	TT	TT	TT	TT	TT	TT	TT	TT
solcap_snp_c1_7516	CC	CC	CC	TC	CC	CC	CC	CC	CC	CC	CC	CC	CC	CC	CC	CC	CC	CC	CC	CC	TC	TC	CC	CC	CC	CC	CC	CC	CC	TC	CC	CC	CC	CC	CC	CC	CC	CC	CC	CC	TC	CC	CC	CC	CC	CC	CC	CC	CC
solcap_snp_c1_7517	TT	GG	TT	TG	GG	--	GG	GG	--	GG	GG	GG	TG	GG	TG	TG	TG	GG	GG	GG	TG	TG	GG	TG	GG	--	TG	GG	TG	--	--	--	GG	GG	GG	--	TG	GG	TG	TG	TG	GG	GG	GG	GG	GG	GG	GG	GG
solcap_snp_c1_7520	CC	CC	CC	TC	--	CC	CC	TT	TC	--	CC	TC	TC	TC	TC	TC	--	TC	TT	TT	TC	TC	TC	TC	TT	TC	TC	TT	TC	TC	CC	CC	CC	TC	TT	CC	TC	TT	TC	TC	--	CC	CC	TC	TC	TT	CC	TC	TC
solcap_snp_c1_7530	AA	GG	AG	AG	AG	AG	GG	GG	AG	AG	GG	AG	GG	AG	GG	GG	GG	AG	GG	GG	GG	AG	GG	GG	GG	AG	AG	GG	GG	GG	AG	AG	GG	AG	GG	GG	AG	AG	AG	AG	GG	GG	GG	GG	AG	GG	GG	GG	AG
solcap_snp_c1_7567	TT	TA	TT	TA	TA	TT	TA	TA	TA	TA	TA	TT	TT	TT	AA	TT	TT	TT	TA	TT	TT	TA	TT	TT	TA	TA	TA	TT	TT	TA	TT	TA	TT	TT	TT	AA	TT	TA	TT	TT	TA	TA	AA	TT	TT	TA	AA	TA	TA
solcap_snp_c1_7570	TT	TT	TT	AT	TT	TT	TT	AT	AT	AT	TT	TT	TT	TT	AT	TT	TT	TT	AT	TT	TT	AT	TT	TT	AT	AT	AT	TT	TT	AT	TT	TT	TT	TT	TT	TT	TT	AT	TT	TT	AT	TT	TT	TT	TT	AT	TT	AT	AT
solcap_snp_c1_7571	CC	CC	CC	TC	CC	CC	CC	TC	TC	TC	TC	CC	CC	CC	TC	CC	CC	CC	TC	CC	CC	TC	CC	CC	TC	TC	TC	CC	CC	TC	CC	CC	CC	CC	CC	CC	CC	TC	CC	CC	TC	CC	CC	CC	CC	--	CC	TC	TC
solcap_snp_c1_7574	AA	AA	AA	AC	AA	AA	AA	AA	AA	AA	AA	AA	AC	AC	AC	AA	AA	AC	AA	AA	AA	AA	AA	AC	AA	AC	AA	AC	AA	AA	AA	AA	AA	AA	AA	AA	AC	AC	AC	AC	AC	AA	AA	AA	AA	AA	AA	AA	AC
solcap_snp_c1_758	GG	GG	GG	AG	GG	GG	GG	AG	AG	GG	GG	GG	AG	AG	AG	AG	GG	AG	AG	GG	GG	AG	AG	GG	AG	AG	AG	GG	AG	AG	GG	GG	GG	AG	GG	--	AG	AG	AG	AG	AG	AG	--	AG	GG	GG	GG	AG	AG
solcap_snp_c1_7621	TT	TT	CC	CC	TC	TC	TC	CC	TC	TC	TC	TC	CC	TC	CC	TC	TC	TC	CC	TC	TC	CC	CC	TC	TC	TC	CC	TC	TC	TC	TC	TT	TT	TC	CC	CC	TC	TC	TC	TT	TC	TC	TT	TC	TC	TC	TT	TC	TC
solcap_snp_c1_7622	TT	TT	AA	AA	TA	TA	TA	AA	TA	TA	TA	TA	AA	TA	AA	TA	TA	TA	AA	TA	TA	AA	AA	TA	TA	TA	AA	TA	TA	TA	TA	TT	TT	TA	AA	AA	TA	TA	TA	TT	TA	TA	TT	TA	TA	TA	TT	TA	TA
solcap_snp_c1_7624	GG	AA	AA	AA	AA	AA	AA	AA	AG	AA	AA	AA	AA	AA	AA	AG	AA	AA	AA	AG	AA	AA	AA	AG	AA	AG	AA	AA	AA	AG	AA	AA	AA	AG	AA	AA	AG	AG	AG	AG	AG	AA	AA	AA	AG	AA	AA	AA	AG
solcap_snp_c1_7632	GG	GG	GG	GG	--	GG	GG	GG	GG	--	GG	GG	GG	GG	GG	AG	GG	GG	GG	GG	AG	GG	GG	GG	GG	GG	GG	--	--	GG	GG	GG	GG	GG	GG	GG	GG	GG	GG	AG	GG	GG	GG	GG	AG	GG	GG	GG	GG
solcap_snp_c1_7656	GG	AG	GG	GG	AG	AG	GG	AG	AG	AG	GG	GG	AG	AG	AG	AG	AG	AG	AG	AG	AG	AG	AG	AG	AG	AG	AG	GG	AG	AG	GG	GG	GG	GG	AG	GG	AG	GG	AG	AG	AG	AG	GG	AG	AG	AG	GG	AG	AG
solcap_snp_c1_7658	GG	AA	GG	--	AA	AA	AG	AG	AG	AA	AA	AA	AG	AG	AA	AG	AG	AG	AA	AG	AA	AG	AG	AG	AG	AG	AG	GG	AG	AG	AA	AA	AA	AG	AG	AA	AA	GG	AG	AG	AG	AA	AA	AA	AG	AA	AA	AG	AG
solcap_snp_c1_7666	CC	CC	TC	CC	CC	TC	CC	CC	CC	CC	CC	CC	CC	CC	CC	CC	CC	CC	CC	CC	TC	CC	CC	CC	CC	CC	CC	CC	CC	TC	CC	CC	CC	TC	CC	CC	TC	CC	CC	CC	TC	CC	CC	CC	CC	CC	CC	CC	CC
solcap_snp_c1_7678	CC	TC	TC	TT	TC	TC	CC	TT	TT	TC	CC	CC	TC	TC	TC	--	TC	TC	TC	TT	TC	TT	TC	TC	TT	TT	TC	TC	TT	TC	CC	CC	CC	TC	TT	TT	TC	TC	CC	TC	TC	TC	CC	TC	TC	TC	CC	TT	TC
solcap_snp_c1_7679	GG	GG	GG	GG	GG	GG	AG	GG	GG	GG	GG	GG	GG	GG	AG	AG	GG	GG	GG	GG	AG	GG	GG	GG	GG	GG	GG	GG	GG	AG	GG	GG	GG	GG	GG	GG	AG	GG	--	GG	GG	AG	GG	GG	GG	GG	--	GG	GG
solcap_snp_c1_7680	CC	TT	TC	TT	TT	TC	TC	TC	TT	TC	CC	CC	TC	--	TC	--	TC	TC	TC	TT	TC	TT	TC	TC	TT	TT	TC	TC	TT	TC	TT	TC	CC	TC	TC	CC	TC	TC	CC	TC	TC	TC	TT	TC	TC	TC	TT	TT	TC
solcap_snp_c1_7682	AA	AA	AA	AA	AA	AA	AA	AA	AA	AA	AA	AA	AG	AG	AG	AG	AA	AG	AA	AA	AG	AA	AA	AA	AA	AA	AG	AA	AA	AG	AA	AA	AA	AG	AA	AA	AG	AG	AG	AA	AA	AA	AA	AG	AA	AA	AA	AA	AG
solcap_snp_c1_7688	GG	GG	GG	AG	GG	GG	GG	AG	GG	GG	AA	GG	AG	GG	AG	AG	AG	GG	GG	AG	AG	AG	GG	GG	AG	AG	AG	GG	AG	GG	GG	GG	GG	AG	AG	GG	GG	AG	GG	AG	GG	GG	GG	AG	AG	AG	GG	AG	GG
solcap_snp_c1_7700	GG	GG	GG	AG	GG	GG	GG	AG	GG	GG	GG	GG	GG	GG	AG	AG	AG	GG	GG	AG	AG	AG	GG	GG	AG	AG	AG	GG	AG	GG	GG	GG	GG	AG	AG	GG	GG	AG	GG	AG	GG	GG	GG	AG	AG	AG	GG	AG	GG
solcap_snp_c1_7704	AA	AA	AA	AG	AA	AA	AA	AG	AA	AA	AG	AA	AA	AA	AG	AG	AG	AA	AA	--	AG	AG	AA	AA	AG	AG	AG	AA	AG	AA	AA	AA	AA	AG	AG	GG	AA	AG	AA	AG	AG	AA	AA	AG	AG	AG	AA	AG	AA
solcap_snp_c1_7722	GG	AG	GG	--	GG	GG	GG	AG	AG	AG	GG	GG	AG	--	AG	GG	--	GG	AG	AG	AG	AG	AG	AG	AG	AG	AG	AG	--	AG	GG	GG	GG	GG	AG	GG	AG	AG	AG	AG	AG	AG	GG	AG	AG	AG	GG	AG	AG
solcap_snp_c1_7739	GG	GG	GG	GG	AG	GG	GG	AG	AG	AG	GG	GG	GG	AG	AG	AG	AG	GG	AG	GG	AG	GG	AG	AG	AG	AG	AG	AG	AG	AG	GG	GG	GG	GG	AG	GG	AG	AG	GG	AG	AG	GG	GG	GG	AG	GG	GG	AG	AG
solcap_snp_c1_7744	CC	TC	CC	TC	CC	TT	--	TC	TC	CC	CC	CC	CC	CC	CC	CC	CC	CC	CC	--	TC	CC	CC	TC	CC	CC	CC	TC	--	TC	CC	--	CC	TC	TC	TT	TC	--	TC	CC	TC	CC	CC	TC	CC	CC	CC	CC	TC
solcap_snp_c1_7754	--	TT	TC	TT	TT	TT	TC	TC	TC	TC	--	--	TC	TC	--	--	TC	TC	TC	--	TC	TC	TT	TC	TC	TC	TC	TC	TC	TC	TC	TC	CC	TC	TC	CC	TC	TC	TC	TC	TC	TC	TT	TC	TC	TC	TC	TC	TC
solcap_snp_c1_7765	GG	GG	GG	GG	GG	GG	GG	GG	GG	GG	GG	GG	GG	GG	AG	GG	GG	GG	GG	GG	GG	GG	GG	GG	GG	GG	GG	GG	AG	GG	GG	GG	GG	GG	GG	GG	GG	GG	GG	GG	GG	GG	GG	GG	GG	GG	GG	GG	GG
solcap_snp_c1_7766	TT	TT	TT	TT	TC	TT	TT	TT	TT	CC	TT	TT	--	--	TC	--	TC	--	TC	TC	TT	TT	TC	TT	TC	TC	TC	TT	TC	TC	TT	TT	TT	--	TC	TT	TT	TC	TC	TT	TT	TC	TT	TT	TC	TC	TT	TC	TC
solcap_snp_c1_7770	TT	TC	TT	TC	TC	TC	TT	TT	TT	TC	TT	TT	TC	TC	TC	TT	TC	CC	TC	TC	TT	TC	TC	TC	TC	TT	TC	TT	TC	TT	TT	TT	TT	TC	TC	TT	TC	TC	TC	TC	TC	TT	TT	TT	TC	TC	TT	TC	TC
solcap_snp_c1_7777	GG	GG	GG	GG	GG	GG	GG	GG	GG	GG	GG	GG	GG	GG	GG	GG	GG	GG	GG	GG	GG	GG	GG	GG	GG	GG	GG	GG	GG	GG	GG	GG	GG	GG	GG	GG	GG	GG	GG	GG	GG	GG	GG	GG	GG	GG	GG	GG	GG
solcap_snp_c1_7793	GG	AA	AA	AG	AG	AG	AA	AG	GG	AG	AA	AG	AG	--	GG	AG	GG	AG	AG	AG	AG	AG	AG	GG	AG	--	GG	AG	GG	GG	AG	AG	AA	AG	AG	AA	AG	AG	GG	AG	AG	AA	AA	AG	AG	--	AA	AG	GG
solcap_snp_c1_7794	CC	TT	CC	TC	TC	TC	TT	TC	CC	CC	TC	TC	TC	TC	CC	--	CC	TC	TC	TC	TC	--	CC	CC	--	TC	CC	TC	CC	CC	TC	TC	TT	TC	TC	TT	CC	TC	CC	CC	CC	TT	TT	TC	TC	TC	TT	CC	CC
solcap_snp_c1_7801	TT	CC	TT	TC	TC	TC	CC	TC	TT	TT	TT	TC	TT	TC	TT	TC	TT	TT	TC	TC	TC	TC	TC	TT	TC	TC	TT	TC	TT	TT	TC	TC	CC	TC	TC	TT	TC	TC	TT	TC	TT	CC	CC	TC	TC	TC	CC	TC	TT
solcap_snp_c1_7803	CC	TT	TC	TC	TC	TC	TT	TC	CC	TC	TT	TC	TC	TC	CC	TC	CC	TC	TC	TC	TC	TC	TC	CC	TC	TC	CC	TC	CC	CC	TC	TC	TT	TC	TC	TT	TC	TC	CC	TC	TC	TT	TT	TC	TC	TC	TT	TC	CC
solcap_snp_c1_7805	AA	AA	AA	AA	AA	AA	AA	AC	AA	AA	AA	AA	AA	AC	AA	AA	AA	AA	AC	AC	AA	AA	AA	AA	AA	AC	AA	AC	AA	AA	AA	AA	AA	AA	AC	AA	AA	AA	AA	AA	AA	AC	AA	AC	AA	AA	AA	AA	AA
solcap_snp_c1_7834	GG	AG	GG	GG	AG	GG	GG	GG	GG	GG	GG	GG	GG	GG	AG	AG	GG	GG	GG	GG	AG	GG	GG	GG	GG	GG	AG	GG	AG	GG	AG	GG	GG	GG	GG	--	AG	GG	GG	AG	GG	GG	AA	GG	GG	GG	AG	GG	AG
solcap_snp_c1_7848	GG	AG	AG	GG	AA	GG	AG	AG	AG	AG	AA	AG	AG	AA	--	AG	AG	AG	AG	AG	AG	GG	AG	AG	AG	GG	AG	AG	AG	AG	AA	AG	AA	--	GG	--	AG	AG	AG	--	AG	AG	AA	AG	AG	AG	AA	AG	AG
solcap_snp_c1_7868	CC	CC	CC	CC	TC	CC	CC	CC	CC	CC	CC	CC	CC	CC	CC	CC	CC	CC	TC	CC	CC	CC	CC	CC	CC	CC	CC	CC	CC	CC	CC	CC	CC	CC	CC	CC	CC	CC	TC	CC	TC	CC	CC	CC	CC	CC	CC	CC	CC
solcap_snp_c1_7869	CC	CC	TC	CC	TC	CC	CC	CC	CC	CC	CC	CC	CC	CC	CC	CC	TC	CC	TC	CC	CC	CC	CC	CC	CC	CC	CC	CC	CC	CC	CC	CC	CC	CC	CC	CC	CC	CC	TC	CC	TC	CC	CC	CC	CC	CC	TC	CC	TC
solcap_snp_c1_7870	CC	CC	CC	CC	TC	CC	CC	CC	CC	CC	CC	CC	CC	CC	--	--	CC	CC	CC	CC	--	CC	CC	CC	CC	CC	--	CC	--	CC	CC	CC	CC	CC	CC	CC	TC	CC	CC	--	CC	CC	--	CC	CC	CC	CC	CC	TC
solcap_snp_c1_7871	CC	TC	TC	CC	TT	CC	TC	TC	TC	TC	TT	TC	TC	TC	TC	TC	TC	TC	TC	TC	TC	CC	TT	TC	TC	CC	TC	TC	TC	TC	TT	TC	TT	TC	CC	TT	TC	TC	TC	TC	TC	TC	TT	TC	TC	TC	TT	TC	TC
solcap_snp_c1_7873	AA	AA	AC	AA	AC	AA	AA	--	AA	AC	CC	AC	AC	AC	AA	AA	--	AC	--	AA	AA	AA	AC	AA	AC	AA	AA	AA	AA	AC	AC	AC	CC	AA	AA	CC	AA	AA	AC	AA	AC	--	AA	--	AA	AC	AC	AC	AA
solcap_snp_c1_7874	TT	TT	TT	TT	TC	TT	TT	TT	TT	TT	TT	TT	TT	TT	TT	TT	TC	TT	TC	TT	TT	TT	TT	TT	TT	TT	TT	TT	TT	TT	TT	TT	TT	TT	TT	TT	TT	TT	TC	TT	TC	TT	TT	TT	TT	TT	TC	TT	TT
solcap_snp_c1_7876	CC	CC	CC	CC	TC	CC	CC	CC	CC	CC	CC	CC	CC	CC	TC	TC	CC	CC	CC	CC	TC	CC	CC	CC	CC	CC	TC	CC	TC	CC	CC	CC	CC	CC	CC	CC	TC	CC	CC	TC	CC	CC	TT	CC	CC	CC	CC	CC	TC
solcap_snp_c1_7882	TT	TT	TT	TT	TT	TT	TT	TC	TC	TT	TT	TT	TC	TC	TT	TC	TC	TC	TT	TC	TT	TC	TT	CC	TC	TC	TC	TT	TT	TC	TT	TT	TT	TC	TC	TT	TC	TC	TC	TC	TC	TT	TT	TC	TC	TT	TT	TC	TC
solcap_snp_c1_7912	CC	CC	CC	CC	CC	CC	CC	CC	CC	TC	TC	CC	CC	CC	CC	CC	CC	CC	CC	TC	--	CC	CC	CC	CC	CC	CC	--	CC	CC	CC	CC	CC	CC	CC	--	CC	CC	CC	CC	CC	CC	CC	CC	CC	CC	CC	CC	CC
solcap_snp_c1_7915	GG	GG	GG	GG	AG	GG	GG	GG	GG	GG	GG	GG	GG	GG	GG	GG	AG	GG	AG	GG	AG	GG	GG	GG	GG	GG	GG	GG	GG	GG	GG	GG	GG	AG	GG	GG	AG	GG	AG	GG	AG	GG	GG	GG	GG	GG	GG	GG	GG
solcap_snp_c1_7935	TT	TC	TT	TC	TT	TC	TT	TT	TT	TT	CC	--	TT	TT	TC	TC	TT	TT	TT	TT	TT	TT	TT	TT	TT	TT	TC	TT	TC	TT	CC	TC	CC	TT	TT	--	TC	TT	TT	TC	TT	TC	--	TT	TT	TT	CC	TT	TC
solcap_snp_c1_7947	CC	CC	CC	CC	CC	CC	CC	CC	CC	CC	CC	CC	CC	CC	CC	CC	CC	CC	CC	CC	CC	CC	CC	CC	CC	CC	CC	CC	CC	CC	CC	CC	CC	CC	CC	CC	CC	CC	CC	CC	CC	CC	CC	CC	CC	CC	CC	CC	CC
solcap_snp_c1_7948	GG	GG	GG	AG	GG	GG	GG	GG	GG	GG	GG	GG	GG	GG	AG	AG	GG	GG	GG	GG	GG	GG	GG	GG	GG	GG	AG	GG	AG	GG	GG	GG	GG	GG	GG	GG	AG	GG	GG	AG	GG	GG	GG	GG	GG	GG	GG	GG	AG
solcap_snp_c1_7957	TT	TG	TT	TG	TG	TG	TT	TT	TT	TG	--	TG	TT	TG	TG	TG	TG	TG	TG	TG	TG	TG	TT	TT	TT	TG	TG	TG	TG	TT	--	--	--	TG	TG	--	TG	TG	TG	TG	TG	TG	--	TT	TT	TT	--	TG	TG
solcap_snp_c1_7963	GG	GG	GG	AG	GG	GG	GG	GG	GG	AG	GG	GG	GG	GG	GG	GG	GG	AG	AG	GG	AG	AG	GG	GG	GG	GG	GG	AG	GG	GG	GG	GG	GG	AG	GG	GG	GG	GG	GG	GG	GG	GG	GG	GG	GG	GG	GG	AG	AG
solcap_snp_c1_7964	GG	AA	GG	AA	AG	AG	AA	AG	AA	AA	AG	AA	AG	AG	AA	AG	AG	AA	AG	AG	AG	AA	AG	AG	AG	AG	AA	AA	AA	AG	AA	AG	AA	AG	AG	GG	AG	AG	AG	AA	AG	AG	AA	AA	AG	AG	AA	AG	AG
solcap_snp_c1_7980	CC	CC	CC	TC	CC	TC	CC	CC	CC	TC	TC	CC	TC	CC	CC	TC	CC	CC	CC	CC	TC	TC	CC	CC	CC	TC	CC	CC	CC	CC	TC	TC	CC	CC	CC	CC	CC	CC	CC	CC	--	TC	CC	CC	CC	CC	CC	TC	CC
solcap_snp_c1_7989	AA	AG	AA	AA	AG	AG	AA	AA	AG	AA	AA	AA	AA	AA	--	AG	AA	AA	AA	AA	AA	AA	AA	AG	AA	AG	AG	AA	AA	AG	AA	AA	AA	AA	AA	AA	AA	AA	AA	AG	AA	AA	AG	AA	AA	AA	AG	AA	AA
solcap_snp_c1_7990	CC	CC	CC	CC	CC	CC	CC	AC	AC	AC	CC	CC	AC	--	AC	AC	AC	AC	AC	AC	AC	AC	AC	AC	AC	AC	AC	CC	--	AC	CC	CC	CC	CC	AC	CC	AC	CC	AC	AC	AC	AC	CC	AC	AC	CC	CC	CC	AC
solcap_snp_c1_7991	AA	AA	AA	AA	AG	AA	AA	AA	AA	AA	AA	AA	AA	AA	AA	AA	AA	AA	AA	AA	AA	AA	AA	AA	AA	AA	AG	AA	AA	AG	AA	AA	AA	AA	AA	AA	AA	AA	AA	AA	AA	AG	GG	AA	AA	AA	AA	AA	AA
solcap_snp_c1_7992	TT	TT	TT	TT	TT	TC	TT	TT	TC	TT	TT	TC	TT	TT	TC	TC	TT	TT	TT	TT	TT	TT	TT	TC	TT	TC	TT	TT	TT	TC	TC	TC	TT	TT	TT	TT	TT	TT	TT	TC	TT	TT	TT	TT	TT	TC	TT	TT	TT
solcap_snp_c1_7993	CC	TC	CC	--	--	CC	CC	CC	CC	TC	CC	CC	--	CC	TC	CC	CC	TC	--	CC	CC	--	CC	CC	CC	CC	CC	CC	TC	CC	CC	CC	CC	TC	CC	CC	CC	CC	--	--	CC	CC	CC	CC	CC	CC	CC	--	CC
solcap_snp_c1_7994	GG	TG	GG	GG	TG	TG	TT	TG	GG	GG	TG	--	GG	GG	GG	GG	TG	GG	GG	TG	GG	GG	TG	TG	GG	GG	TG	GG	GG	TG	TG	TG	TT	TG	GG	TG	GG	TG	GG	GG	GG	TG	TT	GG	GG	GG	TT	GG	GG
solcap_snp_c1_8	CC	CC	CC	CC	CC	CC	CC	CC	CC	CC	CC	CC	CC	CC	CC	CC	CC	CC	CC	CC	CC	CC	CC	CC	CC	CC	CC	CC	CC	CC	CC	CC	CC	CC	CC	CC	CC	CC	CC	CC	CC	CC	CC	CC	CC	CC	CC	CC	CC
solcap_snp_c1_8002	CC	CC	CC	CC	AC	CC	CC	CC	CC	CC	CC	CC	CC	CC	CC	CC	CC	AC	CC	CC	AC	CC	CC	AC	AC	CC	CC	AC	CC	CC	CC	CC	CC	CC	CC	CC	CC	AC	AC	AC	CC	CC	CC	AC	CC	CC	CC	CC	CC
solcap_snp_c1_8004	CC	CC	CC	CC	CC	CC	CC	CC	CC	CC	CC	CC	CC	CC	CC	CC	CC	CC	TC	CC	CC	CC	CC	CC	CC	CC	CC	CC	CC	CC	CC	CC	CC	CC	CC	CC	CC	CC	TC	CC	CC	CC	CC	CC	CC	CC	TC	CC	TC
solcap_snp_c1_8013	TT	TC	TT	TC	TT	TT	TC	TC	TT	TT	TT	TT	TC	TC	TC	TT	TC	TT	TC	TT	TC	TC	TT	TT	TT	TC	TC	TC	TC	TC	TT	TT	TT	TT	TC	TT	TT	TT	TC	TT	TC	TC	TT	TT	TC	TC	TT	TT	TC
solcap_snp_c1_8018	CC	CC	CC	CC	CC	CC	CC	CC	CC	CC	CC	CC	CC	CC	CC	CC	CC	CC	CC	CC	CC	CC	CC	CC	CC	CC	CC	CC	CC	CC	CC	CC	CC	CC	CC	CC	TC	CC	CC	CC	CC	CC	CC	CC	CC	CC	CC	CC	CC
solcap_snp_c1_8019	GG	AG	AA	AG	AG	GG	GG	AG	AG	AG	GG	AG	AG	AG	AG	AG	AG	AG	AG	AG	AG	AG	AA	AA	AA	AA	AG	AA	AG	AG	AG	AG	GG	AG	AA	--	AG	AG	AG	GG	AG	AG	GG	AA	AG	AG	GG	AG	AG
solcap_snp_c1_8020	TT	TC	TT	--	--	TC	CC	TC	TC	TC	CC	TC	TC	TC	TC	TC	TC	TT	--	TC	TC	--	TT	TT	TT	TT	TC	TT	--	TC	TC	TC	CC	TC	TT	CC	TC	TC	--	CC	--	TC	CC	TT	TC	TC	CC	TC	TC
solcap_snp_c1_8021	GG	GG	GG	AG	AG	GG	AG	AG	AG	AG	GG	GG	AG	AG	AG	AG	AG	GG	AG	AG	AG	AG	GG	GG	GG	GG	AG	GG	AG	AG	GG	GG	GG	AG	GG	GG	AG	AG	AG	AA	AG	GG	GG	GG	AG	AG	GG	AG	AG
solcap_snp_c1_8036	AA	AG	AA	AG	AA	AG	AG	AG	AG	AG	GG	AG	AG	AG	AA	AA	AA	AG	AA	AG	AA	AA	AG	AG	AG	AG	AG	AA	AA	AG	AG	AG	GG	AG	AG	GG	AG	AG	AG	AG	AG	AG	AA	AG	AG	AA	GG	AG	AG
solcap_snp_c1_805	CC	CC	CC	CC	CC	CC	CC	TC	CC	TC	TC	CC	CC	CC	TC	TC	TC	CC	TC	CC	TC	TC	TC	TC	CC	CC	TC	TC	CC	CC	CC	CC	CC	CC	CC	CC	TC	CC	CC	CC	CC	TC	CC	CC	TC	--	CC	CC	CC
solcap_snp_c1_8058	GG	GG	GG	AG	AG	AG	GG	AG	GG	AG	GG	GG	AG	GG	AG	AG	GG	GG	AG	GG	AG	AG	AG	AG	AG	AG	GG	AG	GG	AG	GG	GG	GG	GG	AG	GG	GG	GG	AG	AG	AG	GG	GG	GG	AG	AG	GG	GG	GG
solcap_snp_c1_8059	TT	CC	TT	TT	TT	TT	TT	TT	TT	TT	TT	TT	TC	TC	TT	TT	TT	TC	TT	TT	TT	TT	TT	TT	TT	TT	TC	TT	TT	TC	TT	TT	TT	TT	TT	TT	TC	TT	TC	TC	TC	TT	--	TT	TT	TT	TT	TC	TT
solcap_snp_c1_8084	CC	TC	CC	TC	TC	CC	CC	CC	CC	CC	CC	CC	CC	CC	CC	--	CC	CC	CC	CC	CC	CC	CC	CC	CC	CC	CC	CC	CC	--	CC	CC	CC	CC	CC	CC	CC	CC	CC	CC	CC	CC	TT	CC	CC	CC	CC	CC	TC
solcap_snp_c1_8091	AA	AA	AA	AG	AG	AA	AG	AG	AG	AA	AA	AG	--	AG	AA	AA	AA	AG	AA	AG	AA	AG	AG	AG	AG	AG	AA	AG	AA	AG	AG	AG	GG	AA	AG	AA	AA	AG	AG	AG	AA	AG	AA	AG	AG	AG	AG	AG	AA
solcap_snp_c1_8113	CC	TC	CC	CC	CC	CC	CC	CC	TC	CC	TC	CC	CC	--	TC	CC	CC	CC	TC	CC	TC	TC	CC	CC	CC	TC	TC	TC	TC	TC	CC	CC	CC	CC	CC	CC	--	TC	CC	TC	TC	CC	CC	TC	TC	--	CC	CC	CC
solcap_snp_c1_8118	AA	AG	AA	AG	AG	AG	AG	AG	AG	AG	GG	AG	AG	AG	AG	AG	AG	AG	AA	AG	AA	AG	AG	AG	AG	AG	AG	AG	AG	AG	GG	AG	GG	AG	AG	GG	AG	AG	AG	AG	AA	AG	GG	AG	AG	AG	GG	AG	AG
solcap_snp_c1_812	AA	AA	AA	AA	AA	AA	AA	AA	AG	AA	AA	AA	AA	AA	AA	AG	AA	AA	AA	AA	AA	AA	AA	AA	AA	AG	AA	AA	AA	AG	AA	AA	AA	AA	AA	AA	AA	AA	AA	AA	AA	AA	AA	AA	AA	AA	AA	AA	AA
solcap_snp_c1_8127	--	AG	AA	AA	AA	AA	AA	AA	AG	AA	AA	AA	AA	AG	AG	AA	AA	AA	AG	AA	AG	AG	AG	AA	AA	AG	AG	AG	AG	AG	AA	AA	AA	AA	AA	AA	AG	AG	AA	AG	AG	AA	AA	AG	AG	AG	AA	AA	AA
solcap_snp_c1_8129	TT	TT	TT	TC	TT	TT	TT	TT	TT	TT	TT	TT	TT	TT	TC	TC	TC	TT	TT	TT	TT	TT	TT	TT	TT	TT	TC	TT	TC	TT	TT	TT	TT	TT	TT	TT	TC	TT	TT	TC	TT	TT	TT	TT	TT	TT	TT	TT	TC
solcap_snp_c1_8133	TT	TT	TT	TC	TC	TT	TT	TT	TT	TT	TT	TC	TT	TT	TT	TT	TT	TT	TT	TT	TT	TT	TT	TC	TT	TC	TC	TT	TC	TT	TT	TT	TT	TC	TC	TT	TT	TT	TT	TC	TT	TT	TT	TC	TC	TT	TT	TC	TT
solcap_snp_c1_8136	GG	GG	GG	GG	GG	GG	GG	GG	AG	AG	GG	GG	GG	GG	AG	AG	GG	GG	GG	GG	GG	GG	AG	GG	GG	AG	GG	GG	GG	AG	GG	GG	GG	GG	AG	GG	AG	GG	AG	GG	GG	AG	GG	GG	GG	AG	GG	GG	GG
solcap_snp_c1_8140	AA	AG	AA	AA	AG	AG	AA	AA	AG	AG	AA	AA	AG	AA	AG	AG	AA	AA	AA	AA	AG	AA	AG	AA	AA	AG	AG	AA	AA	AG	GG	AA	AA	AG	AG	AA	AG	AG	AG	AA	AA	AG	GG	AA	AA	AG	GG	AG	AG
solcap_snp_c1_8150	AA	GG	AA	AG	AG	AG	GG	AG	AG	GG	GG	AG	AG	AG	--	--	AG	AG	AG	AG	AA	AG	AG	AG	AG	AG	AG	AA	--	--	AG	AG	GG	--	AG	GG	AG	AG	AG	AG	AG	AG	GG	AG	AG	AG	GG	AG	AG
solcap_snp_c1_816	GG	AA	GG	AG	AG	AG	AG	AG	AG	AG	AA	AG	AG	AG	AG	AA	AG	AG	AA	AA	AA	AG	AG	AA	AG	--	AG	AA	AG	AG	AA	AA	AA	AG	AG	AA	AG	AG	--	AG	AG	AA	AA	AA	AG	AG	AA	AA	AA
solcap_snp_c1_8164	GG	TG	GG	GG	TG	TG	TT	TG	TT	TG	TT	TT	TG	TG	GG	TG	--	TG	GG	TG	TT	--	--	TG	TG	TG	GG	TT	TT	TG	TG	TG	TT	TG	TG	TT	TG	TG	TT	TG	TT	TG	TT	TG	TG	TG	TT	TG	TG
solcap_snp_c1_8173	AA	AA	AA	AG	AG	AA	AA	AA	AA	AA	AA	AA	AA	AG	AG	AG	AG	AA	AA	AA	AA	AG	AA	AG	AA	AA	AG	AA	AA	AG	AA	AA	AA	AA	AA	AA	AG	AG	AA	AG	AA	AA	AA	AA	AA	AA	AA	AG	AG
solcap_snp_c1_8186	AA	GG	AA	GG	GG	AG	GG	AG	AG	AG	AG	GG	AG	AG	AG	AG	AG	AG	GG	AG	AG	AG	AG	AG	AG	AG	GG	AA	AG	AG	AA	AA	GG	AG	AG	GG	GG	AG	AG	AG	AG	AG	GG	AG	AG	AG	GG	AG	GG
solcap_snp_c1_819	GG	CG	GG	GG	GG	CG	GG	CG	CG	CG	GG	GG	CG	CG	CG	CG	CG	CG	CG	CG	CG	CG	GG	CG	CG	GG	GG	CG	CG	CG	GG	GG	GG	GG	CG	GG	GG	GG	GG	CG	CG	CG	GG	CG	CG	GG	GG	CC	CG
solcap_snp_c1_8194	CC	CC	CC	CC	CC	CC	CC	CC	CC	CC	TC	CC	CC	CC	TC	CC	CC	CC	CC	TC	TC	CC	CC	CC	TC	TC	CC	CC	CC	CC	CC	CC	CC	CC	CC	CC	TC	CC	TC	CC	CC	CC	CC	TC	CC	TC	CC	CC	CC
solcap_snp_c1_8203	TT	TT	TT	TC	TT	TT	TT	TC	TC	TT	TT	TT	TT	TT	TC	TT	TT	TT	TT	TC	TC	TT	TT	TT	TC	TC	TT	TT	TT	TT	TT	TT	TT	TT	TT	TT	TC	TT	TC	TT	TT	TT	TT	TC	TT	TC	TT	TT	TT
solcap_snp_c1_821	GG	AA	GG	AA	AA	AG	AA	AG	AA	AA	AA	AA	AA	AA	AG	AA	AG	AA	AA	AA	AA	AA	AG	AA	AG	AG	AG	AA	AG	AG	AA	AA	AA	AA	AG	AA	AG	AG	AG	AG	AG	AA	AA	AA	AG	AA	AA	AA	AA
solcap_snp_c1_8210	GG	TG	GG	TG	TG	TG	TG	GG	TG	GG	TT	TG	TG	TG	GG	GG	GG	TG	GG	TG	TG	--	--	TG	GG	GG	--	GG	TG	--	TG	TG	TT	--	TG	--	TG	GG	TG	TG	TG	GG	TT	TG	TT	GG	TT	TG	GG
solcap_snp_c1_8212	AA	AA	AA	AA	AC	AA	AA	AC	AA	AC	AA	AA	AC	AA	AA	AC	AA	AA	AA	AA	AA	AC	AC	AA	AA	AA	AC	AA	AC	AA	AA	AA	AA	AC	AA	AA	AA	AC	AC	AA	AC	AA	AA	AA	AA	AA	AA	AC	AA
solcap_snp_c1_822	TT	TC	TT	TT	TT	TC	TT	TC	TC	TC	TT	TT	TC	TC	TC	TC	TC	TC	TC	TC	TC	TC	TT	TC	TC	TT	TT	TC	TC	TC	TT	TT	TT	TT	TC	TT	TT	TT	TT	--	TC	TC	TT	--	TC	TT	TT	CC	TC
solcap_snp_c1_823	GG	AG	GG	GG	AG	AG	AG	AG	AG	AG	GG	AG	AG	AG	AG	AA	AG	AG	AG	AG	AG	AG	GG	--	AG	AG	AG	AG	AG	AG	AG	AG	AA	AG	AG	GG	AG	AG	AG	AG	AG	AA	GG	AG	AG	GG	AG	AA	AG
solcap_snp_c1_8237	AA	AG	AA	AA	AG	AG	AA	AG	AG	AA	GG	AG	AG	AG	AA	AG	AG	AG	AA	AG	AG	AA	AA	AG	AG	AA	AA	AG	AA	AA	AG	AG	GG	AA	AA	--	AA	AG	AA	AA	AA	AG	GG	AG	AG	AA	GG	AG	AA
solcap_snp_c1_8282	AA	AG	AG	AG	AG	AG	AA	GG	GG	AG	GG	AG	AG	AG	AA	AG	AG	GG	AG	GG	AG	AG	AG	AG	AG	GG	AG	GG	AA	AG	AG	AG	GG	GG	AG	GG	AG	AG	AG	AG	AG	AG	GG	AG	AG	AG	GG	AG	AG
solcap_snp_c1_8291	AA	AA	AA	AA	AA	AA	AA	AG	AG	AG	AA	AA	AA	AG	AA	AA	AA	AG	AA	AG	AA	AG	AG	AA	AA	AG	AG	AG	AA	AG	AA	AA	AA	AG	AA	AA	AA	AG	AA	AA	AG	AA	AA	AA	AG	AA	AA	AG	AG
solcap_snp_c1_8293	TT	TT	TT	TG	TG	TT	TT	TG	TG	TT	TG	TG	--	TG	TT	TG	TG	TG	TG	TG	TG	TG	TT	TG	TG	TG	TT	TG	TT	TT	TG	TG	GG	TT	TT	TT	TG	TT	TT	TT	TT	TG	GG	TG	TG	TT	GG	TG	TT
solcap_snp_c1_8297	TT	TC	TT	TT	TT	TC	TT	--	TC	TC	TT	TT	--	TC	TT	TC	TC	TC	TT	TC	TC	TT	TT	--	TC	--	TT	TC	TT	TT	TC	TC	TC	TC	TC	TT	TC	TC	TT	TT	TT	TC	TT	TC	TC	TC	CC	TC	TT
solcap_snp_c1_8300	GG	GG	GG	GG	GG	GG	GG	GG	GG	GG	GG	--	AG	AG	GG	GG	GG	AG	GG	GG	GG	GG	GG	GG	GG	GG	GG	--	GG	GG	GG	GG	GG	GG	GG	--	GG	GG	GG	GG	GG	GG	GG	--	AG	GG	AA	GG	GG
solcap_snp_c1_8316	GG	AA	GG	AG	AG	--	AG	GG	GG	GG	AG	--	AG	AG	GG	AG	AG	AG	AG	AG	AG	AG	AG	AG	GG	GG	AG	AG	GG	AG	--	--	AA	AG	GG	GG	AG	AG	AG	AG	AG	AG	--	AG	AG	AG	AG	AG	AG
solcap_snp_c1_8319	TT	TT	TT	TT	TT	TC	TT	TC	TC	TT	TT	TT	TC	TC	TC	TC	TC	TC	TC	CC	TC	TC	TC	TC	TC	TC	TC	TT	TC	TC	TT	TT	--	TT	TC	TT	TC	TT	TC	TC	TC	TC	TT	CC	TC	TC	TT	TT	TC
solcap_snp_c1_8323	TT	TT	TT	TG	TT	TT	TT	TT	TT	TT	--	TT	TT	TT	TT	TT	TT	TT	TT	TT	TT	TG	TT	TT	TT	TT	TT	TT	TT	TT	TT	TT	TT	TT	TT	GG	TT	TT	TT	TT	TT	TT	TT	TT	TT	TT	TT	TT	TG
solcap_snp_c1_8328	TT	TT	TT	TT	TT	TT	TT	TC	TC	TC	TT	TT	TC	TC	TC	TC	TT	TC	--	TC	TC	TC	TC	TC	TC	TC	TT	TT	TC	TC	TT	TT	TT	TC	TC	--	TC	TT	TC	TC	TC	TC	TT	TC	TC	TT	TT	TC	TC
solcap_snp_c1_8330	CC	TT	CC	TT	TC	TC	TT	TC	TC	TC	CC	TC	TC	TT	TC	TC	TT	TC	TC	TC	TC	TC	TC	TC	TC	TC	TC	TC	TC	TC	TC	TC	TT	TC	TC	TT	TT	TC	TC	TC	TC	TT	TT	TC	TT	TC	TT	TT	TC
solcap_snp_c1_8334	CC	CC	CC	AC	CC	CC	CC	CC	CC	CC	CC	CC	CC	CC	CC	CC	CC	CC	CC	CC	CC	AC	CC	CC	CC	CC	CC	CC	CC	CC	CC	CC	CC	CC	CC	CC	CC	CC	CC	CC	CC	CC	CC	CC	CC	CC	CC	CC	AC
solcap_snp_c1_8335	CC	CC	CC	TC	CC	CC	CC	CC	CC	CC	CC	CC	CC	CC	CC	CC	CC	CC	CC	CC	CC	TC	CC	CC	CC	CC	CC	CC	CC	CC	CC	CC	CC	CC	CC	CC	CC	CC	CC	CC	CC	CC	CC	CC	CC	CC	CC	CC	TC
solcap_snp_c1_8341	CC	CC	CC	CC	CC	CC	CC	CC	CC	CC	CC	CC	CC	CC	CC	CC	CC	CC	CC	CC	CC	TC	CC	CC	CC	CC	CC	CC	TC	TC	CC	CC	CC	TC	CC	CC	TC	CC	CC	TC	TC	CC	CC	CC	CC	CC	CC	CC	TC
solcap_snp_c1_8344	CC	CC	CC	AC	CC	CC	CC	CC	CC	AC	CC	CC	AC	CC	AC	AC	CC	AC	CC	CC	CC	CC	CC	CC	AC	CC	CC	CC	CC	AC	CC	CC	CC	AC	CC	CC	CC	AC	CC	CC	CC	CC	CC	CC	CC	AC	CC	AC	CC
solcap_snp_c1_8347	GG	GG	GG	GG	GG	GG	GG	TG	TG	GG	GG	GG	TG	TG	GG	GG	GG	GG	GG	TG	TG	GG	TG	TG	TG	GG	TG	TG	GG	GG	GG	GG	GG	TG	TG	GG	GG	TG	GG	GG	TG	GG	GG	GG	TG	TG	GG	TG	GG
solcap_snp_c1_8348	TT	TT	TT	TT	TT	TT	TT	TT	TT	TT	TT	TT	TT	TT	TT	TT	TT	TT	TT	TT	TT	TC	TT	TT	TT	TT	TT	TT	TC	TC	TT	TT	TT	TC	TT	TT	TT	TT	TT	TC	TC	TT	TT	TT	TT	TT	TT	TT	TC
solcap_snp_c1_8353	AA	AC	AC	CC	CC	AC	CC	AC	AC	AC	AA	AC	AC	AC	CC	CC	CC	AC	CC	AC	AC	AC	AC	AC	AC	CC	AC	AA	AC	AC	AC	AC	CC	AC	AC	AA	AC	AC	CC	AC	AC	CC	CC	AC	AC	AC	AA	AC	AC
solcap_snp_c1_8354	AA	AA	AA	AG	AA	AA	AA	AA	AA	AG	AA	AA	AG	AA	AG	AG	AA	AA	AA	AA	AA	AA	AA	AA	AG	AA	AA	AA	AA	AG	AA	AA	AA	AG	AA	AA	AA	AG	AA	AA	AA	AA	AA	AA	AA	AG	AA	AG	AA
solcap_snp_c1_8358	TT	CC	TT	--	TT	TT	CC	--	TC	TC	CC	TC	TC	TC	TC	TC	TC	--	TC	TC	--	TC	TT	TC	TC	TC	TC	TC	TC	TC	TC	TC	CC	TC	TC	CC	TC	TC	TC	--	--	TC	--	TC	TC	--	CC	--	TT
solcap_snp_c1_836	GG	GG	GG	GG	AG	GG	AG	GG	AG	AG	GG	AG	GG	GG	GG	AG	GG	GG	AG	AG	AG	GG	GG	AG	GG	AG	AG	GG	GG	AG	AG	AG	AA	AG	GG	GG	AG	AG	AG	GG	AG	AG	AA	GG	GG	GG	AA	GG	AG
solcap_snp_c1_8362	GG	TG	GG	GG	GG	TG	GG	TG	TG	TG	GG	GG	TG	TG	TG	TG	TG	TG	TG	TG	TG	TG	GG	TG	TG	TG	TG	TG	GG	GG	GG	GG	GG	TG	GG	GG	TG	TG	GG	GG	GG	TG	--	TG	TG	TG	TG	TG	GG
solcap_snp_c1_8367	AA	GG	AG	AA	AG	AG	GG	AG	AG	AG	GG	GG	AG	AG	AG	AG	AG	AG	AG	AG	AG	AG	AG	AG	AG	AG	AG	AG	AG	AG	AG	AG	GG	AG	AG	GG	AG	AG	AG	AG	AG	GG	GG	AG	AG	AG	GG	AG	GG
solcap_snp_c1_8368	CC	TT	TC	CC	TC	TC	TT	TC	TC	TC	TT	TT	TC	TC	TC	--	TC	TC	TC	TC	TC	TC	--	--	TC	TC	--	TC	TC	TC	TC	TC	TT	TC	TC	TT	TC	TC	TC	TC	TC	TT	TT	--	TC	TC	TT	TC	TT
solcap_snp_c1_838	GG	GG	AG	AG	AG	GG	GG	GG	GG	AG	GG	GG	AG	AG	GG	GG	AG	AG	GG	GG	GG	AG	GG	GG	AG	GG	GG	GG	GG	--	GG	GG	GG	GG	GG	GG	GG	AG	GG	AG	AG	GG	GG	GG	GG	AG	GG	GG	GG
solcap_snp_c1_8380	GG	TT	GG	TT	TG	TG	TT	TG	TG	TG	TG	TG	TG	TG	TG	TG	TG	TG	TG	TG	TG	TG	TG	TG	TG	TG	TG	TG	TG	TG	TT	TT	TT	TG	TG	GG	TG	TG	GG	TG	TG	TG	TT	TG	TG	GG	TT	TG	TT
solcap_snp_c1_8390	AA	AG	AA	GG	AG	--	GG	GG	AG	--	GG	GG	AG	GG	GG	GG	--	GG	GG	GG	GG	AG	GG	GG	AG	AG	AG	GG	AG	AG	AG	AG	GG	AG	GG	GG	GG	GG	AG	GG	AG	AG	GG	GG	--	GG	GG	AG	GG
solcap_snp_c1_8490	CC	CC	CC	CC	CC	CC	CC	CC	CC	CC	CC	CC	CC	CC	TC	TC	CC	CC	CC	CC	CC	CC	CC	CC	CC	CC	TC	CC	TC	CC	CC	CC	CC	CC	CC	TC	TC	CC	CC	TC	CC	CC	CC	CC	CC	CC	CC	CC	TC
solcap_snp_c1_8508	TT	TT	TT	TT	TT	TT	TT	TC	TT	TT	TT	TT	TC	TT	TT	TT	TC	TC	TC	TC	TC	TT	TC	TC	TC	TT	TT	TC	TT	TT	TT	TT	TT	TT	TT	TT	TT	TC	TC	TT	TT	TT	TT	TT	TT	TC	TT	TT	TT
solcap_snp_c1_8518	CC	CC	CC	CC	CC	CC	CC	TC	CC	CC	TC	CC	TC	CC	CC	TC	TC	TC	TC	TC	TC	CC	TC	TC	TC	CC	CC	TC	CC	CC	CC	CC	CC	CC	CC	TT	CC	TC	CC	CC	CC	TC	CC	CC	CC	TC	TC	CC	CC
solcap_snp_c1_8522	CC	CC	CC	CC	CC	CC	CC	CC	CC	CC	CC	CC	TC	CC	CC	CC	--	TC	--	--	TC	CC	TC	TC	TC	CC	CC	TC	CC	CC	CC	CC	CC	CC	CC	CC	CC	--	CC	CC	CC	CC	CC	CC	CC	--	CC	CC	CC
solcap_snp_c1_8534	TT	TC	--	TC	TC	TC	--	--	TC	TC	CC	TC	TC	TC	--	TC	TC	TC	TC	TC	TC	TC	TC	TC	TC	TC	TC	TC	TC	TC	TC	TC	CC	TC	TC	--	TC	TC	TC	TC	TC	TC	CC	TC	TC	--	CC	TC	--
solcap_snp_c1_8535	CC	CC	CC	GC	CC	CC	CC	GC	CC	CC	CC	CC	CC	CC	CC	CC	GC	CC	CC	CC	GC	GC	CC	CC	CC	GC	GC	CC	GC	GC	CC	CC	CC	CC	GC	CC	CC	GC	GC	GC	GC	CC	CC	CC	CC	GC	CC	GC	CC
solcap_snp_c1_8541	TT	TC	TT	TC	TC	TC	CC	TC	TC	TC	CC	TC	TC	TC	TC	TC	TC	TC	TC	TC	TC	TC	TC	TC	TC	TC	TC	TC	TC	TC	TC	TC	CC	TC	TC	CC	TC	TC	TC	TC	TC	TC	CC	TC	TC	TC	CC	TC	TT
solcap_snp_c1_8549	AA	AA	AA	AC	AA	AA	AC	--	--	AC	AC	AA	AA	AA	AC	AA	AA	AC	AC	AC	AC	AC	AC	AC	AC	--	AC	AC	AA	AC	AC	AA	AC	AA	AC	CC	AC	--	AA	AC	AC	AC	AA	AC	AC	AC	AA	AC	AC
solcap_snp_c1_8560	GG	GG	GG	GG	GG	GG	GG	GG	GG	GG	GG	GG	GG	GG	AG	AG	GG	AG	GG	GG	GG	GG	GG	GG	GG	GG	AG	GG	AG	GG	AG	GG	GG	GG	GG	GG	AG	GG	AG	AG	AG	GG	GG	GG	AG	GG	GG	GG	AG
solcap_snp_c1_8566	GG	GG	GG	AG	GG	GG	GG	AG	AG	AG	GG	GG	GG	GG	AG	GG	GG	AG	AG	AG	AG	AG	AG	AG	AG	AG	AG	AG	GG	--	GG	GG	GG	GG	AG	GG	AG	AG	GG	AG	--	AG	GG	AG	AG	AG	GG	AG	AG
solcap_snp_c1_8574	GG	GG	GG	GG	AG	GG	GG	GG	GG	GG	GG	GG	AG	GG	GG	GG	GG	GG	GG	GG	GG	GG	AG	GG	GG	GG	AG	GG	GG	GG	GG	GG	GG	GG	GG	GG	GG	GG	GG	GG	GG	GG	GG	AG	GG	GG	GG	GG	AG
solcap_snp_c1_8575	CC	CC	CC	TC	CC	CC	CC	TC	TC	TC	CC	CC	CC	CC	TC	CC	CC	TC	TC	TC	TC	TC	TC	CC	CC	TC	TC	TC	CC	TC	CC	CC	CC	CC	CC	CC	TC	TC	CC	TC	TC	TC	CC	TC	TC	TC	CC	TC	TC
solcap_snp_c1_859	GG	GG	AG	AA	AG	GG	--	AG	AG	AG	--	GG	AG	AG	AA	AG	AG	AG	AG	AG	AG	AA	AG	AG	AG	AG	AG	AG	AG	AA	GG	GG	--	AG	AG	--	AG	AG	AG	AG	AG	--	--	AG	AG	AA	--	AG	GG
solcap_snp_c1_8592	AA	AG	AG	AG	AG	AG	AG	AG	AG	AG	AA	AG	AG	AG	AG	AG	AG	AG	AG	AG	AG	AG	AG	AG	AA	AG	AG	AG	--	AG	AG	AG	AG	AG	AG	GG	AG	AG	--	GG	--	AG	AG	AA	AG	AG	AG	AG	AG
solcap_snp_c1_8593	CC	CC	TC	CC	CC	CC	CC	CC	CC	CC	CC	CC	CC	CC	CC	CC	CC	CC	CC	TC	CC	CC	TC	CC	CC	CC	CC	CC	CC	TC	CC	CC	CC	CC	CC	--	CC	CC	TC	CC	CC	TC	CC	CC	TC	CC	CC	CC	TC
solcap_snp_c1_8594	CC	TC	CC	TC	TC	TC	TT	TC	CC	TC	CC	TC	CC	TC	TC	CC	CC	TC	TC	CC	CC	TC	CC	TC	CC	TC	CC	CC	TC	TC	TT	TC	TT	CC	CC	--	CC	CC	TC	TC	TC	TC	TT	CC	CC	CC	TT	CC	CC
solcap_snp_c1_8599	CC	CC	CC	TC	CC	CC	TC	TC	CC	TC	CC	CC	CC	TC	TC	CC	CC	TC	TC	CC	CC	TC	CC	TC	CC	TC	CC	CC	TC	TC	CC	CC	CC	CC	CC	CC	CC	CC	TC	TC	TC	CC	CC	CC	CC	CC	CC	CC	CC
solcap_snp_c1_8601	AT	AT	AT	AT	AT	TT	TT	AT	AT	AT	TT	TT	AT	AT	AT	TT	AT	AT	AT	AT	AT	AT	AT	AT	AT	AT	TT	AT	AT	AT	TT	TT	TT	AT	AT	TT	AT	AT	AT	AT	AT	TT	TT	AT	AT	AT	TT	AT	TT
solcap_snp_c1_8603	AA	AG	AA	AA	AA	AA	AA	AG	AA	AG	AA	AA	AA	AG	AA	AG	AG	AG	AG	AA	AG	AA	AA	AA	AA	AG	AA	AA	AG	AG	AA	AA	AA	AA	AG	AA	AG	AA	AA	AG	AG	AA	AA	AA	AG	AG	AA	AA	AA
solcap_snp_c1_8606	TT	TT	TT	TT	TT	TT	TT	TT	TT	TC	TT	TT	TT	TC	TT	TT	TC	TC	TT	TT	TC	TC	TT	TT	TT	TT	TT	TC	TT	TC	TT	TT	TT	TT	TC	TT	TT	TC	TC	TC	TC	TT	TT	TT	TC	TT	TT	TC	TC
solcap_snp_c1_8619	GG	GG	GG	TT	TG	GG	GG	TG	TG	GG	GG	GG	TG	TG	TG	TG	TG	TG	TG	TG	TG	TG	GG	TG	TG	TG	TT	TG	TG	TG	GG	GG	GG	TG	TG	GG	TG	GG	TG	TG	TG	GG	GG	GG	TG	TG	GG	TG	TG
solcap_snp_c1_8631	AA	AG	AA	AA	AA	AG	AG	AG	AG	AA	AA	AA	AA	AG	AA	AG	AG	AA	AA	AG	AG	AA	AG	AG	AG	AG	AG	AG	AG	AA	AA	AA	AA	AG	AG	AA	AA	AG	AA	AA	AA	AG	AA	AG	AA	AG	AA	AG	AA
solcap_snp_c1_8635	CC	TC	CC	CC	CC	TC	TC	TC	TC	CC	CC	CC	CC	TC	CC	TC	TC	CC	CC	TC	TC	CC	TC	TC	TC	TC	TC	TC	TC	CC	CC	CC	CC	TC	TC	--	CC	TC	CC	CC	CC	TC	CC	TC	CC	TC	CC	TC	CC
solcap_snp_c1_8641	CC	TT	TT	TT	TT	TT	TT	TC	TT	TC	TT	TT	TT	TT	TT	TC	TC	TT	TC	TT	TC	TC	TC	TT	TT	TT	TC	TC	TT	TC	TC	TC	TT	TC	TC	TT	TC	TC	TC	TC	TC	TT	TT	TT	TT	TT	TT	TT	TC
solcap_snp_c1_8642	TT	TT	TT	TA	TA	TA	TT	TT	TT	TA	TT	TT	TT	TT	TT	TT	TA	TT	TA	TT	TA	TA	TT	TT	TT	TT	TT	TT	TT	TA	TT	TT	TT	TA	TT	TT	TA	TT	TA	TA	TA	TT	TT	TT	TT	TA	TT	TT	TT
solcap_snp_c1_8659	AA	GG	GG	AG	AG	GG	GG	AG	AG	AG	GG	--	AG	GG	AG	AG	AG	AG	AG	AG	AG	AG	AG	AG	AG	AG	AG	AG	AG	AG	GG	GG	GG	AG	AG	GG	AG	AG	AG	AG	AG	GG	GG	AG	GG	AG	GG	GG	AG
solcap_snp_c1_8679	AA	--	GG	AG	AA	GG	AA	AG	AG	AA	AA	AA	AA	AA	AG	AA	AA	AA	AG	AG	AG	AG	AA	AG	AA	AA	AG	AG	AG	AG	AA	AG	AA	AA	AA	AA	AA	AA	AG	AG	AG	AA	AA	AA	AG	AA	AA	AG	AG
solcap_snp_c1_868	TT	TC	TT	TC	TC	TC	TT	TT	TT	TT	TT	TT	TC	TC	TC	TC	TC	TC	TC	TC	TT	TC	TT	TC	TC	TC	TC	TT	TC	TC	TT	TT	TT	TT	TT	TT	TT	TC	TT	TC	TT	TC	TT	TT	TC	TC	TT	TT	TC
solcap_snp_c1_8681	AA	AG	AA	AA	AG	AG	AA	AA	AA	AA	AA	AA	AA	AA	AA	AA	AG	AA	AA	AA	AG	AA	AA	AA	AA	AA	AA	AA	AA	AG	AA	AG	AA	AA	AA	AA	AG	AA	AA	AA	AA	AA	GG	AA	AA	AA	AG	AA	AA
solcap_snp_c1_8686	GG	AA	AA	AG	AG	AA	AA	AA	AA	AA	AA	AA	AG	AA	AG	AG	AG	AA	AG	AA	AG	AG	AG	AG	AA	AG	--	AA	AG	AG	AA	AA	AA	AG	AA	AA	AG	AA	AG	AG	AG	AG	AA	--	AG	AG	AA	AG	AG
solcap_snp_c1_8701	CC	CC	CC	CC	CC	CC	CC	CC	TC	CC	CC	CC	CC	CC	TC	TC	TC	CC	CC	CC	CC	TC	CC	TC	CC	TC	CC	CC	CC	TC	CC	CC	CC	CC	CC	CC	TC	CC	TC	TC	CC	CC	CC	CC	CC	CC	CC	CC	CC
solcap_snp_c1_8708	CC	TT	TC	TC	TC	TC	TT	--	TT	TT	TT	TT	TC	TT	--	TC	TC	TT	TC	TT	TC	TC	TC	TC	TT	TC	TC	TC	TC	TC	TC	TC	TT	TC	TT	TT	TC	TC	TC	TC	TC	TC	TT	TC	TC	TC	TT	TC	--
solcap_snp_c1_8709	GG	GG	AG	AG	AG	GG	GG	AG	AG	AG	AG	GG	AG	AA	GG	--	AG	AG	AG	AG	AG	AG	AG	AG	AG	GG	AG	AG	GG	AG	GG	GG	GG	AG	AG	--	AG	AG	--	AG	AG	AG	GG	AG	AG	--	GG	AG	GG
solcap_snp_c1_8713	GG	GG	AG	AG	AG	GG	GG	AG	AG	AG	GG	GG	AG	AA	GG	AG	AG	AG	AG	AG	AG	AG	AG	AG	AG	GG	AG	AG	GG	AG	GG	GG	GG	AG	AG	GG	AG	AG	AG	AG	AG	AG	GG	AG	AG	AG	AG	AG	GG
solcap_snp_c1_8723	CC	TC	CC	TC	TC	TC	CC	TC	TC	CC	CC	CC	CC	CC	CC	CC	CC	TC	CC	TC	TC	TC	CC	CC	TC	TC	CC	TC	CC	TC	CC	CC	CC	TC	TC	CC	CC	CC	CC	TC	TC	TC	TT	TC	CC	CC	TT	CC	CC
solcap_snp_c1_8754	CC	CC	CC	CC	CC	CC	CC	TC	TC	CC	CC	CC	CC	CC	CC	CC	CC	TC	CC	TC	TC	TC	CC	CC	TC	TC	CC	TC	CC	TC	CC	CC	CC	TC	TC	CC	CC	CC	CC	TC	TC	CC	CC	TC	CC	CC	CC	CC	CC
solcap_snp_c1_8759	TT	TT	TT	TT	TT	TT	TT	TT	TT	TG	GG	--	TT	TT	TT	TT	TT	TT	TT	TG	TT	TT	TT	TT	TT	TT	TT	TT	TT	TT	TT	TT	TT	TG	TT	GG	TT	TT	TG	TT	TT	TT	TT	TT	TT	TT	TT	TG	TT
solcap_snp_c1_8761	TT	TT	TT	TT	TT	TT	TT	TT	TT	TT	TT	TT	TT	TT	TT	TT	TT	TT	TT	TC	TT	TT	TT	TT	TT	TT	TT	TT	TT	TT	TT	TT	TT	TT	TT	--	TT	TT	TT	TT	TT	TT	TT	TT	TT	TT	TT	TC	TT
solcap_snp_c1_8763	TT	TC	TT	TC	TC	TC	TT	TC	TC	TC	CC	CC	TC	TC	TT	TC	TC	TC	TC	CC	TC	TC	TC	TC	TC	TC	TT	TC	TT	TC	TC	TC	CC	--	TC	CC	TC	TT	TC	TC	TC	TC	CC	TC	TC	TT	CC	--	TT
solcap_snp_c1_8764	TT	TG	TT	TG	TG	TG	TT	TG	TG	TT	GG	TG	TT	TG	TT	TG	TG	TG	TG	TG	TG	TG	TG	TG	TG	TG	TT	--	TT	TG	TT	TT	GG	TG	TG	GG	TG	TT	TT	TG	TG	TT	GG	TG	TT	TT	GG	TG	TT
solcap_snp_c1_8765	GG	AG	GG	AG	AG	AG	GG	AG	AG	AG	AA	AG	GG	AG	GG	AG	AG	AG	AG	AA	AG	AG	AG	AG	AG	AG	GG	AG	GG	AG	AG	AG	AA	AG	AG	GG	AG	GG	GG	AG	AG	AG	AA	AG	GG	GG	AA	AG	GG
solcap_snp_c1_8769	CC	CC	--	TC	CC	CC	CC	--	--	CC	CC	--	TC	--	--	CC	CC	TC	CC	TC	TC	CC	TC	TC	CC	CC	CC	TC	TC	CC	CC	CC	CC	CC	--	--	TC	CC	TC	TC	TC	CC	CC	CC	CC	--	CC	TC	TC
solcap_snp_c1_880	AA	AA	AG	AA	--	AA	AA	AG	AG	AG	AA	AA	AA	AG	AA	AG	AG	AA	AG	AG	AA	AG	AG	AG	--	AG	AA	AG	AG	AG	AA	AA	AA	AG	AG	AA	--	AG	AG	AA	AG	AA	AA	AG	AA	AA	AA	AG	AG
solcap_snp_c1_8819	GG	GG	GG	GG	GG	AG	GG	GG	GG	GG	GG	GG	GG	GG	GG	GG	GG	GG	GG	GG	GG	GG	GG	GG	GG	GG	GG	AG	GG	GG	AG	AG	GG	GG	GG	GG	GG	GG	GG	GG	GG	GG	GG	GG	GG	GG	GG	GG	GG
solcap_snp_c1_8829	GG	GG	AG	AG	GG	AG	AG	GG	GG	GG	GG	GG	GG	AG	AG	GG	AG	GG	AG	GG	GG	AG	GG	AG	GG	GG	AG	AG	GG	AG	GG	GG	GG	GG	GG	GG	GG	GG	GG	GG	GG	AG	GG	AG	GG	GG	GG	GG	GG
solcap_snp_c1_8830	AA	AT	AA	AT	AA	AA	AA	AA	AT	AA	AA	AA	AT	AT	AA	AA	AT	AA	AA	AA	AA	AA	AA	AA	AA	AT	AA	AA	AT	AA	AA	AA	AA	AT	AA	AA	AT	AT	AT	AA	AT	AA	AA	AA	AA	AA	AA	AT	AT
solcap_snp_c1_8834	CC	TC	--	TC	CC	TC	TC	CC	CC	CC	CC	CC	TC	TC	TC	CC	TC	CC	TC	CC	CC	TC	CC	--	CC	CC	TC	CC	CC	TC	TC	TC	CC	TC	CC	CC	CC	CC	CC	TC	CC	TC	CC	TC	CC	TC	CC	CC	CC
solcap_snp_c1_8838	CC	CC	CC	TC	CC	CC	CC	CC	TC	CC	CC	CC	CC	CC	CC	TC	TC	CC	CC	CC	TC	TC	CC	TC	TC	TC	TC	TC	CC	TC	CC	CC	CC	CC	TC	CC	TC	TC	TC	TC	TC	CC	CC	CC	CC	CC	CC	CC	TC
solcap_snp_c1_8867	AA	AA	AA	AT	AA	AT	AA	AT	AA	AA	AA	AA	AT	AT	AT	AT	AT	AT	AA	AA	AT	AT	AA	AA	AT	AT	AT	AA	AT	AT	AA	AT	AA	AT	AT	--	AT	AT	AA	AT	AA	AT	--	AT	AT	AT	AA	AT	AA
solcap_snp_c1_8883	GG	GG	GG	GG	GG	--	GG	GG	GG	GG	GG	GG	GG	GG	GG	GG	GG	GG	GG	GG	GG	GG	GG	GG	GG	GG	GG	GG	GG	GG	GG	GG	--	GG	GG	GG	GG	GG	GG	GG	GG	GG	GG	GG	GG	GG	GG	GG	GG
solcap_snp_c1_890	GG	GG	GG	GG	GG	GG	GG	GG	GG	AG	GG	AG	GG	GG	GG	GG	GG	GG	GG	GG	GG	GG	GG	GG	GG	GG	AG	GG	AG	GG	GG	GG	GG	GG	GG	GG	GG	GG	GG	GG	GG	GG	GG	GG	GG	GG	GG	GG	AG
solcap_snp_c1_8908	GG	AA	GG	AG	AG	AG	AA	AG	AG	AG	GG	AG	AG	AG	AG	AG	AG	--	AG	AG	AG	AG	GG	AG	AG	AG	AG	AG	GG	GG	AG	AG	AA	AG	GG	GG	AG	AG	AG	GG	AG	AG	AA	AG	AG	AG	AA	AG	GG
solcap_snp_c1_8913	GG	AG	GG	AG	AG	GG	GG	GG	GG	AG	AA	AG	GG	AG	GG	AG	GG	AG	AG	GG	AG	AG	AG	GG	GG	GG	GG	GG	GG	AG	AG	AG	AA	AG	AG	--	AG	AG	AG	AG	AG	AA	AA	AG	AG	AG	AA	AG	AG
solcap_snp_c1_8914	TT	TC	TT	TC	TC	TC	TT	TT	TT	TT	TT	TT	TC	TC	TC	TT	TC	TC	TC	TT	TT	TC	TT	TC	TC	TT	TT	TT	TC	TC	TT	TT	TT	TT	TT	TT	TC	TT	TC	TC	TC	TT	TT	TT	TT	TT	TT	TT	TC
solcap_snp_c1_8944	CC	AA	CC	AC	AC	AC	AC	AC	--	AC	CC	CC	CC	CC	AC	AC	CC	CC	AC	AC	CC	AC	AC	CC	CC	AC	AC	AC	AC	AC	AC	AC	CC	AC	AC	CC	CC	CC	AC	AC	AA	AC	CC	AC	AC	CC	AA	AC	AC
solcap_snp_c1_8968	AA	AG	AA	AG	AA	AA	AA	AG	AA	AA	AA	AA	AG	AG	AG	AA	AA	AG	AA	AG	AA	AA	AA	AA	AA	AA	AG	AA	AA	AA	AA	AA	AA	AG	AA	AA	AA	AG	AA	AG	AA	AA	AA	AA	AG	AA	AA	AA	AG
solcap_snp_c1_8969	GG	AG	GG	GG	AG	AG	GG	GG	GG	GG	GG	GG	GG	GG	GG	GG	AG	GG	GG	GG	AG	GG	GG	GG	GG	GG	GG	GG	GG	AG	GG	AG	GG	GG	GG	GG	AG	GG	GG	GG	GG	GG	AA	GG	GG	GG	AA	GG	GG
solcap_snp_c1_8970	GG	AG	GG	AG	AG	AG	AG	AG	AG	AG	AA	AA	AG	AG	AG	AG	AG	GG	AG	AG	AG	AG	AA	AG	AG	AG	AG	AG	AA	AG	AG	AA	AA	AG	AA	AA	AG	AG	AA	AG	AG	AG	AA	AG	AG	AG	AA	AA	AG
solcap_snp_c1_8974	AA	AA	AG	GG	AG	AA	AG	AG	--	GG	AA	AA	AG	AG	AA	AG	AG	--	AG	--	--	AG	--	--	AG	AA	--	AG	AG	AA	AA	AA	AA	AG	AG	AA	AA	AA	--	AA	AA	AG	AA	AG	AG	AG	AA	--	AG
solcap_snp_c1_8982	AA	AA	AA	AA	AA	AA	AA	AA	AA	AA	AA	AA	AA	AA	AC	AA	AA	AC	AC	AA	AA	AC	AA	AA	AA	AA	AA	AA	AC	AC	AA	AA	AA	AC	AA	AA	AC	AA	AC	AC	AC	AC	AA	AA	AA	AC	AA	AA	AC
solcap_snp_c1_8998	GG	GG	GG	GG	GG	GG	--	GG	GG	GG	GG	GG	GG	GG	--	GG	GG	GG	GG	GG	GG	TG	GG	GG	--	GG	GG	GG	GG	GG	GG	GG	GG	GG	GG	GG	GG	GG	GG	--	GG	GG	GG	GG	--	GG	GG	GG	GG
solcap_snp_c1_8999	CC	CC	CC	CC	CC	CC	CC	CC	CC	CC	CC	CC	CC	CC	TC	CC	TC	CC	CC	CC	TC	CC	CC	CC	CC	CC	CC	CC	TC	CC	CC	CC	CC	CC	CC	CC	TC	CC	CC	CC	CC	CC	CC	CC	CC	CC	CC	CC	CC
solcap_snp_c1_9	GG	GG	GG	GG	GG	GG	GG	GG	GG	GG	GG	GG	GG	GG	GG	GG	GG	GG	GG	GG	GG	GG	GG	GG	GG	GG	GG	GG	GG	GG	GG	GG	GG	GG	GG	GG	GG	GG	GG	GG	GG	GG	GG	GG	GG	GG	GG	GG	GG
solcap_snp_c1_9014	AA	CC	AA	AC	AC	AC	AC	AC	--	AC	CC	--	AC	AC	AC	AC	AC	AA	AA	--	AC	AA	AC	AC	AC	CC	--	AC	AC	AC	AC	AC	CC	AC	AA	CC	AC	--	AC	AC	--	AC	CC	AC	AC	AC	CC	CC	--
solcap_snp_c1_9025	GG	AA	GG	AG	AG	AG	AG	AG	AG	AG	AA	AG	AG	AG	AA	AG	AG	GG	--	AG	AG	AG	AG	AG	AA	AA	AG	AG	AG	AG	AG	AG	AA	AG	--	--	AG	AG	AG	AG	AG	AG	AA	AG	AG	AG	AA	AA	AG
solcap_snp_c1_9027	AA	GG	GG	AG	AG	GG	GG	AG	AG	AG	AG	AG	AG	AG	AG	AG	AG	AG	AA	AG	AG	AG	AG	AG	GG	AA	AG	GG	AG	AG	AG	GG	GG	AG	AG	AA	AG	AG	AA	AG	AA	GG	GG	AG	AG	AG	GG	AG	AG
solcap_snp_c1_9056	TT	CC	CC	TC	TC	CC	CC	TC	TC	CC	CC	CC	CC	CC	CC	TC	TC	CC	TC	TC	TC	TC	TC	TC	CC	TC	TC	CC	TC	TC	CC	CC	CC	TC	TC	CC	TC	TC	TT	TC	TT	CC	CC	TC	TC	TC	CC	TC	TC
solcap_snp_c1_9058	AA	AG	AA	AG	AG	AA	AG	AG	AG	AG	AA	AG	AG	AG	AG	AG	AG	AG	AA	AG	AG	AG	AG	AG	GG	AA	AG	AG	AG	AG	AA	AG	AA	AG	AG	AA	AG	AG	AA	AG	AA	AG	AA	AG	AG	AG	GG	AG	AG
solcap_snp_c1_9059	GG	GG	GG	GG	--	GG	AG	AG	AG	GG	GG	AG	AG	AG	AG	GG	AG	--	--	AG	GG	AG	AG	AG	GG	GG	GG	AG	GG	GG	GG	GG	GG	AG	AG	AA	AG	AG	AG	AG	--	AG	GG	AG	GG	AG	GG	AG	AG
solcap_snp_c1_9060	AA	GG	AA	AG	AG	AG	GG	AG	AG	AG	AA	AG	AG	AG	AG	AG	AG	AG	AA	AG	AG	AG	AG	AG	GG	AA	AG	GG	AG	AG	AG	GG	GG	AG	AG	AA	AG	AG	AA	AG	AA	AG	AG	AG	AG	AG	GG	AG	AG
solcap_snp_c1_9084	CC	TT	TC	TC	TT	TT	TC	CC	TT	TC	TT	TC	TC	CC	TT	TT	CC	TC	CC	TC	TC	TC	TC	TC	TC	TC	TC	TC	TC	TC	TC	TC	TC	TC	TC	TT	TC	TT	TC	TT	TC	TT	TT	TC	CC	TC	TT	TC	TC
solcap_snp_c1_9103	CC	AA	AC	AA	AA	AC	AA	AA	AA	AA	AA	AC	AA	AA	AC	AC	AA	AA	AA	AA	AA	AA	AA	AC	AA	AA	AA	AA	AC	AA	AA	AA	AA	AC	AA	AA	AA	AA	AC	AC	AC	AA	AA	AC	AA	AA	AA	AA	AA
solcap_snp_c1_9111	GG	TT	GG	GG	TG	TG	TT	TG	TG	TG	TT	TG	TG	TG	TG	--	TG	--	TG	TG	TG	TG	GG	TG	TG	TG	TG	TG	TG	TG	TG	TG	TT	TG	TG	TT	TG	TG	TG	TG	TG	TT	TT	TG	--	TG	TT	--	TT
solcap_snp_c1_9129	CC	CC	CC	CC	CC	CC	CC	CC	CC	CC	CC	TC	CC	CC	CC	CC	CC	CC	TC	CC	CC	CC	CC	CC	CC	CC	CC	CC	CC	CC	CC	CC	TC	CC	CC	CC	CC	CC	TC	CC	TC	CC	CC	CC	CC	CC	CC	CC	CC
solcap_snp_c1_914	AA	AA	AG	AA	AA	AG	AA	AA	AG	AG	AA	AA	AG	AA	AA	AA	AA	AG	AA	AA	AG	AA	AA	AG	AG	AG	AG	AA	AG	AG	AG	AG	AA	AA	AG	AA	AG	AG	AG	AG	AA	AG	AA	AG	AA	AA	AA	AA	AA
solcap_snp_c1_9141	GG	GG	AG	AG	AG	GG	GG	GG	AG	AG	--	GG	AG	GG	AG	AG	AG	AG	AG	AG	AG	AG	AG	GG	GG	AG	GG	AG	GG	AG	AG	AG	GG	AG	AG	GG	AG	GG	GG	AG	AG	GG	GG	AG	AG	AG	GG	GG	AG
solcap_snp_c1_9144	GG	AG	GG	GG	AG	AG	AG	GG	GG	GG	GG	GG	GG	GG	--	GG	--	GG	GG	GG	--	GG	GG	GG	GG	GG	GG	GG	AG	--	GG	GG	GG	GG	GG	GG	--	GG	GG	GG	GG	AG	AA	GG	GG	GG	--	GG	GG
solcap_snp_c1_9161	AA	AG	AA	AG	AG	AG	AG	AG	AG	AA	GG	AG	AG	AG	AG	AA	AG	AG	AG	AG	AG	AG	AG	AG	GG	AG	AG	AA	AG	AG	AG	AG	GG	AG	AG	AG	AG	AG	AG	AG	AG	AG	GG	AG	AG	AA	GG	AG	AG
solcap_snp_c1_9167	GG	GG	GG	GG	AG	GG	GG	AG	GG	AG	GG	GG	GG	GG	GG	GG	AG	AG	GG	GG	GG	AG	AG	GG	GG	GG	GG	GG	AG	AG	GG	GG	GG	AG	AG	GG	GG	AG	AG	AG	AG	GG	GG	GG	GG	AG	GG	GG	GG
solcap_snp_c1_9170	GG	GG	GG	AA	GG	GG	GG	AG	AG	--	GG	GG	AG	AG	AG	--	AG	--	AG	AG	AG	AG	AG	AG	AG	--	AG	AG	AG	AG	GG	GG	GG	GG	AG	GG	GG	AG	AG	AG	AG	GG	GG	AG	AG	GG	GG	AG	AG
solcap_snp_c1_9183	CC	CC	CC	CC	CC	CC	TC	TC	TC	CC	CC	CC	CC	TC	TC	TC	CC	TC	TC	TC	CC	TC	CC	TC	TC	CC	--	TC	TC	TC	CC	CC	CC	CC	TC	CC	TC	TC	TC	TC	TC	TC	CC	TC	TC	TC	CC	CC	TC
solcap_snp_c1_9215	TT	TC	TT	TT	TC	TC	TT	TT	TC	TT	TT	TT	TT	TT	TC	TT	TC	TT	TT	TT	TT	TT	TT	TC	TT	TC	TT	TT	TT	TC	TT	TT	TT	TT	TT	TT	TT	TT	TT	TT	TT	TT	TT	TT	TT	TT	CC	TT	TT
solcap_snp_c1_925	CC	TC	TC	CC	TC	CC	CC	TC	CC	TC	TC	CC	CC	TC	CC	TC	TC	TC	TC	TC	TC	TC	CC	TC	TC	TC	CC	CC	TC	--	CC	CC	CC	CC	TC	CC	TC	CC	CC	TC	TT	CC	CC	TC	TC	TC	CC	CC	CC
solcap_snp_c1_9250	CC	TT	CC	TC	TC	TC	CC	CC	TC	TC	CC	CC	TC	TC	TC	TC	TC	TC	TC	CC	TC	TC	TC	TC	TC	TC	TC	TC	TT	CC	TC	TC	CC	TC	TC	TC	TC	TC	TC	TC	TC	TC	TT	CC	TC	TC	CC	TC	TC
solcap_snp_c1_9268	CC	TC	CC	CC	CC	CC	CC	TC	--	CC	TC	CC	CC	TC	TC	TC	--	CC	CC	TC	TC	--	TC	TC	TC	CC	TC	TC	--	CC	CC	CC	CC	TC	TC	CC	--	TC	TC	TC	TC	CC	CC	TC	TT	TC	CC	TC	TC
solcap_snp_c1_9292	GG	AG	GG	AG	AG	AG	AG	GG	GG	AG	GG	AG	AG	GG	GG	GG	AG	AG	AG	GG	AG	AG	GG	GG	AG	GG	GG	GG	--	--	AG	AA	AA	AG	GG	GG	AG	GG	GG	GG	GG	AA	GG	GG	GG	GG	AA	AG	AG
solcap_snp_c1_9356	GG	GG	GG	GG	GG	GG	AG	GG	AG	GG	GG	AG	GG	GG	AG	GG	AG	GG	AG	GG	AG	AG	GG	GG	GG	GG	AG	AG	AG	AG	GG	GG	AG	AG	AG	GG	GG	AG	AG	GG	AG	AG	GG	AG	GG	GG	GG	AG	AG
solcap_snp_c1_9363	TT	TT	TT	TC	TT	TT	TT	--	TT	TT	TT	TC	TC	TC	TT	TT	TT	TC	TC	TT	TT	TC	TC	TC	TT	TC	TT	TC	TT	TT	TT	TT	TT	TC	TC	TT	TT	TT	TT	TT	TT	TC	TT	TC	TC	TC	TT	TC	TT
solcap_snp_c1_9369	GG	AG	AA	AG	AG	AG	AA	AG	AA	AG	GG	GG	AG	AG	AA	AG	AG	AG	--	AG	--	AA	AG	AG	AA	AG	AA	AG	AG	AA	--	GG	GG	AA	AA	GG	AG	AA	AA	AA	AA	GG	GG	AG	--	--	GG	--	AG
solcap_snp_c1_9374	TT	TT	TT	TT	TT	TT	TT	TT	TT	TT	TT	TT	TT	TT	TT	TT	TG	TT	TT	TT	TG	TT	TT	TT	TT	TT	TT	TT	TT	TT	TT	TT	TT	TT	TT	TT	TT	TT	TG	TT	TG	TT	TT	TG	TT	TT	TT	TT	TT
solcap_snp_c1_9378	CC	CC	CC	CC	CC	CC	CC	TC	TC	TC	CC	CC	CC	CC	CC	TC	CC	CC	CC	TC	CC	CC	TC	TC	TC	TC	CC	TC	TC	TC	CC	CC	CC	CC	TC	CC	CC	CC	TC	CC	TC	CC	CC	TC	CC	CC	CC	CC	TC
solcap_snp_c1_9385	CC	CC	CC	TC	CC	CC	TC	CC	TC	CC	CC	TC	TC	CC	TC	CC	CC	CC	TC	TC	TC	TC	CC	CC	CC	TC	TC	CC	CC	CC	TC	TC	CC	TC	CC	CC	TC	TC	CC	TC	CC	CC	CC	TC	CC	CC	CC	TC	CC
solcap_snp_c1_9386	CC	AC	AC	AC	AC	CC	CC	AA	AC	AC	CC	AC	AC	AC	AC	AC	AA	AC	AC	AC	AC	AC	AC	AC	AC	AC	AC	AA	AA	AA	AC	AC	CC	AC	AC	CC	AC	AC	AC	AC	AC	AA	CC	AC	AC	AC	CC	AC	AC
solcap_snp_c1_9392	AA	AA	AA	AG	AA	AA	AA	AA	AG	AA	AA	AA	AG	AA	AG	AG	AA	AA	AG	AG	AG	AG	AA	AG	AA	AG	AG	AA	AA	AA	AA	AA	AA	AG	AG	AA	AG	AG	AA	AG	AA	AA	AA	AG	AA	AG	AA	AG	AA
solcap_snp_c1_9397	AA	AG	AA	AG	AG	AG	GG	AA	AG	AA	GG	AG	AG	AG	AG	AG	AA	AA	AG	AG	AG	AG	AA	AG	AA	AG	AG	AA	AA	AA	AG	AG	GG	AG	AG	GG	AG	AG	AA	AG	AG	AA	--	AG	AA	AG	GG	AG	AA
solcap_snp_c1_9411	CC	TC	CC	TC	TC	TC	--	CC	TC	CC	TC	TC	TC	TC	TC	CC	CC	CC	TC	TC	TC	TC	CC	CC	CC	TC	TC	CC	CC	CC	TC	TC	TC	TC	CC	CC	TC	TC	CC	TC	TC	CC	TC	TC	TC	CC	TC	TC	CC
solcap_snp_c1_9413	TT	TC	TT	TC	TC	TC	CC	TT	TC	TC	CC	CC	TC	TC	TC	TC	TT	TC	TC	TC	TC	TC	TC	TC	TT	TC	TC	--	TC	TC	TC	TC	CC	TC	TC	CC	TC	--	TT	TC	TC	TC	CC	TC	TC	TC	CC	--	TT
solcap_snp_c1_9428	AA	AG	AA	AG	AG	AG	GG	AA	AG	AG	GG	AG	AG	AG	AG	AG	AA	AA	AG	AG	AG	AG	AA	AG	AA	AG	AG	AA	AA	AA	AG	AG	GG	AG	AG	GG	AG	AG	AA	AG	AG	AA	GG	AG	AG	AG	GG	AG	AA
solcap_snp_c1_9430	AA	AG	AA	AG	AG	AG	GG	AA	AG	AG	GG	AG	AG	AG	AG	AG	AA	AA	AG	AG	AG	AG	AA	AG	AA	AG	AG	AA	AA	AA	AG	AG	GG	AG	AG	GG	AG	AG	AA	AG	AG	AA	GG	AG	AG	AG	GG	AG	AA
solcap_snp_c1_9434	GG	GG	GG	GG	--	GG	GG	GG	AG	AG	AG	GG	AG	AG	AG	AG	AG	AG	GG	GG	GG	GG	GG	AG	AG	AG	AG	GG	AG	GG	GG	GG	GG	AG	AG	GG	AG	GG	AG	AG	GG	AG	AG	GG	AG	AG	--	AG	AG
solcap_snp_c1_9476	GG	GG	GG	GG	--	GG	GG	AG	GG	AG	GG	GG	AG	AG	AG	--	AG	AG	AG	GG	--	AG	GG	GG	GG	AG	--	GG	AG	AG	GG	GG	GG	--	AG	GG	AG	GG	AG	AG	AG	AG	GG	AG	GG	--	GG	GG	AG
solcap_snp_c1_9477	AA	AG	AG	AG	AG	AA	AA	AG	AG	AA	AA	AA	AG	AG	AA	AG	AG	AA	AG	AG	AG	AG	AG	AG	AG	AG	AG	GG	AG	AG	AA	AA	AA	AG	AG	AA	AG	AG	AA	AG	AG	AA	AA	AG	AG	AA	AA	AG	AG
solcap_snp_c1_9490	GG	TG	TT	TG	TG	TG	TG	TG	TG	TG	GG	GG	TG	TG	TG	TG	TG	TG	TT	TG	TG	TG	TG	GG	TG	TG	TG	TG	--	TG	TG	TG	GG	TG	TG	GG	TG	TG	TG	TG	TG	TT	GG	TG	TG	TT	GG	TG	TT
solcap_snp_c1_9491	CC	CC	CC	CC	CC	CC	CC	CC	CC	CC	CC	CC	CC	CC	CC	CC	CC	CC	CC	CC	CC	CC	CC	CC	CC	CC	CC	CC	CC	CC	CC	CC	CC	CC	CC	CC	CC	CC	CC	CC	CC	CC	CC	CC	CC	CC	CC	CC	CC
solcap_snp_c1_9492	TT	TT	TT	TG	TT	TT	TT	TT	TT	TT	TT	TT	TT	TT	--	--	TG	TT	TT	TT	TG	--	TG	--	TG	--	--	TT	TT	TT	TT	TT	TT	TG	TG	TG	TG	TG	TT	TT	TG	TT	TT	TG	TG	TT	TT	TG	TT
solcap_snp_c1_9546	GG	GG	GG	GG	GG	GG	GG	AG	GG	AG	GG	GG	GG	GG	AG	GG	GG	GG	GG	GG	GG	AG	GG	AG	AG	AG	AG	AG	AG	AG	GG	GG	GG	AG	AG	GG	AG	AG	GG	GG	AG	GG	GG	GG	AG	AG	GG	AG	AG
solcap_snp_c1_9573	GG	TG	GG	TG	GG	GG	GG	TG	TG	TG	GG	GG	TG	TG	TG	TG	TG	TG	TG	TG	TG	GG	TG	GG	TG	TG	TG	TG	TG	TG	GG	GG	GG	TG	TG	GG	TG	TG	TG	TG	TG	GG	GG	TG	TG	--	GG	TG	TG
solcap_snp_c1_958	AA	AG	AG	AG	AG	GG	AG	AG	AG	AG	GG	AG	AG	AG	AG	AG	AA	AG	AA	AG	AG	AG	AG	AG	AA	AA	AG	AG	AG	AG	GG	GG	GG	AG	AG	GG	AA	AG	AG	AG	AG	AA	GG	AG	AG	AA	GG	AG	AA
solcap_snp_c1_9587	GG	GG	GG	AG	GG	GG	GG	AG	AG	AG	GG	GG	AG	AG	GG	GG	AG	AG	AG	AG	GG	AG	AG	AG	GG	AG	AG	AG	AG	GG	GG	GG	GG	AG	AG	GG	AG	AG	AG	AG	AG	GG	GG	AG	AG	AG	GG	--	AG
solcap_snp_c1_9601	CC	AC	CC	AC	AC	CC	AC	AC	AC	AC	CC	CC	AC	AC	CC	AC	AC	AC	AA	AC	AC	AC	AC	AC	AC	AC	AC	AC	AC	AC	CC	CC	CC	--	AC	AC	AC	AC	AC	AC	AC	CC	CC	AC	AC	AC	CC	AC	AC
solcap_snp_c1_9603	GG	GG	GG	AG	GG	GG	GG	AG	AG	AG	GG	GG	GG	GG	GG	GG	GG	AG	AG	AG	AG	AG	AG	AG	AG	AG	GG	AG	GG	GG	GG	GG	GG	GG	AG	GG	GG	GG	AG	AG	AG	AG	GG	AG	AG	AG	GG	GG	GG
solcap_snp_c1_9613	AA	GG	AA	AG	AG	AG	GG	AA	AA	AG	--	AA	AG	AG	AG	--	AG	AG	AG	AA	AG	AG	AG	AG	AG	AA	AG	AG	AA	AG	AG	AG	GG	AG	AA	GG	AG	AG	AG	AG	AG	AG	--	AG	AG	AG	GG	--	AG
solcap_snp_c1_9614	TT	GG	TT	TG	TG	TG	GG	TT	TT	TG	GG	TG	TG	TG	TG	TG	TG	TG	TG	TT	TG	TG	TG	TG	TG	TT	TG	TG	TT	TG	TG	TG	GG	TG	TT	GG	TG	TG	TG	TG	TG	TG	GG	TG	TG	TG	GG	TG	TG
solcap_snp_c1_9619	GG	TT	GG	TG	GG	TG	TT	GG	GG	TG	GG	TG	TG	TG	TG	TG	TG	TG	TG	GG	TG	TG	TG	TG	TG	GG	TG	TG	GG	TG	TG	TG	TT	TG	GG	GG	TG	TG	TG	TG	TG	TG	GG	TG	TG	GG	GG	TG	TG
solcap_snp_c1_964	GG	AG	GG	--	AG	GG	GG	GG	GG	GG	GG	GG	GG	GG	AG	AG	GG	GG	GG	GG	GG	GG	GG	GG	GG	GG	AG	GG	AG	GG	--	AG	GG	GG	GG	GG	AG	GG	GG	AG	GG	GG	AG	GG	GG	GG	GG	GG	AG
solcap_snp_c1_9651	TT	CC	TT	TC	TC	TC	CC	CC	TC	TC	CC	CC	CC	TC	TC	TC	TC	CC	CC	CC	TC	TC	TC	CC	CC	CC	CC	TC	TC	CC	CC	CC	CC	TC	CC	CC	TC	CC	TC	TC	--	CC	CC	TC	TC	TC	CC	CC	TC
solcap_snp_c1_9652	AA	AA	AA	AG	AA	AA	AA	AA	AA	AG	AA	AA	AA	AG	AG	AG	AG	AA	AG	AG	AG	AG	AA	AG	AG	AA	AG	AG	AA	AG	AA	AA	AA	AG	AG	AA	AA	AA	AG	AG	AG	AA	AA	AG	AG	AA	AA	AG	AG
solcap_snp_c1_9655	GG	AG	GG	AG	AG	GG	GG	GG	GG	GG	GG	GG	GG	GG	GG	AG	AG	GG	GG	GG	AG	GG	GG	AG	GG	GG	GG	GG	GG	GG	GG	AG	GG	GG	GG	GG	AG	GG	GG	AG	GG	GG	AA	GG	GG	GG	GG	GG	GG
solcap_snp_c1_9676	TT	TT	TC	TC	TC	TT	TT	TT	TT	TC	TT	TC	TT	TC	TT	TT	TT	TT	TC	TC	TT	TC	TC	TT	TC	TC	--	TT	TT	TC	TT	TT	TT	TC	TC	TT	TC	TC	TC	TC	TT	TT	TT	TT	TC	TC	TT	TC	TC
solcap_snp_c1_9679	GG	AG	AG	AG	AG	GG	GG	GG	AG	AG	GG	GG	GG	AG	GG	GG	GG	GG	AG	AG	GG	AG	AG	GG	AG	AG	AG	GG	GG	AG	AG	GG	GG	AG	AG	--	AG	AG	AG	AG	AG	GG	GG	AG	AG	AG	GG	AG	AG
solcap_snp_c1_9691	TT	TT	TT	AT	TT	TT	TT	TT	TT	TT	TT	TT	AT	AT	AT	TT	TT	TT	AT	AT	TT	AT	TT	AT	TT	TT	TT	AT	TT	TT	TT	TT	TT	TT	AT	TT	TT	TT	TT	TT	TT	AT	TT	AT	TT	AT	TT	AT	TT
solcap_snp_c1_9696	AA	AT	AA	AT	AT	AA	TT	AA	AT	AT	AT	AT	AA	AT	AT	AT	AT	AT	AT	AT	AT	AA	AA	AT	AT	AT	AT	AT	AT	AT	AT	TT	TT	AT	AT	TT	AT	AT	AT	AT	AT	AT	TT	AT	AT	AT	TT	AT	AT
solcap_snp_c1_97	CC	CC	CC	CC	AC	CC	CC	AC	AC	AC	CC	CC	CC	AC	CC	AC	AC	CC	AC	CC	AC	AC	CC	AC	AC	CC	CC	AC	AC	AC	CC	CC	CC	AC	AC	CC	AC	AC	AC	AC	AC	CC	CC	AC	CC	AC	CC	CC	CC
solcap_snp_c1_9701	GG	GG	GG	GG	GG	GG	GG	GG	GG	GG	GG	GG	GG	GG	GG	GG	GG	GG	GG	GG	GG	GG	GG	GG	GG	GG	GG	GG	GG	GG	GG	GG	GG	GG	GG	GG	GG	GG	GG	GG	GG	GG	GG	GG	GG	GG	GG	GG	AG
solcap_snp_c1_9717	TT	TT	TT	TT	TT	TT	TT	TT	TT	TT	TT	TT	TT	TT	TT	TT	TT	TT	TT	TT	TT	TT	TT	TT	TT	TT	TT	TT	TT	TT	TT	TT	TT	TT	TT	TT	TT	TT	TT	TT	TT	TT	TT	TT	TT	TT	TT	TT	TC
solcap_snp_c1_9724	GG	GG	GG	GG	GG	GG	GG	GG	GG	GG	GG	GG	GG	GG	GG	GG	GG	GG	GG	GG	GG	GG	GG	GG	GG	GG	GG	GG	GG	GG	GG	GG	GG	GG	GG	GG	GG	GG	GG	GG	GG	GG	GG	GG	GG	GG	GG	GG	AG
solcap_snp_c1_9728	GG	GG	GG	GG	GG	GG	GG	GG	GG	GG	GG	GG	GG	GG	GG	GG	GG	GG	GG	GG	GG	GG	GG	GG	GG	GG	GG	GG	GG	GG	GG	GG	GG	AG	GG	AA	GG	GG	GG	GG	GG	GG	GG	GG	GG	GG	GG	GG	AG
solcap_snp_c1_975	TT	TC	TC	TT	TT	TC	TT	TC	TT	TC	TT	TT	TC	TC	TC	TT	TT	TC	TT	TT	TC	TT	TT	TC	TC	TT	TT	TT	TC	TC	TT	TT	TT	TC	TT	TT	TC	TC	TT	TT	TT	TT	TT	TT	TC	TT	TT	TT	TT
solcap_snp_c1_9769	CC	TC	TC	CC	CC	CC	CC	TC	TC	CC	CC	CC	TC	TC	TC	--	TC	TC	TC	--	CC	TC	TC	TC	TC	TC	TC	CC	TC	TC	CC	CC	CC	--	TC	CC	TC	CC	TC	TC	TC	TC	CC	--	TC	TC	CC	--	TC
solcap_snp_c1_977	GG	GG	AA	AG	GG	AA	GG	--	AG	GG	GG	GG	GG	GG	AA	AG	AG	GG	AG	AG	GG	AG	AG	AG	AG	AG	AG	--	AG	AG	GG	GG	GG	GG	AG	GG	AG	AG	GG	AG	GG	AG	GG	AG	AG	AG	GG	AG	AG
solcap_snp_c1_9771	AA	AA	AC	AA	AA	AA	AA	AA	AC	AA	AA	AA	AC	AC	AA	AC	AC	AC	AC	AA	AA	AC	AA	AA	AA	AC	AA	AA	AA	AC	AA	AA	AA	AA	AC	AA	AC	AA	AC	AC	AC	AA	AA	AA	AC	AC	AA	AC	AC
solcap_snp_c1_9777	AA	AG	AA	AG	AA	AA	AA	AG	AG	AG	AA	AA	AA	AG	AG	AG	AG	AA	AG	AA	AG	AG	AG	AG	AG	AG	AG	AG	AG	AG	AA	AG	AA	AA	AG	AA	AG	AG	AG	AG	AG	AA	AA	AA	AG	AA	AA	AG	AG
solcap_snp_c1_9779	GG	AG	GG	GG	AG	AG	AG	GG	GG	AG	GG	AG	AG	GG	GG	GG	AG	AG	AG	AG	AG	GG	GG	AG	AG	GG	GG	AG	GG	GG	AG	AG	AA	GG	GG	GG	GG	AG	GG	GG	GG	AG	AA	AG	GG	AG	AA	GG	GG
solcap_snp_c1_9785	TT	TT	TT	TT	TT	TT	TT	TT	TT	TG	TT	TT	TG	TT	TT	TT	TG	TG	TG	TG	TG	TT	TT	TG	TG	TT	TT	TG	TT	TT	TT	TT	TT	TT	TT	TT	TT	TG	TT	TT	TT	TT	TT	TT	TT	TG	TT	TT	TT
solcap_snp_c1_9786	CC	CC	CC	CC	CC	CC	CC	CC	CC	TC	CC	CC	CC	CC	CC	CC	TC	CC	TC	TC	TC	CC	CC	TC	TC	CC	CC	TC	CC	CC	CC	CC	CC	CC	CC	CC	CC	TC	CC	CC	CC	CC	CC	CC	CC	TC	CC	CC	CC
solcap_snp_c1_9791	AA	AA	AA	AA	AA	AA	AA	AA	AA	AA	AA	AA	AA	AA	AA	AA	AA	AA	AA	AA	AA	AA	AA	AA	AA	AA	AA	AA	AA	AA	AA	AA	AA	AA	AA	--	AA	AA	AA	AA	AA	AA	AA	AA	AA	AA	AA	AA	AA
solcap_snp_c1_9799	GG	GG	GG	TG	GG	GG	GG	TG	TG	TG	GG	GG	GG	TG	GG	TG	TG	GG	TG	TG	GG	TG	TG	GG	GG	TG	TG	TG	TG	TG	GG	GG	GG	TG	TG	GG	GG	TG	TG	TG	TG	GG	GG	TG	GG	TG	GG	GG	GG
solcap_snp_c1_9825	CC	TT	CC	TC	TC	TC	TT	TT	--	TC	TT	TC	TC	TC	TC	TC	TC	TC	TT	TT	TC	TC	TC	TC	TC	--	TT	TT	TC	TC	TT	TT	TT	TC	TT	TT	TT	TC	TC	TC	TC	TT	TT	TT	TC	TC	TT	TC	TC
solcap_snp_c1_9839	CC	CC	CC	CC	CC	CC	CC	CC	CC	CC	CC	CC	CC	CC	AC	CC	CC	AC	AC	CC	CC	AC	CC	CC	CC	CC	CC	CC	AC	AC	CC	CC	CC	AC	CC	CC	AC	CC	AC	AC	--	AC	CC	CC	CC	--	CC	CC	AC
solcap_snp_c1_9846	GG	GG	GG	AA	GG	GG	AG	GG	GG	AG	GG	GG	GG	AG	AG	GG	GG	AG	AG	GG	AG	AG	GG	AG	AG	GG	AG	GG	AG	AG	GG	GG	GG	AG	GG	GG	GG	GG	AG	AG	GG	AG	GG	GG	GG	GG	GG	AG	AG
solcap_snp_c1_9865	GG	GG	GG	GG	GG	GG	GG	GG	GG	GG	GG	GG	GG	GG	GG	GG	GG	GG	GG	GG	AG	GG	GG	GG	GG	GG	GG	GG	GG	AG	GG	GG	GG	GG	GG	GG	AG	GG	GG	GG	AG	GG	GG	GG	GG	GG	GG	GG	GG
solcap_snp_c1_9878	GG	AA	AG	AG	AG	AG	AA	AG	AA	AA	AA	AG	AG	AA	AG	AG	AG	AA	AG	AA	AG	AG	AG	AA	AA	AG	AG	AG	AA	AG	AA	AA	AA	AG	AA	AA	AA	AG	AG	AG	AG	AA	AA	AA	AG	AG	AA	AG	AG
solcap_snp_c1_988	AA	AG	AA	AG	AG	AA	AA	AG	AG	AG	GG	GG	AG	AG	AG	AA	AG	AG	AG	AG	AG	AG	GG	AG	AG	AG	AG	AG	AG	AG	GG	GG	GG	AG	AG	GG	AG	AG	AA	AG	AG	AG	GG	AG	AG	AG	GG	AG	AG
solcap_snp_c1_9898	GG	TT	TG	TG	TG	TG	TT	TT	TG	TT	TT	--	TG	TT	TG	TG	TG	TT	TG	TT	TG	--	TT	TG	TT	TG	TG	TT	TG	--	TT	TT	TT	TG	TT	TT	TG	TT	TG	TG	TG	TT	TT	TT	TG	TG	TT	TG	TG
solcap_snp_c1_99	GG	GG	GG	GG	GG	GG	GG	GG	GG	GG	GG	GG	GG	GG	GG	GG	GG	GG	GG	GG	GG	--	GG	GG	GG	GG	GG	GG	GG	GG	GG	GG	--	GG	GG	GG	GG	GG	GG	GG	GG	GG	GG	GG	GG	GG	AA	GG	GG
solcap_snp_c1_9900	GG	AG	GG	GG	AG	AG	GG	GG	AG	GG	AG	GG	GG	GG	AG	AG	GG	GG	GG	GG	GG	AG	GG	AG	GG	AG	GG	GG	GG	AG	GG	GG	GG	GG	GG	GG	AG	GG	AG	AG	--	GG	AA	GG	GG	GG	AA	GG	GG
solcap_snp_c1_992	GG	GG	GG	AG	GG	GG	GG	GG	AG	GG	GG	GG	GG	GG	AG	GG	AG	GG	AG	AG	GG	AG	AG	AG	AG	AG	AG	AG	AG	AG	GG	GG	GG	GG	AG	GG	GG	AG	GG	GG	GG	AG	GG	AG	GG	--	GG	AG	AG
solcap_snp_c1_9944	CC	CC	CC	TC	CC	CC	CC	CC	CC	CC	CC	CC	CC	CC	CC	TC	TC	CC	CC	CC	CC	CC	CC	TC	CC	CC	TC	CC	CC	CC	CC	CC	CC	CC	CC	CC	TC	CC	CC	CC	CC	TC	CC	CC	CC	CC	CC	CC	CC
solcap_snp_c1_9995	GG	--	GG	GG	GG	GG	--	GG	GG	GG	GG	GG	GG	GG	GG	GG	GG	GG	GG	GG	GG	GG	GG	GG	GG	GG	GG	GG	GG	GG	GG	GG	--	GG	GG	--	GG	GG	GG	GG	GG	GG	--	GG	GG	GG	--	GG	GG
solcap_snp_c2_1000	--	AA	--	AA	AG	AA	AA	AG	AG	AG	AA	AA	AG	AG	AG	AA	AA	AA	AG	GG	AG	AG	AG	AG	AG	AG	GG	AG	AG	AG	AA	AG	AA	GG	GG	AA	GG	AG	AG	GG	GG	AA	AA	GG	AG	GG	AA	AA	GG
solcap_snp_c2_10008	TT	TT	TT	TC	TT	TT	TT	TT	TT	TC	TT	TT	TC	TC	TC	TC	TT	TC	TT	TC	TT	TT	TC	TC	--	TT	TT	TC	TC	TC	TT	TT	TT	TC	TT	TT	TT	TC	TT	TT	TT	TT	TT	TT	TC	TC	TT	--	TT
solcap_snp_c2_1001	CC	GG	CC	CG	GG	CG	GG	GG	GG	CG	GG	CG	CG	CG	GG	CG	CG	GG	CG	CG	GG	CG	CG	GG	CG	GG	CG	CG	GG	CG	GG	GG	GG	CG	CG	GG	CG	CG	CG	CG	CG	GG	GG	CG	CG	CG	GG	CG	CG
solcap_snp_c2_10038	AA	AA	AA	AC	AA	AA	AA	AA	AA	AA	AA	AA	AA	AA	AA	AC	AA	AA	AA	AA	AA	AA	AA	AA	AA	AA	AA	AA	AA	AC	AA	AA	AA	AA	AA	AA	AA	AA	AA	AA	AA	AA	AA	AA	AA	AA	AC	AA	AC
solcap_snp_c2_10047	AA	AA	AA	AA	AG	AA	AA	AA	AA	AG	AA	AA	AA	AG	AA	AG	AA	AG	AG	AA	AG	AG	AG	AA	AA	AA	AA	AA	AA	AG	AA	AA	AA	AG	AG	AA	AG	AG	AG	AG	AG	AG	AA	AG	AG	--	AA	AG	AA
solcap_snp_c2_10060	CC	TC	CC	TC	TC	CC	CC	CC	CC	TC	TT	TC	CC	TC	TC	TC	TC	TC	TC	CC	TC	TC	TC	CC	CC	CC	CC	CC	TC	TC	TC	TC	TT	TC	--	--	TC	--	TC	TC	TC	TT	TT	TC	TC	--	TT	TC	TC
solcap_snp_c2_10087	AA	CC	AA	AA	AC	AC	AC	AC	AC	AA	CC	AC	AC	AC	AC	AC	AC	AC	AA	--	AC	AC	AC	AC	--	AC	AC	AC	AC	AC	AC	CC	CC	AC	AC	--	AC	AC	AC	AC	AC	AC	CC	AC	AC	AC	CC	AC	--
solcap_snp_c2_10088	AA	GG	AA	AA	AG	AG	AG	--	AG	AA	GG	--	AG	AG	AG	AG	AG	AG	AA	AG	--	AG	--	--	AG	AG	AG	AG	AG	AG	AG	GG	GG	AG	AG	GG	AG	AG	AG	AG	AG	--	GG	AG	AG	AG	GG	--	AG
solcap_snp_c2_10287	CC	TC	CC	CC	TC	TC	TT	TC	CC	CC	TT	TC	CC	TC	TC	TC	TC	TC	TC	TC	TC	CC	TT	TC	TC	CC	TC	TC	TC	TC	TC	TC	TT	TC	TC	CC	CC	TC	CC	CC	CC	TC	TT	TC	TC	CC	TT	TC	TC
solcap_snp_c2_10311	--	TC	CC	CC	--	TC	TT	--	CC	CC	--	TC	CC	CC	TC	TC	TC	TC	--	CC	TC	CC	TC	TC	TC	CC	CC	TC	TC	--	TC	TC	TT	TC	TC	CC	CC	--	TC	TC	CC	TC	TT	TC	TC	CC	TT	TC	TC
solcap_snp_c2_10319	GG	GG	GG	GG	GG	GG	GG	GG	GG	GG	GG	GG	GG	GG	TG	--	--	GG	GG	GG	GG	GG	GG	GG	GG	GG	GG	GG	--	GG	GG	GG	GG	GG	GG	GG	GG	GG	GG	GG	GG	GG	GG	GG	GG	GG	GG	GG	GG
solcap_snp_c2_10338	AA	AG	AA	AA	AG	AG	GG	AG	AA	AA	AG	AG	AA	AG	AG	AG	AG	AA	AA	AG	AG	AA	GG	AG	AG	AA	AG	AG	AG	AG	AG	AG	GG	AG	AG	AA	AA	AG	AA	AA	AA	AG	GG	AG	AG	AA	GG	AG	AG
solcap_snp_c2_10358	GG	AG	AA	AG	AA	GG	GG	AG	AG	AG	AG	AG	AG	AG	AG	AG	AG	AG	AG	AG	GG	AA	AA	AG	AG	AG	AG	AG	AG	AG	AA	AA	GG	AG	AA	GG	AG	AG	AG	AG	AG	AG	AA	AA	AG	AG	AG	AG	AG
solcap_snp_c2_10394	CC	CC	CC	AC	AC	CC	--	AC	AC	AC	CC	CC	AA	AC	CC	AC	AC	AC	AC	AC	AA	CC	CC	AC	CC	AC	AC	AC	AC	AC	CC	CC	--	AC	--	CC	AC	CC	AC	AA	AC	CC	--	CC	AC	AA	CC	AC	AC
solcap_snp_c2_10409	TT	TT	--	TT	TT	TT	TT	AT	TT	AT	TT	TT	AT	AT	TT	TT	TT	AT	AT	AT	TT	AT	AT	AT	AT	TT	AT	AT	AT	AT	TT	TT	TT	AT	AT	TT	AT	AT	TT	TT	AT	TT	TT	AT	TT	TT	TT	TT	AT
solcap_snp_c2_10410	AA	AG	AG	GG	AG	AA	AA	AG	--	AG	AA	GG	--	AG	AG	GG	GG	AG	AG	AG	GG	--	AG	AG	AG	--	AG	AG	AG	AG	GG	GG	--	AG	AG	AA	AG	AG	AG	GG	AG	AG	AA	AG	AG	GG	AA	AG	AG
solcap_snp_c2_10411	CC	TC	TC	CC	TC	TC	TC	TC	CC	TC	TC	TC	--	TC	TC	TC	TC	TC	--	TC	TC	--	TC	TC	TC	CC	TC	TC	TC	--	TC	TC	TT	TC	TC	CC	TC	TC	TC	TC	--	TC	TT	TC	CC	CC	TT	CC	TC
solcap_snp_c2_10443	GG	AG	AG	AG	AG	GG	GG	AG	AG	AG	GG	GG	AG	AG	AG	AG	AG	AG	AG	AG	AG	AG	AG	AG	AG	--	--	AG	--	AG	GG	GG	GG	AG	AG	GG	AG	AG	GG	AG	AG	AG	GG	AG	AG	AG	GG	AG	AG
solcap_snp_c2_10461	GG	TG	TG	TT	--	GG	GG	TG	TG	TG	GG	GG	TG	TG	TG	TG	TG	TG	TG	TG	TG	TG	TT	TG	TG	GG	TG	TT	TG	TG	GG	GG	GG	TG	TG	GG	TG	TT	--	GG	TG	--	GG	TG	TG	TG	GG	TT	--
solcap_snp_c2_10546	AA	AG	AG	AA	--	AA	GG	AA	AG	AG	GG	GG	AG	AG	AG	--	AG	AG	AA	AG	AG	AG	AG	AG	AG	AG	AG	AG	AA	AG	GG	GG	GG	AG	AA	GG	AA	AA	--	AG	AG	AA	AA	AG	AG	AG	AA	AG	AA
solcap_snp_c2_10548	AA	AA	AA	--	AT	AA	AA	AT	AT	AA	AA	AA	AT	AA	AT	AA	AT	AT	AT	AT	AT	AT	AA	AT	AA	AT	AA	AT	AA	AT	AA	AA	AA	AT	--	AA	AT	AT	AA	AT	AT	AT	AA	AT	AA	AT	AA	AT	AT
solcap_snp_c2_10563	CC	CG	CG	CC	CG	CC	GG	CC	CG	CG	GG	GG	CG	CG	CG	CG	CG	CG	CC	CG	CG	CG	CG	CG	CG	CG	CG	CG	CC	CG	GG	GG	GG	CG	CC	GG	CC	CC	CG	CG	CG	CC	GG	CG	CG	CG	GG	CG	CC
solcap_snp_c2_10565	GG	GG	GG	GG	GG	GG	GG	GG	GG	GG	GG	GG	GG	CG	GG	GG	GG	GG	GG	CG	CG	CG	CG	CG	GG	GG	CG	GG	GG	CG	GG	GG	GG	CG	GG	GG	GG	GG	CG	CG	CG	GG	GG	GG	CG	GG	GG	GG	GG
solcap_snp_c2_10566	GG	GG	GG	AG	AG	GG	GG	AG	AG	GG	GG	GG	AG	GG	--	GG	AG	AG	AG	AG	AG	AG	GG	AG	GG	AG	GG	AG	GG	AG	GG	GG	GG	AG	AG	GG	--	AG	GG	AG	AG	AG	AA	--	GG	AG	GG	AG	AG
solcap_snp_c2_10567	CC	CC	GC	GC	GC	CC	CC	GC	GC	CC	GC	GG	GC	GC	GC	GC	GC	GC	GC	GC	GC	GC	GC	GC	CC	GC	GC	GC	CC	GC	GC	CC	CC	GC	GC	CC	GC	GC	GC	GG	GG	GC	CC	GC	GC	GC	CC	GC	GC
solcap_snp_c2_10568	TT	TA	TA	TA	AA	TT	AA	TA	TA	TA	AA	AA	TA	TA	TA	TA	TA	TA	TA	TA	TA	TA	TA	TA	TA	AA	TA	TA	TT	TA	AA	AA	AA	TA	TA	AA	TA	TA	TA	AA	AA	TA	AA	TA	TA	TA	AA	AA	TA
solcap_snp_c2_10612	CC	AC	AC	AC	AC	AC	AC	AC	AC	CC	CC	AC	AC	CC	AC	--	AC	AC	AC	AC	AC	AC	AC	AC	CC	AC	AC	AC	CC	AC	AC	AC	CC	AC	AC	CC	AC	AC	CC	AC	AC	AC	CC	AC	CC	AC	CC	AC	AC
solcap_snp_c2_10614	AA	AA	AA	AA	AC	AA	AA	AA	AC	--	AA	AA	AC	AA	AC	AC	AA	AC	AA	AA	AA	AA	AA	AA	AC	AA	AA	AC	AA	AA	AA	AA	AA	AA	AA	AA	AA	AA	AC	AA	AA	AA	AA	AC	AA	AA	AA	AC	AA
solcap_snp_c2_10615	TT	TC	TC	TC	CC	TC	CC	TC	TC	TC	--	CC	CC	CC	TC	CC	TC	TC	TC	CC	TC	TC	TC	TC	TC	CC	TC	TC	TC	TC	CC	CC	CC	TC	TC	CC	TC	TC	CC	CC	CC	TC	CC	CC	CC	CC	CC	CC	TC
solcap_snp_c2_10616	GG	GG	GG	GG	AG	GG	AG	GG	AG	AG	GG	GG	AG	GG	AG	AG	GG	AG	GG	GG	GG	GG	GG	GG	AG	GG	GG	AG	GG	GG	AG	AG	AG	GG	GG	GG	GG	GG	AG	GG	GG	GG	GG	AG	GG	GG	GG	AG	GG
solcap_snp_c2_10617	TT	TT	TC	--	TC	TT	TT	TC	TC	TT	TT	CC	TC	TT	TC	TC	TC	TC	TC	TC	TC	TC	--	TC	TT	TC	TC	TC	TT	TC	TC	TT	TT	TC	--	TT	TC	TC	TT	TC	TC	TC	TT	TC	TT	CC	TT	TC	TC
solcap_snp_c2_10618	GG	TG	GG	GG	TG	GG	TT	GG	TG	TG	TT	GG	TG	TG	TG	TG	TG	TG	GG	GG	GG	GG	GG	TG	TG	TG	GG	TG	GG	GG	TG	TT	TT	GG	GG	TT	GG	GG	TG	GG	GG	GG	TT	TG	TG	GG	TT	TG	GG
solcap_snp_c2_10656	GG	GG	GG	TG	TG	GG	GG	TG	TG	GG	GG	GG	TG	GG	TG	GG	TG	TG	TG	TG	TG	TG	GG	TG	GG	TG	GG	TG	GG	TG	GG	GG	GG	TG	TG	GG	TG	TG	GG	TG	TG	TG	GG	TG	GG	TG	GG	TG	TG
solcap_snp_c2_10658	CC	GC	GC	GC	GG	CC	GG	GC	GC	GC	GC	CC	GC	GC	GC	GC	GC	GC	GC	GC	GC	GC	CC	GC	GC	GC	GC	GC	CC	GC	GC	GG	GG	GC	GC	CC	GC	GC	GC	GG	GG	GC	GG	GC	GC	GC	GG	GG	GC
solcap_snp_c2_10659	CC	GC	GC	GC	GC	CC	GG	GC	GC	GC	GC	CC	GC	GC	GC	GC	GC	GC	GC	GC	GC	GC	CC	GC	GC	GC	CC	GC	CC	GC	GC	GG	GG	GC	GC	CC	GC	GC	--	GC	GC	GC	CC	GC	GC	GC	GG	GG	GC
solcap_snp_c2_1066	GG	GG	GG	GG	TG	GG	GG	TG	--	TG	GG	GG	TG	TG	TG	--	GG	GG	TG	TG	TG	TG	TG	TG	TG	TG	TG	TG	TG	TG	GG	GG	GG	--	TG	--	TG	TG	TG	GG	TG	GG	GG	TG	TG	TG	GG	GG	TG
solcap_snp_c2_10681	GG	GG	GG	GG	AG	GG	GG	GG	GG	GG	GG	GG	AG	AG	GG	AG	AG	GG	GG	AG	GG	GG	AG	AG	GG	AG	AG	GG	AG	GG	AG	GG	GG	AG	GG	GG	GG	AG	AG	GG	GG	GG	GG	AG	AG	AG	AG	AG	GG
solcap_snp_c2_10682	AA	AA	AA	AA	AA	AA	AA	AA	AA	AA	AA	AA	TA	TA	AA	AA	TA	AA	AA	AA	AA	AA	AA	TA	AA	TA	AA	AA	AA	AA	AA	AA	AA	AA	AA	AA	AA	AA	AA	AA	AA	AA	AA	AA	TA	AA	AA	TA	AA
solcap_snp_c2_10683	GG	GG	GG	GG	AG	GG	GG	GG	AG	AG	AG	GG	AG	GG	AG	AG	GG	AG	GG	GG	GG	GG	GG	GG	AG	GG	GG	AG	GG	GG	GG	GG	GG	GG	GG	GG	GG	GG	AG	GG	GG	GG	--	AG	GG	GG	GG	AG	GG
solcap_snp_c2_10685	TT	TC	TC	TT	TC	TT	CC	TT	TC	--	CC	TT	TC	TC	TC	CC	TC	TC	TT	TC	TT	TT	--	TC	TC	TC	TC	TC	--	TT	CC	CC	CC	TC	TT	--	TT	TC	TC	TT	TT	TT	CC	TC	TC	TC	CC	TC	TT
solcap_snp_c2_10687	AA	AA	AA	AA	AG	AA	AA	AA	AG	AG	AA	AA	AG	AA	AG	AG	AA	AG	AA	AA	AA	AA	AA	AA	AG	AA	AA	AG	AA	AA	AA	AA	AA	AA	AA	AA	AA	AA	AG	AA	AA	AA	GG	AG	AA	AA	AA	AG	AA
solcap_snp_c2_10688	GG	GG	GG	GG	AG	GG	GG	GG	AG	AG	GG	GG	GG	GG	AG	AG	GG	AG	GG	GG	GG	GG	GG	GG	AG	GG	GG	AG	GG	GG	GG	GG	GG	GG	GG	GG	GG	GG	AG	GG	GG	GG	GG	AG	GG	GG	GG	GG	GG
solcap_snp_c2_10689	AA	AA	AA	AA	AA	AA	AA	AA	AA	AA	AA	AA	AC	AC	AA	AA	AC	AA	AA	AA	AA	AA	AA	AC	AA	AC	AA	AA	AA	AA	AA	AA	AA	AA	AA	AA	AA	AA	AA	AA	AA	AA	AA	AA	AC	AA	AA	AC	AA
solcap_snp_c2_10690	AA	AA	AA	AA	AA	AA	AA	AA	AA	AA	AA	AA	AG	AG	AA	AA	AG	AG	AA	AA	AA	AA	AA	AG	AA	AG	AA	AA	AA	AA	AA	AA	AA	AA	AA	AA	AA	AA	AA	AA	AA	AA	AA	AA	AG	AA	AA	AG	AA
solcap_snp_c2_10691	CC	CC	CC	CC	CC	CC	CC	CC	CC	CC	CC	CC	TC	TC	CC	CC	TC	CC	CC	CC	CC	CC	CC	--	CC	TC	CC	CC	CC	CC	CC	CC	CC	CC	CC	CC	CC	CC	CC	CC	CC	CC	CC	CC	TC	CC	CC	TC	CC
solcap_snp_c2_10692	CC	CC	CC	CC	TC	CC	CC	CC	TC	TC	CC	CC	CC	CC	TC	TC	CC	TC	CC	CC	CC	CC	CC	CC	TC	CC	CC	TC	CC	CC	CC	CC	CC	CC	CC	TT	CC	CC	TC	CC	CC	CC	CC	TC	CC	CC	CC	CC	CC
solcap_snp_c2_10693	GG	AG	GG	GG	AG	GG	AA	GG	AG	AG	AA	GG	AG	AG	AG	AA	AG	AG	GG	AG	GG	GG	AG	AG	AG	AG	AG	AG	AG	GG	AA	AA	AA	AG	GG	AA	GG	AG	AG	GG	GG	GG	AA	AG	AG	AG	AA	AG	GG
solcap_snp_c2_10694	CC	GC	CC	CC	GC	CC	GG	CC	CC	CC	--	CC	GC	GC	CC	--	GC	CC	CC	CC	CC	CC	CC	--	CC	GC	CC	CC	CC	CC	GG	GG	GG	CC	CC	--	CC	CC	CC	CC	CC	CC	--	CC	GC	CC	GG	GC	CC
solcap_snp_c2_1077	TT	CC	TC	TC	TC	TC	CC	TC	--	TT	CC	CC	TT	TC	TC	TC	TT	TC	TC	TC	TC	TC	TC	TC	TC	TC	TT	TC	TC	TC	CC	TC	CC	TT	TC	CC	TC	TC	TC	TT	TT	CC	CC	TC	TC	TT	CC	TC	TT
solcap_snp_c2_10771	AA	AA	TA	--	TA	TT	--	TA	TA	--	TT	TT	TA	TA	--	AA	TA	TA	TA	TA	TA	TA	AA	TA	AA	TA	AA	TA	AA	TA	AA	AA	--	TA	--	AA	--	--	AA	TA	TA	TA	--	TA	AA	TA	--	TA	TA
solcap_snp_c2_10797	AA	AG	GG	AG	GG	GG	GG	AG	AG	AG	GG	GG	GG	GG	AG	AG	AG	AG	AG	GG	AG	AG	AG	AG	AG	GG	AG	AG	AG	AG	GG	GG	GG	AG	AG	GG	AG	GG	GG	GG	GG	AG	GG	GG	GG	GG	GG	GG	AG
solcap_snp_c2_10798	GG	AG	GG	AG	AG	AA	AA	AG	AG	AG	AG	AA	AG	AG	AG	GG	AG	AG	AG	AG	AG	AG	GG	AG	GG	AG	GG	AG	GG	AG	AG	AG	AA	AG	AG	GG	AG	AG	GG	AG	AG	AG	GG	AG	AG	AG	AA	AG	AG
solcap_snp_c2_10799	AA	AA	AA	AA	AA	AA	AA	AA	AA	AA	AA	AA	AA	AC	AA	AA	AA	AA	AA	AC	AC	AC	AA	AC	AA	AC	AC	AA	AA	AC	AA	AA	AA	AA	AA	AA	AA	AA	AC	AC	AC	AA	AA	AA	AC	AA	AA	AA	AA
solcap_snp_c2_10800	TT	TT	TT	TT	TT	TT	TT	TT	TT	TT	TT	TT	TG	TG	TT	TG	TT	TT	TT	--	TG	TG	TG	TG	TT	TG	TG	TT	--	TG	TG	TG	TT	TT	TT	TT	TT	TG	--	TG	TG	TT	TT	TG	TG	TG	TT	TT	TT
solcap_snp_c2_10801	--	TT	--	TT	TC	TT	TT	TT	TC	TC	TT	--	TT	TT	TC	TC	TT	TC	TT	TT	TT	TT	TT	TT	CC	TT	TT	TC	TT	TT	TT	TT	TT	TT	TT	TT	TT	TT	TC	TT	TT	TT	TT	TC	TT	TT	TT	TT	TT
solcap_snp_c2_10802	GG	AG	GG	AG	AA	AG	AA	AG	AG	AG	AA	GG	AA	AA	AG	AG	AG	AG	AG	AA	AG	AG	AG	AG	AG	AA	AG	AG	AG	AG	AA	AA	AA	AG	AG	AA	AG	AA	AA	AA	AA	AG	AA	AA	AA	AA	AA	AA	AG
solcap_snp_c2_10819	AA	AG	GG	AG	GG	GG	GG	AG	AG	AG	GG	GG	GG	GG	AG	AG	AG	AG	AG	GG	AG	AG	AG	AG	AG	GG	AG	AG	AG	AG	GG	GG	GG	AG	AG	GG	AG	GG	GG	GG	GG	AG	GG	GG	GG	GG	GG	GG	AG
solcap_snp_c2_10820	TT	TT	TT	TC	TT	TT	TT	TC	TC	TC	TT	TT	TC	TC	TC	TT	TC	TC	TC	TC	TC	TC	TT	TC	TT	TC	TT	TC	TT	TC	TT	TT	TT	TC	TC	TT	TC	--	TT	TC	TC	TC	TT	TC	TT	TC	TT	TC	TC
solcap_snp_c2_10840	GG	GG	GG	GG	--	GG	--	GG	GG	GG	GG	GG	GG	GG	GG	GG	GG	GG	GG	GG	GG	GG	GG	GG	GG	GG	GG	GG	GG	GG	GG	GG	--	GG	GG	CC	GG	GG	GG	GG	GG	GG	--	GG	GG	GG	--	GG	GG
solcap_snp_c2_10841	CC	CC	--	CC	--	CC	--	CC	CC	CC	CC	CC	CC	CC	CC	CC	CC	CC	CC	CC	CC	CC	CC	CC	CC	CC	CC	CC	CC	CC	CC	CC	--	CC	CC	--	CC	CC	CC	CC	CC	CC	--	CC	CC	CC	--	CC	CC
solcap_snp_c2_10896	GG	AG	GG	AG	AG	GG	AG	GG	AG	AG	GG	GG	GG	AG	AG	AG	AG	GG	AG	GG	AG	AG	GG	AG	AG	GG	AG	AG	AG	AG	AG	AG	GG	AG	GG	GG	AG	GG	AG	AG	AG	GG	GG	GG	AG	AG	GG	AG	AG
solcap_snp_c2_10906	CC	CC	CC	CC	CC	CC	CC	CC	CC	TC	CC	CC	CC	TC	CC	TC	TC	CC	TC	CC	TC	TC	CC	TC	TC	CC	TC	CC	TC	TC	CC	CC	CC	TC	CC	CC	CC	CC	TC	TC	TC	CC	CC	CC	TC	CC	CC	TC	TC
solcap_snp_c2_1092	AA	GG	AG	AG	AG	GG	GG	AG	AG	AG	AG	GG	AA	--	AG	AG	AA	AG	AG	AG	AG	AG	AG	AG	AG	AG	AA	AG	AG	AG	GG	AG	GG	AG	AG	AA	AA	AG	AG	AA	AA	GG	GG	AG	AG	AA	GG	AG	AA
solcap_snp_c2_1093	TT	TT	TT	TC	TT	TT	TT	TC	TT	TC	TT	TC	TC	TC	TT	TC	--	TT	TC	TT	TT	TC	TC	TT	TC	TC	TC	TC	TC	TC	TT	TT	TT	TC	TC	TT	TC	TC	TC	--	TC	TT	TT	TT	TC	--	TT	TC	TC
solcap_snp_c2_1094	--	TT	TT	TT	TT	TT	TT	TT	TT	TT	TT	TT	TT	TT	TT	TT	TT	TT	TT	TT	TT	TT	TT	TT	TT	TT	TT	TT	TT	TT	TT	TT	TT	TT	TT	TT	TT	TT	TT	TT	TT	TT	TT	TT	TT	TT	TT	TT	TT
solcap_snp_c2_1095	AA	AA	AA	AG	AA	AA	AA	--	AA	AG	AA	AA	AG	--	AA	AG	AG	AA	AG	AA	AA	AG	AG	AA	--	--	AG	AG	--	AG	AA	AA	AA	AG	AG	AA	AG	--	AG	AG	AG	AA	AA	AA	AG	AG	AA	AG	AG
solcap_snp_c2_10956	CC	CC	GC	GC	CC	CC	GC	GC	GC	CC	CC	GC	GG	GC	GC	--	GC	GG	GC	GG	GC	GC	GC	CC	GC	GC	GC	GC	CC	GC	CC	CC	CC	GC	GC	CC	GC	GC	GC	GC	GC	GC	CC	GC	GC	GC	CC	GC	CC
solcap_snp_c2_10957	GG	GG	AG	AG	GG	--	--	AG	--	GG	GG	GG	AA	--	GG	GG	GG	AA	GG	AA	--	AG	--	GG	GG	GG	GG	--	GG	GG	GG	GG	GG	GG	AG	GG	GG	AG	AG	GG	GG	GG	GG	AG	GG	GG	GG	GG	GG
solcap_snp_c2_10958	AA	AA	AA	AC	AA	AA	AA	AC	AC	AA	AA	AA	CC	AC	AC	AC	AC	--	AC	AC	AC	AC	AC	AA	AC	AA	AC	AA	AA	AC	AA	AA	AA	AC	AC	AA	AC	AC	AC	AC	AC	AA	AA	AA	AC	AC	AA	AA	AA
solcap_snp_c2_1096	TT	--	TT	TC	TC	TC	CC	TC	TC	TC	TC	TC	TT	TT	TC	TC	TT	TT	--	TC	TC	TC	TC	TC	TC	TC	TT	TC	TC	TC	--	TC	--	TC	--	TT	TT	TC	TC	TT	TT	--	--	TC	TC	TT	--	TC	TT
solcap_snp_c2_10960	TT	TT	TA	TT	TT	TT	TA	--	--	TT	TT	--	TT	TT	TT	TT	TT	--	TT	TA	--	TT	--	TT	TT	--	TT	TA	TT	TT	TT	TT	TT	TT	TA	TT	TT	TA	TT	TT	TT	TA	TT	TA	TT	TT	TT	--	TT
solcap_snp_c2_10961	AA	AC	AA	AA	AC	AC	AC	AC	AC	AC	AA	AA	AA	AC	AA	AC	AC	AA	AC	AA	AC	AC	AC	AC	AC	AC	AC	AC	AC	AC	AA	AA	AA	AC	AC	AA	AC	AC	AC	AC	AC	AC	AA	AC	AC	AC	AA	AC	AC
solcap_snp_c2_10962	TT	TC	TT	TC	TC	TC	TC	--	TC	TC	TC	TT	TT	TC	TC	TC	TC	TT	TC	TT	TC	TC	TC	TC	TC	TC	TC	TC	TC	TC	TC	TC	TT	TC	TC	--	TC	--	TC	TC	TC	TC	TT	TC	TC	TC	TT	TC	TC
solcap_snp_c2_10963	GG	GG	GG	TG	GG	GG	GG	GG	GG	GG	GG	GG	GG	GG	--	GG	GG	GG	--	GG	GG	--	--	GG	GG	GG	GG	GG	GG	GG	GG	GG	GG	--	GG	GG	GG	GG	GG	GG	GG	GG	GG	--	GG	GG	GG	GG	TG
solcap_snp_c2_10964	GG	CC	GG	GG	CG	CG	CC	CG	CG	GG	CC	CC	GG	GG	GG	GG	CG	GG	CG	GG	GG	GG	CG	CG	GG	CG	GG	CG	CG	CG	CC	CC	CC	GG	CG	GG	CG	CG	CG	CG	CG	CC	CC	CG	CG	CG	GG	CG	CG
solcap_snp_c2_10966	GG	TT	TG	TT	TG	TT	TT	TT	TG	TG	TT	TT	TT	TT	TG	TG	TG	TT	TT	TT	TG	TT	TT	TT	TT	TT	TG	TG	TG	TG	TT	TT	TT	TT	TT	TT	TG	TT	TG	TT	TT	TT	TT	TT	TT	TG	TT	TT	TG
solcap_snp_c2_1097	AA	AG	AA	AG	AA	AA	GG	AG	AG	AG	AA	AG	AA	AA	AG	AG	AA	AA	AG	AG	AG	AG	AG	AG	AG	AG	AA	AG	AG	AG	GG	AG	GG	AG	AG	AA	AA	AG	AG	AA	AA	--	AA	AG	AG	AA	AA	AG	AA
solcap_snp_c2_1098	TT	TG	TT	TG	TT	TT	TT	TT	TT	TG	TT	TT	TT	TT	TT	TG	TT	TT	TT	TT	TG	TG	TT	TT	TG	TT	TT	TT	TG	TT	TG	TT	TT	TG	TT	TT	TT	TG	TT	TT	TT	TT	TT	TT	TG	TT	TT	TT	TT
solcap_snp_c2_11005	GG	GG	GG	AG	GG	GG	GG	GG	GG	GG	GG	GG	GG	GG	AG	AG	GG	GG	AG	GG	GG	AG	AG	GG	GG	GG	GG	GG	GG	GG	GG	AG	GG	AG	GG	GG	GG	GG	GG	GG	GG	GG	GG	AG	GG	GG	GG	GG	AG
solcap_snp_c2_11006	--	TT	--	TT	TT	TT	TT	TT	TT	TT	TT	TT	TT	TT	TT	TT	TT	TT	TT	TT	TT	TT	TT	TT	TT	TT	TT	TT	TT	TT	TT	TT	TT	TT	TT	--	TT	TT	TT	TT	TT	TT	TT	TT	TT	TT	TT	TT	TT
solcap_snp_c2_1101	CC	TT	TT	TT	TC	TT	TT	TC	TC	TC	TT	TT	TC	TC	--	TC	TC	TC	TC	TC	TC	TC	TC	TC	TC	TC	TC	TC	TC	TC	TT	TT	TT	TC	TT	TT	TC	TC	TC	TT	--	TT	TT	--	TC	TC	TT	TT	TC
solcap_snp_c2_11018	GG	GG	AG	GG	GG	AG	AG	--	AG	GG	GG	--	GG	GG	GG	GG	GG	--	GG	AG	AG	GG	AG	GG	GG	AG	GG	AG	GG	GG	GG	GG	--	GG	AG	GG	GG	AG	GG	GG	GG	AG	GG	AG	GG	GG	AG	AG	GG
solcap_snp_c2_1103	TT	TC	TT	TC	TC	TT	CC	TT	TT	TC	TC	TC	TT	TT	TT	TC	TT	TT	TT	TT	TC	TC	TT	TT	TC	TT	TT	TT	TC	TT	CC	TC	CC	TC	TT	TT	TT	TC	TT	TT	TT	TC	CC	TT	TC	TT	CC	TT	TT
solcap_snp_c2_1104	GG	GG	GG	GG	GG	GG	--	CG	CG	GG	CC	GG	GG	GG	CG	GG	GG	GG	CG	CG	GG	CG	CG	CG	GG	CG	GG	CG	GG	CG	--	GG	CC	GG	CG	GG	GG	GG	CG	GG	GG	CC	--	CG	GG	GG	CC	CG	GG
solcap_snp_c2_1109	CC	CC	CC	AC	CC	CC	CC	AC	CC	--	CC	CC	AC	--	CC	AC	--	CC	AC	CC	CC	--	AC	CC	AC	--	AC	AC	--	--	CC	CC	CC	AC	--	CC	AC	--	--	AA	--	CC	CC	CC	AC	AC	CC	AC	AC
solcap_snp_c2_11101	CC	AC	AC	AC	AC	AA	AA	--	AC	AC	AA	AA	AC	--	AA	AC	AC	AC	--	AC	--	AC	CC	AC	AC	AC	--	CC	AC	AC	AA	AA	AA	AC	--	AA	AC	--	AC	AC	AC	AA	AA	AC	AC	AA	AA	AC	AC
solcap_snp_c2_11104	CC	GG	GG	GC	GG	GG	GG	GG	GG	GC	GG	GG	GG	GG	GG	GG	GC	GC	GG	GG	GC	GG	GG	GG	GG	GG	GC	GG	GG	GG	GG	GG	GG	GG	GG	GG	GG	GC	GC	GG	GG	GG	GG	GG	GG	GG	GG	GG	GG
solcap_snp_c2_11107	AA	AA	AA	AT	AA	AA	AA	AA	AA	AT	AA	AA	AA	AA	AA	AA	AT	AT	AT	AT	AT	AA	AA	AA	AA	AA	AT	AT	AA	AA	AA	AA	AA	AA	AA	AA	AA	AT	AT	AA	AA	AA	AA	AA	AA	AA	AA	AA	AT
solcap_snp_c2_1113	TT	CC	TC	TC	TT	TT	CC	TT	TC	TC	TC	TC	TT	TC	TT	TC	TT	TC	TT	TT	TC	TC	TT	TT	TC	TC	TT	TT	TC	TT	CC	TC	CC	TC	TT	TT	TT	TC	TT	TT	TT	TC	TT	TT	TC	TT	--	TT	TT
solcap_snp_c2_11211	TT	TC	TT	TT	TT	TT	TC	TT	TT	TT	TT	TC	TC	TC	TT	TT	TT	TT	TT	TT	TT	TT	TT	TT	TT	TT	TC	TT	TT	TC	TC	TC	--	TT	TT	TT	TC	TT	TC	TC	TC	TC	TT	TT	TT	TT	TT	TC	TT
solcap_snp_c2_11224	GG	TT	GG	TG	TG	TG	TG	TG	TG	TG	TT	TG	TG	TG	TG	GG	--	GG	GG	TG	TG	GG	TG	TG	TG	TG	--	TG	TG	TG	TG	TG	TT	TG	TG	TT	TG	TG	TG	TG	TG	TG	TT	TG	TG	TG	TT	TG	TG
solcap_snp_c2_11253	GG	GG	GG	GG	GG	AG	GG	GG	GG	AG	GG	AG	AG	GG	GG	GG	GG	AG	GG	GG	GG	GG	GG	GG	GG	GG	GG	AG	GG	GG	AG	GG	GG	AG	GG	--	GG	GG	GG	GG	GG	GG	GG	GG	AG	GG	GG	AG	AG
solcap_snp_c2_11260	GG	AA	GG	GG	AG	AG	AG	AG	AG	GG	AA	AG	GG	AG	AG	--	AG	GG	GG	AG	AG	AG	AG	AG	AG	AG	AG	AG	AG	AG	AG	AA	AA	AG	AG	--	AG	AG	AG	AG	AG	AG	AA	AG	AG	AG	AA	AG	AG
solcap_snp_c2_11269	AA	GG	AA	AA	AG	AG	AG	AG	AG	AA	GG	--	AA	AG	AG	AG	AG	AA	AA	AG	--	AG	--	AG	AG	AG	AG	AG	AG	AG	AG	GG	GG	AG	AG	GG	AG	AG	AG	AG	AG	AG	GG	AG	AG	AG	GG	AG	AG
solcap_snp_c2_11271	AA	AA	AA	AA	AA	AA	AG	AA	AA	AA	AA	AA	AA	AG	AG	AA	AA	AA	AG	AG	AA	AG	AA	AA	AA	AG	AA	AA	AG	AG	AA	AA	AA	AA	AG	AA	AA	AG	AG	AG	AG	AA	AA	AG	AG	AG	AA	AA	AA
solcap_snp_c2_11272	GG	AA	GG	GG	AG	AG	AG	AG	AG	GG	--	AG	GG	AG	AG	AG	AG	GG	GG	AG	AG	AG	AG	AG	AG	AG	AG	AG	AG	--	AG	--	--	AG	AG	AG	AG	AG	AG	AG	AG	AG	--	AG	AG	AG	--	AG	AG
solcap_snp_c2_11286	GG	GG	GG	AG	GG	GG	GG	GG	GG	AG	GG	GG	GG	AG	AG	GG	GG	GG	GG	GG	AG	GG	GG	GG	AG	GG	AG	GG	AG	AG	GG	GG	GG	AG	GG	GG	GG	GG	AG	AG	GG	AG	GG	GG	GG	AG	GG	GG	GG
solcap_snp_c2_11287	AA	AA	AG	AA	AG	AA	AA	AG	AG	AG	AA	AA	AG	AA	AG	AG	AG	AG	AA	AG	AG	AG	AG	AG	AG	AG	AG	AG	AG	AG	AA	AA	--	AG	AG	AA	AG	AG	AG	AG	AG	AG	AA	AG	AG	AG	AA	AG	AG
solcap_snp_c2_11289	CC	--	TC	CC	TC	TC	CC	TT	TC	TC	CC	CC	TC	CC	TC	TT	TT	TC	CC	TC	TC	TC	TC	TC	TC	TT	TC	TC	TC	TC	TC	CC	CC	--	TC	CC	TC	TC	--	TC	--	TC	CC	TT	TT	TC	CC	TC	TC
solcap_snp_c2_11293	GG	GG	GG	AG	GG	GG	GG	GG	GG	AG	GG	GG	GG	AG	AG	GG	GG	GG	GG	GG	AG	GG	GG	GG	AG	GG	AG	GG	AG	AG	GG	GG	GG	AG	GG	GG	GG	GG	AG	AG	GG	AG	GG	GG	GG	AG	GG	GG	GG
solcap_snp_c2_11294	GG	TG	GG	GG	TG	GG	GG	TG	GG	TG	GG	GG	GG	TG	GG	TG	TG	TG	TG	GG	GG	GG	GG	GG	GG	TG	GG	GG	TG	TG	GG	GG	GG	GG	TG	TT	TG	GG	GG	TG	TG	GG	GG	TG	TG	TG	GG	GG	GG
solcap_snp_c2_11303	CC	AA	CC	CC	--	AC	CC	AC	CC	AC	CC	CC	CC	AC	CC	AC	AC	AC	AC	CC	CC	CC	CC	CC	CC	AC	CC	CC	AC	AC	AA	AC	CC	CC	AC	CC	AC	CC	CC	AC	AC	AC	AA	AC	AC	AC	CC	CC	CC
solcap_snp_c2_11309	AA	AT	AA	AA	AT	AA	AT	AT	AA	AT	AT	AT	AA	AT	AA	AT	AT	AT	AT	AA	AA	AA	AA	AA	AA	AT	AA	AA	AT	AT	AT	AT	TT	AA	AT	AA	AT	AA	AA	AT	AT	AT	AA	AT	AT	AT	AA	AA	AA
solcap_snp_c2_11310	CC	CC	TC	CC	TC	CC	CC	TC	TC	TC	CC	CC	TC	CC	TC	TC	TC	TC	CC	TC	TC	TC	TC	TC	TC	TC	TC	TC	TC	TC	CC	CC	CC	CC	TC	CC	TC	TC	TC	TC	TC	TC	CC	TC	TC	TC	CC	TC	TC
solcap_snp_c2_11312	CC	GC	CC	CC	GC	CC	CC	GC	CC	GC	CC	CC	CC	GC	CC	GC	GC	GC	GC	CC	CC	CC	CC	CC	CC	GC	CC	CC	GC	GC	CC	CC	CC	CC	GC	CC	GC	CC	CC	GC	GC	CC	CC	GC	GC	GC	CC	CC	CC
solcap_snp_c2_11313	GG	AG	AG	GG	AG	GG	GG	AA	AG	AG	GG	GG	AG	AG	AG	AA	AA	AG	AG	AG	AG	AG	AG	AG	AG	AG	AG	AG	AG	AG	GG	GG	GG	GG	AG	GG	AG	AG	AG	AG	AA	AG	GG	AA	AG	AG	GG	AG	AG
solcap_snp_c2_11314	TT	TT	TC	TT	TC	TT	TT	TC	TC	TC	TT	TT	TC	TT	--	TC	TC	TC	TT	TC	TC	TC	TC	TC	TC	TC	TC	TC	TC	TC	TT	TT	TT	TT	TC	TT	TC	TC	TC	TC	TC	TC	TT	TC	TC	TC	TT	TC	TC
solcap_snp_c2_11315	GG	AG	GG	GG	AG	GG	GG	AG	GG	AG	GG	GG	GG	AG	GG	AG	AG	AG	AG	GG	GG	GG	GG	GG	GG	AG	GG	GG	AG	AG	GG	GG	GG	GG	AG	AG	AG	GG	GG	AG	AG	GG	GG	AG	AG	AG	GG	GG	GG
solcap_snp_c2_11316	AA	AA	AG	AA	AG	AA	AA	AG	AG	AG	AA	AA	AG	AA	--	AG	AG	AG	AA	AG	AG	AG	AG	AG	AG	AG	AG	AG	AG	AG	AA	AA	AA	AA	AG	AA	AG	AG	AG	AG	AG	AG	AA	AG	AG	AG	AA	AG	AG
solcap_snp_c2_11318	GG	GG	AG	GG	AG	GG	GG	AA	AG	AG	GG	GG	AG	GG	AG	AA	AA	AG	GG	AG	--	--	--	AG	--	AG	AG	AG	AG	AG	GG	GG	GG	GG	AG	GG	AG	AG	AG	AG	--	AG	GG	AA	--	AG	GG	AG	AG
solcap_snp_c2_11319	GG	GG	AG	GG	AG	GG	GG	AA	--	AG	GG	GG	AG	GG	--	AA	AA	AG	GG	AG	AG	--	AG	AG	AG	AG	AG	AG	AG	AG	GG	GG	--	GG	AG	GG	AG	AG	AG	AG	AA	AG	GG	AA	AA	AG	GG	AG	AG
solcap_snp_c2_11330	AA	AA	AG	AA	AG	AA	AA	--	--	AG	AA	AA	AG	AA	--	--	--	AG	AA	AG	AG	AG	AG	AG	AG	AG	AG	AG	AG	AG	AA	AA	AA	AG	AG	AA	AG	AG	AG	AG	AG	AG	AA	AG	AG	AG	AA	AG	AG
solcap_snp_c2_11332	GG	--	GG	GG	AG	GG	AG	AG	GG	AG	GG	AG	GG	AG	GG	--	AG	AG	AG	GG	GG	GG	GG	GG	GG	--	GG	GG	AG	AG	AG	AG	AA	GG	AG	GG	AG	GG	GG	AG	AG	--	GG	AG	AG	AG	GG	GG	GG
solcap_snp_c2_11334	TT	TT	TC	TT	TC	TT	TT	--	--	TC	TT	TT	TT	TT	--	--	--	TT	TT	TC	TC	TC	TC	TC	TC	TC	TC	TC	TC	TC	TT	TT	TT	TT	TC	TT	TC	TC	TC	TC	TC	TC	TT	--	TC	TC	TT	TC	TC
solcap_snp_c2_11362	CC	--	CC	--	TC	TC	TC	CC	TC	CC	TC	TC	TC	CC	CC	--	TC	CC	TC	CC	TC	TC	CC	CC	CC	TC	TC	TC	--	TC	--	TC	CC	TC	TC	--	TC	CC	TC	TC	TC	CC	CC	CC	TC	TC	CC	TC	TC
solcap_snp_c2_11364	AA	AA	AA	AA	AA	AA	AG	AG	AA	AG	AA	AA	AA	AA	AG	AG	AA	AA	AA	AG	AA	AG	AG	AA	AG	AG	--	AA	AA	AG	AA	AA	AA	AA	AG	AA	AA	AG	AG	AG	AA	GG	AA	AG	AA	AA	AA	AA	AA
solcap_snp_c2_11366	GG	GG	GG	GG	GG	GG	AG	AG	GG	AG	GG	GG	GG	GG	AG	AG	GG	GG	GG	AG	GG	AG	AG	GG	AG	AG	AG	GG	GG	AG	GG	GG	GG	GG	AG	GG	GG	AG	AG	AG	GG	AA	GG	AG	GG	GG	GG	GG	GG
solcap_snp_c2_11377	GG	AG	AG	GG	GG	GG	--	GG	AG	GG	GG	AA	GG	AG	GG	GG	AG	AG	--	AG	AG	AG	GG	AG	AG	GG	--	GG	GG	AG	GG	GG	GG	--	AG	GG	AG	AG	GG	GG	AG	GG	--	AG	GG	GG	--	GG	AG
solcap_snp_c2_11386	AA	AG	AA	AG	AG	AG	GG	AG	AG	AG	AG	AG	AG	AG	AA	AG	AG	AG	AG	--	AG	AG	AG	AG	AG	AG	AG	AG	--	AG	AG	AG	GG	AG	AG	GG	AG	AG	AG	AG	AG	AG	GG	AG	AG	--	GG	AG	AG
solcap_snp_c2_11400	GG	AG	GG	AG	AG	AG	AA	AG	--	AG	AA	AG	AG	AG	GG	AG	AG	AG	AG	AG	AG	--	AG	--	--	AG	AG	--	AG	AG	AG	AG	AA	--	AG	AA	--	AG	--	--	AG	AG	AA	AG	AG	AG	AA	--	AG
solcap_snp_c2_11404	TT	TT	TT	TT	TT	TT	TT	TC	TC	TC	TT	TT	TT	TC	TT	TC	TC	TT	TC	TC	TT	TT	TC	TC	TC	TC	TC	TC	TC	TT	TT	TT	TT	TT	TC	TT	TT	TC	TC	TC	TC	TT	TT	TC	TC	TC	TT	TC	TC
solcap_snp_c2_11425	CC	CC	CC	CC	TC	CC	TC	CC	CC	CC	CC	CC	CC	CC	TC	CC	CC	CC	CC	CC	CC	TC	CC	CC	CC	CC	CC	CC	CC	TC	CC	CC	CC	TC	CC	CC	TC	CC	CC	CC	CC	CC	CC	CC	CC	CC	CC	CC	TC
solcap_snp_c2_11432	CC	CC	TC	TC	CC	CC	CC	TC	TC	TC	CC	CC	CC	TC	CC	TC	TC	TC	TC	TC	TC	CC	TC	TC	TC	TC	TC	CC	CC	TC	CC	CC	CC	TC	TC	CC	TC	CC	TC	TC	TC	TC	CC	TC	TC	TC	CC	CC	TC
solcap_snp_c2_11479	AA	AG	AG	AG	AG	AA	AA	AG	AG	AG	GG	AA	--	AG	AG	--	AG	AG	AG	AG	AG	AG	AG	AG	AG	AG	AA	AG	--	AG	AA	AA	AA	AG	AG	GG	AG	AG	AG	AG	AG	AG	AA	AG	AG	AG	AA	AG	AG
solcap_snp_c2_11487	AA	AC	AC	AC	AC	AC	CC	AC	AC	AC	AA	--	AC	AC	AA	AC	AC	AC	AC	AC	AC	AA	AC	AC	--	AC	AC	AA	AC	--	AC	AC	CC	AC	AC	CC	AC	AA	AC	AC	AC	AC	CC	AC	AC	AC	CC	AA	AC
solcap_snp_c2_11488	CC	CC	CC	TC	TC	CC	CC	CC	CC	TC	CC	CC	CC	TC	CC	TC	TC	TC	TC	TC	TC	TC	CC	TC	TC	CC	CC	CC	TC	TC	CC	CC	CC	CC	TC	CC	TC	TC	TC	TC	TC	CC	CC	TC	TC	CC	CC	CC	TC
solcap_snp_c2_11489	CC	CC	GC	GC	CC	CC	CC	GC	GC	GC	CC	CC	GC	GC	CC	GC	GC	GC	GC	GC	GC	CC	GC	GC	CC	GC	GC	CC	CC	GC	CC	CC	CC	GC	GC	CC	GC	CC	GC	GC	GC	CC	CC	GC	GC	GC	CC	CC	GC
solcap_snp_c2_11490	AA	AA	AG	AG	AA	AA	AA	AG	AG	AG	AA	AA	AG	AG	AA	AG	AG	AG	AG	AG	AG	AA	AG	AG	AA	AG	AG	AA	AA	AG	AA	AA	AA	AG	AG	AA	AG	AA	AG	AG	AG	AA	AA	AG	AG	AG	AA	AA	AG
solcap_snp_c2_11491	GG	GG	GG	GG	GG	GG	GG	GG	GG	GG	GG	GG	GG	GG	GG	GG	GG	AG	--	GG	GG	AG	GG	GG	GG	GG	GG	GG	GG	GG	GG	GG	GG	AG	GG	--	GG	AG	GG	GG	GG	GG	--	GG	GG	GG	GG	GG	AG
solcap_snp_c2_11516	CC	CC	CC	CC	CC	CC	CC	CC	CC	CC	CC	CC	CC	CC	TC	CC	CC	CC	CC	CC	CC	TC	CC	CC	CC	CC	CC	CC	CC	TC	CC	CC	CC	TC	CC	TT	TC	CC	CC	CC	CC	CC	CC	CC	CC	CC	CC	CC	TC
solcap_snp_c2_11534	AA	GG	GG	AG	GG	AG	AG	AG	AG	AG	AG	AG	AG	AG	AA	AG	GG	AG	GG	AG	AG	AG	AG	AG	AG	AG	AG	AA	GG	AG	AG	AG	GG	AG	AG	AA	AG	AG	GG	GG	AG	AG	GG	AG	AG	AG	GG	AA	AG
solcap_snp_c2_11549	CC	AA	AC	AA	AC	AC	AA	AC	AC	AC	AC	--	AC	AC	AC	AA	AA	AC	AA	AA	AA	AC	AC	AC	AC	AC	AC	AC	AA	AC	AC	AC	AA	AC	AC	AA	AC	AC	AA	AA	AC	AC	AA	AC	AC	AA	AA	AC	AC
solcap_snp_c2_1155	TT	CC	TT	TC	TC	TC	CC	TC	TC	TC	TT	TC	TT	TT	TC	TC	TT	TT	TC	TC	TC	TC	TC	TC	TC	TC	TT	TC	TC	TC	CC	TC	CC	TC	TC	TT	TT	TC	TC	TT	TT	CC	CC	TC	TC	TT	CC	TC	TT
solcap_snp_c2_11564	GG	GG	GG	--	--	GG	GG	GG	GG	--	GG	GG	AG	AG	GG	--	AG	--	AG	GG	--	AG	GG	AG	AG	--	GG	GG	--	GG	GG	GG	GG	--	GG	GG	AG	GG	GG	AG	--	GG	GG	AG	AG	--	GG	--	--
solcap_snp_c2_11569	AA	AA	AA	AA	AA	AA	AA	AA	AG	AA	AA	AA	AA	AA	AG	AG	AA	AA	AA	AA	AA	AA	AA	AA	AA	AG	AG	AA	AA	AG	AA	AA	AA	AG	AA	AA	AA	AA	AA	AG	AA	AG	AA	AA	AA	AA	AA	AA	AA
solcap_snp_c2_1157	TT	CC	TT	TC	TC	TC	CC	TC	TC	--	CC	TC	TT	TT	TC	TC	TT	TT	TC	TC	TC	TC	TC	TC	TC	TC	TT	TC	TC	TC	CC	TC	CC	TC	TC	CC	TT	TC	TC	TT	TT	CC	CC	TC	TC	TT	CC	TC	TT
solcap_snp_c2_11570	GG	GG	AG	GG	--	AG	AA	AG	AG	--	AA	AG	--	AG	AA	AG	GG	AG	GG	AG	AG	--	--	--	AG	AG	AG	AG	AG	AG	AA	AA	AA	AG	AG	GG	--	AG	AG	AG	AG	AA	GG	AG	AG	AG	AG	AG	AG
solcap_snp_c2_11571	GG	AG	GG	GG	GG	GG	GG	GG	GG	GG	GG	GG	GG	GG	AG	AG	GG	GG	GG	GG	GG	GG	GG	GG	GG	GG	AG	GG	GG	AG	GG	GG	GG	AG	GG	--	GG	GG	GG	AG	GG	AG	GG	GG	GG	GG	GG	GG	GG
solcap_snp_c2_11584	AA	AA	AA	AA	AA	AA	AA	GG	AG	AG	AA	AA	AA	AG	AG	AG	AG	AG	AA	AA	AG	AA	AG	AG	AA	AA	AG	AG	AG	AG	AA	AA	AA	AG	AG	AA	AG	AG	AA	AA	AG	AA	AA	AG	AA	AA	AA	AG	AG
solcap_snp_c2_11587	AA	GG	AA	AG	GG	AA	AA	AA	AA	AA	AA	AA	AA	AA	AA	AG	AA	AA	AA	AA	AG	AA	AA	AG	AA	AA	AA	AA	AA	AA	AA	AG	AA	AA	AA	AA	AG	AA	AA	AG	AA	AA	GG	AA	AA	AA	GG	AA	AA
solcap_snp_c2_11590	GG	GG	GG	GG	GG	GG	GG	GG	TG	GG	GG	GG	GG	GG	GG	GG	GG	GG	TG	TG	GG	TG	TG	GG	GG	TG	GG	GG	TG	TG	GG	GG	GG	TG	GG	GG	GG	GG	TG	GG	TG	GG	GG	GG	GG	TG	GG	GG	GG
solcap_snp_c2_11604	GG	AA	AG	AA	AA	AA	AA	AG	AG	AG	AA	AA	AG	AG	AG	AG	AG	--	AG	AG	AG	AA	AG	AG	AG	AG	AG	AG	AG	AG	AA	AA	AA	AG	AG	AA	AG	AG	AG	AG	AG	AA	AA	AA	AG	AG	AA	AG	AG
solcap_snp_c2_11605	CC	TC	CC	TC	CC	TC	TC	TC	CC	TC	CC	CC	TC	TC	--	TC	CC	CC	CC	TC	TC	TC	TC	TC	TC	CC	TC	TC	--	TC	TC	TC	CC	--	TC	CC	CC	TC	--	CC	CC	CC	CC	TC	CC	CC	CC	TC	CC
solcap_snp_c2_11679	CC	CC	AC	AC	CC	AC	CC	AC	AC	AC	CC	AC	AC	AC	AC	AC	AC	AC	AC	AC	AC	AC	AC	AC	AC	AC	--	AC	AC	AC	CC	CC	CC	AC	CC	CC	AC	AC	AC	AC	AC	AC	CC	AC	AC	--	CC	AC	AC
solcap_snp_c2_11685	CC	AC	CC	CC	AC	CC	CC	CC	CC	AC	CC	CC	CC	CC	CC	CC	CC	AC	AC	AC	AC	AC	CC	CC	CC	CC	CC	CC	AC	CC	CC	CC	CC	AC	CC	--	AC	CC	CC	AC	AC	CC	CC	AC	AC	AC	AA	AC	CC
solcap_snp_c2_11688	CC	CC	CC	CC	TC	CC	CC	TC	CC	CC	TC	CC	CC	CC	CC	CC	TC	CC	CC	CC	CC	CC	CC	TC	CC	TC	CC	CC	CC	TC	CC	CC	CC	CC	CC	CC	CC	CC	CC	CC	CC	CC	CC	CC	CC	TC	CC	CC	TC
solcap_snp_c2_11695	AA	CC	AC	AC	CC	CC	CC	CC	AC	AC	CC	CC	AC	AC	AC	AC	AC	AC	AC	AC	AC	AC	AC	AC	AC	AC	AC	AC	AC	AC	CC	CC	CC	AC	AC	CC	AC	AC	AC	AC	AC	CC	CC	AC	AC	AC	CC	AC	AC
solcap_snp_c2_11696	TT	TG	TT	TT	GG	TT	TG	TG	TT	TG	TG	TG	TG	TG	TG	TG	TG	TG	TG	TG	--	TG	TG	TG	TG	TG	TG	TG	TG	TG	TG	TG	TG	TG	TG	GG	TG	TT	TG	TG	TG	GG	GG	TG	TG	--	GG	TG	TG
solcap_snp_c2_11707	GG	GG	GG	GG	AG	GG	GG	GG	GG	AG	GG	GG	GG	GG	GG	GG	GG	GG	AG	AG	AG	AG	GG	GG	GG	GG	GG	GG	AG	GG	GG	GG	GG	AG	GG	GG	AG	GG	GG	AG	AG	GG	GG	AG	AG	AG	GG	AG	GG
solcap_snp_c2_11712	GG	AA	AG	AG	AA	AA	AA	AG	AG	AG	AA	AA	AG	AG	AG	AG	AG	AG	AG	AG	AG	AG	AG	AG	AG	AG	AG	AG	AG	AG	AA	AA	AA	AG	AG	AA	AG	AG	AG	AG	AG	AA	AA	AA	AG	AG	AA	AG	AG
solcap_snp_c2_11725	AA	AA	AA	AA	AG	AA	AA	AA	AA	AA	AA	AA	AA	AA	AA	AA	AA	AA	AA	AA	AG	AA	AA	AA	AA	AA	AA	AA	AG	AA	AA	AA	AA	AG	AA	--	AA	AA	AA	AG	AA	AA	AA	AA	AG	AG	AA	AA	AA
solcap_snp_c2_11726	CC	CC	CC	CC	AC	CC	CC	CC	CC	CC	AC	CC	CC	CC	CC	CC	CC	CC	CC	CC	AC	CC	CC	CC	CC	CC	CC	--	AC	CC	CC	CC	CC	AC	CC	CC	CC	--	CC	AC	CC	CC	AC	--	AC	AC	CC	CC	CC
solcap_snp_c2_11727	AA	GG	AG	AG	--	GG	AG	AG	AG	AG	AG	GG	AG	AG	AG	AG	AG	--	AG	AG	--	AG	AG	AG	AG	--	AG	--	AG	AG	GG	GG	AG	AG	AG	--	--	AG	AG	AG	AG	AG	--	GG	AG	AG	--	AG	AG
solcap_snp_c2_11728	GG	AG	GG	GG	AA	AG	AG	AG	AG	--	GG	AG	AG	--	--	AG	AG	AG	AG	AG	AG	AG	AG	--	--	GG	AG	AG	AG	AG	GG	GG	AG	AG	--	GG	GG	GG	AG	AG	GG	AG	AG	AG	--	AG	AG	AG	AG
solcap_snp_c2_11731	AA	AC	AA	--	CC	AC	AC	AC	--	AC	CC	CC	--	AC	--	AC	AC	--	AC	AC	AC	AC	AC	AC	AC	--	--	AC	AC	AC	AC	AC	AC	AC	--	AA	--	AC	AC	AC	--	CC	CC	--	AC	AC	CC	AC	AC
solcap_snp_c2_11732	GG	AG	GG	AG	AG	AG	AG	AG	AG	AG	AG	AA	AG	AG	AG	AG	AG	AG	AG	AG	AG	AG	AG	AG	AG	GG	AG	AG	AG	AG	AG	AG	AG	AG	AG	AA	GG	AG	AG	AG	GG	AA	AA	AG	AG	AG	--	GG	AG
solcap_snp_c2_11733	CC	AC	CC	AC	AA	AC	AC	AC	--	AC	AC	AA	--	AC	--	AC	AC	AC	AC	AC	AC	AC	AC	AC	AC	--	AC	AC	AC	AC	AC	AC	AA	AC	--	AA	--	AC	AC	AC	--	AA	AA	--	AC	AC	AC	--	AC
solcap_snp_c2_11734	GG	GG	--	GG	GG	GG	GG	AG	AG	AG	GG	GG	AG	AG	AG	AG	AG	GG	GG	AG	AG	AG	AG	AG	AG	GG	AG	AG	GG	AG	GG	GG	--	AG	AG	AA	GG	GG	AG	GG	GG	AG	GG	AG	GG	GG	GG	GG	AG
solcap_snp_c2_11735	AG	AG	GG	AG	--	GG	AG	AG	AG	AG	AG	--	AG	AG	AG	AG	AG	AG	AG	AG	AG	AG	AG	AG	AG	AG	AG	AG	AG	AG	AG	AG	--	AG	AG	GG	AG	--	AG	AG	AG	--	AA	AG	AG	AG	--	AG	AG
solcap_snp_c2_11747	CC	TC	CC	TC	TC	TT	TC	TC	TC	TC	CC	CC	TC	TC	TC	TC	TC	CC	TC	TC	TC	TC	TC	TC	TC	CC	TC	TC	TC	TC	TC	TC	CC	TC	TC	CC	CC	TC	TC	TC	CC	TC	CC	TC	TC	TC	CC	CC	TC
solcap_snp_c2_11758	CC	TC	CC	TC	CC	TC	TC	TC	CC	TC	CC	CC	TC	TC	TC	TC	CC	CC	CC	TC	TC	TC	TC	TC	TC	CC	TC	TC	TC	TC	TC	TC	CC	TC	TC	CC	CC	TC	TC	CC	CC	CC	CC	TC	CC	CC	CC	TC	CC
solcap_snp_c2_11766	TT	CC	TC	CC	CC	CC	CC	TC	TC	TC	CC	CC	TC	TC	TC	TC	TC	TC	TC	TC	TC	CC	TC	TC	TC	--	TC	TC	TC	TC	CC	CC	CC	TC	TC	CC	TC	TC	TC	TC	TC	CC	CC	CC	TC	TC	CC	TC	TC
solcap_snp_c2_1181	TT	CC	TT	TC	TT	TC	CC	TT	TT	TT	TT	TC	TT	TT	TT	TT	TT	TT	TT	TT	TC	TC	TT	TT	TC	TT	TT	TT	TC	TT	CC	TC	CC	TC	TT	TT	TT	TC	TT	TT	TT	TC	TT	TT	TC	TT	CC	TT	TT
solcap_snp_c2_11829	CC	TC	CC	TC	CC	TC	TC	TC	TC	--	CC	TC	--	TC	TC	TC	--	CC	CC	TC	TT	--	TT	TC	TT	CC	TC	TC	TC	TC	TC	TC	CC	TC	TC	CC	TC	--	TC	TC	TC	TC	CC	TC	TC	CC	CC	TC	TC
solcap_snp_c2_11923	AA	AA	GG	AG	AG	AA	AA	AA	AA	AG	AA	AA	AG	AG	AG	AA	AA	AG	AG	AG	AA	AA	AA	AA	AG	AA	AG	AA	AG	AA	AA	AA	AA	AG	AA	AA	AG	AG	AA	AA	AA	AA	AA	AA	AG	AA	AA	AG	AG
solcap_snp_c2_11924	TT	CC	CC	CC	TC	CC	TC	CC	CC	CC	CC	CC	CC	CC	CC	CC	CC	TC	CC	CC	CC	CC	CC	CC	CC	CC	CC	CC	--	CC	CC	CC	CC	--	CC	CC	CC	CC	TC	TC	--	TC	CC	CC	TC	TC	CC	CC	CC
solcap_snp_c2_11925	TT	TT	TT	TC	TT	TC	TT	TT	TC	TC	TT	TC	TC	TT	TT	TC	TC	TC	TC	TC	TC	TC	TC	TC	TC	TC	TC	TC	TC	TC	TT	TT	TT	TC	TC	TT	TC	TC	TC	TC	--	TT	TT	TC	TC	TC	TT	TC	TT
solcap_snp_c2_11977	--	CC	CC	CC	TC	CC	CC	TC	TC	CC	CC	CC	CC	CC	CC	CC	CC	CC	CC	TC	TC	CC	TC	TC	CC	CC	CC	TC	CC	CC	CC	CC	TC	CC	TC	CC	CC	CC	CC	CC	CC	CC	CC	TC	CC	CC	CC	CC	CC
solcap_snp_c2_11987	GG	GG	AG	AG	AG	GG	AG	AG	AG	AG	GG	AG	AG	GG	AG	AG	AG	AG	AG	AG	AG	AG	AG	AG	AG	AG	AG	AG	AG	AG	GG	GG	GG	GG	AG	--	AG	AG	AG	AG	AG	--	AG	AG	AG	AG	GG	AG	AG
solcap_snp_c2_12124	AA	TT	TA	TA	TT	TA	TT	TA	TA	TA	TT	TA	TA	TA	TA	TA	TA	TA	TA	TA	TA	TA	TT	TA	TA	TA	TA	TA	TA	TA	TA	TA	TT	TA	TA	TT	TA	TA	TA	TA	TT	TA	TT	--	TA	--	TT	TT	TA
solcap_snp_c2_12125	TT	AA	TA	TA	AA	TA	AA	TA	--	TA	AA	TA	TA	TA	TA	TA	--	TA	TA	TA	TA	TA	AA	TA	TA	--	TA	TA	TA	TA	TA	TA	AA	TA	TA	AA	TA	TA	--	TA	AA	TA	AA	TA	--	TT	AA	AA	TA
solcap_snp_c2_12126	AA	AA	AA	AA	AA	AA	AA	AG	--	AA	AA	AA	AG	AG	AG	AG	--	AG	AA	AG	AG	AA	GG	AG	AA	AG	AG	AG	AG	AG	AA	AA	AA	AA	AG	AA	AG	AG	AG	AA	AG	AA	AA	AG	AG	AA	AA	AG	AG
solcap_snp_c2_12167	GG	TG	GG	GG	GG	GG	GG	GG	GG	GG	GG	GG	GG	GG	GG	GG	GG	GG	GG	GG	GG	GG	GG	GG	GG	GG	GG	GG	GG	GG	GG	GG	GG	GG	GG	GG	GG	GG	GG	GG	GG	GG	GG	GG	GG	GG	GG	GG	TG
solcap_snp_c2_1220	GG	GG	GG	GG	GG	GG	GG	AG	AG	GG	GG	GG	GG	GG	AG	GG	GG	GG	AG	AG	GG	AG	AG	AG	GG	AG	GG	AG	GG	AG	GG	GG	GG	GG	AG	GG	GG	GG	AG	GG	GG	AG	GG	AG	GG	GG	GG	AG	GG
solcap_snp_c2_12215	AA	AA	AA	AA	AA	AA	AA	AA	AA	AA	AA	AA	AA	AA	TA	AA	AA	AA	AA	AA	AA	AA	AA	AA	AA	TA	AA	AA	TA	TA	AA	AA	AA	TA	AA	AA	AA	AA	AA	AA	AA	AA	AA	AA	TA	AA	AA	AA	AA
solcap_snp_c2_12216	CC	AA	AA	AC	AC	AA	AA	AC	AA	AA	AA	AA	AC	AC	AC	CC	AC	AC	AC	AC	AC	AC	AC	AC	AA	AA	AC	AC	AC	AC	AA	AA	AA	AC	AA	--	AC	AC	AC	AC	AC	AC	AA	AA	AC	AC	AA	AC	AC
solcap_snp_c2_12217	AA	TA	AA	TA	AA	TA	AA	TA	TA	TA	AA	TA	TA	TA	AA	AA	TA	TA	TA	TA	AA	TA	TA	TA	TA	TA	TA	TA	--	AA	TA	TA	AA	TA	TA	AA	TA	TA	TA	TA	TA	AA	AA	TA	TA	TA	AA	TA	TA
solcap_snp_c2_12252	GG	AA	AG	AG	AG	AG	AG	AG	AG	AG	AA	AG	AG	AG	AG	AG	AG	AG	AG	AG	AG	AG	AG	AG	AG	AG	AG	AG	AG	AG	AA	AA	AA	AG	AG	AA	AA	AG	AG	AG	AG	AG	AA	GG	AA	GG	AA	AG	AA
solcap_snp_c2_12259	TT	TT	TT	TT	TT	TT	TC	TC	TC	TC	TT	TT	TC	TC	TC	TC	TC	TT	TT	TC	TT	TC	TC	TC	TC	TC	TC	TT	TT	TC	TT	TT	TT	TT	TC	TT	TT	TC	TC	TC	TT	TC	TT	--	TT	TT	TT	TC	TT
solcap_snp_c2_12263	AA	AA	AA	AA	AA	AA	AA	AA	TA	AA	AA	AA	AA	AA	AA	AA	AA	AA	AA	AA	AA	AA	AA	TA	AA	AA	AA	TA	AA	AA	AA	AA	AA	AA	AA	AA	AA	AA	AA	AA	AA	AA	--	AA	AA	AA	--	AA	AA
solcap_snp_c2_12265	AA	AA	AA	AA	AA	AA	AA	AA	AA	AA	TA	AA	AA	AA	AA	AA	AA	AA	AA	AA	--	AA	AA	AA	AA	AA	--	AA	AA	--	AA	AA	AA	--	--	AA	--	AA	AA	AA	--	TA	AA	AA	AA	AA	AA	AA	AA
solcap_snp_c2_12266	CC	CC	--	AC	AC	CC	CC	CC	AC	--	CC	CC	AC	AC	AC	AC	AC	AC	AC	CC	AC	AC	CC	--	AC	--	AC	--	CC	CC	CC	CC	CC	AC	CC	CC	AC	AC	AC	CC	CC	CC	CC	AC	CC	AC	CC	CC	AC
solcap_snp_c2_12267	TT	TT	TG	TG	TG	TT	TT	TT	TG	--	--	TT	TG	TG	TG	TG	TG	--	TG	TT	TG	TG	TT	TG	TG	TG	TG	--	TT	TT	TT	TT	TT	TG	TT	--	TG	TG	TG	TT	TT	TT	TT	TG	TT	TG	TG	TT	TG
solcap_snp_c2_12276	CC	CC	AA	AC	AC	AC	CC	CC	CC	AC	CC	AC	CC	AC	CC	AC	AC	AC	AC	CC	AC	AC	CC	CC	AC	CC	AC	CC	CC	CC	CC	CC	CC	AC	CC	CC	AC	AC	AC	CC	CC	CC	CC	AC	CC	AA	CC	CC	AC
solcap_snp_c2_12290	CC	AA	AA	AA	AA	AA	AA	AA	AA	AC	AC	AC	AA	AA	AA	AA	AA	AA	AC	AA	AC	AC	AA	AC	AA	AA	AC	AC	AA	AA	CC	--	AA	AA	AA	CC	AA	AA	AA	AA	AA	AA	AA	AA	AA	AA	AA	AA	AC
solcap_snp_c2_12297	CC	CC	CC	CC	CC	CC	CC	CC	CC	CC	CC	CC	CC	--	CC	--	TC	--	CC	CC	--	CC	CC	CC	TC	CC	--	CC	CC	CC	CC	CC	CC	CC	CC	CC	--	--	CC	CC	CC	CC	CC	CC	CC	CC	CC	CC	CC
solcap_snp_c2_12333	AA	CC	AC	CC	CC	AC	CC	CC	AC	CC	CC	CC	CC	CC	CC	CC	CC	CC	CC	CC	AC	CC	CC	CC	CC	AC	CC	CC	CC	AC	CC	CC	CC	CC	CC	CC	AC	CC	CC	CC	AC	CC	CC	CC	CC	CC	CC	CC	CC
solcap_snp_c2_12334	CC	TC	CC	TC	CC	TC	CC	TC	TC	TC	CC	CC	TC	TC	--	CC	TC	TC	TC	TC	TC	TC	TC	--	CC	CC	TC	TC	TC	TC	CC	CC	CC	CC	TC	CC	TC	CC	--	TC	TC	TC	CC	TC	TC	CC	CC	TC	TC
solcap_snp_c2_12368	GG	AG	GG	GG	GG	GG	AA	AG	AG	AG	GG	GG	GG	GG	AG	AG	GG	GG	AG	GG	GG	AG	AG	--	AG	AG	GG	GG	GG	AG	AA	AA	AA	GG	AG	--	GG	GG	--	AG	AG	--	GG	AG	AG	GG	GG	GG	GG
solcap_snp_c2_12398	TT	TC	TC	TC	TC	TT	CC	TC	TC	TC	--	TT	TC	--	TT	TC	TC	TC	--	TC	TC	TC	TC	TC	TC	TC	TC	TC	TC	TC	--	TT	--	TT	TC	--	TC	TC	TC	TC	TC	TT	TT	TC	TC	TC	TT	TC	TC
solcap_snp_c2_12399	--	CC	TC	CC	TC	CC	CC	TC	TC	CC	TT	--	CC	CC	TC	TC	TC	CC	CC	TC	TC	--	TC	--	--	TC	TC	TC	TC	TC	--	CC	--	TC	TC	--	TC	TC	TC	--	TC	TC	CC	TC	TC	CC	CC	TC	TC
solcap_snp_c2_12400	TT	TC	TC	TC	TC	CC	TT	--	--	TC	--	TT	TC	TC	CC	--	TC	TC	TC	TC	--	TC	TC	TC	TC	TC	--	TC	TC	TC	--	CC	--	--	TC	--	TC	--	TC	TC	TC	CC	CC	--	TC	TC	TT	TC	TC
solcap_snp_c2_12402	TT	TT	TC	TT	TC	TT	TT	TC	TC	TT	TT	TT	TT	TT	--	--	TC	TT	TT	TC	TC	TC	TC	TC	TC	TC	TC	TC	TC	TC	TT	TT	TT	TC	TC	TT	TC	TC	TC	TC	TC	TC	TT	TC	TC	TT	TT	TC	TC
solcap_snp_c2_12403	GG	AG	GG	AG	AG	GG	AG	AG	AG	AG	GG	GG	AG	--	GG	AG	AG	--	AA	AG	AG	AG	AG	--	AG	AG	AG	AG	AG	AG	GG	GG	GG	AG	AG	GG	AG	AG	AG	AG	AG	GG	GG	AG	AG	AG	GG	AG	AG
solcap_snp_c2_12404	GG	GG	AG	AG	AG	GG	AA	GG	AG	AG	GG	AG	AG	AG	AG	AG	AG	AG	AG	AG	AG	AG	GG	AG	AG	AG	AG	AG	GG	AG	GG	GG	AA	AG	AG	GG	GG	AG	AG	AG	AG	AG	GG	AG	AG	GG	GG	GG	GG
solcap_snp_c2_12405	GG	GG	GG	GG	GG	GG	GG	GG	GG	GG	GG	GG	--	GG	GG	GG	GG	GG	GG	GG	AG	AG	AG	GG	GG	--	GG	GG	GG	--	AG	AG	GG	--	GG	AG	GG	GG	--	GG	--	GG	GG	GG	--	GG	GG	--	GG
solcap_snp_c2_12420	CC	CG	CC	CC	CC	CG	CC	CG	CG	CG	CC	CC	CG	CC	CG	CG	CG	--	CC	CG	CC	CG	CG	CG	CG	--	CG	CC	CG	CG	CC	CC	CC	CG	CG	CC	CC	CC	CG	CG	CC	CC	CC	CG	CG	CG	--	CG	CG
solcap_snp_c2_12432	GG	AA	AG	AG	AA	AG	AA	AG	AG	AA	AA	AG	AG	AA	AG	AA	AA	AA	AG	AA	AG	AG	AG	AG	AG	AG	AG	AG	AG	AG	AG	AG	AA	AG	AG	AA	--	AG	AG	AG	AG	AG	AA	AG	AG	AG	AA	AG	AG
solcap_snp_c2_12498	TT	TT	TT	TT	TT	TT	TT	TT	TT	TT	TT	TT	TT	TT	TG	TG	TG	TT	TT	TT	TG	TG	TT	TT	TT	TT	TT	TT	TT	TG	TT	TT	TT	TT	TT	TT	TT	TT	TG	TT	TG	TT	TT	TT	TT	TT	TT	TT	TT
solcap_snp_c2_12510	AA	AA	AA	AA	AA	AA	AA	AG	AA	AA	AA	AA	AG	AA	AA	AA	AG	AA	AG	AA	AA	AG	AA	AG	AA	AA	AG	AA	AA	AG	AA	AA	AA	AA	AA	AA	AG	AA	AA	AA	AG	AA	AA	AA	AA	AA	AA	AG	AA
solcap_snp_c2_12522	AA	AA	--	AC	AC	AA	AC	AC	AC	AC	AA	AA	AC	AC	AC	AC	AA	AC	CC	AC	AC	AC	AC	AA	AC	AA	--	AC	AA	AA	AA	AA	AA	AC	AC	AA	AA	AC	AC	AC	AC	AA	AA	AC	AC	AA	AA	AA	AA
solcap_snp_c2_12527	CC	TC	TC	TC	TC	TC	TT	TC	TC	TT	TC	TC	TC	TT	TC	TT	TT	TT	TC	TT	TC	TC	TC	TC	TC	TC	TT	TC	TC	TC	TC	TC	TT	TC	TC	CC	TC	TC	TC	TC	TC	TC	TT	TC	TC	TC	TT	TC	--
solcap_snp_c2_12528	CC	TC	TC	TC	TC	TC	TT	TC	TC	TT	TT	TC	TC	TT	TC	TT	TT	TT	TC	TT	TC	TC	TC	TC	TC	TC	TT	TC	TC	TC	TC	TC	TT	TC	TC	TT	TC	TC	TC	TC	TC	TC	TT	TC	TC	--	TT	TC	--
solcap_snp_c2_12529	CC	GC	CC	CC	GC	GC	CC	CC	GC	CC	CC	CC	CC	CC	GC	--	GC	CC	CC	CC	CC	GC	CC	GC	CC	GC	CC	CC	CC	GC	CC	CC	CC	CC	CC	CC	CC	CC	GC	GC	CC	CC	GG	CC	CC	CC	CC	CC	CC
solcap_snp_c2_12531	GG	AG	AG	AG	AG	AG	AG	AG	AG	AA	GG	GG	AG	AG	AG	AA	--	AA	AG	AA	AG	AG	AG	AG	AG	AG	AA	AG	AG	AG	GG	GG	GG	AG	AG	GG	GG	AG	AG	AG	AG	GG	AA	AG	AG	AG	AG	AG	AG
solcap_snp_c2_12565	GG	AG	AG	GG	AA	AG	AG	AA	AG	AA	AG	AG	AG	AA	AG	AA	AA	AA	--	AA	AG	AG	AG	AG	AG	AG	AA	AA	AA	AG	AG	AG	AA	AG	AG	GG	--	AG	AG	AG	AG	AG	AA	AG	AG	--	AA	AG	--
solcap_snp_c2_12567	AA	AA	AA	AA	AA	AA	AA	AG	AG	--	AA	AA	AG	AA	AA	AG	AG	--	AA	AG	AA	AA	AG	AG	AG	AG	--	AG	AG	AA	AG	AG	AA	AG	AG	AA	AA	AA	AA	AG	AA	AA	AA	AG	AG	AG	GG	AG	AG
solcap_snp_c2_12578	TT	TC	TC	TC	CC	TC	CC	CC	CC	CC	CC	CC	TC	CC	TC	CC	CC	CC	TC	CC	TC	TC	TC	TC	CC	TC	CC	CC	CC	TC	CC	CC	CC	TC	CC	CC	TC	CC	TC	TC	TC	TC	CC	TC	TC	CC	CC	TC	TC
solcap_snp_c2_12595	AA	AT	AT	AA	TT	AT	AT	AT	AT	AT	AT	AT	AT	AT	AT	AT	AT	AT	AT	AT	AT	--	AT	AT	AT	AT	AT	AT	AT	AT	AA	AA	AA	AA	AT	TT	AA	AT	AT	AT	AT	AA	TT	AT	AT	AA	TT	AA	AA
solcap_snp_c2_12596	GG	GG	AG	GG	AA	GG	AG	AG	AG	AG	AG	AG	AG	AG	AG	AG	AG	AG	AG	AG	AG	--	AG	AG	AG	AG	AG	AG	AG	AG	GG	GG	GG	GG	AG	AA	GG	AG	AG	AG	AG	GG	AA	AG	AG	GG	AA	GG	GG
solcap_snp_c2_12597	TT	AA	AA	TA	TA	AA	AA	TA	TA	TA	AA	TA	TA	TA	TA	TA	TT	TA	--	TA	TA	TA	TA	TA	TA	TA	TT	TA	TA	TA	TT	TT	TT	TA	TA	AA	TA	TA	--	TA	TA	TA	TT	TA	TA	TA	AA	TA	TA
solcap_snp_c2_12598	GG	AA	AA	--	AG	AA	AA	AG	AG	AG	AA	--	AG	AG	AG	AG	GG	--	--	AG	AG	AG	AG	--	AG	--	GG	AG	AG	AG	GG	GG	GG	AG	AG	AA	AG	AG	AG	AG	AG	AG	GG	AG	AG	AG	GG	--	AG
solcap_snp_c2_12599	GG	TG	GG	TG	GG	GG	TG	GG	TG	GG	GG	GG	TG	GG	GG	GG	GG	GG	GG	GG	TG	TG	TG	GG	TG	TG	GG	GG	GG	TG	GG	GG	GG	TG	GG	GG	GG	TG	TG	GG	TG	GG	GG	GG	TG	TG	GG	TG	GG
solcap_snp_c2_12601	AA	GG	GG	--	GG	GG	GG	GG	GG	GG	GG	--	GG	GG	GG	GG	GG	GG	--	GG	GG	--	GG	GG	GG	GG	GG	GG	GG	GG	AG	AG	GG	--	GG	GG	--	GG	GG	GG	GG	GG	GG	GG	GG	--	GG	GG	AG
solcap_snp_c2_12602	GG	GG	AG	AG	AG	GG	AG	--	--	--	GG	GG	AG	AG	AG	AG	GG	--	--	AG	AG	AG	AG	AG	AG	GG	--	--	--	AG	GG	GG	GG	GG	--	GG	AG	--	AG	AG	AG	AG	GG	AG	AG	GG	GG	GG	AG
solcap_snp_c2_12603	GG	GG	GG	GG	--	GG	GG	GG	AG	GG	GG	GG	GG	GG	AG	AG	--	GG	GG	GG	GG	AG	GG	--	GG	AG	GG	GG	GG	AG	GG	GG	GG	GG	GG	GG	GG	GG	AG	AG	GG	GG	AA	GG	GG	GG	GG	GG	GG
solcap_snp_c2_12622	--	GG	GG	GG	GG	GG	GG	TG	TG	TG	GG	GG	TG	GG	GG	TG	TG	TG	GG	TG	GG	GG	--	TG	TG	TG	TG	TG	TG	GG	TG	TG	GG	TG	TG	GG	GG	GG	GG	TG	GG	GG	GG	TG	TG	--	GG	TG	TG
solcap_snp_c2_1263	AA	AA	AG	AA	AG	AG	AA	AG	AG	AG	AA	AA	AG	AG	--	AG	AG	AA	AG	AG	AG	AG	AG	AG	AG	AA	AG	AG	AG	AG	AA	AG	AA	AG	AA	AA	AG	AG	AG	AA	AG	AA	AA	AG	AG	AG	AA	AG	AG
solcap_snp_c2_12696	AA	AG	AA	AG	AA	AA	AG	AA	AA	AA	AA	AA	AA	AA	AA	AA	AA	AA	AG	AA	AA	AG	AG	AA	AG	AA	AA	AA	AA	AA	AG	AG	AA	AG	AA	AA	AG	AG	AA	AA	AA	AA	AA	AA	AA	AG	AA	AA	AG
solcap_snp_c2_12720	CC	CC	CC	TC	TC	CC	TT	--	TC	TC	TC	CC	TC	CC	CC	TC	TC	--	TC	TC	CC	TC	TC	TC	TC	TC	TT	TC	--	CC	TC	TC	CC	TT	TC	CC	TC	TC	TC	TC	CC	CC	--	TC	TC	TT	--	TC	TC
solcap_snp_c2_12746	GG	GG	GG	AA	AG	GG	GG	AG	AG	AG	GG	GG	AG	AG	AG	AG	AG	AG	AG	AG	AG	AG	AG	AG	AG	AG	AG	AG	AG	AG	GG	GG	GG	GG	AG	GG	GG	AG	AG	AG	AG	GG	GG	AG	AG	GG	GG	AG	AG
solcap_snp_c2_12758	CC	CC	TT	CC	CC	TC	CC	TC	TC	TC	CC	CC	TC	CC	TC	TC	CC	CC	CC	TC	TC	CC	TC	TC	TC	TC	TC	TC	TC	CC	TT	TT	CC	TC	TC	CC	CC	CC	CC	CC	TC	CC	CC	TC	CC	TC	CC	CC	CC
solcap_snp_c2_12760	TT	TC	TT	TC	TC	TC	TC	TT	TT	TC	TT	TC	TT	TC	TT	TC	TC	TC	TT	TT	TC	TC	TT	TT	TT	TT	TT	TT	TT	TC	TT	TT	TT	TC	TT	TT	TC	TT	TC	TC	TT	TT	CC	TT	TT	TT	TT	TT	TT
solcap_snp_c2_12761	AA	GG	GG	GG	AG	GG	GG	AG	AG	AG	GG	GG	AG	GG	GG	AG	AG	AG	AG	AG	GG	GG	AG	GG	AG	GG	AG	GG	GG	AG	GG	GG	GG	AG	GG	GG	AG	AG	GG	AG	--	GG	GG	GG	GG	GG	GG	AG	AG
solcap_snp_c2_12770	CC	TC	CC	CC	CC	CC	TC	TC	TC	TC	CC	TC	TC	TC	TC	CC	TC	TC	TC	TC	TC	TC	TC	TC	TC	TC	TC	TC	TC	TC	CC	CC	CC	TC	TC	CC	CC	TC	TC	CC	TC	TC	CC	CC	TC	TT	CC	TC	TC
solcap_snp_c2_12778	TT	TT	TT	TC	TC	TT	TT	TC	TT	TC	TT	TT	TC	TC	TC	TC	TC	TT	TC	TT	TC	--	TT	TT	TT	TT	TT	TC	TC	TC	TT	TT	TT	TC	TC	TT	TC	TT	--	TC	TC	TC	TT	TT	TC	TC	TT	TT	TC
solcap_snp_c2_12779	CC	CC	CC	AC	AC	CC	CC	AC	CC	AC	CC	CC	AC	AC	AC	AC	AC	CC	AC	CC	AC	AC	CC	CC	CC	CC	CC	AC	AC	AC	CC	CC	CC	AC	AC	CC	AC	CC	AC	AC	AC	AC	CC	CC	AC	AC	CC	CC	AC
solcap_snp_c2_12780	AA	GG	GG	GG	AG	GG	GG	AG	AG	AG	GG	GG	AG	GG	GG	AG	AG	AG	AG	AG	GG	GG	AG	GG	AG	GG	AG	GG	GG	AG	GG	GG	GG	AG	GG	GG	AG	AG	GG	AG	GG	GG	GG	GG	GG	GG	GG	AG	AG
solcap_snp_c2_12781	AA	AC	CC	AC	AC	AC	CC	AC	AC	AC	CC	CC	AC	CC	AC	AC	AC	AC	AC	AC	CC	CC	AC	AC	AC	CC	AC	CC	AC	AC	CC	CC	AC	AC	CC	CC	AC	AC	AC	AC	--	AC	AA	AC	AC	CC	AA	AC	AC
solcap_snp_c2_12782	AA	AC	AA	AC	--	AA	CC	AC	AA	AC	CC	AC	AC	CC	--	AC	AC	AC	AC	--	AC	CC	--	--	AC	--	AC	AC	AC	AC	AC	AC	AC	AC	AC	CC	AC	AC	--	AC	AC	AC	AA	AA	AC	--	AA	AA	AC
solcap_snp_c2_12783	TT	TT	TT	TC	TC	TT	TT	TC	TT	TC	TT	TT	TC	TC	TC	TC	TC	TT	TC	TT	TC	TC	TT	TT	TT	TT	TT	TC	TC	TC	TT	TT	TT	TC	TC	TT	TC	TT	TC	TC	TC	TC	TT	TT	TC	TC	TT	TT	TC
solcap_snp_c2_12784	CC	AC	CC	AC	AC	AC	AC	AC	AC	AC	AC	AC	AC	AC	AC	AC	AC	CC	AC	CC	AC	AC	CC	AC	CC	CC	CC	AC	AC	AC	AC	AC	AA	AC	AC	AA	AC	CC	AA	AC	AC	AC	AA	AC	AC	AC	AA	AC	AC
solcap_snp_c2_12785	CC	AA	AA	AA	AC	AA	AA	AC	AC	AC	AA	AA	AC	AA	AA	AC	AC	AC	AC	AC	AA	AA	AC	AA	AC	AA	AC	AA	AA	AC	AA	AA	AA	AC	AA	AA	AC	AC	AA	AC	AA	AA	AA	AA	AA	AA	AA	AC	AC
solcap_snp_c2_12786	AA	GG	AA	GG	AG	AG	GG	AG	AG	AG	GG	AG	AG	GG	GG	AG	AG	AG	AG	AG	AG	GG	AG	AG	AG	AG	AG	GG	GG	AG	AG	AG	GG	AG	AG	GG	AG	AG	GG	AG	GG	GG	GG	GG	GG	GG	GG	AG	AG
solcap_snp_c2_12787	GG	GG	GG	TG	TG	GG	GG	TG	GG	TG	GG	GG	TG	TG	TG	TG	TG	GG	TG	GG	TG	TG	GG	GG	GG	GG	GG	TG	TG	TG	GG	GG	GG	TG	TG	GG	TG	GG	TG	TG	TG	TG	GG	GG	TG	TG	GG	GG	TG
solcap_snp_c2_12788	AA	AA	AA	AG	AG	AA	AG	AG	AG	AG	AA	AG	AG	AG	AG	AG	AG	AG	AG	AA	AG	AG	AA	AG	AA	AA	AA	AG	AG	AG	AG	AG	AG	AG	AG	AA	AG	AA	GG	AG	AG	AG	AA	AG	--	AG	AA	AG	AG
solcap_snp_c2_12790	GG	GG	GG	GG	GG	GG	GG	AG	AG	AG	GG	GG	AG	GG	AG	AG	GG	GG	GG	AG	AG	GG	AG	AG	AG	AG	AG	AG	AG	GG	GG	GG	GG	AG	AG	GG	GG	GG	GG	GG	--	GG	GG	AG	GG	--	GG	GG	GG
solcap_snp_c2_12791	TT	TT	TT	TT	TT	TT	TT	AT	AT	AT	TT	TT	AT	TT	AT	AT	TT	TT	TT	AT	AT	TT	AT	AT	AT	AT	AT	AT	AT	TT	TT	TT	TT	AT	AT	TT	TT	TT	TT	TT	AT	TT	TT	AT	TT	AT	TT	TT	TT
solcap_snp_c2_12807	CC	CC	CC	AC	AC	CC	CC	AC	CC	AC	CC	CC	AC	AC	AC	AC	AC	CC	AC	CC	AC	AC	CC	CC	CC	CC	CC	AC	AC	AC	CC	CC	CC	AC	AC	CC	AC	CC	--	AC	AC	AC	CC	CC	AC	AC	CC	CC	AC
solcap_snp_c2_12855	AA	AA	AA	AA	AA	AA	AA	AA	AA	AA	AA	AA	AA	AA	AA	AA	AA	AA	AA	AA	AA	AA	AA	AA	AA	AA	AA	AA	AA	AA	AA	AA	AA	AA	AA	AA	AA	AA	AA	AA	AA	AA	AA	AA	AA	AA	AA	AA	AA
solcap_snp_c2_12903	TT	TT	TG	TG	TG	TT	TT	TG	--	TG	TG	GG	TG	TG	TG	TG	TG	TG	TG	TG	TG	TG	TG	TG	TG	--	TG	TG	--	TG	TT	TT	TT	TG	GG	TT	TG	GG	TG	TG	TG	--	TT	TT	TG	TG	TT	TG	TG
solcap_snp_c2_12913	GG	GG	GG	AG	AG	GG	GG	AG	AG	AG	GG	AA	AG	AG	--	--	AG	AG	AG	--	AG	AG	--	AG	AG	AG	AG	AG	AG	AG	GG	GG	GG	--	AA	GG	--	AA	--	AG	--	AG	GG	GG	--	AG	GG	--	AG
solcap_snp_c2_12917	TT	TT	TT	TC	TC	TT	TT	TC	TC	TC	TT	TC	TC	TC	TC	--	TC	TC	TC	TC	TC	TC	TC	TC	TC	TC	TC	TC	TC	TC	TT	TT	TT	TC	--	--	TC	--	TC	TC	TC	TC	TT	TT	TC	TC	TT	TC	TC
solcap_snp_c2_12921	GG	AG	GG	AG	--	GG	GG	AG	GG	AG	AA	GG	GG	GG	AG	--	AG	--	AG	GG	AG	AG	GG	AG	AG	GG	GG	AG	GG	GG	GG	GG	GG	AG	GG	GG	AG	GG	AG	AG	AG	GG	AA	AG	AG	GG	AA	AG	AG
solcap_snp_c2_12930	AA	GG	AA	AG	AG	AG	GG	AG	AA	AG	AG	AA	AG	AG	AG	AG	AG	AG	AG	AA	AG	AG	AA	AG	AG	AA	AA	AG	AA	AA	AG	AG	GG	AG	AA	GG	AG	AA	AG	AG	AG	AA	GG	AG	AG	AA	GG	--	AG
solcap_snp_c2_12937	CC	CC	CC	CC	TC	CC	CC	TC	CC	TC	CC	CC	CC	CC	TC	TC	CC	TC	TC	CC	CC	TC	CC	CC	TC	CC	CC	TC	CC	CC	CC	CC	CC	TC	CC	CC	CC	CC	TC	CC	CC	CC	CC	TC	TC	CC	CC	CC	CC
solcap_snp_c2_12945	TT	TT	TC	TC	TC	TT	TT	TC	--	TC	TT	CC	TC	TC	TC	TT	TC	TC	TC	TC	TC	TC	TC	TC	TC	TC	TC	TC	TC	TC	TT	TT	TT	TC	CC	TT	TC	CC	TC	TC	TC	TC	TT	TT	TC	TC	TT	TC	TC
solcap_snp_c2_12947	AA	AA	AG	AG	GG	AA	GG	AG	AG	AG	AG	GG	AG	AG	AG	AG	AG	AG	AG	AG	AG	AG	AG	AG	AG	AG	AG	AG	AG	AG	AA	AA	AA	AG	GG	AA	AG	GG	AG	AG	AG	AG	GG	AG	AG	AG	GG	AG	AG
solcap_snp_c2_12953	TT	TA	TA	TA	AA	TT	TT	TA	TT	TA	AA	AA	TA	TA	TA	TA	TA	TA	TA	TA	TA	TA	TA	TA	TA	TA	TA	TA	TA	TA	TT	TT	TT	TA	AA	AA	TA	AA	TA	TA	TA	TA	AA	TA	TA	TA	TA	TA	TA
solcap_snp_c2_12954	AA	AA	AA	AA	AG	AA	AA	AG	AA	AG	AA	AA	AA	AA	AG	AG	AA	AG	AG	AA	AA	AG	AA	AA	AG	AA	AA	AG	AA	AG	AA	AA	AA	AG	AA	AA	AA	AA	AG	AA	AA	AA	AA	AG	AG	AA	AA	AA	AG
solcap_snp_c2_12955	AA	TT	AT	AT	TT	TT	TT	AT	AA	AT	TT	TT	AT	AT	AT	AT	AT	AT	AT	AT	AT	AT	AT	AT	AT	AT	AT	AT	AT	AT	AT	AT	TT	AT	TT	TT	AT	TT	AT	AT	AT	AT	TT	AT	AT	AT	TT	TT	AT
solcap_snp_c2_12956	GG	GG	AG	AG	AG	AG	AG	AG	GG	AG	AA	AG	AG	AG	AG	AG	AG	AG	AG	AG	AG	AG	AG	AG	AG	AG	AG	AG	AG	AG	GG	GG	GG	AG	AA	AA	AG	AA	AG	AG	AG	AG	GG	AG	AG	AG	GG	AG	AG
solcap_snp_c2_12957	CC	TT	TC	TC	TT	TT	TT	TC	CC	TC	TT	TT	TC	TC	TC	TC	TC	TC	TC	TC	TC	TC	TC	TC	TC	TC	TC	TC	TC	TC	TC	TC	TT	TC	TT	TT	TC	TT	TC	TC	TC	TC	TT	TC	TC	TC	TT	TT	TC
solcap_snp_c2_12958	AA	CC	AC	AC	CC	CC	CC	AC	AA	AC	AC	CC	AC	AC	AC	AC	AC	AC	AC	AC	AC	AC	AC	AC	AC	AC	AC	AC	AC	AC	AC	AC	CC	AC	CC	CC	AC	CC	AC	AC	AC	AC	CC	AC	AC	AC	CC	CC	AC
solcap_snp_c2_12959	GG	TG	TG	TG	TG	GG	GG	TG	GG	TG	GG	--	TG	TG	TG	TG	TG	TG	TG	TG	TG	TG	TG	TG	TG	TG	TG	TG	TG	TG	GG	GG	GG	TG	TT	GG	TG	TT	TG	TG	TG	TG	GG	TG	TG	TG	GG	TG	TG
solcap_snp_c2_1296	AA	AG	AA	AA	AG	AG	AA	AG	AG	AG	AA	AA	AG	AG	AG	AA	AA	AG	AG	AG	AG	AG	AG	AG	AG	AG	GG	AG	AG	AG	AG	AG	AA	AG	AG	AA	AG	AG	AG	AG	AG	AA	AA	AG	AG	AA	AA	AG	AA
solcap_snp_c2_12976	GG	GG	AG	--	AG	AG	GG	AG	AA	AG	AA	GG	AG	--	--	--	--	AG	AG	AG	AG	--	AG	--	--	AG	AG	AG	AG	--	GG	GG	GG	AG	AA	AA	AG	AA	--	AG	--	AG	GG	--	AG	AG	GG	--	AG
solcap_snp_c2_12981	TT	TT	TT	TT	TT	TT	TT	TC	TT	TT	TT	TT	TC	TC	TC	TT	TC	TT	TC	TC	TT	TC	TC	TC	TC	TT	TC	TT	TC	TC	TT	TT	TT	TT	TT	TT	TT	TT	TT	TT	TT	TC	TT	TC	TC	TC	TT	TC	TC
solcap_snp_c2_13023	--	TT	CC	TT	TC	TC	TT	--	TT	TT	TT	TT	TT	TT	TT	TT	TC	TT	TT	TT	TT	TC	--	TT	TT	TT	TT	TT	TT	TC	TT	TT	TT	TT	TT	TT	TC	TT	TC	TC	TT	TT	TT	CC	TT	TT	TT	TT	TT
solcap_snp_c2_13035	GG	AA	GG	AA	AG	AA	AA	AA	AA	AG	AA	AA	AA	AA	AA	AA	AA	AA	AA	AA	AA	AG	AG	AA	AA	AG	AG	AG	AA	AG	AA	AA	AA	AA	AA	AA	AG	AA	AG	AG	AA	AA	AA	AG	AA	AG	AA	AA	AA
solcap_snp_c2_1305	AA	AA	AA	AA	AT	AA	AA	AT	AT	AT	AA	AA	AT	AT	AT	AA	AA	AT	AT	AT	AT	AT	AA	AT	AT	AA	AT	AT	AT	AT	AA	AA	AA	AT	AT	AA	AT	AT	AT	AT	AT	AA	AA	AT	AT	AA	AA	AT	AA
solcap_snp_c2_13051	AA	AC	AA	AC	AA	AC	AA	AC	AC	AA	AA	AA	AC	AC	AC	AA	AC	AA	AA	AC	AA	AA	AC	AC	AC	AC	AA	AC	AA	AC	AA	AA	AA	AC	AC	AA	AA	AC	AA	AC	AC	AA	AA	AC	AC	AC	AA	AA	AA
solcap_snp_c2_13065	GG	GG	GG	AG	GG	GG	GG	GG	GG	GG	GG	GG	GG	GG	GG	GG	GG	GG	GG	GG	AG	GG	GG	GG	GG	GG	GG	GG	GG	AG	GG	GG	GG	GG	GG	GG	AG	GG	GG	AG	GG	GG	GG	GG	GG	GG	GG	GG	GG
solcap_snp_c2_13132	TT	TC	CC	TC	CC	TC	TT	TC	TC	TT	CC	TC	TC	TC	TT	TC	TT	TC	TT	TC	TC	TC	TT	TC	TC	TC	TT	TT	TT	--	CC	CC	CC	TC	TT	CC	TC	TC	TC	TC	TT	TT	CC	TC	TC	TT	CC	TC	TT
solcap_snp_c2_13133	CC	TT	TT	TT	TT	TT	TT	TT	TT	--	TT	TT	TC	TT	TC	TC	TC	TT	TT	TC	TT	TT	TC	TC	TC	TT	TC	TT	TC	TT	TT	TT	TT	TC	--	TT	TC	TT	TC	TC	TC	TT	TT	TC	TC	TT	TT	TC	TT
solcap_snp_c2_13134	CC	--	CC	TC	TC	TT	CC	CC	CC	CC	TT	--	TC	TC	CC	CC	TC	--	CC	CC	CC	TC	CC	CC	TC	TC	TC	CC	TC	TC	TC	TC	TT	TC	CC	TT	TC	CC	--	TC	TC	CC	--	CC	TC	CC	TT	CC	TC
solcap_snp_c2_13135	GG	AG	GG	AG	AG	AA	GG	GG	GG	GG	AA	--	AG	AG	GG	GG	AG	AG	GG	GG	--	AG	GG	GG	AG	AG	AG	GG	AG	AG	AG	AG	AA	--	GG	AA	AG	GG	AG	AG	AG	GG	AA	GG	AG	GG	AA	GG	AG
solcap_snp_c2_13136	GG	AG	AA	AG	AA	AA	GG	AG	AG	GG	AA	AG	AG	AG	GG	AG	AG	--	GG	AG	AG	AG	GG	AG	AG	AG	AG	GG	AG	AG	AA	AA	AA	AG	GG	AA	--	AG	--	--	AG	GG	AA	AG	AG	GG	AA	AG	AG
solcap_snp_c2_13139	GG	GG	GG	GG	CG	GG	GG	CG	CG	GG	GG	GG	GG	GG	GG	CG	GG	GG	GG	CG	CG	GG	GG	CG	CG	GG	GG	GG	GG	GG	GG	GG	GG	CG	GG	GG	GG	CG	GG	GG	GG	GG	GG	CG	GG	GG	GG	CG	GG
solcap_snp_c2_13163	GG	GG	GG	AG	AG	GG	GG	GG	GG	GG	GG	GG	GG	GG	GG	GG	GG	GG	GG	GG	GG	AG	GG	GG	GG	GG	GG	GG	GG	GG	GG	GG	GG	AG	GG	GG	AG	GG	AG	AG	GG	GG	GG	GG	AG	GG	GG	GG	GG
solcap_snp_c2_13177	CC	TT	TT	TC	TT	TT	TT	TT	TT	TC	TT	TT	TC	TT	--	TC	TC	TT	TC	TC	TC	TC	TC	TC	TC	TT	TC	TT	TC	TT	TT	TT	TT	TC	TC	TT	TC	TT	TC	TC	TC	TT	TT	TT	TC	TT	TT	TC	TT
solcap_snp_c2_13180	GG	AA	AA	AG	AG	AA	AA	AA	AA	AG	AA	AA	AG	AA	--	AG	AG	AA	AG	AG	AG	AG	AG	AG	AG	AA	AG	AA	AG	AA	AA	AA	AA	AG	--	AA	AG	AA	AG	AG	AG	AA	AA	AA	AG	AA	AA	AG	AA
solcap_snp_c2_13193	CC	CC	CC	TC	TC	CC	CC	CC	CC	CC	CC	CC	CC	CC	CC	CC	CC	CC	CC	CC	CC	TC	CC	CC	CC	CC	CC	CC	CC	CC	CC	CC	CC	TC	CC	CC	TC	CC	TC	TC	CC	CC	CC	CC	TC	CC	CC	CC	CC
solcap_snp_c2_13194	AA	CC	CC	AC	CC	CC	CC	AC	AC	AA	CC	CC	AC	AC	AC	AC	CC	CC	AC	AC	AC	CC	AC	AC	AC	AC	AC	AC	AC	AC	CC	CC	CC	AC	AC	CC	AC	AC	AC	AC	AC	AC	CC	AC	AC	AC	CC	AC	AC
solcap_snp_c2_13211	TT	TT	TT	TT	TT	TT	TT	TT	TT	TT	TG	TT	TT	TT	TT	TT	TG	TG	TT	TT	TT	TG	TT	TT	TG	TT	TG	TT	TG	TG	TT	TT	TT	TT	TT	GG	TG	TT	TG	TG	TG	TT	TT	TT	TT	TT	TT	TT	TG
solcap_snp_c2_13242	GG	AG	AG	AG	AG	GG	AA	AG	AG	AG	GG	AG	AG	AG	AG	AA	AG	AG	AG	AG	AG	AG	AG	AG	AG	AG	AG	AG	AG	--	AA	AA	GG	AG	AG	GG	AG	AG	AG	AG	AG	AG	GG	AG	AG	AG	GG	AG	AG
solcap_snp_c2_13273	CC	CC	CC	CC	TC	TC	CC	CC	CC	CC	CC	TC	CC	CC	CC	CC	TC	TC	CC	CC	CC	TC	CC	CC	TC	TC	TC	CC	TC	TC	CC	CC	TT	CC	CC	CC	TC	CC	TC	TC	TC	CC	TT	CC	CC	CC	TC	CC	TC
solcap_snp_c2_13281	CC	CC	CC	--	--	CC	CC	CC	CC	TC	CC	CC	CC	CC	CC	CC	CC	CC	CC	CC	CC	--	CC	CC	CC	CC	CC	CC	CC	CC	CC	CC	CC	CC	TC	CC	--	CC	TC	CC	CC	CC	CC	CC	--	CC	CC	CC	CC
solcap_snp_c2_13293	AG	AA	AG	AG	AA	AA	AG	AG	AG	AG	AA	AG	AG	AG	--	AG	AG	AA	AG	AG	AG	AG	AG	AG	AG	AG	AG	AG	AG	AG	AA	AA	AA	AG	AG	AA	AG	AG	AG	AG	AG	AG	AA	AG	AG	AG	AA	AG	AG
solcap_snp_c2_133	AA	AC	AC	AC	AC	AA	AA	AC	AC	AC	AA	AA	AC	AC	AC	AC	AC	AC	AC	AA	AC	AC	AC	AC	AC	AC	AC	AC	AC	--	AA	AA	AA	AC	AC	AA	AC	AC	AC	AC	AC	AC	AA	AC	AC	AC	AA	AA	AC
solcap_snp_c2_13304	TT	TC	TT	TC	CC	CC	TT	TC	TC	--	CC	--	TC	--	TT	TC	TC	--	TC	TT	TC	TC	TC	TC	TC	TC	TC	TC	TC	--	TC	TC	CC	TC	TC	--	TC	TC	--	TC	TC	TC	CC	TC	TC	TC	CC	TC	TC
solcap_snp_c2_13322	GG	GG	GG	TG	TG	GG	GG	GG	GG	TG	--	GG	GG	GG	GG	GG	GG	GG	GG	GG	GG	TG	GG	GG	GG	GG	GG	GG	GG	GG	TG	TG	GG	TG	TG	GG	TG	GG	TG	TG	TG	GG	TT	GG	TG	GG	GG	GG	GG
solcap_snp_c2_13350	TT	TC	TT	CC	CC	TC	CC	TC	TC	TT	TC	CC	TC	CC	TC	TC	TC	TC	TC	TC	TC	TC	CC	CC	TC	TC	TC	TC	TC	TC	CC	CC	CC	TC	TC	TT	TC	TC	TC	TC	TC	TC	CC	TC	TC	TT	CC	TC	TC
solcap_snp_c2_13355	GG	AG	GG	GG	GG	GG	GG	AG	AG	AG	GG	GG	GG	GG	AG	AG	AG	GG	AG	GG	GG	AG	GG	GG	AG	AG	GG	GG	GG	AG	GG	GG	GG	GG	AG	GG	GG	--	GG	AG	GG	GG	GG	GG	GG	AG	GG	GG	GG
solcap_snp_c2_13385	GG	GG	GG	TG	TG	GG	GG	TG	GG	TG	GG	GG	TG	TG	TG	TG	TG	TG	GG	TG	--	TG	TG	TG	TG	TG	TG	TG	TG	TG	GG	GG	GG	GG	TG	GG	TG	GG	TG	TG	TG	TG	GG	TG	TG	TG	GG	TG	TG
solcap_snp_c2_13419	AA	AG	AG	AG	AG	AG	GG	AG	--	--	AG	AA	AG	GG	AG	AG	AG	AG	AG	AG	AG	AG	AG	AG	AG	AG	AG	AG	AG	AG	GG	GG	AA	AG	AG	GG	--	AG	AG	AG	AG	AG	AA	AG	AG	--	AG	GG	AG
solcap_snp_c2_13431	AA	AA	AA	TA	AA	AA	AA	TA	TA	TA	AA	AA	TA	TA	AA	AA	AA	TA	TA	TA	AA	TA	TA	TA	TA	TA	TA	TA	TA	AA	AA	AA	AA	AA	TA	AA	TA	TA	TA	TA	TA	AA	AA	TA	TA	AA	AA	TA	TA
solcap_snp_c2_13432	TT	TC	TT	TT	TT	TT	TT	TC	TC	TC	TT	TT	TT	TT	TC	TC	TC	TT	TC	TT	TT	TC	TT	TT	TC	TC	TT	TT	TT	TC	TT	TT	TT	TT	TC	TC	TT	TC	TT	TC	TT	TT	TT	TT	TT	TC	TT	TT	TT
solcap_snp_c2_13566	CC	TT	TC	--	TC	TT	TC	TC	TC	--	--	--	CC	--	TT	TC	TC	CC	TC	TC	TC	TC	TC	TC	TC	TC	TT	TC	TC	TC	--	--	--	TC	TC	CC	TC	TC	TC	TT	TT	TC	CC	CC	TC	--	CC	TC	TC
solcap_snp_c2_13593	AA	GG	AG	GG	GG	GG	GG	AG	AG	AG	GG	--	GG	AG	AG	AG	AG	AG	AG	AG	AG	AG	AG	AG	AG	AG	GG	GG	GG	AG	GG	GG	GG	AG	AG	GG	AG	AG	AG	AG	AG	AG	GG	GG	AG	GG	GG	AG	AG
solcap_snp_c2_13594	AA	AC	AC	CC	AC	CC	CC	AC	AC	--	AC	--	CC	AC	AC	--	--	AC	--	AC	--	--	--	--	--	AC	CC	CC	CC	AC	CC	CC	CC	AC	AC	CC	AC	AC	--	AC	AC	AC	AA	CC	AC	CC	AA	AC	AC
solcap_snp_c2_13613	TT	CC	TC	CC	CC	CC	CC	TC	TC	TC	CC	TC	CC	TC	TC	TC	TC	TC	TC	TC	TC	TC	TC	TC	TC	TC	CC	TC	CC	TC	CC	CC	CC	TC	TC	CC	TC	TC	TC	TC	TC	TC	CC	TC	CC	CC	CC	TC	TC
solcap_snp_c2_13627	CC	TC	TC	TT	TC	TC	CC	--	--	TC	CC	CC	TC	--	TC	CC	CC	TC	TC	--	--	TC	CC	--	TC	CC	TC	TC	TC	TC	TC	TC	CC	--	TC	CC	TC	CC	TC	TC	TC	TC	CC	CC	TC	TC	CC	TC	TC
solcap_snp_c2_13628	GG	GG	GG	GG	GG	GG	TG	TG	TG	GG	GG	GG	GG	TG	TG	TG	TG	GG	GG	TG	TG	TG	TG	TG	TG	TG	GG	TG	TG	TG	GG	GG	GG	GG	TG	--	TG	TG	TG	TG	GG	GG	GG	TG	GG	GG	GG	GG	TG
solcap_snp_c2_13632	AA	AG	AG	GG	AG	AG	AA	AG	AG	AG	AA	AA	AG	AG	AG	AA	AA	AG	AG	AG	AG	AG	AA	AG	AG	AA	AG	AG	AG	AG	AG	AG	AA	AG	AG	AA	AG	AA	AG	AG	AG	AG	AA	AA	AG	AG	AA	AG	AG
solcap_snp_c2_13634	TT	CC	TC	CC	CC	CC	TC	TC	TC	--	CC	TC	TC	TC	TC	TC	TT	TC	--	TC	TC	TC	TC	TC	TC	TC	CC	TC	TC	TC	CC	CC	CC	TC	TC	--	TC	TC	TC	TC	--	TC	CC	TC	CC	CC	CC	TC	TC
solcap_snp_c2_13636	AA	AC	AC	CC	AC	AC	AC	AC	AC	AC	AA	AA	AC	AC	AC	AA	AA	AC	AC	AC	AC	AC	AA	AC	AC	AA	AC	AC	AC	AC	AC	AC	AC	AC	AC	AA	AC	AA	AC	AC	AC	AC	CC	AA	AC	AC	AC	AC	AC
solcap_snp_c2_13645	TT	TG	TT	TT	TG	TG	GG	TG	TT	TG	TT	TT	TG	TG	TT	TG	TG	TG	TG	TT	TG	TT	TG	TT	TT	TT	TG	TG	TT	TG	TG	TG	--	TG	TT	TT	TT	TT	TT	TT	TT	--	TT	TT	TG	TG	TT	TG	--
solcap_snp_c2_13650	AA	AT	AT	AT	TT	AT	TT	TT	TT	AT	TT	TT	AT	AT	AT	AT	TT	TT	AT	TT	AT	AT	TT	TT	TT	AT	AT	AT	TT	AT	AT	AT	--	AT	TT	TT	TT	AT	AT	AT	TT	AT	TT	AT	AT	AT	TT	TT	AT
solcap_snp_c2_13653	AA	AA	AG	AG	AG	AA	AA	AG	AG	--	AA	AA	AG	AG	AG	AG	AG	AG	--	GG	AG	--	AG	AG	--	AG	AG	AG	AG	--	AA	AA	AA	AG	AG	AA	AG	AA	--	--	AG	AG	AA	AG	AG	AG	AA	AG	--
solcap_snp_c2_13751	GG	GG	AG	AA	AG	GG	GG	GG	GG	--	GG	GG	AG	AG	AG	AG	AG	AG	AG	--	AG	AG	AG	GG	GG	--	AA	AG	--	AG	GG	GG	GG	AG	GG	GG	--	AG	AG	AG	AG	AG	GG	AG	AG	AG	GG	--	AG
solcap_snp_c2_13758	CC	CC	CC	CC	CC	CC	CC	CC	CC	CC	CC	CC	TC	TC	CC	CC	CC	TC	TC	CC	CC	CC	CC	CC	CC	TC	TC	CC	TC	TC	CC	CC	CC	TC	CC	CC	TC	TC	TC	TC	TC	CC	CC	TC	CC	CC	CC	TC	TC
solcap_snp_c2_13766	GG	AG	AG	AA	AA	AG	AA	AG	AG	AA	AA	AG	AG	--	AG	AA	AA	AG	AG	AG	AG	AA	AG	AA	AA	--	AG	AG	AG	AG	AG	AG	AA	AG	AG	AA	AG	AG	AG	AG	AG	AA	AA	AG	AA	AG	AA	AG	AA
solcap_snp_c2_13798	AA	AG	AA	--	AG	GG	AG	AG	AG	AA	GG	AG	GG	AG	GG	--	AG	AG	--	--	AG	AG	--	AG	GG	AG	AG	AG	AG	AG	AG	AG	GG	AG	AG	GG	AG	AG	AG	AG	AG	AG	GG	AG	AG	AA	GG	GG	AG
solcap_snp_c2_13811	AA	AA	AA	AC	--	AA	AA	AC	--	AC	AA	AC	AC	AA	AC	AC	--	AC	--	AC	AC	--	AC	AC	--	--	AC	AC	AA	AC	AA	AA	AA	AC	--	AA	AC	AA	AC	AC	AC	AA	AA	AC	AC	AC	AA	AA	AC
solcap_snp_c2_13818	GG	GG	GG	GG	AG	GG	GG	GG	GG	GG	GG	GG	GG	GG	AG	GG	AG	GG	GG	GG	AG	GG	GG	GG	GG	GG	GG	GG	AG	GG	GG	GG	GG	GG	GG	GG	AG	GG	GG	GG	GG	GG	AA	GG	GG	GG	GG	GG	GG
solcap_snp_c2_13821	GG	GG	GG	AG	AG	AG	GG	AG	AG	AG	GG	AG	AG	GG	AG	AG	AG	AG	AG	AG	AG	AG	AG	AG	AG	AG	AG	AG	GG	AG	GG	GG	GG	AG	AG	GG	AG	GG	AG	AG	AG	GG	GG	AG	AG	AG	GG	GG	AG
solcap_snp_c2_13825	GG	GG	GG	GG	GG	GG	GG	AG	AG	GG	GG	GG	AG	--	AG	GG	GG	AG	GG	GG	GG	GG	GG	AG	AG	AG	AG	GG	GG	AG	GG	GG	GG	AG	AG	GG	AG	AG	AG	AG	AG	GG	GG	GG	GG	GG	GG	AG	AG
solcap_snp_c2_13856	AA	AA	AA	AG	AA	AA	AA	AG	AG	AG	AA	AA	AA	AA	AA	AA	AA	AG	AG	AG	AG	AG	AG	AG	AG	AG	AA	--	AA	AA	AA	AA	AA	AA	AG	AA	AA	AA	AG	AG	AG	AG	AA	AG	AG	AG	AA	AA	AA
solcap_snp_c2_13865	GG	AA	GG	AG	AG	AG	GG	GG	AG	GG	GG	GG	GG	AG	AG	AG	AG	GG	AG	AG	GG	AG	AG	GG	GG	GG	AG	GG	AG	GG	AG	AG	GG	GG	AG	GG	AG	AG	AG	AG	GG	GG	AA	AG	AG	GG	AG	AG	AG
solcap_snp_c2_13889	TT	TT	TT	TT	TT	TT	TT	TC	TC	TC	TT	TT	TT	TC	TT	TC	TC	TC	TC	TC	TT	TT	TC	TC	--	TC	TC	TC	TC	TT	TT	TT	TT	TT	TC	TT	TT	TC	TC	TC	TC	TT	TT	TC	TC	TC	TT	TC	TC
solcap_snp_c2_13908	CC	CC	CC	TC	CC	CC	CC	CC	CC	TC	CC	CC	CC	TC	CC	TC	CC	CC	TC	CC	TC	TC	CC	CC	CC	TC	CC	CC	CC	TC	CC	CC	CC	CC	CC	CC	TC	CC	CC	CC	--	TC	CC	TC	CC	CC	CC	CC	TC
solcap_snp_c2_13918	AA	AG	AA	AG	AA	AA	AA	AA	AA	AA	AA	AA	AA	AA	AA	--	AA	AA	AA	AA	AA	AA	AA	AA	AA	AA	AA	AA	AA	AG	AA	AA	AA	AA	AA	AA	AA	AA	AA	AA	AA	AA	AA	AA	AA	AA	AG	AA	--
solcap_snp_c2_13951	GG	GG	GG	AG	AG	GG	GG	GG	AG	AG	GG	GG	AG	AG	AG	AG	GG	AG	AG	GG	AG	AG	AG	GG	GG	GG	GG	AG	GG	AG	GG	GG	GG	AG	AG	GG	AG	AG	AG	AG	AG	AG	GG	AG	AG	AG	GG	AG	AG
solcap_snp_c2_13969	GG	GG	GG	AG	AG	GG	GG	AG	AG	--	GG	GG	AG	AG	AG	--	AG	AG	AG	--	AG	AG	AG	AG	AG	AG	AG	AG	AG	AG	GG	GG	GG	--	AG	GG	AG	AG	AG	AG	GG	AG	GG	--	AG	AG	GG	AG	AG
solcap_snp_c2_13987	GG	AG	AG	AG	AA	AA	AG	GG	--	AG	AA	AA	AA	AG	AA	AG	AG	AG	AG	AG	AG	AG	AG	GG	AG	AG	AG	AG	AG	AG	AA	AA	AA	AG	GG	AA	AA	AG	AG	AG	AG	AG	AA	AG	AG	GG	AA	AA	AG
solcap_snp_c2_14064	GG	AG	AG	AG	GG	GG	AA	AG	AG	GG	AG	AG	AG	AG	AG	AG	AG	GG	AG	AG	AG	AG	AG	AG	AG	AG	AG	GG	AG	AG	AG	AG	AG	GG	AG	GG	AG	AG	AG	AG	AG	AG	GG	AG	AG	AG	GG	AG	AG
solcap_snp_c2_14155	CC	CC	AC	AC	CC	CC	CC	CC	CC	CC	--	CC	CC	CC	AC	CC	CC	CC	AC	CC	CC	CC	CC	CC	CC	CC	AC	AC	AC	AC	CC	CC	CC	CC	AC	CC	AC	AC	AC	AC	AC	CC	CC	AC	CC	CC	CC	CC	AC
solcap_snp_c2_14258	GG	AG	GG	AG	GG	GG	AG	AG	AG	GG	GG	GG	AG	AG	GG	AG	AG	AG	AG	AG	AG	AG	AG	GG	AG	AG	GG	GG	AG	AG	GG	GG	GG	AG	GG	GG	GG	AG	AG	GG	GG	AG	GG	GG	AG	AG	GG	AG	AG
solcap_snp_c2_14350	GG	--	AA	AG	AG	--	GG	AA	AG	AG	AG	AG	AG	--	--	AG	AG	AG	AG	AA	AA	AG	AA	AA	AA	AG	AG	AA	AA	AG	AG	AG	GG	AG	AA	--	AA	AG	AA	AG	AG	AA	GG	AA	AA	AA	AA	AG	AG
solcap_snp_c2_14366	CC	CC	CC	CC	CC	CC	CC	--	CC	CC	CC	CC	AC	CC	AC	AC	AC	CC	CC	CC	CC	CC	AC	AC	CC	CC	AC	AC	AC	AC	CC	CC	CC	CC	AC	--	AC	CC	AC	CC	CC	CC	CC	CC	AC	CC	CC	AC	AC
solcap_snp_c2_14411	GG	TG	GG	TG	TG	GG	GG	GG	GG	GG	GG	GG	GG	GG	GG	TG	GG	GG	GG	GG	GG	GG	GG	GG	GG	GG	GG	GG	GG	TG	GG	GG	GG	GG	GG	GG	GG	GG	GG	GG	GG	GG	TT	GG	GG	GG	GG	GG	TG
solcap_snp_c2_14419	CC	CC	CC	CC	TC	CC	CC	CC	CC	CC	CC	CC	CC	CC	CC	CC	TC	CC	CC	CC	TC	CC	CC	CC	CC	CC	CC	CC	CC	TC	CC	CC	CC	CC	CC	CC	TC	CC	CC	CC	CC	CC	TT	CC	CC	CC	CC	CC	CC
solcap_snp_c2_14420	AA	AC	AA	AA	AC	AC	AA	AA	AA	AA	AA	AA	AA	AA	AA	AA	AC	AA	AA	AA	AC	AA	AA	AA	AA	AA	AA	AA	AA	AC	AA	AC	AA	AA	AA	AA	AC	AA	AA	AA	AA	AA	CC	AA	AA	AA	AC	AA	AA
solcap_snp_c2_14424	GG	AG	GG	GG	AG	AG	AG	GG	GG	AG	AA	AG	AG	GG	GG	AG	AG	GG	GG	GG	AG	GG	GG	GG	GG	AG	GG	GG	GG	AG	AG	AA	AA	GG	GG	AA	AG	GG	GG	GG	GG	AG	AA	GG	GG	GG	AA	AG	GG
solcap_snp_c2_14425	AA	AG	AA	AA	AG	AG	AA	AA	AA	AA	AA	AA	AA	AA	AA	AA	AG	AA	AA	AA	AG	AA	AA	AA	AA	AA	AA	AA	AA	AG	AA	AG	AA	AA	AA	AA	AG	AA	AA	AA	AA	AA	GG	AA	AA	AA	AG	AA	AA
solcap_snp_c2_14467	GG	AG	AG	AG	AG	AG	GG	GG	GG	AG	GG	GG	AG	AG	GG	AG	AG	GG	AG	AG	AG	AG	GG	AG	AG	AG	AG	AG	AG	AG	AG	AG	GG	AG	GG	GG	AG	GG	AG	AG	AG	GG	GG	GG	AG	AG	GG	AG	AG
solcap_snp_c2_14468	AA	AG	AG	AG	AG	AG	AA	AA	AA	AG	AA	AA	AG	AG	AA	AG	AG	AA	AG	AG	AG	AG	AA	AG	AG	AG	AG	AG	AG	AG	AG	AG	AA	AG	AA	AA	AG	AA	AG	AG	AG	AA	AA	AA	AG	AG	AA	AG	AG
solcap_snp_c2_14470	GG	TT	TG	TG	TT	TT	TT	TG	GG	TG	TT	--	TT	TG	--	TT	TG	--	TG	TG	TG	TG	--	TG	TG	--	TG	TT	TT	TG	TT	TT	TT	TG	--	--	TG	--	TT	TG	TT	TG	TT	GG	TG	TG	TT	TT	TG
solcap_snp_c2_14487	GG	GG	GG	CG	CG	--	GG	CG	GG	CG	GG	GG	CG	CG	GG	CG	CG	GG	CG	CG	CG	CG	CG	CG	CG	CG	CG	CG	CG	CG	GG	CG	GG	CG	GG	GG	CG	CG	CG	CG	CG	GG	GG	GG	CG	CG	GG	CG	CG
solcap_snp_c2_14489	GG	GG	GG	AG	--	AG	GG	AG	GG	AG	GG	GG	AG	--	GG	AG	AG	GG	AG	AG	AG	AG	AG	AG	AG	AG	AG	AG	AG	AG	GG	AG	GG	AG	GG	--	AG	AG	AG	AG	AG	GG	GG	GG	AG	AG	GG	AG	AG
solcap_snp_c2_14490	CC	CC	CC	TC	CC	CC	CC	CC	CC	CC	CC	CC	CC	CC	TC	TC	CC	CC	CC	CC	CC	CC	CC	CC	CC	CC	CC	CC	CC	CC	CC	CC	TC	CC	CC	CC	CC	CC	CC	CC	CC	CC	CC	CC	CC	CC	CC	CC	CC
solcap_snp_c2_14491	GG	AG	GG	AG	AG	GG	GG	AG	AG	AG	GG	GG	GG	GG	AG	GG	AG	GG	AG	AG	AG	AG	AG	AG	AG	AG	AG	AG	AG	AG	AG	GG	GG	AG	AG	GG	AG	AG	AG	AG	AG	AG	GG	AG	AG	AG	GG	AG	AG
solcap_snp_c2_14492	CC	TT	CC	TC	CC	TC	CC	TC	TC	TC	CC	CC	CC	CC	TC	CC	TC	CC	TC	TC	TC	TC	TC	TC	TC	TC	TC	TC	TC	TC	TC	CC	CC	TC	TC	CC	TC	TC	TC	TC	TC	TC	CC	TC	TC	TC	TT	TC	TC
solcap_snp_c2_14493	CC	CC	CC	AC	AC	AC	CC	CC	CC	AC	CC	CC	AC	AC	CC	AC	AC	CC	AC	AC	AC	AC	CC	AC	AC	AC	CC	AC	AC	AC	CC	AC	CC	AC	CC	CC	AC	CC	AC	AC	AC	CC	CC	CC	AC	AC	CC	AC	AC
solcap_snp_c2_14495	CC	TC	TC	TC	CC	CC	CC	TC	TT	TC	CC	TC	CC	TC	TC	CC	--	TT	TC	TC	TC	TC	TC	TC	TC	TC	TC	TC	TC	TC	TC	CC	CC	TC	TT	CC	TC	TC	--	TC	TC	TC	CC	TT	TC	TC	CC	TC	TC
solcap_snp_c2_14580	GG	AG	GG	GG	GG	GG	GG	AG	GG	GG	GG	GG	GG	AG	GG	GG	GG	GG	GG	AG	GG	GG	GG	AG	GG	GG	GG	AG	AG	AG	GG	GG	GG	AG	GG	GG	AG	GG	AG	AG	AG	GG	GG	GG	AG	GG	GG	AG	GG
solcap_snp_c2_14589	TT	TC	TT	TT	TT	TT	TT	TC	TC	TT	TT	TT	TT	CC	TT	TC	TT	TC	TT	TC	TT	TT	TC	TC	TC	TC	TC	TC	TC	TC	TT	TT	--	TC	TC	TT	TC	TC	TC	TC	TC	TT	TT	TC	TC	TT	TT	TC	TC
solcap_snp_c2_14608	CC	CC	CC	AC	CC	CC	CC	AC	AC	CC	CC	CC	CC	CC	AC	CC	CC	CC	AC	AC	AC	AC	AC	AC	AC	AC	AC	CC	CC	AC	CC	CC	CC	CC	AC	CC	AC	AC	CC	AC	CC	AC	CC	AC	AC	AC	CC	CC	AC
solcap_snp_c2_14609	TT	--	TT	TT	TT	TT	TT	TG	TT	TT	TT	TT	TT	TG	TT	TT	TT	TT	TT	TG	TT	TT	TT	TG	TT	TT	TT	TG	TG	TG	TT	TT	TT	TG	TT	TT	TG	TT	TG	TG	TG	TT	TT	TT	TG	TT	TT	TG	TT
solcap_snp_c2_14613	CC	TC	TC	CC	CC	CC	CC	TC	TC	TC	CC	CC	TC	TT	TC	CC	CC	TT	CC	TC	TC	CC	TC	TC	--	TC	TC	TC	TC	--	CC	CC	CC	TC	TC	CC	TC	TC	--	TC	TC	CC	CC	TC	TC	TC	CC	TC	CC
solcap_snp_c2_14616	AA	AG	AG	AA	AG	AG	AA	AG	AA	AA	AA	AG	AA	AG	AA	AA	AG	AA	AA	AG	AA	AA	AA	AG	AA	AA	AA	AG	AG	AG	AA	AA	AG	AG	AA	AA	AG	AA	AG	AG	AG	AA	AA	AA	AG	AA	GG	AG	AA
solcap_snp_c2_14635	TT	AA	AA	TA	AA	TA	TA	TA	TA	AA	TT	TA	TT	TA	TT	TA	TA	TT	TA	TA	TA	TA	TA	TT	TA	TA	TA	TA	TA	TA	TT	TT	TT	AA	TA	AA	TA	TA	TA	TT	TA	TA	AA	TT	TA	TA	TT	TA	TA
solcap_snp_c2_14636	TT	GG	GG	TG	GG	TG	GG	TG	GG	TG	TG	TG	TT	TG	--	TG	TT	TT	TG	TT	TG	TG	TG	TG	TG	TG	TG	--	GG	TG	TG	TG	GG	GG	TG	GG	--	TG	TG	TG	--	GG	GG	TG	TG	TG	GG	TG	TG
solcap_snp_c2_14637	AA	GG	GG	AG	GG	AG	GG	AG	GG	GG	GG	AG	AA	AG	AG	AG	AG	AA	AG	AG	AG	AG	GG	AG	AG	AG	AG	AG	GG	AG	AG	AG	GG	GG	AG	GG	AG	AG	AG	AG	--	GG	GG	AG	GG	AG	GG	AG	AG
solcap_snp_c2_14639	GG	AA	AA	AG	AG	GG	AG	AG	AG	AG	AG	GG	GG	AG	GG	AG	GG	GG	AG	GG	AG	AG	AG	GG	AG	AG	AG	AG	AG	AG	GG	GG	GG	AA	AG	AA	AG	AG	AG	GG	AG	AG	GG	GG	AG	AG	GG	AG	AG
solcap_snp_c2_14640	CC	TC	TT	TC	TC	CC	TC	TC	TC	TC	TC	CC	CC	TC	CC	TC	CC	CC	TC	CC	TC	TC	TC	CC	TC	TC	TC	TC	TC	TC	CC	CC	CC	TC	TC	TT	TC	TC	TC	CC	TC	TC	CC	CC	TC	TC	CC	TC	TC
solcap_snp_c2_14641	AA	AA	TT	TA	TA	AA	AA	AA	AA	TA	AA	AA	AA	TA	AA	TA	AA	AA	TA	AA	AA	TA	TA	AA	AA	AA	AA	AA	TA	TA	AA	AA	AA	TA	TA	AA	TA	AA	TA	AA	TA	TA	AA	AA	TA	TA	AA	TA	TA
solcap_snp_c2_14648	TT	TG	TT	TG	TG	TG	TT	TT	TT	TT	TT	TT	TG	TG	--	TG	TG	TT	TG	TG	TT	TG	TG	TG	--	TG	TG	TT	TG	TG	TT	TT	TT	TG	TG	TT	TG	TG	TG	TG	TG	TG	TT	TG	TG	--	TT	TG	TG
solcap_snp_c2_14657	TT	TT	TT	TG	TT	TT	TT	TT	TT	TT	TT	TT	TT	TT	TT	TG	TT	TT	TT	TT	TG	TT	TT	TG	TT	TT	TT	TT	TT	TT	TT	TT	TT	TT	TT	TT	TG	TT	TT	TG	TT	TT	TT	TT	TT	TT	TT	TT	TT
solcap_snp_c2_14690	GG	TG	GG	TG	TG	TG	GG	GG	GG	GG	GG	GG	GG	TG	TG	TG	TG	GG	TG	GG	GG	TG	GG	GG	TG	TG	TG	GG	TG	TG	GG	GG	GG	GG	GG	GG	TG	TG	TG	TG	TG	TG	GG	GG	TG	TG	GG	GG	TG
solcap_snp_c2_14703	TT	TT	TT	TC	TC	TT	TT	--	TT	TC	TT	TT	TC	TT	TC	TC	--	TC	TT	TC	TC	TC	TC	TC	TC	TC	TC	TC	TC	TC	TT	TT	TT	TT	TC	TT	TC	TT	TC	TC	TC	TC	TT	TC	TC	TC	TT	TC	TC
solcap_snp_c2_14704	AA	AA	AA	AG	AG	AA	AA	AG	AA	AG	AA	AA	AG	AA	AG	AG	AG	AG	AA	AG	AG	AG	AG	AG	AG	AG	AG	AG	AG	AG	AA	AA	AA	AA	AG	AA	AG	AA	AG	AG	AG	AG	AA	AG	AG	AG	AA	AG	AG
solcap_snp_c2_14706	AA	AA	AA	TA	TA	AA	AA	TA	AA	TA	AA	AA	TA	AA	TA	TA	--	TA	AA	TA	TA	TA	TA	TA	TA	TA	TA	TA	TA	TA	AA	AA	AA	AA	TA	AA	TA	AA	TA	TA	--	TA	AA	TA	TA	TA	AA	TA	TA
solcap_snp_c2_14707	CC	TC	CC	CC	--	TC	--	CC	TC	--	CC	TC	TC	CC	TC	--	CC	CC	TC	TC	CC	TC	--	CC	CC	TC	TC	TC	--	CC	TC	TC	--	TC	CC	CC	TC	TC	CC	TC	TC	TC	CC	TC	CC	CC	CC	TC	CC
solcap_snp_c2_14708	TT	TG	TT	TG	GG	TG	GG	TG	--	TG	GG	TG	TG	TG	TG	TG	TG	TG	TG	TG	TG	TG	TG	TG	TG	TG	TG	--	TG	TG	TG	TG	GG	TG	GG	GG	GG	TG	TG	GG	GG	TG	GG	TG	TG	TG	GG	TG	TG
solcap_snp_c2_14709	TT	TA	TT	TA	AA	TA	AA	TA	TA	TA	TT	TA	TA	TA	TA	TA	TA	TA	TA	TA	TA	TA	TA	TA	TA	TA	TA	--	TA	TA	TA	TA	AA	TA	AA	TT	AA	TA	TA	AA	AA	TA	AA	TA	TA	TA	AA	TA	TA
solcap_snp_c2_14728	TT	AT	TT	AT	AA	AT	AA	AT	AT	AT	AA	AT	AT	AT	AT	AT	AT	AT	TT	AT	AT	AT	AT	AT	AT	AA	AT	--	AT	AT	AT	AT	AA	TT	AA	AA	AA	AT	AT	AA	AA	AT	AA	AT	--	AT	AA	AT	AT
solcap_snp_c2_14730	AA	AA	AA	TA	AA	AA	AA	AA	TA	TA	AA	AA	TA	AA	TA	--	AA	AA	TA	TA	TA	TA	AA	AA	AA	TA	TA	TA	TA	AA	AA	AA	AA	TA	AA	AA	TA	TA	AA	TA	AA	AA	AA	TA	AA	AA	AA	TA	AA
solcap_snp_c2_14731	GG	AG	GG	AG	AG	AG	AA	AG	GG	AG	AG	AG	AG	AG	AG	AG	AG	AG	GG	AG	AG	AG	AG	AG	AG	AG	AG	AG	AG	AG	AG	AG	AA	GG	AA	GG	AG	AG	AG	AG	AA	AG	GG	AG	AG	AG	GG	AG	AG
solcap_snp_c2_14733	TT	TT	TT	TC	TC	TT	TT	TT	TC	TC	TT	TT	TC	TT	TC	TC	TT	TT	TC	TC	TC	TC	TT	TT	TT	TC	TC	TC	TC	TT	TT	TT	TT	TC	TT	TT	TC	TC	TT	TC	TT	TT	CC	TC	TT	TT	TT	TC	TT
solcap_snp_c2_14740	GG	TG	TG	TG	--	TG	TT	TG	GG	--	TG	TG	TG	TG	TG	TG	TG	--	GG	TG	TG	TG	TG	TG	TG	TG	TG	TG	TG	TG	TG	TG	TT	GG	TT	GG	TG	TG	TG	--	TT	TG	GG	TG	TG	TG	TT	TG	--
solcap_snp_c2_1475	GG	GG	GG	GG	GG	GG	GG	AG	AG	GG	GG	GG	GG	GG	AG	AG	GG	AG	AG	AG	GG	AG	AG	AG	GG	GG	GG	AG	GG	AG	GG	GG	GG	GG	GG	GG	GG	GG	GG	GG	GG	AG	GG	GG	GG	GG	GG	AG	GG
solcap_snp_c2_14760	AA	AA	AA	TA	TA	AA	AA	TA	AA	TA	AA	AA	TA	AA	TA	TA	TA	AA	AA	TA	TA	TA	TA	TA	TA	TA	TA	TA	TA	TA	AA	AA	AA	AA	TT	AA	TA	TA	TA	TA	TA	TA	TT	TA	TA	TA	AA	TA	TA
solcap_snp_c2_14761	GG	AG	GG	GG	GG	GG	GG	AG	AG	AG	GG	GG	AG	--	AG	AG	AG	AG	AG	AG	AG	AG	AG	AG	AG	AG	AG	--	AG	AG	GG	GG	GG	AG	GG	GG	GG	AG	AG	GG	GG	AG	GG	AG	AG	AG	GG	AG	AG
solcap_snp_c2_14762	GG	AG	GG	GG	GG	GG	GG	--	AG	AG	GG	GG	AG	--	AG	--	AG	AG	AG	--	AG	AG	AG	AG	AG	AG	AG	--	AG	AG	GG	GG	GG	AG	GG	GG	GG	AG	AG	GG	GG	AG	GG	AG	AG	--	GG	AG	AG
solcap_snp_c2_14763	TT	TC	TT	CC	CC	TC	CC	--	TC	TC	CC	--	TC	TC	--	--	--	TC	TC	--	--	TC	TC	--	TC	--	TC	--	--	TC	TC	TC	CC	TC	CC	CC	CC	TC	TC	CC	CC	TC	CC	--	TC	--	CC	TC	TC
solcap_snp_c2_14764	CC	TC	CC	TT	TT	TC	TT	TC	TC	TC	TT	TC	TC	TC	TC	TC	TC	--	TC	TC	TC	TC	TC	TC	TC	TC	TC	--	TC	TC	TC	TC	TT	TC	TT	TT	TT	TC	TC	TT	TT	TC	TT	TC	TC	TC	TT	TC	TC
solcap_snp_c2_14766	AA	AG	--	--	AG	AG	GG	AG	AG	AG	AG	AG	AG	AG	AG	AG	AG	AG	AG	AG	AG	AG	AG	AG	AG	AG	AG	--	AG	AG	AG	AG	GG	AG	--	AA	GG	AG	AG	--	--	AG	AA	AG	AG	AG	AA	AG	AG
solcap_snp_c2_14767	AA	AA	AA	AT	AT	AA	AA	AT	AA	AT	AA	AA	AT	AA	AT	AT	AT	AA	AA	AT	AT	AT	AT	AT	AT	AT	AT	AT	AT	AT	AA	AA	AA	AA	AT	AA	AT	AA	AT	AT	AT	AT	AA	AT	AT	AT	AA	AT	AT
solcap_snp_c2_14772	GG	AG	GG	GG	GG	GG	GG	AG	--	AG	GG	GG	AG	AG	AG	AG	AG	AG	AG	AG	AG	AG	AG	AG	AG	AG	AG	--	AG	AG	GG	GG	GG	AG	GG	GG	GG	AG	AG	GG	GG	AG	GG	AG	AG	AG	GG	AG	AG
solcap_snp_c2_14779	CC	CC	CC	TC	CC	CC	CC	CC	TC	TC	CC	CC	TC	CC	TC	TC	CC	CC	TC	TC	TC	TC	CC	CC	CC	TC	TC	TC	TC	CC	CC	CC	CC	TC	CC	CC	TC	TC	CC	TC	CC	CC	CC	TC	CC	CC	CC	TC	CC
solcap_snp_c2_14792	CC	CG	CC	CG	--	CG	GG	CG	CC	CG	CC	CG	CG	CC	CG	CG	CG	CG	CC	CG	CG	CG	CG	CG	CG	CG	CG	CG	CG	CG	CG	CG	GG	CC	CG	CC	CG	CC	CG	CG	--	CG	--	CG	CG	CG	GG	CG	CG
solcap_snp_c2_14793	AA	AG	AG	AG	AA	AA	AA	--	AG	AG	AA	AA	AG	AG	AG	AG	--	AG	GG	AG	AG	AG	AG	AG	AG	AA	AG	AG	AG	AG	AA	AA	AA	AG	AA	AA	AA	AG	AG	AA	AA	AG	AA	AG	AG	AA	AA	AG	AG
[truncated: 4,375 more rows]
[truncated: 201 more columns]
