# Supplementary material for: Retrospective View of North American Potato (Solanum tuberosum L.) Breeding in the 20th and 21st Centuries
Source: G3 (Bethesda). 2013 Jun 1;3(6):1003–13. doi: 10.1534/g3.113.005595 (PMC3689798; doi:10.1534/g3.113.005595)
Supplement: Supporting Information [file supp_g3.113.005595_TableS4.xlsx]

## Sheet: Sheet1
Table S4 Genotype scores for 3,763 single nucleotide polymorphism markers on 250 lines using a dosage model (1x – A and B; diploid AA, AB, and BB; tetraploid AAAA, AAAB, AABB, ABBB, and BBBB).
SNP	A96104-2	A97066-42	AC Brador	ACL PI 175395	ADG PI 195204	Adirondack Blue	Adirondack Red	AF2291-10	AF2376-5	AF2574-1	All Blue	Allegany	Alpine Russet	Alturas	Andover	AO96141-3	AO96160-3	AO96164-1	AWN86514-2	B1829-5	Bannock Russet	Beacon Chipper	Belchip	Bintje	Blazer Russet	Boulder	Burbank	C297	C31-5-115	C31-5-120	C5	Canela Russet	Cascade	Centennial Russet	Chieftain	Chipeta	Chippewa	Classic Russet	Clearwater Russet	CV96022-3	CV98112-3	Dakota Crisp	Dakota Diamond	Dakota Jewel	Dakota Pearl	Dark Red Norland	Defender	Denali	Early Rose
solcap_snp_c1_1	TTTT	TCCC	TCCC	CCCC	CCCC	TCCC	TCCC	TTTC	TTCC	CCCC	CCCC	TTCC	TTCC	TTTC	TTCC	CCCC	TTTC	TCCC	CCCC	TTCC	TCCC	TCCC	TCCC	TCCC	TTTC	TTCC	TTCC	CCCC	TCCC	TTCC	.	TTCC	TTCC	TTCC	TTCC	TTCC	TCCC	TTCC	.	TCCC	TTCC	TTCC	TCCC	TTCC	TTTC	TCCC	TCCC	TCCC	TTCC
solcap_snp_c1_1000	TTCC	TCCC	TCCC	CCCC	TTTT	TCCC	TCCC	TTCC	CCCC	TTCC	TTCC	TTTC	TCCC	TTTC	.	TTTT	TCCC	TTCC	TTTC	TTCC	TTCC	TTCC	.	TCCC	TCCC	TTCC	.	CCCC	TCCC	.	TCCC	TCCC	TCCC	TCCC	TCCC	TTCC	TTCC	TTCC	CCCC	CCCC	TTCC	TTCC	TTTC	TCCC	TTTT	TTCC	.	.	TTTC
solcap_snp_c1_10001	TTTA	TTAA	TTAA	AAAA	AAAA	TTAA	TAAA	TTAA	AAAA	AAAA	TTTT	TTAA	TTTT	TAAA	TTAA	TTTA	TTAA	TTAA	TAAA	AAAA	TTAA	TTTT	AAAA	TTAA	TTTA	TTAA	TTAA	TTAA	TTAA	TTAA	TAAA	TTTA	TTTA	TTAA	TTAA	TTAA	TTTA	TTTA	TTTA	TTAA	TTTA	TTAA	TTTA	TTTA	TTTA	TAAA	TTAA	TTAA	TAAA
solcap_snp_c1_10020	CCCC	ACCC	CCCC	CCCC	CCCC	CCCC	CCCC	CCCC	CCCC	CCCC	CCCC	CCCC	CCCC	CCCC	CCCC	CCCC	CCCC	CCCC	ACCC	ACCC	CCCC	CCCC	CCCC	CCCC	CCCC	CCCC	CCCC	CCCC	CCCC	CCCC	CCCC	CCCC	CCCC	CCCC	CCCC	CCCC	CCCC	CCCC	CCCC	CCCC	CCCC	ACCC	CCCC	CCCC	CCCC	CCCC	CCCC	ACCC	CCCC
solcap_snp_c1_10031	TTCC	TTTC	TTCC	TTCC	CCCC	TTTC	TCCC	TCCC	TTTC	TTCC	TCCC	TTTC	TTCC	TTCC	TTCC	TTTC	TTTC	TTTT	TTTC	TTTC	TTCC	TTCC	TTTC	TCCC	TTCC	TTTC	TTTC	TTTC	TTTC	.	TTCC	TTCC	TCCC	TTCC	TTCC	TTTC	TTCC	TTCC	TTTC	.	.	TTCC	TTTC	TTCC	TTTT	TTCC	TTCC	TCCC	TTCC
solcap_snp_c1_10042	TCCC	CCCC	TCCC	TTCC	CCCC	TCCC	CCCC	CCCC	CCCC	CCCC	CCCC	TTCC	TCCC	CCCC	TTTC	CCCC	TCCC	CCCC	TCCC	TCCC	CCCC	TTCC	TCCC	TCCC	CCCC	TCCC	TCCC	CCCC	CCCC	TTCC	CCCC	TCCC	TCCC	TTCC	TCCC	TTCC	CCCC	CCCC	CCCC	CCCC	TCCC	CCCC	CCCC	TCCC	CCCC	CCCC	TCCC	CCCC	TTCC
solcap_snp_c1_10054	TTTT	TTTT	TTTC	TTTT	TTTT	TTTT	TTTC	TTTT	TTTC	.	TCCC	TTTC	TTTT	TTTC	TTCC	TTCC	TTTT	TTTT	TTTT	TTTT	TTTT	.	TTTC	TTCC	TTTC	TTTC	TTTC	TCCC	TTTC	TTTC	TTTC	TTCC	TTCC	TTTC	TTCC	TTTT	TTTT	TTTT	TTTT	TTTT	TTCC	TTTC	TTTT	TTTC	TTTT	TTTT	.	TTTC	TTCC
solcap_snp_c1_10069	AAGG	.	AAGG	AAAA	AAAA	AAGG	GGGG	AAGG	AAAG	AAAG	AAGG	AAAG	AAGG	AAAA	AAAG	AGGG	AAAG	AAAG	AAAG	AAGG	AAAA	AGGG	AAGG	AAAA	AAAG	AAAG	AAAG	AAAG	AAGG	AAGG	AAGG	AGGG	AAGG	.	AGGG	AAAA	AAGG	AAAG	AAAA	AAGG	AAGG	AGGG	AAAG	AAGG	AAGG	GGGG	AAGG	AAAG	AAAG
solcap_snp_c1_10178	GGGG	GGGG	AGGG	.	.	AAGG	AAGG	.	AAGG	AGGG	AGGG	GGGG	GGGG	GGGG	AGGG	GGGG	AGGG	AGGG	GGGG	AGGG	AGGG	GGGG	AGGG	AAGG	GGGG	GGGG	GGGG	AAGG	AGGG	AGGG	GGGG	AGGG	AAGG	GGGG	.	GGGG	GGGG	GGGG	AGGG	GGGG	GGGG	GGGG	AGGG	.	GGGG	.	.	GGGG	AGGG
solcap_snp_c1_1019	TTTT	TTTT	TTTT	TTTT	.	TTTT	TTTT	TTTT	TTTT	TTTT	TTTT	TTTT	TTTT	TTTC	TTTC	TTTT	TTTT	TTTT	TTTT	TTTT	TTTT	TTTT	TTTT	TTTT	TTTT	TTTT	TTTT	TTTT	TTTT	TTTC	TTTT	TTTT	TTTT	TTTT	TTTT	TTTT	TTTT	TTTT	TTTT	TTTT	TTTT	TTTT	TTTT	TTTT	TTTT	TTTT	TTTT	TTTT	TTTT
solcap_snp_c1_10196	GGGG	GGGG	AGGG	GGGG	.	AAGG	AAGG	AGGG	AAGG	AGGG	AGGG	GGGG	GGGG	GGGG	AGGG	GGGG	.	AGGG	GGGG	AGGG	AGGG	GGGG	AGGG	.	GGGG	GGGG	GGGG	AAGG	AGGG	.	GGGG	AGGG	AAGG	GGGG	AAAG	GGGG	GGGG	GGGG	.	GGGG	GGGG	GGGG	AGGG	AAAG	GGGG	.	AGGG	GGGG	AGGG
solcap_snp_c1_10202	CCCC	.	ACCC	AAAA	AAAA	AACC	AAAC	ACCC	AACC	AACC	AAAC	.	AAAC	ACCC	CCCC	AAAC	AACC	ACCC	ACCC	ACCC	ACCC	CCCC	.	ACCC	CCCC	ACCC	CCCC	AACC	ACCC	AACC	CCCC	AAAC	AAAC	AACC	AAAC	CCCC	ACCC	CCCC	AACC	AACC	ACCC	ACCC	AACC	AAAC	ACCC	AAAC	AACC	CCCC	ACCC
solcap_snp_c1_10252	AAGG	AAAG	AAAG	AAGG	AAAA	AAAA	AAAA	AAAG	AAGG	AAAG	AAAA	AAAA	AAAG	.	AAAG	AAAA	AAAG	AAAA	AAAA	AAGG	AGGG	AAAA	AAAG	AAAA	AAAG	AAAG	AAAA	AAAG	AAAG	AAAG	AAAA	AAAA	AAAA	AAGG	AAAA	AAAG	AAGG	AAAG	AAGG	AAAA	AAAG	AAAA	AAAA	AGGG	AAGG	AAAG	AAAA	AAAA	AAAA
solcap_snp_c1_10253	AACC	AAAC	AACC	.	AAAA	AAAA	AAAA	.	.	AAAC	AAAA	AAAC	AAAC	.	AACC	AAAA	AAAC	AAAA	AAAA	.	ACCC	AAAA	AACC	AAAA	AAAC	AAAC	AAAA	AACC	AAAC	AAAC	AAAA	AAAA	AAAA	AACC	AAAC	AACC	AACC	AAAC	AACC	AAAA	AAAC	AAAA	AAAC	ACCC	ACCC	AAAC	AAAA	AAAA	AAAA
solcap_snp_c1_10255	AAGG	AGGG	GGGG	GGGG	GGGG	GGGG	GGGG	AGGG	AAGG	GGGG	GGGG	GGGG	AGGG	.	AGGG	GGGG	AGGG	GGGG	GGGG	AGGG	AAAG	AGGG	AGGG	GGGG	AGGG	AGGG	GGGG	AGGG	AGGG	AGGG	GGGG	GGGG	GGGG	AAGG	GGGG	AGGG	AAGG	AGGG	AAGG	GGGG	AGGG	GGGG	GGGG	AAAG	AAGG	AGGG	GGGG	.	GGGG
solcap_snp_c1_10269	CCCC	CCCC	CCCC	CCCC	CCCC	CCCC	CCCC	CCCC	CCCC	CCCC	TCCC	CCCC	CCCC	CCCC	CCCC	TCCC	CCCC	TCCC	.	CCCC	CCCC	CCCC	CCCC	CCCC	CCCC	CCCC	TCCC	CCCC	CCCC	CCCC	CCCC	CCCC	CCCC	CCCC	CCCC	TCCC	CCCC	CCCC	TCCC	CCCC	CCCC	CCCC	CCCC	CCCC	CCCC	CCCC	TCCC	CCCC	CCCC
solcap_snp_c1_1029	.	TTCC	TTTT	TTTT	TCCC	TTTC	TTTT	TTTC	TTTC	TTTC	TTTC	TTCC	TTCC	TTTC	TTTC	TTCC	TTTC	TCCC	TTTC	TTCC	TTTC	TTTT	TTCC	TTTC	TTTC	TTTC	TTTC	TTTC	TTTT	TTTC	TTTC	TTCC	TTTC	TTTC	TTTT	TCCC	TTTC	TTTC	CCCC	TCCC	TTTC	TTCC	TTTT	TTTC	TTTC	TTTC	TTCC	TTTC	TTCC
solcap_snp_c1_10295	TTTT	TGGG	.	TTTT	TTTT	TTTT	TTTT	TTTT	TTTT	TTTG	TTTT	TTTT	TTTG	TTTG	TTTG	TTTT	TTTT	TTTT	TTTG	TTTG	TTTG	TTTT	TTTT	TTTG	TTTT	TTTG	TTTG	TTTG	TTTG	TTTG	TTTT	TTTG	TTTT	TTTT	TTTG	TTTG	TTTG	TTTT	TTTG	TTTT	TTTG	TTTT	TTTT	TTTT	TTTT	TTTG	TTGG	TTTG	TTTT
solcap_snp_c1_10297	.	TTTT	TTCC	TTTT	TTCC	TTCC	TTCC	TTCC	TTTC	TTCC	TCCC	TTCC	.	TTTC	TTTC	.	TTCC	TTTC	TTCC	TTTC	TCCC	TTCC	.	TTTC	.	TTTC	TCCC	TTTT	TTTC	TTTT	TTCC	TTCC	.	TTCC	TTTT	TTCC	TTTC	.	.	TCCC	TTTC	TTCC	TTTT	TTTT	TTTT	TTTT	TTTT	TTTC	TTCC
solcap_snp_c1_10351	GGGG	GGGG	GGGG	GGGG	GGGG	GGGG	GGGG	AGGG	GGGG	GGGG	GGGG	AGGG	AGGG	GGGG	AGGG	GGGG	GGGG	GGGG	AGGG	GGGG	GGGG	GGGG	AAGG	GGGG	AGGG	GGGG	GGGG	AGGG	GGGG	GGGG	AGGG	AGGG	GGGG	GGGG	AGGG	GGGG	GGGG	GGGG	GGGG	AGGG	AGGG	AAGG	GGGG	GGGG	GGGG	GGGG	AGGG	AGGG	GGGG
solcap_snp_c1_10354	AAAA	AAAT	AAAA	AAAA	AAAA	AAAT	AATT	AAAT	AATT	ATTT	AATT	AAAA	AAAA	AAAT	AAAT	AAAT	AAAA	AAAA	AAAA	AAAA	.	AAAA	AAAT	AAAT	AAAA	AAAT	AAAT	AAAT	AAAT	AAAT	AAAT	AAAA	AAAT	AAAA	AAAT	AAAA	AAAT	AAAA	AAAA	AAAA	AAAA	AAAT	AAAA	AAAA	AAAT	AAAT	AAAA	AAAA	AAAT
solcap_snp_c1_10384	AGGG	AAGG	AAAG	GGGG	AAAG	AGGG	AAAG	AAAG	AAAG	AAAG	AGGG	AAAG	AAGG	AAGG	AAAA	AAAA	AAGG	AAGG	AGGG	AAAG	AAGG	AAAA	AAGG	AAAG	AAAG	AAAG	AAGG	AAAG	AAAG	AAAA	AAAG	AAGG	AAAG	AAAA	AAAG	AAAG	AAAA	AAAG	AAAG	AAAG	AAGG	AAGG	AAAG	AGGG	AAAA	.	AAAA	AAAG	AAGG
solcap_snp_c1_10390	TCCC	CCCC	CCCC	CCCC	CCCC	TTCC	TCCC	TCCC	CCCC	CCCC	TTCC	CCCC	CCCC	TCCC	CCCC	CCCC	CCCC	CCCC	TCCC	TCCC	TCCC	CCCC	TTCC	CCCC	TCCC	TCCC	CCCC	CCCC	TCCC	TCCC	TCCC	CCCC	TCCC	CCCC	CCCC	CCCC	CCCC	TCCC	CCCC	TCCC	TCCC	TTCC	CCCC	TTTC	CCCC	TCCC	CCCC	TCCC	CCCC
solcap_snp_c1_10391	TTCC	TCCC	TCCC	CCCC	CCCC	TTCC	TCCC	TCCC	CCCC	CCCC	TTCC	CCCC	CCCC	TCCC	CCCC	CCCC	CCCC	TCCC	TTTC	TCCC	TCCC	CCCC	TTCC	TCCC	TCCC	TCCC	TTCC	CCCC	TCCC	TCCC	TCCC	TCCC	TCCC	CCCC	CCCC	CCCC	CCCC	TCCC	CCCC	TCCC	TCCC	TTCC	CCCC	TTTC	CCCC	TTCC	CCCC	TCCC	TTCC
solcap_snp_c1_10397	AACC	AAAC	AAAA	AAAA	AAAA	AAAC	AACC	AACC	AAAA	AAAC	ACCC	AAAA	ACCC	AAAC	AAAA	ACCC	AACC	ACCC	AAAA	AAAA	AACC	AAAA	AAAA	AAAC	AACC	AAAC	AAAC	AAAC	AACC	AACC	AAAA	AAAC	AACC	AACC	AACC	AACC	AAAC	AACC	AACC	AACC	AACC	AAAA	AAAA	CCCC	AAAA	AACC	AACC	AAAC	AAAA
solcap_snp_c1_10424	TCCC	TCCC	TCCC	TCCC	CCCC	TCCC	CCCC	TCCC	TTCC	CCCC	TCCC	TTCC	TTCC	TCCC	TCCC	TTCC	TCCC	TTCC	TCCC	TCCC	TCCC	TCCC	TCCC	TTCC	CCCC	TTCC	TCCC	TCCC	CCCC	CCCC	TTCC	TTTT	TCCC	TTCC	CCCC	TTCC	CCCC	TCCC	TCCC	TTTC	TTCC	CCCC	TCCC	TCCC	TTCC	CCCC	TCCC	TTTC	TTCC
solcap_snp_c1_10425	TTGG	TGGG	GGGG	GGGG	GGGG	TGGG	TGGG	TTGG	GGGG	TGGG	TTGG	TGGG	TGGG	GGGG	TGGG	GGGG	TGGG	TGGG	GGGG	TGGG	GGGG	.	TGGG	GGGG	GGGG	GGGG	GGGG	GGGG	GGGG	GGGG	TGGG	GGGG	TGGG	GGGG	TGGG	TGGG	.	GGGG	.	GGGG	GGGG	GGGG	TGGG	GGGG	GGGG	.	GGGG	GGGG	GGGG
solcap_snp_c1_10467	GGGG	.	GGGG	GGGG	GGGG	GGGG	GGGG	.	.	GGGG	GGGG	GGGG	GGGG	GGGG	GGGG	GGGG	.	GGGG	.	.	GGGG	GGGG	.	GGGG	GGGG	GGGG	GGGG	GGGG	TGGG	GGGG	GGGG	GGGG	GGGG	GGGG	GGGG	GGGG	GGGG	GGGG	GGGG	GGGG	GGGG	.	GGGG	GGGG	GGGG	GGGG	GGGG	.	GGGG
solcap_snp_c1_10492	TTTC	TTCC	TCCC	TTTT	TTTT	TTCC	TCCC	CCCC	TCCC	.	.	CCCC	TCCC	TCCC	TCCC	TCCC	.	TTCC	TCCC	.	TCCC	TCCC	TCCC	CCCC	TTTC	TCCC	TCCC	TTCC	TCCC	TCCC	TTTC	TTCC	TCCC	CCCC	TTCC	TCCC	TCCC	TCCC	TTCC	TTTC	TTCC	TTCC	TCCC	TTCC	CCCC	TCCC	TCCC	TTCC	TCCC
solcap_snp_c1_10493	AAAC	AAAA	AAAC	AAAA	AAAA	AAAC	.	AAAA	AACC	AAAA	AAAC	AAAA	AAAC	AAAA	AAAA	AAAC	AAAA	AAAA	AAAC	AAAC	AAAA	AAAC	AAAA	AAAC	AAAA	AAAA	AAAC	AAAA	AAAA	AAAC	AAAA	AAAC	AAAC	AAAC	AAAC	AAAA	AAAC	AAAA	AAAA	AAAA	AAAA	AAAC	AAAC	AAAA	AAAC	AACC	AACC	AAAA	AAAC
solcap_snp_c1_10494	AGGG	GGGG	AGGG	AAAG	GGGG	AAGG	AAGG	.	AAAG	AGGG	AAGG	AAGG	AGGG	AGGG	GGGG	AAGG	AGGG	AGGG	AGGG	AGGG	AGGG	AGGG	AGGG	AAGG	GGGG	AAGG	AGGG	AGGG	AGGG	AAGG	AGGG	AAGG	AGGG	AAAG	AAGG	AGGG	AAAG	AGGG	AGGG	GGGG	AGGG	AAGG	AAGG	GGGG	AAAG	AAAG	AAGG	AGGG	AGGG
solcap_snp_c1_10496	TTTT	TTTT	TTTT	TTTT	TTTT	TTTT	TTTT	TTTT	TTTC	TTTC	TTTT	TTTT	TTTT	TTTT	TTTT	TTTT	TTTT	TTTT	TTTT	TTTC	TTTT	TTTC	TTTT	TTTT	TTTT	TTTC	TTTT	TTTT	TTTC	TTTT	TTTT	TTTT	TTTT	TTTT	TTTT	TTTT	TTTT	TTTT	TTTT	TTTT	TTTT	TTTC	TTTC	TTTT	TTTT	TTTT	TTTT	TTTC	TTTT
solcap_snp_c1_10528	GGGG	GGGG	GGGG	GGGG	GGGG	GGGG	GGGG	AGGG	GGGG	GGGG	GGGG	AGGG	GGGG	GGGG	AGGG	GGGG	GGGG	GGGG	GGGG	GGGG	GGGG	GGGG	GGGG	AGGG	GGGG	GGGG	GGGG	GGGG	GGGG	GGGG	GGGG	GGGG	GGGG	GGGG	GGGG	GGGG	GGGG	GGGG	GGGG	AGGG	GGGG	GGGG	AGGG	.	AGGG	AGGG	GGGG	GGGG	GGGG
solcap_snp_c1_1053	AAGG	AAGG	GGGG	GGGG	GGGG	GGGG	AGGG	GGGG	GGGG	GGGG	GGGG	GGGG	AAGG	GGGG	AGGG	GGGG	AAGG	GGGG	.	GGGG	AGGG	GGGG	AGGG	AGGG	AAGG	AAGG	AAGG	AAGG	AGGG	AGGG	AGGG	.	AAGG	AGGG	AGGG	GGGG	GGGG	AGGG	GGGG	GGGG	AAGG	AGGG	AGGG	AAGG	GGGG	AGGG	AAGG	GGGG	AGGG
solcap_snp_c1_10539	GGGG	GGGG	GGGG	GGGG	GGGG	GGGG	GGGG	.	GGGG	GGGG	GGGG	TGGG	GGGG	GGGG	TGGG	GGGG	GGGG	GGGG	GGGG	GGGG	GGGG	GGGG	GGGG	TGGG	GGGG	GGGG	GGGG	GGGG	GGGG	GGGG	GGGG	GGGG	GGGG	GGGG	GGGG	GGGG	GGGG	GGGG	GGGG	TGGG	GGGG	GGGG	TGGG	.	TGGG	TGGG	GGGG	GGGG	GGGG
solcap_snp_c1_10555	CCCC	.	CCCC	CCCC	CCCC	CCCC	ACCC	AACC	ACCC	CCCC	AACC	.	CCCC	.	ACCC	.	CCCC	.	.	ACCC	ACCC	CCCC	ACCC	CCCC	CCCC	ACCC	CCCC	CCCC	CCCC	CCCC	CCCC	.	.	CCCC	CCCC	ACCC	CCCC	CCCC	ACCC	CCCC	CCCC	.	CCCC	CCCC	.	CCCC	.	ACCC	.
solcap_snp_c1_10560	CCCC	CCCC	.	CCCC	CCCC	ACCC	ACCC	ACCC	CCCC	CCCC	ACCC	CCCC	CCCC	ACCC	CCCC	CCCC	CCCC	ACCC	CCCC	ACCC	CCCC	ACCC	ACCC	.	CCCC	CCCC	CCCC	ACCC	ACCC	CCCC	.	CCCC	CCCC	.	CCCC	CCCC	CCCC	CCCC	ACCC	CCCC	CCCC	CCCC	CCCC	CCCC	CCCC	CCCC	.	ACCC	.
solcap_snp_c1_10579	.	.	AAGG	GGGG	AGGG	AAAG	AGGG	AAGG	AAGG	AGGG	.	AAGG	AGGG	AAGG	AGGG	AGGG	AAAG	AGGG	.	AAGG	AGGG	AGGG	AAGG	AGGG	AGGG	AAGG	AAAG	AGGG	AAAG	AAGG	AGGG	GGGG	AAGG	AAAG	AGGG	AAGG	AAAA	AAGG	GGGG	AGGG	GGGG	AAGG	AAGG	AAGG	AAAG	AGGG	AAGG	AAGG	AAAG
solcap_snp_c1_10593	AAAG	AAAA	AAAA	AAAA	AAAA	AAAA	AAAA	AAAA	AAAA	AAAA	AAAA	AAAA	AAAA	AAAA	AAAA	AAAG	AAAA	AAGG	AAAA	AAAA	AAAG	AAAA	AAAA	AAAA	AAAA	AAAG	AAAA	AAAA	AAAA	AAAA	AAGG	AAAA	AAAA	.	AAAA	AAAG	AAAG	AAAA	.	AAAA	AAAA	AAAA	AAAA	AAAA	AAAA	AAAA	AAAG	AAAA	AAAA
solcap_snp_c1_10607	GGGG	GGGG	GGGG	GGGG	TTTG	GGGG	GGGG	TGGG	TGGG	GGGG	GGGG	GGGG	GGGG	TGGG	GGGG	GGGG	GGGG	GGGG	TGGG	TGGG	GGGG	TGGG	GGGG	GGGG	GGGG	TTGG	GGGG	GGGG	TGGG	GGGG	TGGG	GGGG	GGGG	GGGG	GGGG	TGGG	GGGG	GGGG	GGGG	GGGG	GGGG	TGGG	TGGG	.	GGGG	GGGG	GGGG	GGGG	GGGG
solcap_snp_c1_10646	TTTC	TTTC	TTTT	TTTT	TTTT	.	TTTC	TCCC	TTCC	TTCC	TTTC	TTTT	TTTT	TTTT	TTTT	TTTC	TTTC	.	TTTC	TTCC	TTCC	TTTC	TTCC	TTTT	TTTC	TTTC	TTCC	TTTC	TTTC	TTTC	TTTC	TTCC	.	TTTC	TTCC	.	TTTC	TTTC	CCCC	TTTT	TTCC	TTTC	TTTC	TTCC	TTTT	TTTC	TTTC	TTTC	TTTC
solcap_snp_c1_10668	TTTT	TTTT	TTTC	TTTT	TTTT	TTTT	TTTT	TCCC	TTTT	.	TTTT	TTCC	.	TTTC	TTCC	TTCC	.	.	TTTT	TTCC	TTTT	TTTC	TTTC	TTTC	TTTT	TTCC	TTTT	TTTT	TTTT	TTTT	TTTC	TTCC	TTTT	TTTC	TTTT	TTCC	.	TTTC	TTTT	TTTC	TTCC	.	.	TTTT	TTTT	TTTT	TTTT	TTTT	TTTT
solcap_snp_c1_10670	CCCC	CCCC	TCCC	CCCC	CCCC	CCCC	CCCC	TTTC	CCCC	TCCC	CCCC	TTCC	TTCC	TCCC	TTCC	TTCC	TCCC	TCCC	.	TCCC	CCCC	TCCC	TCCC	TCCC	CCCC	TTCC	CCCC	.	CCCC	CCCC	TCCC	TTCC	CCCC	TCCC	.	TTCC	TTCC	TCCC	.	TCCC	TTCC	TCCC	TCCC	CCCC	CCCC	CCCC	.	CCCC	CCCC
solcap_snp_c1_10677	TTTT	TTTT	TTTC	.	.	TTCC	TTCC	TTTC	TTCC	TTTC	TTTC	TTTT	TTTT	TTTT	TTTT	TTTT	TTTC	TTTC	TTTT	TTTT	TTTC	TTTT	TTTT	TTTC	TTTT	TTTT	TTTT	TTTC	TTTT	TTTT	TTTT	TTTC	TTCC	TTTT	.	TTTT	TTTT	TTTT	TTTC	TTTT	TTTT	TTTT	TTTC	.	TTTT	TTTC	TTTC	TTTT	TTTC
solcap_snp_c1_10714	ATTT	ATTT	.	TTTT	TTTT	.	ATTT	TTTT	.	ATTT	AATT	.	ATTT	ATTT	ATTT	TTTT	ATTT	TTTT	.	ATTT	TTTT	TTTT	ATTT	TTTT	ATTT	AATT	TTTT	AATT	AATT	AATT	TTTT	TTTT	ATTT	TTTT	TTTT	TTTT	ATTT	ATTT	ATTT	.	.	ATTT	ATTT	TTTT	ATTT	ATTT	TTTT	TTTT	.
solcap_snp_c1_10715	ACCC	AACC	AAAC	AAAA	AAAA	AAAC	AAAC	AAAA	AAAC	AAAC	AAAC	AACC	AAAC	AACC	AAAC	AACC	AAAC	AACC	AAAA	AACC	ACCC	AACC	AAAC	AAAC	ACCC	AAAC	CCCC	AAAC	AACC	AACC	.	AAAC	AAAC	ACCC	AAAC	AAAC	AAAC	AACC	.	AAAC	AACC	AACC	AAAC	AAAC	ACCC	AACC	AAAC	AAAC	ACCC
solcap_snp_c1_10725	AAAA	AAAA	AAAA	AAAA	AAAA	AAAA	AAAG	AAAG	AAAA	AAAA	AAAA	AAGG	AAAG	AAAA	AAAG	AAAA	AAAA	AAAA	AAAA	AAAA	AAAA	AAAG	AAAG	AAAA	AAAG	AAAA	AAAG	AAGG	AGGG	AAGG	AAAA	AAAG	AAAG	AAAG	AAAA	AAAA	AAAA	AAAA	AAAA	AAGG	AAAG	AAAA	AAAA	AAAG	AAAA	AAAG	AAAG	AAAG	AAAG
solcap_snp_c1_10738	TTTT	TTTT	TTTT	TTTT	TTTT	TTTT	TTTT	TTTT	TTTT	TTTC	TTTT	TTTT	TTTT	TTTC	TTTT	TTTT	TTTT	TTTT	TTTT	TTTT	TTTT	TTTT	TTTC	TTTT	TTTT	TTTC	TTTT	TTTT	TTTT	TTTT	TTTT	TTTT	TTTT	TTTT	TTTT	TTTT	TTTT	TTTT	TTTT	TTTC	TTTT	TTTC	TTTC	TTTT	TTTC	TTTT	TTTT	.	TTTT
solcap_snp_c1_10751	TTAA	AAAA	TAAA	AAAA	AAAA	AAAA	TTAA	TTAA	TAAA	TTAA	TTAA	TAAA	.	TTAA	TTAA	TTAA	TTAA	TTAA	TAAA	TTTT	AAAA	TTAA	TAAA	TTAA	.	TAAA	TTAA	TTTA	TTAA	TAAA	.	TTAA	.	.	TAAA	TAAA	TAAA	TAAA	TAAA	TAAA	TAAA	TTAA	TAAA	AAAA	TAAA	TAAA	TAAA	TAAA	TAAA
solcap_snp_c1_10762	AACC	CCCC	AACC	CCCC	CCCC	CCCC	AACC	AAAA	AACC	AACC	AACC	AACC	CCCC	AACC	AACC	AACC	AACC	AAAC	ACCC	AAAA	AACC	AACC	AACC	AAAC	ACCC	ACCC	AAAC	AAAC	AACC	AACC	ACCC	AACC	CCCC	CCCC	ACCC	ACCC	ACCC	ACCC	AACC	ACCC	AACC	AACC	ACCC	CCCC	ACCC	ACCC	AACC	ACCC	AACC
solcap_snp_c1_108	TAAA	AAAA	AAAA	AAAA	AAAA	AAAA	AAAA	TTTA	TAAA	AAAA	AAAA	TAAA	TAAA	TTTA	AAAA	AAAA	AAAA	AAAA	TAAA	TAAA	AAAA	TAAA	TAAA	AAAA	AAAA	TTAA	AAAA	TAAA	TAAA	TTAA	TTTA	AAAA	TAAA	AAAA	AAAA	TAAA	TAAA	AAAA	TAAA	AAAA	AAAA	TAAA	TTAA	AAAA	TAAA	AAAA	TAAA	AAAA	TAAA
solcap_snp_c1_10825	GGGG	AGGG	GGGG	GGGG	.	AGGG	AGGG	GGGG	GGGG	GGGG	AGGG	GGGG	GGGG	GGGG	GGGG	AAGG	GGGG	GGGG	.	AGGG	GGGG	GGGG	GGGG	AGGG	GGGG	AGGG	AGGG	.	GGGG	.	AGGG	AGGG	AGGG	AGGG	AGGG	GGGG	GGGG	GGGG	GGGG	GGGG	.	GGGG	AAGG	GGGG	.	GGGG	GGGG	AGGG	AAGG
solcap_snp_c1_10855	AAAC	AACC	ACCC	AACC	ACCC	AACC	ACCC	AACC	ACCC	ACCC	AACC	ACCC	AACC	AACC	AACC	AACC	AAAC	AAAC	CCCC	ACCC	AAAA	CCCC	AACC	AAAC	ACCC	ACCC	AACC	ACCC	AACC	.	CCCC	ACCC	AAAC	ACCC	AAAC	ACCC	CCCC	ACCC	AAAA	ACCC	ACCC	CCCC	CCCC	AACC	.	AACC	CCCC	ACCC	AAAC
solcap_snp_c1_10873	AAAG	AGGG	GGGG	.	AAAA	AGGG	AGGG	AGGG	AGGG	AAGG	GGGG	AAGG	AGGG	AAGG	AAAG	AGGG	AAAG	AGGG	AAGG	AAGG	AAGG	GGGG	AGGG	AAAG	AAGG	AGGG	AAAG	AAGG	AGGG	AGGG	GGGG	AAAA	AGGG	AGGG	AGGG	AGGG	AAGG	AGGG	AAAG	AGGG	AAAA	AAAG	AAGG	GGGG	AAAG	AGGG	AGGG	AGGG	AGGG
solcap_snp_c1_10900	.	AGGG	AAGG	AAAA	AAAA	AAAG	.	AGGG	AAAG	.	AAAA	AGGG	.	AAAG	AAGG	.	.	.	.	.	.	AGGG	AAAG	AAAG	AAAG	.	AAAG	AAGG	AAAG	AAGG	AAAG	AAAG	AAGG	GGGG	.	AAAG	AGGG	.	AAGG	AAAA	AAAG	.	AGGG	AAGG	GGGG	AAAG	.	AAGG	AAGG
solcap_snp_c1_10901	AAAG	AAAA	AAAG	AAAA	AAAA	AAAA	AAAG	AAAA	AAAG	AAAG	AAAG	AAAG	AAAA	AAAA	AAAA	AAAA	AAAA	AAAA	AAAG	AAAA	AAAA	AAAG	AAAG	AAAA	AAAG	AAAG	AAAA	AAAA	AAGG	AAGG	AAAA	AAAG	AAAG	AAAG	AAAA	AAAA	AAAG	AAAG	AAAA	AAAA	AAAA	AAAA	AAAA	AAAG	AAAA	AAAG	AAAA	AAAG	AAAA
solcap_snp_c1_10915	TTCC	TTTC	TTCC	TCCC	TTCC	TTTC	.	TCCC	TTTC	.	TTTC	TTTC	.	TTCC	TTTC	TTTC	TTCC	TTCC	TTTC	TTTC	TTTC	TTCC	TTCC	TTTT	TTCC	TTCC	TTCC	TTTC	TTTC	TTTT	TTTC	TCCC	TTTC	TTTC	TTTC	TTTT	TTTC	TTTC	TTTC	TTCC	TCCC	TTTC	TTTT	TTTC	TTTC	TTTC	TTCC	TTTC	TTTC
solcap_snp_c1_10930	TTCC	.	TTCC	CCCC	CCCC	TCCC	.	TTTC	.	CCCC	TCCC	TCCC	TCCC	TTCC	TCCC	TTCC	TTCC	TTCC	TCCC	TCCC	TCCC	TTCC	TTCC	CCCC	TTCC	TTCC	TTCC	TTCC	TCCC	CCCC	TCCC	TTTC	TCCC	TCCC	TCCC	.	TCCC	.	.	TCCC	TTTC	CCCC	CCCC	CCCC	TCCC	CCCC	TTCC	TCCC	TCCC
solcap_snp_c1_10935	AAAG	AGGG	AAGG	AAGG	AAGG	AAGG	AGGG	AAGG	AAGG	.	AGGG	AGGG	AGGG	AAAG	AGGG	AGGG	AAAG	AAGG	AAAG	AAGG	AAAG	AAAG	AAAG	AAGG	AAGG	AAAG	AAAG	AGGG	AAAG	AAAA	.	AAAG	AAAA	AAGG	AGGG	AGGG	AAAG	AAAG	AAAG	.	AAAG	AAAG	AAAG	.	AAAA	AAAG	AGGG	AGGG	.
solcap_snp_c1_10938	AAAA	AAGG	AAAG	AAAA	AAGG	AAAA	AAAG	AAAA	AAAG	AAAG	AAAG	AAGG	AAAG	AAAA	AAGG	AAAG	AAAG	AAAG	AAAG	AAAA	AAAA	AAAG	AAAA	AAAA	AAAG	AAAG	AAAA	AAGG	AAAG	AAAA	AAAG	AAAA	AAAA	AAAG	AAAG	AAGG	AAAA	AAAG	AAAA	AAAA	AAAA	AAAG	AAAG	AAGG	AAAA	AAAG	AAAA	.	AAAA
solcap_snp_c1_10939	AAAA	AAGG	AAAG	AAAA	AAAA	AAAA	AAAG	AAAA	AAAG	AAAG	AAAG	AAGG	AAAG	AAAA	AAGG	AAAG	AAAG	AAAG	AAAG	AAAA	AAAA	AAAG	AAAA	AAAA	AAAG	AAAG	AAAA	AAGG	AAAG	AAAA	AAAA	AAAA	AAAA	AAAG	AAAG	AAGG	AAAA	AAAG	AAAA	AAAA	AAAA	AAAG	AAAG	AAGG	AAAA	AAAG	AAAA	.	AAAA
solcap_snp_c1_1094	AGGG	AAGG	AGGG	AAAA	AAGG	AGGG	AGGG	AAAG	AAAG	AAAG	AAAG	AGGG	AGGG	AGGG	AAAG	AAGG	AAAG	AAAG	AAAG	AGGG	AAGG	AAGG	AGGG	AAAG	GGGG	AAGG	AAGG	AGGG	AAGG	AAGG	AAAG	AAAG	AAGG	AAGG	AAAG	AAGG	AGGG	AGGG	AAAG	AAGG	AAAG	AAGG	AAGG	AAAA	AAAG	AAAG	AAGG	AAAA	AAAG
solcap_snp_c1_110	TTTT	TTTT	TTTT	TTTT	TTTT	TTTT	TTTT	TTTT	TTTT	TTTT	TTTT	TTTT	TTTT	TTTT	TTTC	TTTT	TTTT	TTTT	TTTT	TTTT	TTTT	TTTT	TTTT	TTTT	TTTT	TTTC	TTTT	TTTC	TTTC	TTTT	TTTT	TTTT	TTTT	TTTT	TTTT	TTTT	TTTT	TTTT	TTTT	TTTT	TTTT	TTTT	TTTC	TTTT	TTTT	TTTT	TTTT	TTTC	TTTT
solcap_snp_c1_11008	AGGG	AGGG	AGGG	AAGG	GGGG	AGGG	AGGG	AAGG	AAAG	AGGG	GGGG	GGGG	AGGG	GGGG	AGGG	AAGG	AGGG	GGGG	AGGG	GGGG	AAGG	AGGG	AAGG	AAAG	AGGG	GGGG	AAGG	AGGG	AAAG	AGGG	AGGG	AGGG	GGGG	GGGG	AGGG	GGGG	GGGG	AGGG	AGGG	AGGG	AGGG	AAGG	AGGG	GGGG	AGGG	AAGG	GGGG	.	AGGG
solcap_snp_c1_11013	TTTC	TTTC	TTTT	TTTT	TTTT	TTTC	TTTC	TTTT	.	TTTT	TTTT	TTTT	TTTT	TTTT	TTTC	.	TTTC	TTTT	TTTC	TTTT	.	TTTT	TTTC	.	TTTC	TTTT	.	TTTC	.	.	TTTT	TTTC	TTTT	TTTT	TTTT	TTTT	TTTT	TTTC	TTTC	TTTC	TTTC	TTTT	TTTT	TTTT	TTTT	TTTC	TTTT	TTTT	TTTC
solcap_snp_c1_11023	TGGG	TGGG	TGGG	GGGG	GGGG	TGGG	TGGG	TGGG	TTTG	TGGG	GGGG	GGGG	TGGG	GGGG	TGGG	.	TGGG	GGGG	TGGG	GGGG	.	TGGG	.	TTTG	TGGG	GGGG	TGGG	TGGG	TTTG	TGGG	TGGG	TGGG	GGGG	GGGG	TGGG	GGGG	GGGG	TGGG	TGGG	TGGG	TGGG	.	TGGG	GGGG	TGGG	TGGG	GGGG	.	TGGG
solcap_snp_c1_11025	TTTC	TTCC	TTTC	CCCC	TTTC	TTTC	TTTC	TTCC	.	TTTC	TTTT	TTTT	TTTC	TTTT	TTTC	TTCC	TTTC	TTTT	.	TTTT	TTCC	TTTC	TTCC	TCCC	TTTC	TTTT	TTCC	TTTC	TCCC	TTTC	TCCC	TTTC	TTTC	TTTT	TTTC	TTTT	TTTT	TTTC	TTTC	TTTC	TTTC	TTCC	TTTC	TTTT	TTTC	TTCC	TTTC	TTTC	TTTC
solcap_snp_c1_11100	TTCC	CCCC	TCCC	CCCC	CCCC	.	CCCC	TCCC	CCCC	.	TCCC	.	TCCC	TCCC	TCCC	TCCC	.	TCCC	TCCC	CCCC	CCCC	CCCC	TCCC	TCCC	CCCC	TTCC	TCCC	TTCC	CCCC	CCCC	CCCC	TCCC	CCCC	CCCC	TCCC	TTCC	TCCC	TCCC	TCCC	TTCC	TTCC	CCCC	TTCC	TCCC	.	CCCC	CCCC	.	.
solcap_snp_c1_11120	CCCC	TCCC	TCCC	CCCC	CCCC	CCCC	TCCC	TCCC	TCCC	TTTT	CCCC	TTCC	CCCC	TTCC	CCCC	CCCC	TCCC	TCCC	CCCC	TTCC	TCCC	TCCC	TCCC	TCCC	TCCC	TTCC	TTCC	TCCC	CCCC	TCCC	TCCC	TCCC	TCCC	CCCC	TCCC	TCCC	CCCC	TCCC	TCCC	TCCC	TCCC	TTCC	TTCC	CCCC	TCCC	CCCC	TCCC	TTCC	TCCC
solcap_snp_c1_11121	TTTT	TTTT	TTTT	TTTT	TTTT	TTTT	TTTT	TTTT	TTTC	TTTC	TTTT	TTTT	TTTT	TTTC	TTTT	TTTT	TTTC	TTTT	TTTT	TTTT	TTTT	TTTT	TTTT	TTTT	TTTT	TTTC	TTTT	TTTT	TTTT	TTTT	TTTT	TTTT	TTTT	TTTT	TTTT	TTTT	TTTT	TTTT	TTTT	TTTC	TTTT	TTTT	TTTT	TTTT	TTTT	TTTT	TTTT	TTTC	TTTT
solcap_snp_c1_11123	TCCC	TCCC	TTCC	CCCC	.	CCCC	TCCC	TCCC	TCCC	TTTT	CCCC	TTCC	CCCC	TTCC	CCCC	CCCC	TCCC	TCCC	CCCC	TTCC	TTCC	TCCC	TCCC	TTCC	TCCC	TTCC	TTCC	TCCC	CCCC	TCCC	TCCC	TCCC	TCCC	TCCC	TCCC	TTCC	CCCC	TCCC	TTCC	TCCC	.	TTCC	TTCC	TCCC	TCCC	CCCC	TCCC	TTCC	TCCC
solcap_snp_c1_11124	AAAA	AAAG	AAAG	AAAA	AAAA	AAAA	AAAG	AAAG	AAAA	.	AAAA	AAGG	AAAA	AAAG	AAAA	AAAA	AAAA	.	AAAA	.	AAAG	AAAG	AAAG	AAAG	AAAG	AAAA	AAAG	AAAA	AAAA	AAAA	AAAG	AAAA	AAAA	AAAA	AAAG	AAAG	AAAA	AAAA	AAAG	AAAA	AAAG	AAAG	AAAG	AAAA	AAAA	AAAA	AAAG	AAAG	AAAG
solcap_snp_c1_11144	AAAG	AAAA	AAAG	AAGG	AAAA	AAGG	AGGG	AAAA	AAAG	AAAA	AAAG	AAAA	AAAG	AAAG	AAAA	AAAG	AAAA	AAGG	AGGG	AAAG	AAAA	AAAA	AAAA	AGGG	AAAG	AAAA	AAGG	AAAA	AAAA	AAAA	AAAA	AAAG	AAAG	AAGG	AAAG	AAAA	AAAA	AAAA	AAAG	AAAA	AAAG	AAAA	AAGG	AAAA	AAAG	AAGG	AGGG	AAAA	AAAG
solcap_snp_c1_11196	AGGG	AAGG	AAAA	AAAG	AGGG	AAAG	AAAG	AAAG	AAAG	AAGG	AAAG	AAAA	AAAG	AGGG	AAAG	AGGG	AGGG	AAAG	AAAG	AAGG	AAGG	AAGG	AAAG	AAAG	AAGG	AAGG	AAGG	AAGG	AAAG	AAGG	AAGG	AAAG	AAGG	AAAG	AGGG	AAAG	AAGG	.	AGGG	AAAG	AAGG	AAGG	AAAG	AAAG	AAAG	AAAA	AAAA	AAGG	AAGG
solcap_snp_c1_11202	AAAC	AACC	CCCC	CCCC	CCCC	ACCC	ACCC	ACCC	ACCC	ACCC	ACCC	CCCC	ACCC	AACC	ACCC	AAAC	AAAC	ACCC	ACCC	AACC	AACC	AACC	CCCC	ACCC	AACC	ACCC	AACC	AACC	ACCC	AACC	CCCC	ACCC	AACC	ACCC	AAAC	ACCC	AACC	AAAC	AAAC	CCCC	AACC	ACCC	CCCC	ACCC	CCCC	CCCC	CCCC	ACCC	AACC
solcap_snp_c1_11206	AAGG	AAGG	AGGG	GGGG	AAGG	AAGG	AAAG	AAAA	AGGG	AAGG	AGGG	AAAG	AGGG	GGGG	AAGG	AAGG	AAAG	AAAG	AAGG	AAAG	AAGG	AAGG	AAAG	AAGG	AGGG	AGGG	AAGG	AAGG	AAGG	AAAG	AGGG	AAGG	AGGG	AAGG	AGGG	AAAG	AAAG	GGGG	AAAG	GGGG	GGGG	AAAG	AAGG	AGGG	AAGG	AAAA	AAGG	GGGG	AGGG
solcap_snp_c1_11211	AAGG	AAGG	AAGG	AAAA	AAGG	AAGG	AAAG	AAAA	AAAG	.	AGGG	AAAA	AGGG	GGGG	AAGG	.	AAAG	AAAG	AAAG	AAAG	AAGG	.	AAAG	AAAG	AAGG	AAAG	AAAG	.	AAGG	AAGG	AAAA	AAGG	AAAG	.	AAGG	AAAG	AAAG	AGGG	AAAG	.	.	AAAG	AAAG	AAAA	AAAG	AAAA	AAGG	.	.
solcap_snp_c1_11237	AAGG	GGGG	AGGG	GGGG	AAGG	GGGG	GGGG	AAAG	AGGG	GGGG	GGGG	GGGG	AGGG	.	AGGG	AAGG	GGGG	AGGG	AGGG	AAAG	GGGG	GGGG	AAGG	GGGG	AGGG	.	AGGG	AGGG	AGGG	AGGG	AAAA	AAGG	GGGG	GGGG	GGGG	GGGG	GGGG	AGGG	AGGG	AGGG	AGGG	GGGG	AGGG	GGGG	GGGG	GGGG	AAGG	AAGG	GGGG
solcap_snp_c1_11239	TTCC	TTTC	TCCC	.	TTCC	.	TTCC	.	.	TCCC	TCCC	TTCC	TTCC	TTCC	TTCC	TCCC	TTTC	TCCC	.	TCCC	TTTC	.	TTCC	CCCC	TCCC	CCCC	TCCC	TCCC	TTTC	TTCC	.	TTCC	TTTC	CCCC	TTCC	TTCC	TCCC	TTCC	TTCC	TTTC	TCCC	TTCC	TTTC	TTCC	TTCC	TCCC	TCCC	TCCC	TCCC
solcap_snp_c1_11246	AAAA	AAAA	AAAA	AAAA	AAGG	AGGG	AAGG	AAAG	AAAG	AAGG	AAAG	AAGG	AAAA	.	AAGG	AAAG	AAGG	AAAG	AAAA	AAAG	GGGG	AAAA	AAAG	AAAG	AAAA	AAGG	AAGG	AAAG	AAAG	AAGG	AAAA	AAAA	AAAA	AAAA	AAAG	AAGG	AAAG	AAAA	AAGG	AAAA	AAAA	AAGG	AAAG	AAAG	AAAG	AAAA	AAAA	AAAG	AAGG
solcap_snp_c1_1125	.	AAAA	AAAA	AAAA	.	AAAA	AAAA	.	AAGG	AAAA	AAAG	AAAA	AAAA	AAAA	AAAA	AAAA	AAGG	AAGG	AAAG	AAAA	AAAG	AAAA	.	AAAG	AAAA	AAAA	AAAG	AAAA	AAAA	AAAA	AAAA	AAAG	AAAA	AAAA	AAAA	AAAA	AAAG	AAAA	AAAG	AAAG	AAGG	AAAA	AAAA	AAAA	AAAA	AAAA	AAAG	AAAG	AAAG
solcap_snp_c1_1126	CCCC	CCCC	CCCC	CCCC	CCCC	CCCC	CCCC	TTCC	CCCC	TCCC	CCCC	CCCC	CCCC	CCCC	CCCC	CCCC	CCCC	CCCC	CCCC	CCCC	CCCC	.	TCCC	CCCC	CCCC	CCCC	CCCC	CCCC	CCCC	CCCC	CCCC	CCCC	CCCC	CCCC	CCCC	TCCC	CCCC	CCCC	CCCC	CCCC	CCCC	CCCC	CCCC	CCCC	CCCC	CCCC	CCCC	TCCC	CCCC
solcap_snp_c1_11267	ACCC	.	ACCC	CCCC	CCCC	AACC	ACCC	AAAC	CCCC	AACC	.	ACCC	CCCC	ACCC	ACCC	AACC	ACCC	ACCC	.	AACC	AACC	AACC	.	AACC	ACCC	ACCC	ACCC	ACCC	ACCC	ACCC	CCCC	ACCC	ACCC	AACC	AAAC	ACCC	AAAC	AAAC	AAAC	ACCC	.	ACCC	ACCC	AAAC	ACCC	ACCC	AACC	ACCC	ACCC
solcap_snp_c1_1127	CCCC	CCCC	CCCC	CCCC	CCCC	CCCC	CCCC	TTCC	CCCC	.	CCCC	CCCC	CCCC	CCCC	CCCC	CCCC	CCCC	CCCC	CCCC	CCCC	CCCC	.	.	CCCC	CCCC	CCCC	CCCC	CCCC	CCCC	CCCC	CCCC	CCCC	CCCC	CCCC	CCCC	.	CCCC	CCCC	CCCC	CCCC	CCCC	CCCC	CCCC	CCCC	CCCC	CCCC	CCCC	.	CCCC
solcap_snp_c1_11275	AAGG	AAAG	AGGG	GGGG	GGGG	AAGG	AGGG	AGGG	AGGG	AGGG	AGGG	AAGG	AGGG	GGGG	AAGG	GGGG	AGGG	AGGG	AAGG	AGGG	AAGG	AAGG	AAAG	AGGG	AGGG	AAAG	AAGG	AGGG	AAGG	AAGG	AGGG	AAGG	AAAG	AGGG	AAGG	AAGG	AAAG	AGGG	AAGG	AAGG	AGGG	AAAG	AAGG	AAGG	AAGG	AAGG	AGGG	AGGG	AAGG
solcap_snp_c1_11276	AAGG	AGGG	AAAG	AAAA	AAGG	AAGG	AAAG	AAAG	AAAG	AAAA	AAGG	AAGG	AAAG	AAAA	AAGG	AAAA	AAAG	AAAG	AAGG	AAGG	AAGG	AAGG	.	AAAG	AAAG	.	.	AAAG	AAGG	AGGG	AGGG	AAGG	AGGG	AAAG	AAGG	GGGG	AGGG	AAAG	AAGG	AAGG	AAAG	AGGG	AAGG	AGGG	AAGG	AAGG	AAAG	AAAG	AAGG
solcap_snp_c1_11290	AGGG	AAAG	.	GGGG	GGGG	AAGG	AAGG	GGGG	.	GGGG	AAAA	AAAG	AGGG	AGGG	AGGG	AAAG	GGGG	AAGG	.	AAGG	.	AAGG	AAGG	AAAG	GGGG	GGGG	AGGG	AAGG	GGGG	GGGG	AGGG	GGGG	AAGG	.	AAGG	AAAG	AAAG	AGGG	.	GGGG	GGGG	.	AAGG	GGGG	AAGG	AGGG	AAAG	AAGG	AAGG
solcap_snp_c1_11308	TTTT	TTTC	TTTC	.	.	TTTC	.	TTTC	TTTC	TTTT	.	TTTC	TTCC	TTCC	TTCC	TTTT	.	TTTT	TTCC	TTTC	TTTT	TTTT	TTTT	TTTC	.	TCCC	TTCC	TTTT	TTCC	TTCC	TTTC	TTTC	TTTC	TTTC	TTTC	TTTT	TTTT	TTTC	TTTT	TTTC	TTTT	TTCC	TTTT	TTCC	.	TTTT	TTTC	TTTT	TTTC
solcap_snp_c1_11319	AAGG	AGGG	AAAG	GGGG	GGGG	GGGG	GGGG	AAGG	.	AAGG	AGGG	AAGG	AAAG	AAGG	AGGG	AAAG	AAGG	AGGG	AAGG	AGGG	AAAA	AAAA	AAAG	.	AAAG	AAGG	.	GGGG	AGGG	GGGG	GGGG	AAGG	AAAG	.	AAGG	AAGG	AGGG	AAAG	AAAG	AAAA	.	AAGG	GGGG	AAAA	AAGG	AAAG	AAGG	AAAG	.
solcap_snp_c1_11344	GGGG	GGGG	AAGG	.	GGGG	GGGG	AGGG	GGGG	AGGG	AGGG	GGGG	AGGG	GGGG	GGGG	AAGG	GGGG	AGGG	AGGG	AGGG	AGGG	GGGG	AAGG	AAGG	AGGG	GGGG	AAGG	AGGG	AAGG	AGGG	AAGG	GGGG	AGGG	AGGG	AGGG	AGGG	GGGG	AAGG	GGGG	GGGG	GGGG	.	AGGG	AAGG	AGGG	AAGG	AGGG	AAGG	AGGG	AGGG
solcap_snp_c1_11350	.	TTCC	CCCC	.	CCCC	TCCC	TCCC	TCCC	.	TCCC	CCCC	CCCC	TTCC	TCCC	.	CCCC	TTTC	TTTC	TCCC	TTTC	TTCC	CCCC	CCCC	.	TTTC	CCCC	.	.	TCCC	.	CCCC	TTTT	TTTC	.	TTCC	TTCC	TTTC	TTTC	TTCC	TTCC	TTTC	CCCC	TCCC	TCCC	CCCC	.	CCCC	TCCC	TCCC
solcap_snp_c1_11356	TTTC	TTCC	TTTC	TTTT	TTCC	TTCC	TTTC	TTTT	TTTC	TTCC	TTCC	TTTT	TTCC	CCCC	TTTC	TTTT	TTCC	TTTC	TTTC	TTTC	TTCC	TTCC	TTTC	TTTC	TTTT	TTTT	TTCC	TTTC	TTTC	TTTC	TTTT	TTTC	TCCC	TTTC	TCCC	TTTC	TTTC	TTTC	TTTC	TCCC	TTTT	TTTT	TTTT	TTCC	TTTT	TTTT	TTCC	TCCC	TTCC
solcap_snp_c1_11363	TTTT	TTGG	TTTT	.	TTGG	TTGG	TTTG	TTTT	TTTG	TTTG	TTGG	TTTT	TTGG	TTGG	TTGG	TTTG	TTTT	TTTG	TTTG	TTTT	TTGG	TTTG	TTTG	TTTG	TTTT	TTTG	TTTT	TTTG	TTTG	TTTG	TTTG	TTTG	TTTT	TTTT	TTGG	TTTG	TTTT	TTTG	TTTG	TTGG	TTTT	TTTT	TTTT	TTTT	TTTT	TTTT	TTTG	TTGG	TTTG
solcap_snp_c1_11406	TTTT	TTTT	TTTT	.	TTTT	TTTT	TTTT	TTGG	TTTT	TTTT	TTTG	TTTG	TTTT	TTTT	TTGG	TTTT	TTTT	TTTT	TTTT	TTTT	TTTT	TTGG	TTGG	TTTG	TTTT	TTGG	TTTT	.	TTGG	TTTG	TTGG	TTTT	TTTT	.	TTTT	TTGG	TTTT	TTTT	TTTT	TTTT	TTTT	TTTG	TTTG	TTTT	TTTT	.	TTTT	TTTG	TTTG
solcap_snp_c1_11442	TTCC	TTCC	TTTC	TTTT	TTTT	TTCC	TTCC	TTCC	.	TTTC	TTTC	TTTC	TTCC	TTCC	TTCC	TTTC	.	TTCC	TTTC	TTTC	TTCC	TTCC	TTTC	TTTT	TTTC	TTTT	TTCC	.	.	TTCC	TTTT	TTCC	.	TTTT	TTCC	TTTC	TTTT	.	TTCC	TTCC	TTCC	TTCC	TTTC	TTTC	TTTC	TTTC	TTTT	TTTT	TTTC
solcap_snp_c1_11458	GGGG	GGGG	.	GGGG	GGGG	GGGG	GGGG	TGGG	TGGG	.	GGGG	GGGG	GGGG	GGGG	.	GGGG	GGGG	GGGG	GGGG	.	GGGG	GGGG	GGGG	TGGG	GGGG	GGGG	GGGG	GGGG	GGGG	.	GGGG	GGGG	TGGG	GGGG	GGGG	GGGG	TGGG	GGGG	GGGG	GGGG	GGGG	GGGG	GGGG	TTGG	GGGG	GGGG	GGGG	GGGG	TGGG
solcap_snp_c1_11459	TGGG	GGGG	TGGG	GGGG	TGGG	GGGG	GGGG	GGGG	GGGG	TGGG	GGGG	GGGG	GGGG	GGGG	GGGG	TGGG	GGGG	TTGG	.	GGGG	GGGG	GGGG	GGGG	.	GGGG	TGGG	GGGG	GGGG	TGGG	GGGG	TGGG	TGGG	GGGG	TTGG	GGGG	TGGG	TGGG	GGGG	TGGG	GGGG	TGGG	GGGG	.	.	GGGG	GGGG	TGGG	GGGG	GGGG
solcap_snp_c1_11479	.	TTCC	TTTT	TTTT	TTTT	TTTC	TTTT	TTTT	TTTC	TTTC	TTTC	TTCC	.	TTTT	TTTT	TCCC	TTCC	TTCC	TTTC	TTCC	TTCC	TTTC	TTTT	TTTT	TTTC	TTTT	TTCC	TTTC	TTTC	TTTC	TTTT	TTTC	TTCC	TTTC	TTTC	TTTC	TTTC	TTTC	.	TTTC	TTTT	TTCC	TTCC	TTCC	TTCC	TTTC	TTTC	TTTC	TTTC
solcap_snp_c1_11485	TTGG	GGGG	GGGG	GGGG	GGGG	TTGG	GGGG	TTGG	TTGG	GGGG	GGGG	GGGG	GGGG	GGGG	GGGG	GGGG	TTGG	GGGG	GGGG	TTGG	GGGG	GGGG	.	GGGG	GGGG	TTGG	GGGG	TTGG	TTGG	.	GGGG	GGGG	GGGG	.	GGGG	GGGG	TTGG	GGGG	GGGG	GGGG	GGGG	GGGG	TTGG	GGGG	GGGG	GGGG	TTGG	GGGG	GGGG
solcap_snp_c1_11491	GGGG	GGGG	AGGG	GGGG	GGGG	AGGG	AGGG	AGGG	AGGG	GGGG	GGGG	GGGG	GGGG	GGGG	AGGG	GGGG	GGGG	GGGG	GGGG	AGGG	GGGG	AGGG	AAGG	AAGG	GGGG	AGGG	AGGG	AGGG	AGGG	AGGG	GGGG	GGGG	GGGG	GGGG	GGGG	GGGG	AAGG	GGGG	GGGG	GGGG	GGGG	AGGG	GGGG	GGGG	GGGG	GGGG	AGGG	AGGG	AGGG
solcap_snp_c1_11498	GGGG	AGGG	AGGG	GGGG	.	AGGG	AGGG	GGGG	AAGG	AAGG	AAGG	GGGG	AAGG	.	GGGG	GGGG	AGGG	AGGG	AGGG	GGGG	AGGG	AGGG	GGGG	GGGG	GGGG	AGGG	GGGG	AAGG	AGGG	.	.	.	AGGG	AGGG	AAGG	AGGG	GGGG	.	AAGG	AGGG	AAGG	.	AGGG	AGGG	AGGG	AGGG	GGGG	AGGG	GGGG
solcap_snp_c1_11502	CCCC	CCCC	CCCC	CCCC	CCCC	CCCC	CCCC	CCCC	CCCC	TCCC	CCCC	CCCC	CCCC	TCCC	CCCC	CCCC	CCCC	CCCC	CCCC	CCCC	CCCC	CCCC	CCCC	CCCC	CCCC	CCCC	CCCC	TCCC	CCCC	TCCC	CCCC	TCCC	CCCC	CCCC	CCCC	CCCC	CCCC	TCCC	CCCC	CCCC	CCCC	TCCC	CCCC	CCCC	CCCC	CCCC	CCCC	CCCC	CCCC
solcap_snp_c1_11521	AGGG	AGGG	GGGG	GGGG	AAAG	GGGG	GGGG	GGGG	GGGG	GGGG	GGGG	GGGG	AAGG	.	GGGG	AGGG	AAGG	AAAA	.	GGGG	AAGG	GGGG	GGGG	.	AAGG	GGGG	.	GGGG	GGGG	.	.	.	GGGG	GGGG	GGGG	GGGG	GGGG	.	AAGG	GGGG	GGGG	GGGG	GGGG	GGGG	GGGG	GGGG	AGGG	.	.
solcap_snp_c1_11523	TCCC	TCCC	CCCC	CCCC	CCCC	CCCC	CCCC	CCCC	CCCC	CCCC	CCCC	CCCC	TTCC	.	CCCC	.	TTCC	TTTT	TCCC	CCCC	TTCC	CCCC	CCCC	.	TTCC	CCCC	.	CCCC	CCCC	.	CCCC	.	CCCC	CCCC	CCCC	CCCC	CCCC	TTCC	TTCC	CCCC	CCCC	CCCC	CCCC	CCCC	CCCC	CCCC	TCCC	.	.
solcap_snp_c1_11525	AAAG	AAAA	AAAG	AAAA	AAAA	AAGG	AAAA	AAAG	AAAA	AAAG	AAGG	AAAA	.	AAAA	AAAG	AAAA	AAAA	AAAA	AAAG	AAAG	AAAG	AAAG	AAGG	AAAG	AAAA	AAAG	AAAG	AGGG	AAGG	AAGG	AAAA	AAAG	AAGG	AAAG	AAAG	AAAA	AAAG	AAAA	AAAG	AAAA	AAAG	.	AAAA	AAGG	AAAG	AAGG	AAAA	AAAG	AAAG
solcap_snp_c1_11534	AAAG	AAAA	AAAG	AAAA	AGGG	AGGG	AAAA	AAAG	AAAA	AAAA	AAAG	AAAA	AAAA	AAAA	AAAG	AAAA	AAAA	AAAA	AAAA	AAAG	AAAG	AAAA	AAAG	AAAA	AAAA	AAAG	AAAA	AAGG	AAGG	AAGG	AAGG	AAAA	AAAG	AAAA	.	AAAA	AAAA	AAAA	AAAG	AAAA	AAAA	AAAA	AAAG	AAAG	AAAA	AAAG	AAAA	AAAA	AAAA
solcap_snp_c1_11556	AAAA	AACC	AAAA	AAAA	AAAA	.	AAAA	AACC	AAAC	AAAC	AAAA	AAAA	AACC	AACC	AAAA	AAAC	AAAC	AACC	AAAC	AAAC	AACC	AACC	.	.	AAAC	AAAA	.	AAAC	AAAA	AAAA	AAAA	AAAC	AAAC	.	AAAC	AAAC	AAAC	AACC	AACC	AAAA	AACC	AAAC	AAAA	AACC	AAAC	AACC	AAAA	AAAC	AAAA
solcap_snp_c1_11562	TTTT	TTTT	TTCC	.	TTCC	TTTT	TTTT	TTTT	TTTC	TTTC	TTTT	TTTT	TTTT	TTCC	TTTC	TTTC	TTTT	TTTT	TTTT	TTCC	TTTT	TTTT	TTTT	TTCC	TTTC	TTTC	TTTC	.	TTTC	TTTC	TCCC	TTTT	TTTC	TTTC	TTTT	TTTT	TTCC	TTTC	TTTT	TTTC	TTTT	TTTC	TTCC	TTCC	TTCC	TTTC	TTTT	TTCC	TTTC
solcap_snp_c1_11581	TCCC	TCCC	TTCC	TTTT	TTTT	TTCC	TTTC	TCCC	TTTT	TCCC	TTTT	TCCC	TCCC	TTCC	TCCC	TCCC	TTCC	TCCC	CCCC	TCCC	TTCC	TTCC	CCCC	CCCC	TTCC	TTCC	TTCC	TTCC	TCCC	TCCC	TTTT	CCCC	TCCC	CCCC	TTCC	TTCC	TCCC	TTCC	TTCC	TTCC	TCCC	TTCC	TTCC	TCCC	CCCC	TTTC	TCCC	TTCC	TTCC
solcap_snp_c1_11596	GGGG	GGGG	GGGG	GGGG	GGGG	GGGG	GGGG	GGGG	AGGG	AGGG	GGGG	GGGG	GGGG	GGGG	GGGG	GGGG	AGGG	GGGG	GGGG	AGGG	GGGG	GGGG	GGGG	GGGG	GGGG	AAGG	GGGG	GGGG	GGGG	GGGG	GGGG	GGGG	GGGG	GGGG	GGGG	GGGG	GGGG	GGGG	GGGG	AGGG	GGGG	GGGG	GGGG	GGGG	GGGG	GGGG	GGGG	AGGG	GGGG
solcap_snp_c1_11626	AAAG	AAAA	AAAG	AAAA	AAAA	AAAG	.	AAAA	AAAA	.	AAAG	AAAG	AAAA	.	AAAG	AAAG	AAAG	AAGG	AAAG	AAAG	AAAG	AAGG	AAAA	AAAA	AAAG	AAAG	AAAA	AAAG	AAAG	AAAG	AAAA	AAAG	.	AAGG	AAAG	AAAG	AAAG	.	AGGG	AAAA	AAAA	AAGG	AAAA	AAAA	AAAA	AAAA	AAAG	AAGG	AAAA
solcap_snp_c1_11639	AAAG	AAAG	AAAA	AAAA	AAAA	AAAG	AAAG	AAGG	AAAA	AAAG	AAAA	AAAA	AAGG	AAAG	AAAA	AAAG	AAAA	AAAG	AAAG	AAGG	AAAG	AAGG	AAAA	AAAG	AAAA	AAAA	AAAG	AAAG	AAAA	AAAG	AAAA	AAGG	AAAA	AAAG	AAAA	AAAA	AAAG	AAAA	AAGG	AAAA	AAAA	AAGG	AAAA	AAAA	AAAA	AAAG	AAAA	AAAA	AAAA
solcap_snp_c1_11644	AGGG	AAAA	AAAG	AAAA	AGGG	AAAG	AAAA	AAGG	.	.	AAAA	AGGG	AGGG	AAAG	AGGG	AAAA	AGGG	.	AAAA	AGGG	.	AAGG	AGGG	AAAG	AAAA	AAAA	AAAG	AAGG	AAAG	GGGG	AAAA	AAAA	AGGG	.	AAAA	AAAG	AAGG	AAAA	.	AAAA	AAAG	.	AAGG	AAAA	AGGG	AAGG	.	AAGG	AAAA
solcap_snp_c1_11707	AAGG	AGGG	AAAG	AAAA	AAAA	AAGG	AAAG	AAGG	AAGG	AAAG	AAAG	AAGG	AAAG	AAAA	AAGG	AAAG	AAAG	AAAG	AAGG	AAAG	AAGG	AAGG	.	AAAG	AAAG	AGGG	AAGG	AAAG	AAGG	AAGG	AAAA	AAGG	.	AAAG	AAGG	AAGG	AGGG	AAAG	AAGG	AAGG	AAAG	AGGG	AAGG	AAGG	AAGG	AAGG	AAAG	AAAG	AAGG
solcap_snp_c1_11709	TTTT	TTTT	TTTT	.	TTTT	TTTT	TTTT	.	TTTT	TTTT	TTTT	TTTT	TTTT	TTTT	TTTC	TTTT	TTTT	TTTT	TTTT	TTTT	TTTT	TTTC	TTTC	TTTC	TTTT	TTTC	TTTT	TTTT	TTTT	TTTT	TTTT	TTTT	TTTT	TTTT	TTTT	TTTC	TTTT	TTTT	TTTT	TTTT	TTTT	TTTT	TTTC	TTTT	TTTT	TTTT	TTTT	TTTT	TTTC
solcap_snp_c1_11710	AAAA	AAAA	AAAA	.	AAAA	AAAA	AAAA	.	AAAA	AAAA	AAAA	AAAA	AAAA	AAAA	AAAG	AAAA	AAAA	AAAA	AAAA	AAAA	AAAA	AAAG	AAAG	AAAG	AAAA	AAAG	AAAA	AAAA	AAAA	AAAA	AAAA	AAAA	AAAA	AAAA	AAAA	AAAG	AAAA	AAAA	AAAA	AAAA	AAAA	AAAA	AAAG	AAAA	AAAA	AAAA	AAAA	AAAA	AAAG
solcap_snp_c1_11719	AAGG	.	AAGG	GGGG	GGGG	AGGG	.	AAGG	AAAA	AGGG	AGGG	AAAA	AAAA	AAAG	AAAG	AGGG	AAAA	AAGG	AGGG	AAGG	AAGG	AAAG	AAGG	AGGG	AAGG	AAAG	AAGG	AAGG	AAAG	AAAG	.	AAAG	AAAG	GGGG	AAGG	AAAA	AGGG	AAGG	AAGG	AAAG	AAAG	AGGG	AAAG	AAGG	AGGG	.	AGGG	AAAG	AGGG
solcap_snp_c1_11722	TTTC	TCCC	CCCC	CCCC	CCCC	TTCC	TCCC	CCCC	CCCC	CCCC	CCCC	CCCC	TTCC	TCCC	CCCC	TTCC	TCCC	TCCC	TCCC	TTCC	TTTT	CCCC	CCCC	TTCC	TTTC	CCCC	TTCC	CCCC	CCCC	.	CCCC	TCCC	TTCC	.	TTCC	CCCC	TCCC	TCCC	TTTC	TCCC	TTTC	CCCC	TCCC	CCCC	TCCC	CCCC	TCCC	CCCC	TTCC
solcap_snp_c1_11758	AAAA	AACC	AAAA	.	AACC	AAAA	AAAA	AAAA	AACC	AACC	AAAC	AAAA	AACC	AACC	AAAA	AAAA	AAAA	AAAA	AAAC	AAAC	AAAC	AAAA	AAAA	AAAA	AAAA	AAAA	AAAA	AAAC	AAAA	AAAA	AAAC	AAAC	AAAA	AAAC	AAAA	AAAC	AAAA	AAAA	AAAA	AAAA	AAAA	AAAA	AAAA	AAAA	AAAA	AAAA	AAAA	AACC	AAAA
solcap_snp_c1_11777	TTTC	TTTT	TTTT	TTTT	TTTT	TTCC	TTTC	TTTC	TTCC	TCCC	TCCC	TTTC	TTTC	TTTC	TTTC	TTTT	TTTC	TTTT	TTTC	TTCC	TTTC	TTTT	TTTC	TTTT	TTTT	TCCC	TTTC	TTCC	TCCC	TTTC	TTTT	TTTT	TTTT	TTTC	TTTC	TTTC	TTTC	TTTC	TTCC	CCCC	TTTT	TCCC	TTCC	TTCC	TTCC	TTCC	TTCC	TTTC	TTTC
solcap_snp_c1_11791	TTTT	.	TTTT	CCCC	.	TTTC	.	TTTT	TTTT	TTTT	TTCC	TTTC	TTTT	TTTT	TTTT	.	.	TTTT	.	.	TTTT	TTTT	TTTT	TTCC	TCCC	TTTT	TTTC	TTTT	TTTT	TTTT	CCCC	TTTC	TTTT	TTTT	TTTT	TTTT	TTTT	TTTC	TTTT	TTTC	TTCC	TTTC	TTTC	TTTT	TTTT	TTTT	TTCC	.	TTTT
solcap_snp_c1_11801	AAGG	AAGG	AAAA	GGGG	AAGG	AAGG	AAGG	AAAA	AAAG	AAAG	AAAG	AAAG	AAAG	AAAG	AAAA	AAAG	AAAA	AAAA	AGGG	AAAA	AAAG	AAAA	AAAA	AAAG	AAAG	AAAA	AAGG	AAAA	AAAA	AAAA	GGGG	AAAG	AAAG	AAGG	AAAA	AAAA	AAAA	AAAA	AAAG	AAAG	AAAA	AAAG	AAGG	AAAA	AAAG	AAAG	AAAG	AAAA	AAAG
solcap_snp_c1_11802	.	.	TTTT	.	TTTT	TTTT	TTTC	TTTT	TTTC	TTTC	TTTT	TTTC	TTTC	TTTC	TTTT	.	TTTT	TTTT	CCCC	TTTT	TTTC	TTTT	TTTT	TTTC	.	TTTT	.	TTTT	TTTT	TTTT	CCCC	.	TTTC	.	TTTT	TTTT	TTTT	TTTC	TTTC	.	TTTT	TTTC	.	TTTT	TTTC	TTTC	TTTT	TTTT	TTTC
solcap_snp_c1_11804	.	TTCC	TTTT	TTTT	TTCC	TTTT	TTTC	TTTT	TTTC	TTTC	TTTT	TTTC	TTTC	TTTC	TTTT	TTTC	TTTT	TTTT	.	TTTT	TTTC	TTTT	TTTT	TTTC	TTTC	TTTT	TTTC	TTTT	TTTT	TTTT	CCCC	TTTC	TTTC	TTCC	TTTT	TTTT	TTTT	TTTC	.	TTTC	TTTT	TTTC	.	TTTT	TTTC	TTTC	TTTT	TTTT	TTTC
solcap_snp_c1_11815	TTGG	TGGG	TGGG	TTTT	TTGG	GGGG	TGGG	TGGG	TTGG	.	TGGG	GGGG	TTGG	TGGG	TGGG	GGGG	TGGG	TTGG	GGGG	TTGG	TTTG	TTGG	TGGG	GGGG	TTGG	TGGG	TGGG	TGGG	TGGG	TGGG	TGGG	TTGG	TGGG	TTGG	GGGG	TGGG	TTGG	TTGG	TTTG	TTGG	TTGG	GGGG	TGGG	TTTG	TTGG	TGGG	TGGG	TGGG	TGGG
solcap_snp_c1_11853	AGGG	AAGG	AGGG	AAAA	AAAA	AGGG	AAAG	AAGG	AAAG	AAAG	AAGG	AGGG	GGGG	AAGG	AGGG	AGGG	AGGG	AAGG	AAGG	AAAA	AGGG	AAAG	AAAG	AAAG	AAGG	AAAA	AAAG	AAAG	AAAA	AAGG	AGGG	AAAG	AAAG	AAGG	AAAG	AAGG	AAAA	AAGG	AAAG	AGGG	AAAG	AAAA	AAAA	AGGG	AAAG	AAAG	.	AAAG	AAGG
solcap_snp_c1_11866	CCCC	CCCC	TCCC	CCCC	CCCC	CCCC	.	CCCC	CCCC	CCCC	.	CCCC	CCCC	TCCC	CCCC	CCCC	CCCC	CCCC	CCCC	CCCC	CCCC	TCCC	TCCC	CCCC	CCCC	TTCC	CCCC	TCCC	TTCC	CCCC	CCCC	CCCC	TCCC	CCCC	CCCC	CCCC	.	CCCC	CCCC	CCCC	CCCC	TCCC	TCCC	CCCC	.	CCCC	CCCC	TCCC	CCCC
solcap_snp_c1_11867	GGGG	GGGC	.	GCCC	GGCC	.	.	GGGC	GGCC	GGGC	.	GGGC	GGGG	.	GGGG	GGGC	.	GGCC	.	GGCC	GGGG	GGGC	.	GGCC	GGGC	.	.	GGGC	GGGC	.	GGGC	GGGC	GGCC	GGGC	GGGC	GGGC	GGGC	.	GGGC	GGGG	GGCC	GCCC	GGGC	GGGG	GGCC	GGGC	GGCC	GGGG	GGGC
solcap_snp_c1_11868	AAGG	AAGG	AAAG	GGGG	AAGG	GGGG	AGGG	AAAG	AAAG	AAGG	AGGG	AAGG	AAAG	AAGG	AAGG	AAAG	AAGG	AAAG	AGGG	AAGG	AAAA	AGGG	.	.	AAAA	AAAG	AAGG	AAGG	AAAG	AGGG	AAAA	AAAG	AAGG	.	AGGG	AGGG	AAAG	AAAG	AAAA	AAGG	AAGG	AGGG	AAAA	AAGG	AAAG	AAGG	AAGG	AAGG	AAGG
solcap_snp_c1_11892	TCCC	TTTT	TTTC	TTTT	TTTT	TTTT	TTTT	TTTT	TTTC	.	TTCC	TTTC	TTTT	TTTC	TCCC	TTTT	TTTC	TTTC	TTTT	TTTT	TTTC	TTCC	TTTT	TTTT	TCCC	TTTT	TTTC	TTCC	TTTC	TTTT	TTTT	TTTT	TTTT	TTTC	.	TTCC	TTTT	TTTT	.	TTTC	TTTC	.	TTTT	TTTT	TTTT	TCCC	TTTT	TTTT	TTTC
solcap_snp_c1_11907	TTTT	TTTT	TTTC	TTTT	TTTT	TTTT	.	TTTT	TTTT	TTTT	TTTT	TTTT	TTTT	TTTT	.	.	TTTT	TTTT	TTTT	.	TTTT	TTTC	TTTC	TTCC	TTTT	TTTC	TTTT	TTTC	TTTT	TTTC	TTTT	TTTT	TTCC	TTCC	.	TTTT	TTTT	.	TTTT	TTTT	TTTT	TTTC	TTTC	TTCC	TTTC	TTTT	TTTT	TTTT	TTTT
solcap_snp_c1_11935	AACC	AACC	AACC	CCCC	.	AACC	AACC	.	AACC	ACCC	AACC	AACC	AACC	AACC	AAAC	AACC	AACC	AACC	.	AACC	AAAA	CCCC	AACC	ACCC	AACC	AACC	AACC	ACCC	AACC	AACC	CCCC	AACC	CCCC	CCCC	AAAC	AACC	ACCC	AAAC	AAAA	ACCC	AACC	CCCC	ACCC	ACCC	AACC	CCCC	CCCC	ACCC	AACC
solcap_snp_c1_11937	GGGG	GGGG	GGGG	GGGG	GGGG	GGGG	GGGG	GGGG	GGGG	GGGG	GGGG	GGGG	GGGG	GGGG	GGGG	GGGG	GGGG	GGGG	AGGG	AGGG	GGGG	GGGG	GGGG	GGGG	GGGG	.	GGGG	AGGG	AGGG	GGGG	GGGG	GGGG	GGGG	GGGG	GGGG	GGGG	GGGG	GGGG	GGGG	AGGG	GGGG	.	AGGG	GGGG	GGGG	GGGG	GGGG	GGGG	GGGG
solcap_snp_c1_11953	AAAA	AAAA	AAAA	AAAA	AAAA	AAAA	AAAA	AAGG	AAAG	AAAG	AAAA	AAAA	AAAA	AAAA	AAAA	AAAA	AAAA	AAAA	AAAA	AAAA	AAAA	AAAG	AAAA	AAAA	AAAA	AAAA	AAAA	AAAG	AAAG	AAAA	AAAA	AAAA	AAAA	AAAA	AAAA	AAAA	AAAA	AAAA	AAAA	AAAA	AAAA	AAAA	AAAG	AAAA	AAAA	AAAA	AAAA	AAAG	AAAA
solcap_snp_c1_11972	.	TTCC	TTTT	CCCC	.	TCCC	TTTC	TTTT	TTTC	.	TTCC	TTTT	TTTC	TTTC	TTTC	TTCC	TCCC	TTCC	TTTC	TTCC	TTTC	TTTC	TTTC	TTTT	TCCC	TTTC	TTTC	TTCC	TTTC	TTCC	TCCC	TTCC	TTTC	TTTC	TTCC	TTTC	TTTC	TTTC	TTCC	TCCC	TTCC	TTCC	TTTC	TTCC	TTTT	TTTC	TTTC	.	TTTC
solcap_snp_c1_11979	TCCC	TTCC	TTTT	CCCC	.	TTTT	TTTC	TTTC	TTTC	TTCC	TTTT	TTTT	TTTC	TCCC	TTTC	.	TCCC	TTTC	TTTC	TTCC	TTCC	TTCC	.	TTTC	TTCC	TTCC	TTCC	TTCC	TTTC	TTCC	TTCC	TTTC	TTCC	TTTC	.	TTTC	TTCC	.	.	TTCC	TTCC	TTCC	TTCC	TTTC	TTTC	TTTT	TTTT	TTCC	TTCC
solcap_snp_c1_11997	.	TTTC	TTCC	TTTT	TTTT	TTTT	TTTC	TTTT	TTTT	TTTT	TTTC	TTTC	TTCC	.	TTTC	TCCC	TTCC	TTCC	TTTC	TTTC	TCCC	TTTT	TTTC	TTTC	TCCC	TTTC	TTCC	TTTC	TTCC	TTTC	TTTT	CCCC	.	.	TTTT	TTTC	TTCC	TTTC	TTCC	TTCC	CCCC	TTTC	TTTC	TTTT	TTTC	TTTC	TTCC	TTTT	TTTC
solcap_snp_c1_11998	.	TTTC	TTCC	TTTT	TTTT	TTTT	.	TTTT	TTTT	TTTT	TTTC	TTTC	.	.	TTTC	.	TTCC	TTCC	.	.	.	TTTT	.	TTTC	TCCC	TTTC	TTCC	TTTC	TTCC	TTTC	TTTT	CCCC	.	TTCC	TTTT	TTTC	TTCC	TTTC	TTCC	TTCC	CCCC	TTTC	.	TTTT	TTTC	TTTC	TTCC	TTTT	.
solcap_snp_c1_11999	TTTT	TTTT	TTTT	TTTT	TTTT	TTTT	TTTT	TTCC	TTTC	TTTC	TTTT	.	.	TTTC	TTTT	TTTT	TTTT	TTTT	TTTT	.	.	TTTC	TTTT	.	TTTT	.	TTTT	TTTC	TTTC	TTTT	TTTT	TTTT	TTTT	TTTT	TTTT	TTTT	TTTT	TTTT	.	TTTT	TTTT	TTTT	TTTC	TTTT	TTTT	TTTT	TTTT	TTTC	TTTT
solcap_snp_c1_12003	TTTC	TCCC	TTCC	CCCC	CCCC	CCCC	.	CCCC	CCCC	CCCC	TCCC	.	TTCC	TTTC	TCCC	TTTC	TTCC	TTCC	TCCC	TCCC	TTTC	CCCC	.	TCCC	TTTC	.	TTCC	TCCC	TTCC	.	CCCC	TTTT	TTCC	TTCC	CCCC	TCCC	TTCC	TCCC	.	TTCC	TTTT	TCCC	TCCC	CCCC	.	.	TTCC	CCCC	TCCC
solcap_snp_c1_12008	TTTT	TTTT	TTTT	TTTT	TTTT	TTTT	TTTT	TTCC	TTTC	.	TTTT	TTTT	TTTT	TTTC	TTTT	TTTT	TTTT	TTTT	TTTT	TTTT	TTTT	.	TTTT	TTTT	TTTT	TTTT	TTTT	.	TTTC	TTTT	TTTT	TTTT	TTTT	TTTT	TTTT	TTTT	TTTT	TTTT	TTTT	TTTT	TTTT	TTTT	TTTT	TTTT	TTTT	TTTT	TTTT	TTTC	TTTT
solcap_snp_c1_12014	GGGG	GGGG	GGGG	GGGG	AAGG	AAGG	GGGG	.	GGGG	AGGG	GGGG	AAGG	AGGG	GGGG	AGGG	AGGG	AGGG	AGGG	GGGG	GGGG	GGGG	AGGG	GGGG	GGGG	GGGG	AAGG	AGGG	GGGG	AGGG	AGGG	AGGG	GGGG	GGGG	GGGG	AAGG	AAGG	GGGG	GGGG	GGGG	GGGG	GGGG	AGGG	GGGG	GGGG	AGGG	AAGG	GGGG	GGGG	GGGG
solcap_snp_c1_12015	CCCC	TCCC	CCCC	TCCC	TTCC	TTTC	TTCC	TTCC	CCCC	TCCC	.	TTTC	TCCC	.	.	TCCC	TTCC	TTTC	TCCC	TCCC	CCCC	TTCC	.	.	.	TTTC	TCCC	TCCC	TCCC	TTTC	CCCC	CCCC	.	.	TTTC	TTTC	TCCC	TTCC	.	TCCC	.	.	TCCC	TCCC	TTTC	TTTC	TCCC	TTCC	TCCC
solcap_snp_c1_12022	AAAA	AAAA	AAAA	.	.	AAAC	AAAC	AAAC	AAAA	AAAA	AAAC	AAAA	AAAA	AAAA	AAAA	AAAA	AAAA	AAAA	AAAC	AAAC	AAAA	AAAA	AAAC	AAAA	AAAC	AAAA	AAAA	AAAA	AAAA	AAAA	.	AAAA	AAAC	AAAC	AAAA	AAAA	AAAA	AAAC	AAAA	AAAA	AAAA	AAAC	AAAC	AAAA	AAAA	AAAA	AAAA	AAAA	AAAA
solcap_snp_c1_12023	CCCC	CCCC	CCCC	.	TTCC	TCCC	TCCC	TCCC	CCCC	CCCC	TCCC	CCCC	CCCC	CCCC	CCCC	CCCC	CCCC	CCCC	TCCC	TCCC	CCCC	CCCC	TCCC	CCCC	TCCC	CCCC	CCCC	CCCC	CCCC	CCCC	.	CCCC	TCCC	TCCC	CCCC	CCCC	CCCC	TCCC	CCCC	CCCC	CCCC	TCCC	TCCC	CCCC	CCCC	CCCC	CCCC	CCCC	CCCC
solcap_snp_c1_12026	AAAA	AAAA	AAAA	AAAG	.	AAAG	AAAG	AAAG	AAAA	AAAA	AAAG	AAAA	AAAA	AAAA	AAAA	AAAA	AAAA	AAAA	AAAG	AAAG	AAAA	AAAA	AAAG	AAAA	AAAG	AAAA	AAAA	AAAA	AAAA	AAAA	AAGG	AAAA	AAAG	AAAG	AAAA	AAAA	AAAA	AAAG	AAAA	AAAA	AAAA	AAAG	AAAG	AAAA	AAAA	AAAA	AAAA	AAAA	AAAA
solcap_snp_c1_12027	TTCC	CCCC	TTCC	CCCC	CCCC	CCCC	TCCC	TCCC	CCCC	CCCC	CCCC	TCCC	TCCC	CCCC	TCCC	CCCC	CCCC	CCCC	CCCC	TCCC	CCCC	TTCC	CCCC	TCCC	CCCC	CCCC	.	CCCC	CCCC	CCCC	CCCC	CCCC	TCCC	TCCC	CCCC	TCCC	TCCC	CCCC	TCCC	CCCC	CCCC	CCCC	TCCC	CCCC	.	CCCC	CCCC	TCCC	TTCC
solcap_snp_c1_12051	AAGG	AAAG	AGGG	GGGG	GGGG	AAAG	AGGG	AAGG	AAAG	AAGG	AGGG	AAGG	AAGG	AGGG	AAAG	AGGG	AGGG	AGGG	AAGG	AAGG	AAGG	AAGG	AAAG	AGGG	AGGG	AAGG	AAAG	AAGG	AAAG	AAAG	AGGG	AAGG	AAAG	AAGG	AAAG	AAAA	AAAG	AGGG	.	AAGG	.	AAAG	AAGG	AAAG	AAGG	AAGG	AGGG	AGGG	AAGG
solcap_snp_c1_12118	AAGG	AAAG	AAAG	AAAA	AAAA	GGGG	AAGG	AAAA	AAAG	AAGG	AGGG	AAGG	AAAG	AAGG	AAAA	AAAG	AAAG	AAGG	AAAG	AAAG	AAGG	AAGG	AAGG	AAAG	AAGG	AAAA	GGGG	AAGG	AAAG	AAGG	AAAA	AAGG	AAGG	AAGG	AAGG	AAAG	AGGG	AAAG	.	AAGG	.	AAAG	AAAA	AAAA	AAGG	AAAG	AAAG	AAAG	AAGG
solcap_snp_c1_1216	AAAG	AAAA	AAAG	GGGG	AAAA	AAAA	AAAG	.	.	AAAG	AGGG	AAAG	AAAG	AAAG	AAAG	AAGG	AGGG	AGGG	AAAG	AAAA	AAGG	AAAG	AAAG	AAGG	AAAA	AAAG	AAGG	AAAA	AAAA	AAAA	AAAA	AAGG	AAGG	AAGG	AAAG	AAAG	AAAG	AAAG	.	AAAG	.	AAGG	AAGG	AAGG	AGGG	AAAG	AAGG	.	AAGG
solcap_snp_c1_12160	TTTC	.	TTCC	TTTT	TTTT	TTCC	TTTT	TTTT	.	TTTC	TTTT	.	TTTT	TTTT	.	TTCC	TTTC	TTTC	TTCC	TTCC	TTCC	.	TTTC	TTTC	TTTC	.	TTTC	TTTC	TTTC	.	.	TTTC	TTCC	.	TTCC	TTTC	TTCC	.	TTCC	TTTC	.	TTCC	TTCC	TTCC	.	TTTC	TTTC	.	TTCC
solcap_snp_c1_12162	AAGG	AAAA	AAGG	AAAG	AAGG	AGGG	AAAG	AAGG	AAAA	AGGG	AGGG	AAAA	AAAA	AAAG	AAAG	AGGG	AAAA	AAGG	AAGG	AAGG	AAGG	AAGG	AAGG	AGGG	AAGG	AAGG	AAGG	AAGG	AAAG	AAAG	AAAA	AAAG	AAAG	AGGG	AAGG	AAAG	AGGG	AAGG	AAGG	AAAG	AAAG	AGGG	AAAG	AAAG	AAGG	.	AAGG	.	AGGG
solcap_snp_c1_12178	TGGG	GGGG	TGGG	GGGG	GGGG	TTTT	GGGG	TTGG	TTGG	TTGG	TTTG	TTGG	TTGG	TTGG	TGGG	TTGG	TTGG	TGGG	TGGG	TTGG	TGGG	GGGG	TTGG	GGGG	GGGG	TTGG	TGGG	TGGG	TTGG	.	GGGG	TGGG	TTGG	TTGG	TTGG	TGGG	TGGG	TGGG	TGGG	TTTG	TGGG	TTTG	TTGG	TTGG	TTGG	TGGG	TTGG	TTGG	TGGG
solcap_snp_c1_12182	TTTT	TCCC	TTTC	TTTT	TTTT	TCCC	TTTC	TTTC	TTTC	.	TTTT	TCCC	TTTT	TTTT	TTTC	TTTT	TTTC	TTTC	TCCC	TTTC	TTTC	.	TTTC	TTTC	TCCC	TTTT	TCCC	TCCC	TCCC	.	TTTT	TTTT	TCCC	TTTC	CCCC	TTTC	TCCC	TCCC	TTTT	CCCC	TTTC	CCCC	TCCC	TTTC	TCCC	TTTT	TTTC	TCCC	.
solcap_snp_c1_1219	TTTT	TTTT	TTTT	TTTT	TTTT	TTTT	TTTT	TTTT	TTCC	TTTT	TTTC	TTTT	TTTT	TTTT	TTTT	TTTT	TTTC	TTTC	TTTC	TTTT	TTTC	TTTT	TTTT	TTTC	TTTT	TTTT	TTTC	TTTT	TTTT	TTTT	TTTT	TTTC	TTTT	TTTT	TTTT	TTTT	TTTC	TTTT	TTTC	TTTC	TTCC	TTTT	TTTT	TTTT	TTTT	TTTT	TTTC	TTTC	TTTC
solcap_snp_c1_12220	GGGG	TGGG	GGGG	GGGG	GGGG	TGGG	GGGG	GGGG	GGGG	GGGG	GGGG	TTGG	TGGG	TTGG	GGGG	TGGG	TGGG	TGGG	TTGG	TGGG	GGGG	TGGG	GGGG	GGGG	GGGG	TGGG	TGGG	TGGG	TGGG	TTGG	.	GGGG	GGGG	TGGG	TGGG	TTTG	TGGG	GGGG	GGGG	TTTG	GGGG	GGGG	TGGG	TGGG	TGGG	GGGG	TTGG	TTTG	GGGG
solcap_snp_c1_12234	CCCC	TTCC	TCCC	TTCC	CCCC	TTCC	TCCC	TCCC	CCCC	TCCC	TCCC	TTCC	.	TTCC	TCCC	TTTT	TCCC	TCCC	TTCC	TCCC	CCCC	TTCC	TCCC	CCCC	TCCC	TTCC	TTCC	TCCC	TTCC	TTCC	TCCC	CCCC	TTTC	TTCC	TTTC	TTTC	TTCC	TTCC	CCCC	TTTC	CCCC	TTTC	TTTT	TTCC	TTTT	TTCC	TTCC	TTTT	CCCC
solcap_snp_c1_12236	AAAA	AAAG	AAAG	.	AAGG	AAAG	AAAG	AAAA	AAAA	AAAG	AAAG	AAAA	AAGG	AAAA	AAAG	AAAG	AAAA	AAAA	AAAA	AAAA	AAAA	AAAG	AAAG	AAAA	AAAG	AAAG	AAAG	AAAA	AAAG	AAAG	AAAG	AAAA	AAGG	AAAG	AAGG	AAAA	AAAG	AAAG	AAAA	AAAA	AAAA	AAAG	.	AAAG	AAGG	AAGG	AAAA	AAAG	AAAA
solcap_snp_c1_12257	TTCC	CCCC	TTTC	TCCC	TTTT	CCCC	TTCC	CCCC	TTTC	TCCC	TCCC	TCCC	CCCC	TCCC	TCCC	TCCC	TTCC	CCCC	TCCC	TTCC	TTTC	TCCC	TTCC	TTCC	TTCC	TTCC	TCCC	TCCC	CCCC	CCCC	CCCC	TCCC	TCCC	TCCC	TCCC	TTCC	CCCC	CCCC	TTTT	TTCC	.	TCCC	TTTT	CCCC	TTCC	CCCC	TCCC	TCCC	TCCC
solcap_snp_c1_12264	AAAG	AGGG	AAAG	AAAA	AAAA	AAGG	AAAG	AGGG	AAAA	AAAG	AAAA	AAGG	AGGG	AAGG	AGGG	AAGG	AAGG	AAGG	.	AAGG	AAGG	AAGG	AGGG	AAGG	AAAG	AAGG	AAGG	AAAG	GGGG	AGGG	.	AAGG	AAGG	AGGG	AAGG	AAGG	AGGG	AAAG	AAAG	AAGG	AAGG	AAGG	AAGG	GGGG	GGGG	AAGG	AGGG	AAGG	AAGG
solcap_snp_c1_12296	GGGG	TTGG	TGGG	GGGG	GGGG	TTGG	.	TGGG	GGGG	TGGG	GGGG	.	.	TTGG	.	TGGG	TGGG	TTTG	.	TGGG	TTGG	TGGG	TGGG	TTGG	TTGG	TGGG	TGGG	TTTG	TTGG	TGGG	TGGG	TTTG	GGGG	TGGG	TGGG	GGGG	TGGG	TGGG	TTGG	TTTG	.	GGGG	TGGG	GGGG	GGGG	GGGG	TGGG	GGGG	TTGG
solcap_snp_c1_12305	.	TCCC	TTCC	CCCC	CCCC	TCCC	CCCC	CCCC	CCCC	.	TCCC	TCCC	TCCC	TCCC	CCCC	CCCC	.	TTCC	.	.	.	CCCC	CCCC	CCCC	TCCC	CCCC	CCCC	TTCC	TTCC	TTTC	CCCC	CCCC	TCCC	TTCC	CCCC	TCCC	.	TCCC	.	TTCC	CCCC	TCCC	CCCC	CCCC	CCCC	.	CCCC	CCCC	.
solcap_snp_c1_12330	AGGG	AGGG	AAGG	GGGG	GGGG	AGGG	GGGG	GGGG	GGGG	AGGG	AGGG	AGGG	AAGG	.	GGGG	GGGG	AGGG	AAGG	AGGG	GGGG	AGGG	GGGG	GGGG	GGGG	AGGG	GGGG	AGGG	AAGG	AAGG	AAAG	GGGG	AGGG	AGGG	AAGG	GGGG	AAGG	AGGG	.	AGGG	AAGG	GGGG	AGGG	GGGG	GGGG	GGGG	AGGG	AGGG	GGGG	AGGG
solcap_snp_c1_12339	AAAG	AAGG	AGGG	GGGG	GGGG	AAAG	.	AGGG	AGGG	AGGG	AAGG	AAGG	AGGG	AGGG	AAAG	AGGG	AAGG	AAGG	AGGG	AGGG	AGGG	AGGG	AAAG	AAGG	AAGG	AAGG	AGGG	AAAG	AAAA	AAAA	AGGG	AAGG	AGGG	AAAG	AGGG	AGGG	AAAG	AAGG	.	AAAG	.	AAGG	AGGG	GGGG	AGGG	.	AGGG	AGGG	AAAG
solcap_snp_c1_12354	AAGG	AGGG	GGGG	GGGG	AAGG	AAGG	AAGG	.	AGGG	GGGG	AGGG	AGGG	GGGG	GGGG	.	AGGG	AGGG	GGGG	AAGG	AGGG	GGGG	AGGG	.	AAGG	AGGG	AAGG	AGGG	AGGG	AAGG	AGGG	AGGG	AAGG	.	.	AGGG	GGGG	AAGG	.	GGGG	AGGG	.	AGGG	AGGG	GGGG	AGGG	.	AAGG	AGGG	AAGG
solcap_snp_c1_12373	AGGG	AAGG	AAAG	GGGG	GGGG	AAGG	.	AAAG	AAGG	.	AAGG	AAAA	.	AAAG	AAAG	.	.	AAGG	AAAG	AAGG	AAAG	AAAG	AAAG	AAAA	.	AAAG	AAAG	AAGG	AAAG	AAAG	AGGG	AAGG	AAAG	AAAG	AAGG	AAAG	.	AAAG	AAGG	.	AAGG	AAGG	.	AAGG	AAAA	AAGG	AAAG	AAGG	AAAG
solcap_snp_c1_12375	TCCC	TTCC	TTTC	CCCC	CCCC	TTCC	TTTC	TTTC	TTCC	TCCC	TTTC	TTTT	TTTC	TTTC	TTTC	TTTC	TCCC	TTCC	TTTC	TTCC	TTTC	TTTC	TTTC	TTTT	TCCC	TTTC	TTTC	TTCC	TTTC	TTTC	TCCC	TTCC	TTTC	TTTC	TTCC	TTTC	TTTC	TTTC	TTCC	.	TTCC	TTCC	TTTC	TTCC	TTTT	TTCC	TTTC	TTCC	TTTC
solcap_snp_c1_12377	AGGG	AGGG	AAAG	GGGG	.	AGGG	AAGG	AAGG	AAGG	AGGG	AGGG	AAGG	AAGG	AAGG	AAGG	AGGG	AGGG	AGGG	AAAG	AAGG	AGGG	AAAG	AGGG	AAAG	GGGG	AAGG	AAGG	AGGG	AAGG	AAAG	GGGG	AGGG	AAGG	AAGG	AGGG	AGGG	AAGG	AAGG	AGGG	AGGG	GGGG	AAGG	AAAG	GGGG	AAAA	AAGG	AAGG	.	AAGG
solcap_snp_c1_12382	ACCC	AACC	AAAC	AAAA	AAAA	.	AAAC	AAAA	.	AACC	.	AAAA	AAAC	AAAC	AAAC	.	ACCC	.	AAAC	AAAA	AAAC	AAAC	AAAC	AAAA	.	AAAA	AAAC	.	AAAC	AAAC	AAAA	.	AAAC	AAAA	.	AAAC	AAAC	AAAC	AACC	ACCC	.	AAAC	AAAA	.	AAAA	.	AAAC	AAAC	AAAC
solcap_snp_c1_12406	.	GGGG	GGGG	GGGG	GGGG	GGGG	GGGG	GGGG	GGGG	GGGG	GGGG	AGGG	.	GGGG	GGGG	GGGG	GGGG	GGGG	GGGG	AGGG	AGGG	GGGG	GGGG	AGGG	GGGG	GGGG	GGGG	GGGG	GGGG	GGGG	GGGG	.	.	GGGG	GGGG	.	.	GGGG	GGGG	GGGG	GGGG	GGGG	GGGG	GGGG	GGGG	GGGG	GGGG	GGGG	GGGG
solcap_snp_c1_12409	AAGG	AGGG	.	GGGG	GGGG	AAGG	AGGG	GGGG	AAGG	AAAG	AAGG	AAGG	AAAG	AAAG	AGGG	AAAG	AAAG	AAGG	AGGG	AAAG	AAGG	GGGG	GGGG	AAGG	AAGG	AGGG	AGGG	AGGG	AAAG	AAGG	.	AGGG	AAAG	AGGG	AAGG	AGGG	AAGG	AGGG	AGGG	AAGG	AAAG	AGGG	GGGG	AGGG	AAGG	AAGG	GGGG	AGGG	AAGG
solcap_snp_c1_12419	CCCC	ACCC	CCCC	CCCC	AACC	CCCC	CCCC	CCCC	CCCC	CCCC	ACCC	CCCC	ACCC	CCCC	CCCC	ACCC	CCCC	ACCC	CCCC	ACCC	ACCC	CCCC	CCCC	ACCC	ACCC	CCCC	ACCC	CCCC	CCCC	CCCC	AACC	ACCC	CCCC	CCCC	ACCC	CCCC	CCCC	ACCC	ACCC	ACCC	AACC	CCCC	CCCC	CCCC	CCCC	.	ACCC	CCCC	ACCC
solcap_snp_c1_12420	GGGG	GGGG	GGGG	GGGG	GGGG	GGGG	GGGG	.	TGGG	TGGG	GGGG	GGGG	GGGG	TGGG	GGGG	GGGG	GGGG	GGGG	GGGG	GGGG	GGGG	TGGG	GGGG	GGGG	GGGG	GGGG	GGGG	TGGG	TGGG	GGGG	GGGG	GGGG	GGGG	GGGG	GGGG	GGGG	GGGG	GGGG	GGGG	GGGG	GGGG	GGGG	TGGG	GGGG	GGGG	GGGG	GGGG	TGGG	GGGG
solcap_snp_c1_12443	AAAA	AAAA	AAAA	.	AAAA	AAAA	.	.	AAAC	AAAC	AAAA	AAAA	AAAA	AAAC	AAAA	AAAA	AAAA	AAAA	AAAA	AAAA	AAAA	AAAC	AAAA	AAAA	AAAA	AAAA	AAAA	AAAC	AAAC	AAAA	AAAA	AAAA	AAAA	AAAA	AAAA	AAAA	AAAA	AAAA	AAAA	AAAA	AAAA	AAAA	AAAA	AAAA	AAAA	AAAA	.	AAAC	AAAA
solcap_snp_c1_12447	TTCC	TCCC	TCCC	CCCC	.	CCCC	TCCC	TCCC	TCCC	TCCC	TTCC	TCCC	TTCC	.	CCCC	TCCC	TCCC	TTCC	CCCC	TTCC	TCCC	TCCC	TCCC	TTTC	TTCC	TCCC	TTCC	.	TCCC	CCCC	TTCC	TCCC	TCCC	CCCC	TCCC	TTCC	TTCC	TTCC	TCCC	TCCC	TTTC	TCCC	TTCC	CCCC	TTCC	TCCC	.	TCCC	TTCC
solcap_snp_c1_12456	AAAA	AAAA	AAAA	AAAA	AAAA	AAAA	AAAA	.	AAAA	AAAG	AAAA	AAAA	AAAA	AAAA	AAAA	AAAA	AAAA	AAAA	AAAA	AAAA	AAAA	AAAG	AAAA	AAAA	AAAA	AAAA	AAAA	AAAA	AAAA	AAAA	AAAA	AAAA	AAAA	AAAA	AAAA	AAAA	AAAA	AAAA	AAAA	AAAA	AAAA	AAAA	AAAA	AAAA	AAAA	AAAA	AAAA	AAAG	AAAA
solcap_snp_c1_1249	AAAT	AATT	AAAT	TTTT	AATT	AAAT	AAAT	ATTT	.	AATT	ATTT	AAAT	AAAT	AAAT	AAAT	AATT	ATTT	ATTT	ATTT	AAAT	AATT	AAAT	AAAT	AATT	AAAA	AAAT	.	AAAA	.	AAAT	ATTT	AATT	AATT	AATT	ATTT	.	.	AAAT	ATTT	AAAT	ATTT	AATT	.	TTTT	TTTT	ATTT	AATT	ATTT	.
solcap_snp_c1_12508	GGGG	GGGG	GGGG	GGGG	GGGG	GGGG	GGGG	AGGG	AGGG	GGGG	GGGG	GGGG	GGGG	GGGG	GGGG	GGGG	GGGG	GGGG	GGGG	AGGG	GGGG	AAGG	GGGG	GGGG	GGGG	.	GGGG	GGGG	AGGG	GGGG	GGGG	GGGG	GGGG	GGGG	GGGG	AGGG	GGGG	GGGG	GGGG	GGGG	GGGG	AGGG	AGGG	GGGG	GGGG	GGGG	GGGG	.	GGGG
solcap_snp_c1_12509	TTTC	TTTT	TTTT	.	TCCC	TCCC	TCCC	TTTC	.	TTTC	TTCC	TTTC	TTTT	TTTC	TTTT	TTTC	TTTT	TTTC	.	TTTC	.	TTCC	.	.	TTTT	TTCC	TTTT	TTTC	TTTC	TTTC	.	TTTC	TTTT	TTTC	TTTC	TTTC	TTTT	TTTC	TTTT	TTTC	TTTC	TTTC	TTTC	TTCC	.	TTTT	TTTC	TTTC	.
solcap_snp_c1_12564	GGGG	GGGG	GGGG	GGGG	.	GGGG	GGGG	GGGG	GGGG	.	AGGG	GGGG	GGGG	GGGG	AGGG	AGGG	GGGG	GGGG	GGGG	GGGG	GGGG	GGGG	AGGG	GGGG	GGGG	AGGG	GGGG	AGGG	AGGG	.	GGGG	GGGG	GGGG	GGGG	GGGG	GGGG	GGGG	AGGG	GGGG	GGGG	GGGG	GGGG	GGGG	GGGG	GGGG	GGGG	GGGG	GGGG	GGGG
solcap_snp_c1_12584	TTTC	.	TTTT	TTTT	TTTT	TTTC	.	TTTT	TTTT	TTTT	TTTC	TTTC	TTTC	TTTT	TTTT	TTTT	TTTT	TTTT	TTCC	TTTT	TTTC	TTTT	TTTT	TTTT	TTTC	TTTT	TTTT	TTTT	TTTT	TTTT	TTTT	TTTC	.	TTTT	TTTT	.	TTTT	TTTC	TTTC	TTTC	TTTT	TTTC	TTTT	TTTT	TTTC	TTTT	TTTT	TTTT	TTTT
solcap_snp_c1_12588	AAAG	.	AAAA	AAAA	AAAA	AAAG	AAGG	AAAA	AAAA	AAAA	AAAG	AAGG	AAAG	AAAA	AAAA	AAAG	AAAA	AAAA	AAGG	AAAA	AAAG	AAAA	AAAG	AAAA	AAAG	.	AAAA	AAAA	AAAG	AAAA	AAAG	AAAG	AAAA	AAAA	AAAG	AAAA	AAAA	AAAG	AAAG	AAAG	AAAA	AAAG	AAAA	AAAG	AAAG	AAAA	AAAG	.	.
solcap_snp_c1_1264	AAGG	.	GGGG	GGGG	AAGG	AGGG	AGGG	.	AAGG	GGGG	.	GGGG	GGGG	GGGG	GGGG	AGGG	AAGG	AAGG	GGGG	AGGG	AAGG	AGGG	GGGG	AAGG	AAAG	GGGG	AGGG	GGGG	AGGG	GGGG	.	AAAA	AGGG	AAGG	GGGG	AGGG	GGGG	AAAG	.	AAGG	AAAG	GGGG	AGGG	AGGG	AGGG	.	AAGG	AAGG	AGGG
solcap_snp_c1_12644	TTCC	TTCC	.	CCCC	CCCC	TTCC	.	TTTT	TTCC	TCCC	TCCC	CCCC	.	TTCC	TCCC	TCCC	TTTC	TTTC	CCCC	TTTC	TTTC	.	TTTC	TTCC	TTCC	TCCC	TTCC	CCCC	TCCC	CCCC	CCCC	.	TTTC	TCCC	TCCC	TTCC	TTCC	TTTC	TTCC	.	.	CCCC	TCCC	CCCC	.	TTCC	TCCC	TCCC	TTTC
solcap_snp_c1_12702	AAAC	CCCC	ACCC	CCCC	CCCC	CCCC	ACCC	AACC	AACC	AACC	CCCC	AAAC	ACCC	ACCC	ACCC	CCCC	ACCC	CCCC	CCCC	AACC	ACCC	ACCC	ACCC	ACCC	ACCC	CCCC	ACCC	CCCC	CCCC	ACCC	CCCC	ACCC	ACCC	AACC	CCCC	CCCC	AACC	AACC	CCCC	CCCC	CCCC	ACCC	AACC	CCCC	ACCC	ACCC	ACCC	ACCC	CCCC
solcap_snp_c1_1271	AAGG	AGGG	AAGG	GGGG	GGGG	GGGG	AAGG	AGGG	.	AGGG	AGGG	AGGG	.	AAAA	AGGG	AAGG	.	AAGG	AGGG	AAGG	AAGG	AGGG	AGGG	.	GGGG	AAGG	AAGG	AAGG	AGGG	.	AAGG	GGGG	GGGG	AGGG	AAGG	AGGG	AAGG	GGGG	.	AAGG	.	AAGG	AGGG	AAGG	AAGG	GGGG	AGGG	AAGG	AAGG
solcap_snp_c1_12745	CCCC	CCCC	TCCC	CCCC	CCCC	TTCC	TCCC	TCCC	CCCC	TCCC	TCCC	TTTC	TCCC	CCCC	TTCC	TCCC	TTCC	TTCC	CCCC	CCCC	CCCC	TCCC	CCCC	TCCC	TCCC	TCCC	TCCC	TCCC	TCCC	CCCC	.	TCCC	TCCC	CCCC	TCCC	TCCC	TCCC	CCCC	TCCC	TTCC	.	TCCC	TCCC	TCCC	TTCC	TCCC	TCCC	TCCC	CCCC
solcap_snp_c1_12771	AGGG	GGGG	GGGG	AAAG	AAAG	AAAG	AAAG	.	AAGG	AGGG	AAGG	GGGG	AGGG	GGGG	GGGG	.	GGGG	AGGG	GGGG	AAGG	GGGG	.	GGGG	GGGG	GGGG	AAGG	GGGG	GGGG	AGGG	GGGG	GGGG	AGGG	GGGG	AGGG	AGGG	AGGG	GGGG	GGGG	GGGG	.	.	.	AGGG	AAGG	GGGG	GGGG	AGGG	.	GGGG
solcap_snp_c1_12797	TTCC	TCCC	TTTC	CCCC	CCCC	TCCC	TTCC	TTCC	TTTC	TCCC	TCCC	TTCC	TTTC	TTCC	TCCC	TCCC	TTCC	TTCC	TTCC	TTTC	TTTC	TCCC	TTCC	TCCC	CCCC	TTTC	TTCC	TCCC	TTCC	TCCC	CCCC	CCCC	TCCC	CCCC	TTCC	TTCC	TTCC	TCCC	TTCC	TCCC	TCCC	TTTC	CCCC	TCCC	TCCC	CCCC	TTCC	.	TTCC
solcap_snp_c1_12798	TGGG	TTGG	TGGG	GGGG	TGGG	TTTG	TTGG	TGGG	TGGG	TTTG	TTTG	TGGG	GGGG	TTGG	TTTG	TTTG	TGGG	TTGG	TTGG	TGGG	TGGG	TTGG	TGGG	TTGG	TTTT	TGGG	TTGG	TTGG	TGGG	.	.	TTGG	TGGG	TTTG	TTGG	TTGG	TGGG	TTTG	TGGG	TGGG	TTGG	TGGG	TTTG	TTTG	TTGG	TTTG	TTGG	TGGG	.
solcap_snp_c1_12821	AAAG	AAAA	AAAA	.	AAAA	AAAA	AAAA	AAAA	AAAA	AAAA	AAAA	AAAA	.	AAAA	AAAA	AAAA	AAAG	AAAG	AAAA	AAAA	AAAA	.	AAAG	AAAG	AAAA	AAAA	AAAA	AAAG	AAAG	AAAG	AAAA	AAAA	AAAA	AAAA	AAAA	AAAA	AAAG	AAAA	AAAA	AAAG	AAAA	AAAA	AAAG	AAAA	AAAA	AAAA	AAAA	AAAA	AAAG
solcap_snp_c1_12825	AAAA	AAAA	AAAA	AAAA	AAAA	AAAA	AAAA	AAAA	AAAG	AAAG	AAAA	AAAG	AAAG	AAAG	.	AAAA	AAAA	AAAA	AAAA	.	AAAA	AAAA	AAAG	AAAA	AAAA	AAAG	AAAA	AAAG	AAAG	AAAG	AAGG	AAAA	AAAA	AAAA	AAAA	AAAG	AAAA	AAAA	AAAA	AAAA	AAAA	AAAA	AAAA	AAAG	AAAA	AAAA	AAAG	AAAG	AAAA
solcap_snp_c1_12895	.	TCCC	CCCC	CCCC	TTCC	CCCC	TCCC	TTCC	CCCC	CCCC	CCCC	CCCC	TTCC	TCCC	CCCC	TTCC	.	TTCC	TCCC	TCCC	.	CCCC	CCCC	TTCC	TTCC	TCCC	TTCC	TCCC	TTCC	TCCC	TCCC	TTCC	CCCC	CCCC	CCCC	CCCC	CCCC	TTCC	.	TCCC	TTCC	CCCC	CCCC	CCCC	CCCC	TCCC	TTCC	TCCC	TTCC
solcap_snp_c1_12912	GGGG	GGGG	GGGG	GGGG	AAGG	GGGG	GGGG	.	GGGG	.	GGGG	GGGG	GGGG	GGGG	GGGG	GGGG	GGGG	GGGG	GGGG	GGGG	GGGG	.	GGGG	GGGG	GGGG	GGGG	GGGG	.	AGGG	GGGG	AAGG	GGGG	GGGG	GGGG	GGGG	GGGG	GGGG	GGGG	GGGG	GGGG	GGGG	GGGG	AGGG	GGGG	GGGG	GGGG	GGGG	GGGG	GGGG
solcap_snp_c1_12926	AAAA	AAAA	AAAA	AAAA	AAGG	AAAA	AAAA	AAAG	AAAG	AAAG	AAAA	AAAA	AAAA	AAAA	AAAA	AAAA	AAAA	AAAA	AAAA	.	AAAA	.	AAAA	AAAA	AAAA	AAAA	AAAA	AAAA	AAAA	AAAA	AAAG	AAAA	AAAA	AAAG	AAAA	.	AAAA	AAAA	AAAA	AAAA	AAAA	AAAA	AAAA	AAAA	AAAA	AAAA	.	AAAG	AAAA
solcap_snp_c1_12945	TTCC	TTCC	TTCC	CCCC	TTCC	TTTC	TTCC	TTCC	TTTC	TTCC	TCCC	TTTC	TTCC	TTCC	TCCC	TTCC	TTCC	TTCC	CCCC	TCCC	TTTC	TTCC	TTCC	TCCC	TTTC	.	TTCC	TTCC	TTCC	.	TCCC	TTCC	TTCC	TTCC	TTCC	TTCC	TTTC	TTTC	TTTC	TTTT	TTTC	TTCC	TTTC	CCCC	TTTC	TTCC	TTCC	TTCC	TTCC
solcap_snp_c1_12966	AAGG	AGGG	AGGG	GGGG	GGGG	GGGG	GGGG	GGGG	GGGG	GGGG	AGGG	AGGG	AGGG	AAGG	AGGG	AGGG	.	GGGG	AGGG	GGGG	AAAG	GGGG	GGGG	GGGG	AAAG	GGGG	GGGG	AGGG	AAGG	AGGG	AGGG	GGGG	AGGG	GGGG	GGGG	AGGG	AGGG	AGGG	.	AGGG	GGGG	GGGG	AGGG	GGGG	AGGG	AGGG	AGGG	GGGG	GGGG
solcap_snp_c1_12976	.	.	TTTC	TTTT	.	TTCC	TTTC	TTTT	TTCC	TTTC	TTTC	TTCC	.	TTTC	TTTC	TCCC	TTCC	TCCC	TTTC	TCCC	TTCC	TTCC	TTTC	TTTT	TTCC	TTTT	TTCC	TTTC	TTTC	TTCC	CCCC	TCCC	TTCC	TTTC	TTCC	TTTC	TTTC	TTTC	.	TTTC	TTTC	TCCC	TCCC	TTCC	.	TTTC	TTTC	TTTC	TTTC
solcap_snp_c1_12978	CCCC	TCCC	TTTC	TTCC	TCCC	TTCC	TTTC	TTTC	TCCC	TTCC	TTTC	TTCC	TCCC	TTTC	TTTC	TCCC	TCCC	TCCC	TTTC	CCCC	TTCC	TTCC	TTCC	TTTT	TTCC	TTTT	TTCC	TTCC	TCCC	.	CCCC	TCCC	TTCC	.	TTCC	TTTC	TTCC	TTTC	TCCC	TTTC	TTTC	TCCC	CCCC	TTCC	TCCC	TTTC	TTCC	TTTC	TTTC
solcap_snp_c1_12981	AGGG	GGGG	GGGG	GGGG	GGGG	GGGG	GGGG	GGGG	GGGG	AAGG	GGGG	GGGG	AAGG	GGGG	GGGG	.	AGGG	GGGG	GGGG	GGGG	GGGG	.	GGGG	.	AAGG	GGGG	AGGG	.	AGGG	.	GGGG	.	GGGG	.	AGGG	AGGG	AGGG	.	.	GGGG	GGGG	AAAG	AGGG	GGGG	AAAG	GGGG	GGGG	AAGG	GGGG
solcap_snp_c1_13043	TTTG	TTTG	TTGG	TTGG	TTGG	TGGG	TGGG	TTGG	TTGG	TGGG	TTGG	.	TGGG	TTGG	TTGG	TGGG	TTGG	TTTG	TTTG	TTTG	TGGG	TTGG	TGGG	TTGG	.	TTGG	TTTG	TTGG	TGGG	TTGG	GGGG	.	TGGG	TTGG	GGGG	.	TGGG	TGGG	.	TGGG	TTGG	TTGG	GGGG	TGGG	GGGG	TTTT	TTGG	TTGG	TTGG
solcap_snp_c1_13059	AAGG	AGGG	GGGG	AAAA	AAAG	GGGG	GGGG	AAGG	.	AGGG	GGGG	GGGG	AGGG	AGGG	GGGG	AGGG	AGGG	AGGG	GGGG	AGGG	AGGG	GGGG	AGGG	GGGG	GGGG	AAGG	.	GGGG	GGGG	GGGG	.	AGGG	GGGG	GGGG	GGGG	AGGG	GGGG	GGGG	AGGG	AGGG	.	AGGG	AGGG	AGGG	AGGG	GGGG	GGGG	AGGG	AGGG
solcap_snp_c1_13066	GGGG	GGGG	.	TTGG	TTGG	GGGG	.	GGGG	TTGG	GGGG	TTTG	.	GGGG	.	TTGG	TTGG	GGGG	GGGG	GGGG	GGGG	GGGG	GGGG	TTGG	TTGG	.	.	TGGG	TTTG	TGGG	TGGG	TTTT	TTGG	TTGG	.	TTGG	TGGG	GGGG	GGGG	GGGG	.	TTGG	TTGG	GGGG	TGGG	GGGG	GGGG	.	TTGG	TTGG
solcap_snp_c1_13068	TTCC	TTCC	CCCC	CCCC	TTCC	TTTT	TTTC	TTCC	.	TTCC	TTCC	TTTC	.	TCCC	TTTC	TCCC	TTTC	TTCC	TTTC	TCCC	TCCC	TTTC	TTTT	TTCC	TCCC	TTTC	TTCC	TTCC	TCCC	TTTT	CCCC	CCCC	TCCC	TTCC	TTTC	TTTC	TTCC	TTCC	TCCC	TCCC	CCCC	TTTT	TTCC	TTCC	TTTC	TTTC	TTCC	TTTC	TTCC
solcap_snp_c1_13077	AAAC	AAAA	AAAC	AAAA	AAAC	AAAC	AACC	AAAC	AACC	AAAC	AACC	AAAC	AAAA	AACC	AACC	AAAA	AAAA	AAAC	AAAA	AAAC	AAAC	AAAA	AACC	AAAC	AAAA	AAAC	AAAA	AACC	AAAC	AAAC	AAAA	AAAC	AACC	AAAA	AACC	AAAC	AAAA	AAAC	AACC	AACC	AAAA	AAAA	AAAC	.	AAAA	AAAC	AAAC	AACC	AAAC
solcap_snp_c1_13085	TTCC	TTTC	TTTC	CCCC	CCCC	TCCC	TCCC	.	.	.	CCCC	TTCC	TTTC	.	TCCC	TTCC	.	TCCC	TTTT	TTCC	TTTC	TTTC	TCCC	TTTC	TTTT	TCCC	TTTT	.	TTCC	.	TTTC	TTCC	TCCC	TTTC	.	TTCC	TTCC	TTCC	TTCC	TCCC	TTTC	TTCC	TTCC	CCCC	TTTC	.	TTTC	TTCC	TTTC
solcap_snp_c1_13116	TCCC	TTCC	TCCC	CCCC	TTCC	CCCC	TCCC	CCCC	TTTC	TCCC	TCCC	TCCC	TCCC	TCCC	TTCC	TCCC	TCCC	TCCC	TCCC	TTCC	CCCC	TTCC	CCCC	TTCC	CCCC	CCCC	TCCC	TCCC	TCCC	CCCC	.	CCCC	TCCC	TTCC	TCCC	TCCC	TCCC	CCCC	CCCC	TCCC	CCCC	CCCC	TCCC	CCCC	CCCC	CCCC	TCCC	TTTC	TCCC
solcap_snp_c1_13135	AAGG	AGGG	AAAA	AAAA	AAAA	AAGG	AAGG	AAGG	AGGG	AAGG	AAAG	AAAA	AAAG	AAGG	AAAG	AAAG	AAAG	AAAA	AAAG	AGGG	AAAG	AAGG	AGGG	AAAG	AGGG	AGGG	AGGG	AAAG	AAAG	AAGG	AAAA	AAGG	AAAG	AAGG	AAAA	AAGG	AGGG	AAGG	AAGG	AAAG	AAGG	AAGG	AAGG	AAAA	AAGG	AAAG	AAAG	AAGG	AAAG
solcap_snp_c1_13155	TTTC	TTTT	TTTT	TTCC	TTTT	TTTC	TTTC	TTTT	TTTC	TTTC	.	.	TTTC	TTTC	TTCC	TTTC	TTTT	TTCC	TTCC	TTTT	TTTC	TTCC	TTTC	TTCC	TTTC	TTTC	TTTT	TTTC	TTCC	TTTC	TTTT	TTTT	TTTC	TTTT	CCCC	TTTC	TTTT	TTTC	TTTC	TTTC	TTTT	TTTC	TTCC	TTTT	TTTC	TTTC	TTTC	TTTT	TTCC
solcap_snp_c1_13172	TGGG	TGGG	TGGG	TTTT	TGGG	TGGG	TTGG	TGGG	.	TGGG	TGGG	TTGG	GGGG	TTGG	TTGG	TGGG	TGGG	TGGG	TGGG	TGGG	TGGG	GGGG	TTGG	TTGG	TGGG	TTGG	.	TTGG	TGGG	TTGG	TGGG	TGGG	TTGG	GGGG	.	TGGG	GGGG	TGGG	TGGG	TTGG	TGGG	TTGG	TTGG	TTTT	TTGG	TGGG	TGGG	TTGG	TTGG
solcap_snp_c1_1318	TTCC	TTTT	CCCC	TTTT	.	TTTC	TTCC	TTTC	TCCC	TTTC	CCCC	TTCC	TCCC	.	TTCC	TTCC	TTTC	TTCC	TTTC	CCCC	TCCC	TCCC	TTCC	TCCC	TTCC	TCCC	TTCC	TCCC	TTTC	TTCC	CCCC	TTCC	TTTC	CCCC	TTTC	CCCC	TCCC	TTCC	TTCC	TTTC	TTCC	TCCC	TTCC	TCCC	TTTC	.	TTTC	TCCC	TTCC
solcap_snp_c1_13186	AAAA	AAAA	AAAA	AAAA	AAAA	AAAA	AAAA	AAAA	.	AAAG	AAAA	AAAA	AAAA	AAAA	AAAA	AAAA	AAAG	AAAA	AAAA	.	AAAA	AAAA	AAAA	AAAA	AAAA	AAAG	AAAA	AAAA	AAAA	AAAA	AAAA	AAAA	AAAA	AAAA	AAAA	AAAA	AAAA	AAAA	AAAA	AAAG	AAAA	AAAG	AAAA	AAAA	AAAA	AAAA	AAAA	AAAG	AAAA
solcap_snp_c1_13187	AAAA	AAAA	AGGG	AAAA	AAAA	AAAG	AAAA	.	AAAA	AGGG	AAAA	AGGG	.	AAGG	AAGG	.	AAAA	.	.	.	AAAG	AAGG	AAGG	AAGG	AAAG	AAAG	AAAG	AAAG	AAGG	AAGG	AAAA	AAAA	AAGG	AGGG	AAGG	AAGG	AAAG	AAAG	AAAG	AAAA	.	AAAA	AAAG	AGGG	AAGG	AAGG	AAGG	AAAG	AAAG
solcap_snp_c1_13229	GGGG	TTGG	TGGG	GGGG	TTGG	GGGG	TGGG	GGGG	GGGG	TGGG	TGGG	GGGG	TTGG	TGGG	TGGG	TGGG	GGGG	GGGG	.	TTGG	GGGG	TGGG	TGGG	TTGG	GGGG	TTTG	TGGG	TGGG	GGGG	TGGG	GGGG	TGGG	GGGG	TGGG	GGGG	TGGG	GGGG	GGGG	GGGG	GGGG	TGGG	GGGG	TTTG	TGGG	TTGG	TTGG	TTTG	TTGG	TGGG
solcap_snp_c1_13233	GGGG	AGGG	AAGG	GGGG	GGGG	AGGG	AAGG	AAGG	AAAG	GGGG	AGGG	GGGG	AGGG	AGGG	GGGG	AGGG	GGGG	AGGG	GGGG	GGGG	AGGG	AAGG	GGGG	GGGG	AAGG	GGGG	AGGG	AAGG	AGGG	AGGG	GGGG	GGGG	AGGG	GGGG	AGGG	GGGG	AGGG	AAGG	GGGG	GGGG	GGGG	AAAG	GGGG	AAGG	AGGG	AAAG	GGGG	AGGG	GGGG
solcap_snp_c1_13243	TTTC	TTCC	.	TTTT	TTCC	TCCC	TTTT	TTCC	TTCC	TTCC	TTCC	TCCC	TCCC	TTCC	TCCC	CCCC	TTCC	TTCC	TCCC	TTTC	TTTT	TCCC	TTCC	TTTC	TTTC	TTCC	.	CCCC	CCCC	CCCC	TCCC	TTTC	CCCC	.	CCCC	TCCC	TTCC	.	TTTT	TCCC	TTCC	CCCC	CCCC	TCCC	CCCC	TCCC	TTCC	CCCC	TTTC
solcap_snp_c1_13296	CCCC	CCCC	CCCC	CCCC	CCCC	CCCC	TCCC	CCCC	TCCC	CCCC	CCCC	CCCC	TCCC	CCCC	CCCC	CCCC	TCCC	TCCC	CCCC	CCCC	CCCC	CCCC	CCCC	CCCC	TCCC	CCCC	CCCC	CCCC	CCCC	CCCC	CCCC	CCCC	TCCC	TCCC	TCCC	TCCC	CCCC	TCCC	CCCC	TCCC	CCCC	CCCC	TCCC	TCCC	TCCC	TCCC	TCCC	CCCC	CCCC
solcap_snp_c1_13304	TTTT	TTTT	TTTT	TTTT	TTTT	TTTT	TTTT	TTTC	TTTC	TTTC	TTTT	TTTT	TTTT	TTTT	TTTT	TTTT	TTTT	TTTT	TTTT	TTTT	TTTT	TTTC	TTTC	TTTT	TTTT	TTTT	TTTT	TTTC	TTTT	TTTC	TTTT	TTTT	TTTT	TTTT	TTTT	TTTT	TTTT	TTTT	TTTT	TTTC	TTTT	TTTT	TTTT	TTTT	TTTT	TTTT	TTTT	.	TTTT
solcap_snp_c1_1331	TTTT	TTTT	TTTT	TTTT	TTTT	TTTT	TTTC	TTTT	.	.	TTTT	TTTT	TTTT	TTTT	TTTC	TTTT	TTTC	TTTT	TTTT	.	TTTT	TTTC	TTTC	TTTT	TTTT	TTTC	TTTC	TTTC	TTTT	TTTT	.	TTTT	TTTT	TTTT	TTTC	TTTC	TTTT	TTTT	TTTT	.	TTTT	TTTT	TTTC	TTTC	TTTT	TTTT	TTTT	.	TTTT
solcap_snp_c1_13318	TCCC	TTTT	TTTC	TTTT	TTTT	TTCC	TTTC	TTTT	TTTT	.	TTTC	TTCC	TCCC	TTTC	TTTC	TCCC	TCCC	TTCC	TTCC	TTCC	TTTC	TTCC	TTTC	TTCC	TTCC	TTCC	TTCC	TTTC	TTCC	TTTC	TTTT	TTCC	TTTC	TTTC	TTCC	TTTT	TTCC	TCCC	TTTC	TTTT	TTCC	TTTC	TTCC	TTTC	TCCC	TTTT	TTTC	TTCC	TTCC
solcap_snp_c1_13378	TTCC	TTCC	TCCC	CCCC	CCCC	TCCC	CCCC	TCCC	TCCC	TTCC	TCCC	.	TTCC	CCCC	TCCC	.	.	TTCC	TTCC	TTCC	TTCC	TCCC	TCCC	TCCC	TCCC	TTCC	TTCC	CCCC	TTCC	TCCC	TCCC	TCCC	TCCC	TTCC	TCCC	.	.	TCCC	.	TCCC	TCCC	TCCC	.	TTCC	.	TCCC	TCCC	TCCC	TTCC
solcap_snp_c1_13385	TCCC	TTTT	.	TTCC	TCCC	TTCC	TTTT	TCCC	TTTT	TCCC	CCCC	CCCC	TCCC	TTTT	TCCC	CCCC	TCCC	TTTC	TTTT	TTTC	TTTT	.	TTTT	CCCC	TTTT	TTTT	TCCC	TTTC	TTCC	TTTC	TTCC	TTCC	TTTT	TTTT	TCCC	TTTT	CCCC	TTTT	TTTT	CCCC	TTTC	TCCC	CCCC	TTTT	.	TTTT	TTTC	CCCC	TCCC
solcap_snp_c1_13396	AAAA	AAAG	AAAA	.	AAAG	AAAA	AAAA	AAAA	AAAA	AAAA	AAAA	AAAG	AAAA	AAAA	AAAA	AAAA	AAAG	AAAA	AAAG	AAAG	AAAA	AAAG	AAAA	AAGG	AGGG	AAAA	AAAG	AAAA	AAAA	AAAA	GGGG	AAAG	AAAG	AAAA	AAAG	AAAA	AAAA	AAAG	AAAA	AAAG	.	AAAG	AAGG	AAGG	AAAG	AAAG	AAGG	AAAG	AAAA
solcap_snp_c1_13430	CCCC	CCCC	TTCC	TTCC	TTCC	TTCC	TTCC	TTTC	TTCC	TCCC	TCCC	.	.	TTCC	TTTC	TTTC	TTCC	TTTC	.	TTCC	TTTC	TTTC	TTTC	TTTC	TTTC	.	TTCC	TTTC	TTCC	TTCC	.	TTTC	TTTC	TTCC	TTTC	TTTC	TTTC	TTCC	TTTC	.	.	TTTT	TTTC	TCCC	TTTC	TTTC	TCCC	TTTC	TTTC
solcap_snp_c1_13459	AAAA	AAAG	AAAG	AAAA	AAGG	AAAG	AAAA	AAGG	AAGG	AAAA	AAAA	AAAA	.	AAAG	AAAA	AAAG	AAAG	AAGG	AAAG	AAAA	AAAG	AAGG	AAAA	AAAA	AAAG	AAAG	AAAA	AAAG	AAAA	AAAA	.	AAAG	AAAG	AAAA	AAGG	AAAG	AAAG	AAGG	AAGG	AAAA	AAGG	AAAG	AAAA	AAAG	AAAG	AAGG	AAAA	AAAG	AAAA
solcap_snp_c1_13465	AAAA	AAAG	AAAA	AAAA	AAAA	AAAA	AAAA	AAGG	AAGG	AAAA	AAAA	AAAA	.	AAAG	AAAA	AAAG	AAAG	AAGG	AAAG	AAAA	AAAG	AAGG	AAAA	AAAA	AAAG	AAAA	AAAA	AAAG	AAAA	AAAA	AAAA	AAAG	AAAG	AAAA	AAAG	AAAG	AAAG	.	AAGG	AAAA	AAGG	AAAG	AAAA	AAAG	AAAG	.	AAAA	AAAG	AAAA
solcap_snp_c1_13481	CCCC	AACC	ACCC	CCCC	CCCC	ACCC	ACCC	CCCC	.	CCCC	CCCC	CCCC	CCCC	ACCC	ACCC	CCCC	CCCC	ACCC	ACCC	AACC	CCCC	CCCC	ACCC	CCCC	ACCC	CCCC	CCCC	CCCC	CCCC	ACCC	.	ACCC	CCCC	CCCC	ACCC	CCCC	CCCC	CCCC	CCCC	CCCC	CCCC	AACC	ACCC	CCCC	CCCC	CCCC	CCCC	ACCC	CCCC
solcap_snp_c1_13482	TTTC	TTTT	TTTC	TTTT	TTTC	TTTC	TTCC	TTCC	.	TTCC	TTTT	TTTC	TTTT	TTCC	TTTC	TTTC	TTCC	TTTC	TTTC	TTTC	TTCC	TTTT	.	TTCC	TTTT	TTCC	TTCC	TTCC	TTCC	TTTC	TTTT	TTTT	TTTC	TTCC	TTTC	TTCC	TTTC	TTTC	TTTC	TTCC	TTTC	TTTT	TTTC	TTTC	TTTT	.	TTCC	TTTC	.
solcap_snp_c1_13483	GGGG	AGGG	AGGG	GGGG	GGGG	AGGG	AGGG	GGGG	AAGG	GGGG	GGGG	GGGG	GGGG	AGGG	AGGG	GGGG	GGGG	AGGG	GGGG	AGGG	GGGG	GGGG	AGGG	GGGG	AGGG	GGGG	GGGG	GGGG	GGGG	.	AAGG	AGGG	GGGG	GGGG	.	GGGG	GGGG	GGGG	GGGG	GGGG	GGGG	AGGG	GGGG	GGGG	GGGG	GGGG	GGGG	GGGG	GGGG
solcap_snp_c1_13515	GGGG	AGGG	AAGG	GGGG	GGGG	GGGG	AAGG	AAAG	AAGG	AAGG	AGGG	AAGG	GGGG	AGGG	.	GGGG	AGGG	.	AGGG	AAGG	AGGG	AAGG	AAGG	AAGG	AGGG	AAGG	.	AAGG	AGGG	AAAG	AAAG	GGGG	AGGG	.	AGGG	AAGG	GGGG	AGGG	.	.	GGGG	AAAG	GGGG	.	AGGG	AAGG	AGGG	AAGG	.
solcap_snp_c1_13524	TTTC	TTTT	.	TTTT	TTTT	TTTC	TTTC	.	TTTC	TTTC	TTTT	TTCC	TTTC	TTTC	TTCC	TTTT	TTTT	TTTT	TTTT	TTCC	TTTT	.	TTTC	TTTC	TTTT	TTTC	TTCC	.	TCCC	.	TTTT	TTTT	TTTC	TTTC	TTTC	TTCC	TTTC	TTTT	TTTC	TTTT	TTTT	TTCC	TTTC	TTTC	TTCC	TTTC	TTTT	TTCC	TTCC
solcap_snp_c1_13526	AAAC	AAAC	AACC	CCCC	CCCC	AAAC	.	ACCC	AAAC	AAAC	AAAC	ACCC	AAAC	AACC	AACC	AAAA	AAAA	AAAA	AAAA	ACCC	AAAC	ACCC	AACC	AAAC	AAAA	AAAC	AACC	CCCC	ACCC	ACCC	ACCC	AAAA	AAAC	AAAC	AAAC	ACCC	AACC	AAAA	AAAC	AAAC	AAAA	ACCC	ACCC	AAAC	ACCC	AAAC	AAAC	.	AACC
solcap_snp_c1_13530	AGGG	GGGG	AGGG	GGGG	GGGG	AGGG	AGGG	.	AGGG	AGGG	GGGG	AGGG	AGGG	AGGG	AAGG	GGGG	GGGG	GGGG	GGGG	AAGG	GGGG	AAAG	AGGG	AGGG	GGGG	AGGG	AAGG	AAAG	AAAG	AAAG	GGGG	GGGG	AGGG	AGGG	AGGG	AAGG	AGGG	GGGG	AGGG	GGGG	GGGG	AAGG	AGGG	AGGG	AAGG	.	GGGG	AAGG	AAGG
solcap_snp_c1_13586	TCCC	TTCC	CCCC	CCCC	CCCC	CCCC	CCCC	CCCC	TCCC	CCCC	CCCC	CCCC	TCCC	TCCC	CCCC	CCCC	CCCC	CCCC	TCCC	TTCC	CCCC	CCCC	CCCC	TCCC	CCCC	TCCC	TCCC	TCCC	CCCC	TCCC	CCCC	CCCC	CCCC	CCCC	CCCC	CCCC	CCCC	CCCC	CCCC	CCCC	CCCC	CCCC	CCCC	CCCC	CCCC	CCCC	CCCC	CCCC	CCCC
solcap_snp_c1_13594	TTTT	TTTG	TTTT	TTTT	.	TTTT	.	TTTT	.	TTTT	.	TTTT	TTTT	TTTG	TTTG	.	TTTT	.	TTTG	TTTG	TTTG	.	TTTG	TTTT	.	TTTG	TTTT	TTTT	TTTT	TTTG	TTGG	TTTG	TTTT	TTTT	TTTT	TTTG	TTTG	TTTT	TTTT	.	TTTG	.	TTTG	TTTT	TTTG	.	TTTG	.	.
solcap_snp_c1_13612	AAAA	AAAG	AAAG	AAAA	AAAA	AAAA	AAAG	AAAA	AAAA	AAAA	AAAA	AAAG	AAAG	AAAG	AAAG	AAAG	AAGG	AAAG	.	AAAG	AAAA	AAAG	AAAG	AAAA	AAAG	AAAA	AAAG	AAAA	AAAA	AAAA	AAAG	AAAA	AAAG	AAAA	AAAG	AAAG	AAAA	.	AAAA	AAAA	AAAA	AAAG	AAAA	AAAA	AAAA	AAAA	AAAA	AAAG	AAAG
solcap_snp_c1_13638	TTTT	TTTC	TTTC	TTTT	TTTT	TTTC	TTTC	TCCC	.	TTTC	TTCC	TTTT	TTTC	TTTT	TTTT	TTTT	TTTC	TTTC	TTTC	TTTC	TTTT	.	TTTT	.	TTTC	TTTC	TTTT	TTTC	TTTC	TTTT	.	TTTT	TTTC	TTCC	TTTC	TTTC	TTTC	TTCC	TTTT	.	TTTT	TTTT	TTTC	TTTC	TTTC	TTCC	TTTT	TTCC	TTTT
solcap_snp_c1_13652	AAAA	AAAG	AGGG	GGGG	GGGG	AGGG	AGGG	AGGG	.	AGGG	AGGG	GGGG	AAGG	AAAG	AGGG	AAAG	AAAG	AAGG	AGGG	AAGG	AAAG	AAGG	GGGG	AGGG	AAGG	AGGG	AAGG	AAGG	AGGG	AAGG	AGGG	AAAG	AAAG	.	AAAG	AGGG	AAAG	AAAG	AAAG	GGGG	AAAG	AAGG	AGGG	AAGG	GGGG	AAAG	GGGG	AGGG	AAGG
solcap_snp_c1_13682	GGGG	AAGG	AGGG	AAAA	AAAG	AAGG	AGGG	GGGG	GGGG	AAAG	.	AGGG	AAGG	AGGG	GGGG	AAGG	AGGG	AAGG	AGGG	GGGG	AGGG	AAGG	AAGG	AAGG	GGGG	AGGG	AGGG	AAAG	AAGG	AGGG	.	AGGG	AGGG	AGGG	AAGG	AAGG	AAGG	AGGG	AGGG	AAGG	AGGG	AAGG	AAAG	AAGG	AGGG	AAGG	AAAG	AAGG	AGGG
solcap_snp_c1_13697	CCCC	CCCC	CCCC	CCCC	CCCC	CCCC	AACC	ACCC	CCCC	CCCC	AACC	ACCC	CCCC	ACCC	AACC	ACCC	CCCC	CCCC	CCCC	AACC	CCCC	ACCC	AACC	CCCC	CCCC	AACC	ACCC	AACC	ACCC	CCCC	CCCC	CCCC	ACCC	CCCC	CCCC	ACCC	ACCC	.	CCCC	CCCC	CCCC	ACCC	.	CCCC	AACC	CCCC	CCCC	CCCC	CCCC
solcap_snp_c1_13767	CCCC	CCCC	CCCC	TCCC	CCCC	TCCC	CCCC	CCCC	CCCC	CCCC	CCCC	CCCC	CCCC	TTCC	CCCC	CCCC	TTCC	TCCC	CCCC	CCCC	TCCC	CCCC	CCCC	TCCC	TCCC	CCCC	CCCC	CCCC	CCCC	CCCC	CCCC	CCCC	CCCC	TCCC	CCCC	CCCC	CCCC	CCCC	CCCC	CCCC	CCCC	CCCC	CCCC	CCCC	CCCC	.	TCCC	CCCC	CCCC
solcap_snp_c1_13769	TCCC	TCCC	.	CCCC	CCCC	TCCC	CCCC	.	CCCC	CCCC	CCCC	CCCC	CCCC	CCCC	TCCC	CCCC	TCCC	TTCC	TCCC	TCCC	CCCC	.	.	CCCC	TCCC	TCCC	TCCC	TCCC	TTCC	.	CCCC	CCCC	CCCC	TCCC	CCCC	TCCC	TCCC	CCCC	CCCC	CCCC	CCCC	TCCC	.	CCCC	TTCC	CCCC	.	.	CCCC
solcap_snp_c1_13786	TTTT	TTTT	TTTT	TTTT	TTTT	TTTT	TTTC	TTTT	TTTT	TTTT	TTTC	TTTT	TTTT	TTTC	TTTC	TTTT	TTTT	TTTT	TTTT	TTTC	TTTT	TTTC	TTCC	TTTT	TTTT	TTCC	TTTT	TTTC	TTTC	TTTC	TTTT	TTTT	TTCC	TTTT	TTTT	TTTT	TTTC	TTTT	TTTT	TTTT	TTTT	TTTT	TTTT	TTTT	TTTC	TTTC	TTTT	TTTT	TTTC
solcap_snp_c1_1383	TTTT	TTTT	TTTT	.	TTTT	TTTT	TTTT	TTTC	TTTT	TTTT	TTTT	TTTC	TTTT	TTTT	TTTC	TTTT	TTTT	TTTT	TTTT	TTTT	TTTT	TTTT	TTTT	TTTC	TTTT	TTTT	TTTT	TTTT	TTTT	TTTT	TTTT	TTTT	TTTT	TTTT	TTTT	TTTT	TTTT	TTTT	TTTT	TTTC	TTTT	TTTT	.	.	.	TTTC	TTTT	TTTT	TTTT
solcap_snp_c1_13883	GGGG	GGGG	CGGG	GGGG	CCGG	CCGG	GGGG	CGGG	GGGG	GGGG	CGGG	CCGG	GGGG	CGGG	CGGG	CGGG	GGGG	GGGG	GGGG	CCGG	GGGG	CGGG	GGGG	GGGG	GGGG	CCGG	GGGG	CGGG	CCGG	GGGG	GGGG	GGGG	GGGG	CGGG	CGGG	GGGG	CGGG	GGGG	GGGG	CGGG	GGGG	CGGG	CGGG	GGGG	CGGG	GGGG	GGGG	CGGG	GGGG
solcap_snp_c1_13886	TCCC	CCCC	TCCC	CCCC	.	CCCC	TCCC	CCCC	CCCC	TCCC	CCCC	CCCC	.	TCCC	CCCC	TTCC	TCCC	TTCC	CCCC	CCCC	TCCC	CCCC	CCCC	TCCC	TCCC	CCCC	CCCC	CCCC	CCCC	CCCC	CCCC	CCCC	CCCC	.	.	TCCC	CCCC	TTCC	TCCC	TCCC	CCCC	CCCC	CCCC	CCCC	CCCC	CCCC	.	.	TCCC
solcap_snp_c1_13887	.	CCCC	CCCC	CCCC	CCCC	CCCC	TCCC	TCCC	CCCC	CCCC	CCCC	CCCC	CCCC	CCCC	TCCC	TCCC	CCCC	TCCC	CCCC	CCCC	CCCC	CCCC	TCCC	TTCC	CCCC	TCCC	CCCC	TCCC	TCCC	CCCC	CCCC	.	TCCC	CCCC	CCCC	CCCC	TCCC	CCCC	CCCC	CCCC	CCCC	TCCC	TCCC	CCCC	TTCC	CCCC	CCCC	CCCC	CCCC
solcap_snp_c1_1391	AAAA	AAAA	AAAA	AAAA	AAAA	AAAA	AAAA	AAAC	AAAA	AAAA	AAAA	AAAC	AAAA	AAAA	AAAC	AAAA	AAAA	AAAA	AAAA	AAAA	AAAA	AAAA	AAAA	AAAC	AAAA	AAAA	AAAA	AAAA	AAAA	AAAA	AAAA	AAAA	AAAA	AAAA	AAAA	AAAA	AAAA	AAAA	AAAA	AAAC	AAAA	AAAA	.	.	.	AAAC	AAAA	AAAA	AAAA
solcap_snp_c1_13911	TTCC	TCCC	TTCC	TTCC	TTTT	TCCC	.	TTCC	TTTC	TTCC	CCCC	TCCC	TTCC	TTTC	CCCC	TTCC	TTCC	TCCC	CCCC	TCCC	TCCC	TTTC	CCCC	CCCC	TTCC	TTCC	TTCC	TTCC	TCCC	TCCC	.	TCCC	TCCC	CCCC	TCCC	TTCC	TCCC	TTCC	TCCC	TCCC	TCCC	TTTC	CCCC	TTCC	TCCC	TTTC	CCCC	TTCC	CCCC
solcap_snp_c1_13929	AAGG	AAGG	AAAA	AAGG	AAAA	AAGG	AAAG	AAAG	AAAA	AAGG	AAGG	AAGG	AAGG	AAAG	AAGG	AAGG	AAGG	AAGG	AAGG	AAAG	AAGG	AAAA	AAGG	AAGG	AAGG	AAAG	AAAG	AAGG	AAGG	AAGG	.	AAAG	AAAG	AGGG	AGGG	AAAG	AAAG	AAGG	AAGG	AGGG	AAGG	AAAA	AGGG	AAGG	AAGG	AAAG	AAGG	AAAG	AGGG
solcap_snp_c1_1394	GGGG	GGGG	GGGG	GGGG	GGGG	GGGG	GGGG	AGGG	GGGG	GGGG	GGGG	AGGG	GGGG	GGGG	AGGG	GGGG	GGGG	GGGG	GGGG	GGGG	GGGG	GGGG	GGGG	AGGG	GGGG	GGGG	GGGG	GGGG	GGGG	GGGG	GGGG	GGGG	GGGG	GGGG	GGGG	GGGG	GGGG	GGGG	GGGG	AGGG	GGGG	GGGG	.	.	.	AGGG	GGGG	GGGG	GGGG
solcap_snp_c1_13996	AAGG	AAAA	AAAA	AAAA	AAAG	GGGG	AAAG	AAAA	AAAG	AAGG	AGGG	AAAG	AGGG	.	AAAA	AAAG	AAGG	AAGG	AAGG	AAAG	AAGG	AAAA	AAAG	AAAA	AAGG	AAGG	AAAG	AAAG	AAGG	AAAA	AAAA	AAGG	AAAA	AAAG	AAAG	AAAG	AGGG	AGGG	AAGG	AGGG	AAGG	AAAG	AAAG	AAGG	AAAG	AAGG	AAAG	AAAG	AAAG
solcap_snp_c1_13998	AAAC	AAAA	AAAC	.	ACCC	AAAC	AAAC	AAAA	AAAC	AAAC	AACC	AAAC	AAAC	AACC	AAAC	AAAC	AAAA	AAAA	AACC	AAAC	AAAA	AACC	AACC	AAAC	AACC	AAAC	AAAA	AAAA	AAAA	AAAC	ACCC	AACC	AAAA	AAAC	AAAA	AACC	AACC	AAAC	AAAA	ACCC	.	ACCC	ACCC	AAAC	AACC	AAAC	ACCC	AAAC	AAAA
solcap_snp_c1_14038	AAAA	AAAA	AAAA	AAAA	AAAA	AAAA	AAAA	AAGG	AAAA	AAAA	AAAG	AAAG	AAAA	AAAA	AAGG	AAAA	AAAA	AAAA	AAAA	AAAA	AAAA	AAGG	AAGG	AAAG	AAAA	AAGG	AAAA	AAGG	AAGG	AAAG	.	AAAA	AAAA	AAAG	AAAA	AAGG	AAAA	AAAA	AAAA	AAAA	AAAA	AAAG	AAAG	AAAA	AAAA	AAAG	AAAA	AAAG	AAAG
solcap_snp_c1_14039	TCCC	CCCC	TTCC	CCCC	CCCC	TCCC	TCCC	CCCC	TCCC	TTCC	CCCC	TCCC	CCCC	TCCC	CCCC	CCCC	CCCC	CCCC	TTCC	TCCC	CCCC	CCCC	CCCC	CCCC	TCCC	CCCC	CCCC	TCCC	TCCC	TCCC	CCCC	TCCC	CCCC	CCCC	CCCC	TCCC	TCCC	CCCC	CCCC	TCCC	CCCC	TCCC	CCCC	TTCC	TCCC	TTCC	TCCC	CCCC	CCCC
solcap_snp_c1_14044	AAAG	AAAG	AAGG	AAAA	AAAA	AGGG	GGGG	AAAG	AAAA	AAAA	GGGG	AAAG	AGGG	AAGG	AAAA	AAAG	AAAG	.	AGGG	AAGG	AAGG	AGGG	AAAG	AAGG	AAGG	AAGG	AAGG	AAAG	AAGG	AAAG	AAAA	AAGG	AAAG	AAGG	.	AAAG	AAGG	AAGG	.	AGGG	AAGG	AAAG	AAAG	AAGG	AAAG	AAGG	AGGG	AAGG	AGGG
solcap_snp_c1_14053	AAAA	AAAG	AAGG	AAGG	AAGG	AAAG	AAAG	AAAA	AAAG	AAAA	AAAG	AAAG	AAAA	AAAA	AAGG	AAAG	AAAA	AAAA	AAAG	AAGG	AAGG	AAAA	AAAG	AAAG	AAAA	AAAA	AAAG	AAAG	AAAG	AAAG	.	AAAA	AAAG	AAAA	AAAA	AAAA	AAAG	AAAA	AAGG	AAAA	AAAA	AAAA	AAAG	AAAA	AAAA	AAAG	AAAG	AAAG	AAAG
solcap_snp_c1_14086	.	TTTC	TTTC	TTTT	TTTT	TTTT	TTTT	TTTT	TTTT	TTTT	TTTC	TTTC	TTTC	.	TTTC	.	TTTC	TTTC	TTTC	TTTT	.	TTTT	TTTT	TTTT	.	TTTT	TTTT	TTTC	.	TTTC	.	TTTC	TTTC	.	TTTT	TTTT	TTTT	TTTT	.	.	TTTC	TTTT	TTTC	TTTT	TTTC	TTTC	TTTC	TTTT	TTTT
solcap_snp_c1_14089	CCCC	CCCC	CCCC	.	.	ACCC	ACCC	ACCC	CCCC	ACCC	CCCC	CCCC	CCCC	CCCC	CCCC	CCCC	CCCC	CCCC	AACC	ACCC	ACCC	AACC	ACCC	.	CCCC	ACCC	CCCC	ACCC	AACC	AACC	.	AACC	ACCC	ACCC	CCCC	ACCC	ACCC	CCCC	ACCC	ACCC	CCCC	ACCC	ACCC	CCCC	CCCC	CCCC	ACCC	ACCC	ACCC
solcap_snp_c1_14108	AGGG	AGGG	GGGG	.	GGGG	AAAG	AAAG	AAGG	AAGG	AGGG	AAGG	AAAG	AAAG	AAGG	AAGG	GGGG	AAGG	AGGG	GGGG	AGGG	AAAG	AAGG	.	.	AAGG	AGGG	GGGG	AGGG	AAGG	AGGG	AGGG	AAAG	AAGG	AGGG	AAAG	AAAG	AAGG	.	AAGG	AAAG	.	AGGG	AAAA	AAAG	AAAG	GGGG	AGGG	.	AGGG
solcap_snp_c1_14166	AAGG	AAGG	.	GGGG	AGGG	AAGG	AAGG	AAGG	.	AAGG	AGGG	AAGG	AGGG	AAGG	AAGG	.	AAAG	AAGG	AAGG	AAGG	AAAG	AAGG	AAGG	.	AGGG	AGGG	AGGG	.	AAAG	AAGG	.	AAGG	AAAG	.	AAGG	AAAA	AGGG	AAGG	AAGG	AAAG	.	AAGG	AAGG	AAGG	AGGG	AAGG	AGGG	AGGG	AGGG
solcap_snp_c1_14197	AAAA	AAAG	AAAG	.	AAAA	AAGG	AAGG	AAGG	AAAG	AAAG	GGGG	AAGG	AAAA	AAAA	AAGG	AAAG	AAAG	AAAA	AAAA	AAAA	AAGG	AAGG	AAGG	AAGG	AAAG	AAAG	AAGG	AAAG	AGGG	AAGG	.	AAGG	AAAG	AAAG	AAGG	AAGG	AAAG	AAAA	AAAG	AAAG	AAGG	AAAA	AAAG	AGGG	AAGG	AAAA	AAGG	AAAG	AAGG
solcap_snp_c1_1422	TTTT	.	TTTT	TTTT	TTTT	TTTT	TTTT	TTTC	.	TTTT	.	TTTC	TTTT	TTTT	TTTC	TTTT	TTTT	TTTT	TTTT	TTTT	TTTT	TTTT	TTTT	TTTC	.	TTTT	TTTT	.	TTTT	TTTT	TTTT	TTTT	.	TTTT	TTTT	TTTT	TTTT	TTTT	TTTT	TTTC	TTTT	TTTT	TTTC	TTTC	.	TTTT	TTTT	.	TTTT
solcap_snp_c1_14236	GGGG	GGGG	AGGG	.	AAGG	AGGG	GGGG	GGGG	GGGG	.	GGGG	AGGG	GGGG	GGGG	GGGG	AGGG	GGGG	GGGG	AAGG	AGGG	GGGG	GGGG	AGGG	GGGG	AGGG	AGGG	GGGG	GGGG	GGGG	GGGG	AGGG	GGGG	GGGG	AGGG	GGGG	AGGG	GGGG	AGGG	GGGG	AAGG	GGGG	GGGG	GGGG	GGGG	GGGG	GGGG	GGGG	GGGG	GGGG
solcap_snp_c1_14249	GGGG	GGGG	AAGG	GGGG	GGGG	GGGG	AGGG	AAGG	AGGG	AGGG	GGGG	AAGG	AAGG	GGGG	AGGG	AGGG	AGGG	AGGG	AGGG	GGGG	AGGG	AAGG	AAGG	AAGG	AGGG	AGGG	AGGG	AAGG	GGGG	AGGG	AGGG	GGGG	AGGG	GGGG	AGGG	AAGG	AGGG	AGGG	GGGG	GGGG	AAGG	AAGG	AAAG	AAGG	AAAG	AAGG	AGGG	AAAG	AGGG
solcap_snp_c1_1425	TTTC	TTCC	TTTT	TTTT	TTTT	TTTT	TTTT	TTTC	TTTT	TTCC	TTTT	TTTC	TTTC	TTTC	TTTT	TTTC	TTCC	TTTC	TTCC	TTTT	TTTC	TTTC	TTTT	TTTT	TTTT	TTTT	TTTT	TTTC	TTTC	TTTC	TTTC	TTCC	TTTC	TTTT	TTTT	TTTC	TTTC	TTTT	TTCC	TTTT	TTTC	TTTT	TTTT	TTTC	TTTC	TTTC	TTTC	TTTT	TTTC
solcap_snp_c1_14259	.	GGGG	GGGG	GGGG	GGGG	GGGG	GGGG	GGGG	GGGG	AGGG	GGGG	GGGG	GGGG	AGGG	.	GGGG	GGGG	GGGG	AGGG	AGGG	GGGG	AGGG	AGGG	GGGG	AGGG	GGGG	.	.	AAGG	AAGG	GGGG	GGGG	GGGG	.	.	GGGG	GGGG	GGGG	.	GGGG	GGGG	GGGG	GGGG	GGGG	AGGG	GGGG	GGGG	GGGG	.
solcap_snp_c1_1426	AAAA	AAAA	AAGG	GGGG	AGGG	AAAA	AGGG	AAAG	AAAA	AAAA	.	AAAG	AAAA	AAAA	AAGG	AAAA	AAAA	AAAA	AAAG	AAAA	AAAA	AAAA	AAAA	GGGG	AAAA	AAGG	AAAA	AAGG	AAAG	AAAG	AAAA	AAAA	AAAG	AAAA	AAAA	AAAA	AAAG	AAAA	AAAA	AAAG	AAAA	AAAG	AGGG	AAGG	AAGG	AAAA	AAAG	AAAA	AAAG
solcap_snp_c1_14261	TTTT	TTTT	TTCC	.	TTCC	.	TTCC	.	TTTC	TTCC	TTTT	TTCC	TTCC	TTTT	TTCC	TTTC	TTTC	TTTC	TTTC	TTCC	TTTC	TCCC	TCCC	TTCC	TTTC	TTCC	.	TCCC	TTCC	TTTC	TCCC	TTTC	TTCC	TTTC	TTCC	TTCC	TTCC	TTTC	TTTT	TTTT	TTCC	TTCC	TCCC	TTCC	TCCC	TTCC	.	TCCC	TTCC
solcap_snp_c1_14271	AGGG	GGGG	AGGG	GGGG	AGGG	AAGG	AGGG	AAGG	GGGG	AGGG	AAGG	GGGG	GGGG	GGGG	AGGG	GGGG	AAGG	AGGG	GGGG	AGGG	AGGG	AAGG	AGGG	.	GGGG	AGGG	AGGG	GGGG	GGGG	AGGG	GGGG	GGGG	AGGG	.	AGGG	GGGG	.	AGGG	GGGG	AGGG	GGGG	AGGG	GGGG	.	GGGG	.	AGGG	.	AGGG
solcap_snp_c1_14280	CCCC	AACC	ACCC	CCCC	CCCC	AACC	CCCC	ACCC	CCCC	CCCC	ACCC	AACC	AACC	CCCC	AACC	ACCC	CCCC	CCCC	AAAC	ACCC	AAAC	AACC	AAAC	CCCC	CCCC	.	ACCC	ACCC	AAAC	AACC	ACCC	ACCC	ACCC	AAAA	CCCC	AACC	.	CCCC	AAAC	ACCC	CCCC	ACCC	ACCC	CCCC	.	ACCC	.	ACCC	ACCC
solcap_snp_c1_14281	TTTT	TTTT	TTTT	TTTT	TTTT	TTTT	TTTT	TTTT	.	TTTC	TTTT	TTTT	TTTT	.	TTTT	TTTT	.	TTTT	TTTT	TTTC	TTTT	TTTT	TTTT	TTTT	TTTT	.	TTTT	TTTT	TTTT	TTTT	TTTT	TTTT	TTTT	TTTT	TTTT	TTTT	TTTT	TTTT	TTTT	TTTC	TTTT	TTTT	TTTT	TTTT	TTTT	TTTT	TTTT	TTTC	TTTT
solcap_snp_c1_14293	AAAG	AAGG	.	AAAA	AAAA	AAAA	AAAA	AAGG	AAGG	AAGG	AAAA	AAAA	AAGG	.	AAAA	AAAG	.	AAGG	AAAG	AAGG	AAAG	AAGG	AAAA	AAAA	AAGG	AAGG	AAAA	AAGG	AAAG	AAAG	AAAA	AAAG	AAAG	AAAA	AAAG	AAAG	AAAG	.	AAAG	AAAG	AAAG	AAGG	AAAA	AAGG	AAAG	AAGG	AAAA	AAGG	AAAA
solcap_snp_c1_14314	TTTA	TTTT	TTTA	TTTT	TTTT	TTTT	TTTT	TTTT	TTTT	TTTA	TTTA	TTTA	TTTT	TTTT	TTTA	.	TTTT	TTTT	.	TTTT	TTTT	TTTA	TTTA	TTTA	TTTA	TTTT	TTTA	TTTA	TTTA	TTTA	TTTT	TTTT	TTTT	.	TTTT	TTTT	TTTA	TTTT	TTTA	TTTT	TTTT	TTTT	TTTT	TTTA	TTTT	TTTA	TTTA	.	.
solcap_snp_c1_14370	TTTT	TTTC	TTTT	TTTT	TTTT	TTTC	TTTT	TTTT	TTTC	TTTC	TTTC	TTTT	TTTC	TTTC	TTTT	TTTT	TTTT	TTTT	TTTT	TTTT	TTTC	TTTC	.	TTTT	TTTC	TTTT	TTTT	TTTC	TTTT	TTTT	TTTT	TTTT	TTTT	TTTC	TTTT	TTTC	TTTT	TTTT	.	.	TTTT	TTTC	TTTT	TTTT	TTTT	TTTT	TTTT	.	TTTT
solcap_snp_c1_14392	GGGG	GGGG	GGGG	.	GGGG	GGGG	.	GGGG	.	GGGG	GGGG	GGGG	GGGG	AGGG	AGGG	GGGG	GGGG	GGGG	AGGG	GGGG	GGGG	GGGG	GGGG	GGGG	GGGG	GGGG	GGGG	GGGG	GGGG	.	GGGG	GGGG	GGGG	GGGG	GGGG	GGGG	GGGG	GGGG	GGGG	GGGG	.	GGGG	GGGG	GGGG	GGGG	GGGG	AGGG	GGGG	GGGG
solcap_snp_c1_14393	TTTT	TTCC	TTTT	.	.	TTTT	TTTT	.	TTTC	TTCC	TTTT	TTCC	TTTC	TTCC	.	.	TTTC	TTTC	TTCC	TTCC	TTTC	TTTT	TTTC	TTTT	TTTC	TTTT	TTTC	TTTT	TTTT	TTCC	TTTC	TTTC	TTTC	TTTC	TTTC	TTTC	TTTT	TTTC	TTTT	TTTT	TTCC	TTCC	TTTT	TTTT	TTTT	TTCC	TTCC	TTTC	TTCC
solcap_snp_c1_14394	CCCC	TTCC	CCCC	CCCC	TCCC	CCCC	CCCC	TTTC	TCCC	TTCC	CCCC	TTCC	TCCC	CCCC	TCCC	TTTC	TCCC	TCCC	TTCC	TTCC	TCCC	CCCC	TCCC	CCCC	TCCC	CCCC	TCCC	CCCC	CCCC	CCCC	TCCC	TCCC	TCCC	TCCC	TCCC	TCCC	CCCC	TCCC	CCCC	CCCC	TTCC	TTCC	CCCC	CCCC	CCCC	TTCC	TTCC	TCCC	TTCC
solcap_snp_c1_14396	TTTT	TTTC	TTTC	TTTT	.	TTCC	TTCC	TTCC	TTTC	TTTC	CCCC	.	TTTT	TTTC	CCCC	TTCC	TTCC	TTTC	TTTT	TTTT	TTTC	TTCC	.	TTCC	TTTC	TTCC	TTCC	CCCC	CCCC	TCCC	CCCC	TTCC	TTCC	TTTC	TTCC	TTCC	TTTC	TTTC	TTTT	TTTC	.	TTTC	TTTC	TCCC	TTTC	TTTT	TTCC	TTTC	TTCC
solcap_snp_c1_14397	CGGG	CCGG	CCCG	GGGG	CCGG	CCGG	CCCG	GGGG	CGGG	.	CCGG	CGGG	CCGG	CCCG	CCCG	CGGG	CGGG	CGGG	CCGG	.	CGGG	CGGG	CGGG	CGGG	GGGG	CCCG	CCGG	CCGG	CCGG	CCCG	GGGG	CCGG	CCGG	CGGG	CGGG	CCGG	CCGG	CGGG	CCGG	CCGG	GGGG	CGGG	CCGG	CCGG	.	CCCG	CGGG	CCGG	CCGG
solcap_snp_c1_14402	AAAC	AAAC	AAAC	AAAA	AAAA	AAAA	AAAA	AAAA	AAAA	AAAA	AAAC	AAAC	AAAC	.	AAAC	AAAC	AAAC	AAAC	AAAC	AAAA	.	AAAA	AAAA	AAAA	.	AAAA	AAAA	AAAC	AAAC	AAAC	AAAC	AAAC	AAAC	.	AAAA	AAAA	AAAA	AAAA	.	.	AAAC	AAAA	AAAC	AAAA	AAAC	AAAC	AAAC	AAAA	AAAA
solcap_snp_c1_14404	.	TTTG	TTTG	TTTT	TTTT	TTTT	TTTT	TTTT	.	TTTT	TTTG	TTTG	TTTG	.	TTTG	.	TTTG	TTTG	TTTG	TTTT	.	TTTT	TTTT	TTTT	.	TTTT	TTTT	TTTG	.	TTTG	.	TTTG	TTTG	.	TTTT	TTTT	TTTT	TTTT	.	TTTG	TTTG	.	TTTG	TTTT	TTTG	TTTG	TTTG	.	TTTT
solcap_snp_c1_14419	TTTT	TTTT	TTTT	TTTT	TTTT	TTTT	TTTT	TTTT	TTTC	TTTC	TTTT	TTTT	TTTT	TTTT	TTTT	TTTT	TTTC	TTTT	TTTT	TTTC	TTTT	TTTT	TTTT	TTTT	TTTT	TTCC	TTTT	TTTT	TTTT	TTTT	TTTT	TTTT	TTTT	TTTT	TTTT	TTTT	TTTT	TTTT	TTTT	TTTC	TTTT	TTTC	TTTT	TTTT	TTTT	TTTT	TTTT	.	TTTT
solcap_snp_c1_14512	AGGG	AAGG	AAAG	AAGG	AAGG	AAGG	AAGG	AAGG	AAGG	AAGG	AGGG	AAGG	AAAG	AGGG	AAGG	AAGG	AAGG	AAGG	AAGG	AGGG	AAAG	.	AAGG	AAGG	AAGG	AAGG	AGGG	AAGG	AAGG	AGGG	AGGG	AAGG	AAGG	GGGG	AGGG	AAAG	AAGG	AAAG	AGGG	AGGG	AAAG	AAAG	AAGG	AAAG	AAGG	AAGG	AGGG	AAAG	AAGG
solcap_snp_c1_14538	GGGG	GGGG	GGGG	GGGG	GGGG	GGGG	GGGG	AGGG	AGGG	GGGG	GGGG	GGGG	GGGG	GGGG	GGGG	GGGG	AGGG	GGGG	GGGG	GGGG	GGGG	GGGG	GGGG	GGGG	GGGG	GGGG	GGGG	GGGG	GGGG	GGGG	GGGG	GGGG	GGGG	GGGG	GGGG	GGGG	GGGG	GGGG	GGGG	AGGG	GGGG	GGGG	GGGG	GGGG	GGGG	GGGG	GGGG	GGGG	GGGG
solcap_snp_c1_14569	AAGG	AAAG	AAGG	GGGG	GGGG	AAAG	AAGG	AAGG	AAAG	AAGG	AAGG	AAAG	AAGG	AAGG	AAGG	AAAG	AAGG	AAGG	AGGG	.	AAGG	AGGG	AAGG	AAAG	AAAG	AAGG	.	.	AGGG	AAGG	AGGG	AAGG	AAGG	AAGG	AAAG	AGGG	AAAG	AAAA	AAAG	AAGG	AAAG	AGGG	AAAG	.	AAAG	GGGG	AAAG	.	AAAG
solcap_snp_c1_14577	.	.	TTTC	TTTT	TTTT	TTTT	TTTC	TTTT	TTTC	TTTC	TTTT	TTTT	TTCC	TTTC	TTTT	TTTC	TTTC	TTTC	.	.	TTCC	TTTT	TTTT	TTTC	TTCC	TTTC	TTTC	TTTT	TTTT	TTTT	TTTT	TTTC	TTTT	TTTC	TTTT	TTTT	TTTC	.	TTCC	TTTT	TTTC	TTTT	TTTC	TTTC	TTTC	.	TTTC	TTTT	TTTT
solcap_snp_c1_14614	TTCC	TTTC	TTTT	TTTT	TTTT	TTTT	TTTC	TTTT	TTTT	TTTT	TTTC	TTTT	.	TTCC	TTTC	TTTT	.	TTCC	TTTT	TTCC	TTCC	TTTT	TTTT	TTTT	TTTC	TTTT	TTTT	TTTT	TTCC	.	TTTT	TTCC	TTTC	TTTT	TTTC	TTTC	TTTC	TTTC	TTTC	TTTT	TTCC	TTTC	TTTC	TTTC	TTTT	TTCC	TTTT	TTTT	TTTT
solcap_snp_c1_14629	TTTT	TTTT	TTTT	TTTT	TTTT	TTTT	TTTT	TTTT	TTTG	TTTG	TTTT	TTTT	TTTT	TTTT	TTTT	TTTT	TTTT	TTTT	TTTT	TTTT	TTTT	TTTT	TTTT	TTTT	TTTT	TTTT	TTTT	TTTT	TTTT	TTTG	TTTT	TTTT	TTTT	TTTT	TTTT	TTTT	TTTT	TTTT	TTTT	TTTT	TTTT	TTTT	TTTG	TTTT	TTTT	TTTT	TTTT	TTTG	TTTT
solcap_snp_c1_14645	TTCC	TCCC	CCCC	CCCC	CCCC	TCCC	TCCC	CCCC	TTCC	CCCC	TTCC	TTTC	TTCC	TCCC	TTCC	TCCC	TCCC	TCCC	TCCC	TTCC	TCCC	TCCC	CCCC	TCCC	TTCC	TTCC	TCCC	TCCC	TTCC	TCCC	CCCC	TTTT	TTCC	TCCC	TCCC	TTTC	TTCC	TTCC	CCCC	TCCC	TTTC	CCCC	CCCC	TTCC	CCCC	TTCC	TCCC	CCCC	TCCC
solcap_snp_c1_14648	AAAC	AACC	AACC	AAAA	.	ACCC	.	AACC	AACC	AAAC	AAAC	AAAC	ACCC	AAAC	AAAC	CCCC	ACCC	AACC	AACC	AACC	ACCC	AACC	ACCC	AACC	ACCC	AAAC	AACC	AACC	AACC	AAAC	.	ACCC	AACC	AAAC	AAAC	ACCC	AACC	CCCC	AAAC	AACC	AAAC	AAAA	ACCC	AACC	AACC	ACCC	AAAC	ACCC	ACCC
solcap_snp_c1_14649	AAAA	AAAA	AAAA	AAAA	AAAA	.	AAAG	AAGG	AAGG	.	AAAG	AAAA	AAAG	AAAG	AAAA	AAGG	AAGG	AAGG	AAAG	AAAA	AAGG	AAAA	AAAA	AAAG	AAGG	AAAA	AAAG	AAAA	AAAA	AAAA	AAAA	AAAA	AAAG	AAAA	AAAG	AAAG	AAAA	AGGG	AAAA	AAAG	AAAA	AAAA	AAAG	AAAA	AAAG	AAGG	AAAG	AAGG	AAAG
solcap_snp_c1_14650	GGGG	GGGG	GGGG	GGGG	GGGG	GGGG	GGGG	AGGG	AGGG	AGGG	GGGG	GGGG	GGGG	GGGG	GGGG	GGGG	GGGG	GGGG	GGGG	GGGG	GGGG	GGGG	GGGG	GGGG	GGGG	GGGG	GGGG	GGGG	GGGG	GGGG	GGGG	GGGG	GGGG	GGGG	GGGG	GGGG	GGGG	GGGG	GGGG	GGGG	GGGG	GGGG	GGGG	GGGG	GGGG	GGGG	GGGG	.	GGGG
solcap_snp_c1_14663	CCCG	.	CCCC	CCCC	.	CCGG	CCGG	CCCC	CCGG	CCCG	.	CCCC	CCCG	CCCC	CCCC	CCCG	CCCC	.	CCCG	CCCC	CCCC	CCCC	.	CCCG	CCCC	CCCC	CCCG	CCCC	CCCC	CCCC	CCCC	CCCG	CCCC	CCCG	CCCG	CCCC	CCCG	CCCG	CCCC	.	CCCG	CCCC	CCCC	.	CCCC	CCCG	CCGG	CCCG	CCCC
solcap_snp_c1_14664	AAAG	AAGG	AGGG	AAAA	AAAA	.	AAGG	AAGG	AAAG	AAGG	AAAG	.	AGGG	AAAG	AAGG	AGGG	AGGG	AAGG	AAGG	AAGG	AGGG	AGGG	AGGG	.	AGGG	.	AAGG	AGGG	AAGG	AAGG	AGGG	AGGG	AAGG	AAAG	AAAG	GGGG	AGGG	AGGG	AAAG	AAAG	AGGG	.	AGGG	AGGG	AAAG	AGGG	AAAG	.	AGGG
solcap_snp_c1_14668	TCCC	CCCC	CCCC	CCCC	TTTC	TTCC	TTCC	CCCC	.	TTCC	TTCC	TTCC	TCCC	TTCC	CCCC	TTCC	TTCC	TCCC	TCCC	TCCC	TTCC	TTCC	TTTC	CCCC	CCCC	TCCC	TCCC	.	TTTC	TTCC	TCCC	CCCC	TTTC	CCCC	TTTC	TTCC	TCCC	CCCC	CCCC	TCCC	CCCC	.	TCCC	.	TTCC	TTCC	TTCC	TCCC	TTCC
solcap_snp_c1_14669	TTTT	TTTT	.	TTTT	TTTC	TTTC	TTTT	.	TTTC	TTTT	TTTT	TTTT	TTTT	TTTT	TTTT	TTTT	TTTT	TTTT	TTTT	TTTT	TTTT	TTTC	TTTT	TTTC	TTTT	TTTT	TTTT	TTTT	TTTT	TTTC	TTTT	TTTT	TTTT	TTTT	TTTT	TTTT	TTTT	TTTC	TTTT	TTTT	TTTT	TTTC	TTTT	TTTT	TTTT	TTTT	TTTT	.	TTTT
solcap_snp_c1_14674	AAAG	AAAA	AAAA	AAAA	AAAA	AAAA	AAAA	AAAA	AAAA	AAAA	AAAA	AAGG	AAAG	AAAG	AAAA	.	AAAG	AAAA	AAAA	AAAA	.	AAAA	.	AAAA	AAAG	AAAA	AAAG	AAAA	AAAA	AAAA	AAGG	.	AAAA	AAAA	AAAG	AAAG	AAAA	AAAG	AAAA	AAAA	AAAA	AAAG	AAAA	AAAA	AAAA	AAAA	.	AAAA	AAAG
solcap_snp_c1_14676	AGGG	GGGG	GGGG	GGGG	.	AAGG	AAGG	GGGG	AGGG	.	AAGG	AAGG	AAGG	AAGG	GGGG	AAAG	.	AGGG	AGGG	AGGG	AAGG	AAGG	AAAG	GGGG	AGGG	AGGG	AGGG	AGGG	AAAG	AAGG	.	AGGG	AAAG	GGGG	AAAG	AAGG	AGGG	AGGG	GGGG	AGGG	GGGG	AGGG	AGGG	AGGG	AAGG	AAGG	AAGG	AGGG	AAGG
solcap_snp_c1_1468	AAGG	AAAG	AAGG	AAGG	AAGG	AGGG	AGGG	AAAG	AGGG	AGGG	GGGG	AAAG	AGGG	AAGG	AAGG	AAGG	AGGG	AAGG	AAGG	AAAA	AAGG	AAAA	AGGG	AAGG	AAGG	AAGG	AGGG	AAGG	AGGG	AAGG	AGGG	AGGG	AAGG	AAAA	AAGG	AGGG	AAAG	AAAA	AAGG	AGGG	AAGG	AAGG	.	AAGG	AAAA	AAGG	AGGG	AAAG	AAGG
solcap_snp_c1_14684	.	.	AAAG	AAAA	AAAA	AAAA	.	AAAA	AAAA	AAGG	.	AAAG	AAAG	AAAG	AAAA	AAGG	AAGG	AAGG	AAAA	AAAG	AAAG	AAAA	AAAG	AAAG	AAGG	AAAG	.	AAAA	AAAA	AAAA	AAAA	.	AAAG	.	AAAA	.	AAGG	.	AAGG	AAAG	.	.	AAAG	AAAA	AAAG	AAAG	AAGG	.	AAAG
solcap_snp_c1_1470	AAGG	AAAG	AAGG	GGGG	GGGG	AAGG	AGGG	AGGG	AGGG	AGGG	GGGG	AAAG	AGGG	.	AAGG	AAGG	AGGG	AAGG	.	.	AAGG	AAAA	AGGG	AGGG	AGGG	AAGG	AGGG	AAGG	AGGG	AAGG	AGGG	AGGG	.	AAAA	AAGG	AGGG	AAAG	.	AAGG	AGGG	AAGG	AAGG	.	AAGG	AAAA	AGGG	AGGG	AAGG	AAGG
solcap_snp_c1_14700	.	AAAG	AAAG	AAAA	AAAA	AAAA	AAAA	AAAA	AAAA	AAAA	AAAG	AAAG	AAAG	.	AAAG	.	AAAG	AAAG	AAAG	AAAA	.	AAAA	AAAA	AAAA	.	AAAA	AAAA	AAAG	.	AAAG	AAAG	AAAG	AAAG	AAAG	AAAA	AAAA	AAAA	AAAG	.	AAAG	AAAG	AAAA	AAAG	AAAA	AAAG	AAAG	AAAG	AAAA	AAAA
solcap_snp_c1_14763	TGGG	.	TTGG	GGGG	TTGG	TTGG	TGGG	TGGG	TGGG	GGGG	GGGG	TGGG	GGGG	TGGG	TTGG	TGGG	TGGG	GGGG	TTGG	TGGG	GGGG	GGGG	TGGG	TTGG	GGGG	GGGG	TGGG	TGGG	TGGG	TGGG	TTTG	GGGG	TGGG	TTTG	TGGG	TGGG	TGGG	TGGG	GGGG	TGGG	GGGG	TGGG	TGGG	TGGG	TTGG	GGGG	TTGG	TGGG	TGGG
solcap_snp_c1_14767	GGGG	GGGG	AGGG	AAAA	AAGG	GGGG	AGGG	GGGG	AAGG	GGGG	AAAG	AGGG	GGGG	AGGG	AAGG	AAGG	GGGG	GGGG	GGGG	GGGG	GGGG	GGGG	AAGG	AAGG	AGGG	AGGG	AGGG	AAAG	AGGG	AGGG	AAAA	AAGG	AAGG	AGGG	AAGG	AGGG	GGGG	GGGG	GGGG	AGGG	AAGG	AAGG	GGGG	AGGG	GGGG	GGGG	AGGG	AAGG	AAGG
solcap_snp_c1_14778	CCCC	TTTC	TTCC	TTTT	TCCC	.	TTTT	.	TCCC	TTTC	TTTT	TTTT	TTTC	TCCC	TTTT	TTTC	TTTC	TTTC	TCCC	TTTC	TCCC	TTTT	TTTT	TTCC	TCCC	TCCC	TCCC	TTTC	TTCC	TTTT	TTCC	TCCC	TTTT	TTCC	TTTC	TTTC	TCCC	TTTT	TCCC	TTTT	CCCC	TTCC	TCCC	TCCC	CCCC	TCCC	TTTC	TTTT	TTTC
solcap_snp_c1_1481	CCCC	CCCC	CCCC	CCCC	CCCC	TCCC	TCCC	.	CCCC	CCCC	TTCC	TCCC	CCCC	CCCC	TTCC	CCCC	CCCC	CCCC	CCCC	CCCC	CCCC	CCCC	CCCC	TCCC	CCCC	TCCC	TCCC	CCCC	TCCC	CCCC	CCCC	CCCC	TCCC	CCCC	TTCC	CCCC	CCCC	CCCC	CCCC	CCCC	CCCC	CCCC	CCCC	CCCC	TCCC	CCCC	CCCC	CCCC	CCCC
solcap_snp_c1_14813	CCCC	CCCC	TCCC	CCCC	CCCC	TCCC	TTCC	TCCC	TCCC	CCCC	.	TCCC	TCCC	TCCC	TTCC	TTCC	CCCC	CCCC	CCCC	TCCC	CCCC	TCCC	TCCC	CCCC	CCCC	TTCC	CCCC	.	TTCC	TCCC	.	CCCC	TCCC	TCCC	TCCC	TCCC	TCCC	CCCC	CCCC	CCCC	CCCC	TCCC	TTCC	TTCC	TTCC	TCCC	TCCC	TCCC	CCCC
solcap_snp_c1_14840	TTTC	TTTT	TTTT	TTTT	TTTT	TTTT	TTTT	TTTT	TTTT	TTTT	TTCC	TTTT	TTTT	TTTC	TTTT	TTTT	TTTT	TTTT	TTTT	TTTT	TTTC	TTTT	TTTT	TTTC	TTTC	TTTT	TTTT	TTTC	.	TTTT	TTTT	TTTT	TTTC	TTTC	TTTT	TTTT	TTTC	TTTT	TTTT	TTTC	TTTT	TTTT	TTTC	TTTC	TTTC	TTTC	TTTC	TTTC	TTTT
solcap_snp_c1_14841	AGGG	GGGG	AGGG	GGGG	GGGG	GGGG	GGGG	GGGG	GGGG	GGGG	GGGG	GGGG	AAGG	GGGG	GGGG	AGGG	GGGG	AGGG	GGGG	GGGG	AGGG	.	GGGG	GGGG	AGGG	GGGG	AGGG	GGGG	GGGG	GGGG	GGGG	AAAG	GGGG	AGGG	GGGG	GGGG	GGGG	AGGG	.	GGGG	.	GGGG	GGGG	GGGG	GGGG	GGGG	GGGG	GGGG	AGGG
solcap_snp_c1_14869	AAAA	AAAG	AAAG	.	AAGG	AAAG	AAAG	AAAG	AAAG	AAGG	GGGG	AAAA	AAAA	AAAA	AAAG	AAAG	AAGG	AGGG	AAGG	AAAG	AAAA	AAGG	AGGG	AAGG	AAGG	AAAG	AAAG	.	AAGG	AAAG	GGGG	AAGG	AAAG	AAAG	AAGG	AAAG	AAAG	AAAA	AAAA	AAGG	AGGG	AAAG	AAAG	GGGG	AAAG	AAGG	AAAG	AAGG	AAGG
solcap_snp_c1_14870	TTTT	.	TTTC	CCCC	TTCC	TTTC	TTTC	TTTC	TTTC	TTCC	CCCC	TTTT	TTTT	TTTT	TTTC	TTTC	TTCC	TCCC	TTCC	.	TTTT	TTCC	TCCC	TTCC	TTCC	.	TTTC	TTTT	TTCC	TTTC	CCCC	TTCC	TTTC	TTTC	TTCC	TTTC	TTTC	TTTT	TTTT	TTCC	TCCC	TTTC	TTTC	CCCC	TTTC	TTCC	TTTC	TTCC	TTCC
solcap_snp_c1_14880	CCCC	CCCC	.	CCCC	CCCC	TCCC	TCCC	TCCC	CCCC	CCCC	TCCC	CCCC	CCCC	TCCC	CCCC	CCCC	CCCC	TCCC	CCCC	TCCC	CCCC	TCCC	TCCC	.	CCCC	CCCC	CCCC	TCCC	TCCC	CCCC	.	CCCC	CCCC	TCCC	CCCC	CCCC	CCCC	CCCC	TCCC	TCCC	CCCC	CCCC	CCCC	CCCC	CCCC	CCCC	.	TCCC	.
solcap_snp_c1_14884	AAAG	AAAG	AAAA	.	AAGG	AAAG	AAAA	AAAA	AAAG	AAAA	AAAG	AAAA	AAAA	AAAA	AAAA	AAAA	AAAA	AAAA	AAAG	AAAA	AAAG	AAAA	AAAA	AAAA	AAAA	AAAA	AAAA	AAAA	AAAA	AAAA	.	AAAA	AAAA	AAAG	AAAA	AAAA	AAAG	AAAA	AAAG	AAAA	AAAA	AAAG	AAAG	AAAA	AAAG	AAAA	AAAG	AAAA	AAAA
solcap_snp_c1_14931	AAAA	AAGG	.	GGGG	AAGG	AAGG	GGGG	AAGG	AAAG	AAGG	AAGG	AAGG	AAAA	AAAG	AAAG	AAAA	AAAA	AAAA	AGGG	AAGG	AAAA	AAAG	AAAG	.	AAAA	AAGG	AAAG	AAAG	AGGG	AGGG	GGGG	AGGG	AAAA	AAGG	AAAG	AAGG	AAAG	AAAG	AAAA	AGGG	AAAA	AAAG	AGGG	AAAA	AAAG	AAAA	.	AAAG	AAGG
solcap_snp_c1_14951	AACC	ACCC	AACC	AAAA	AAAA	AACC	.	AAAC	AAAC	AAAC	AAAA	.	AAAC	AAAC	AACC	AACC	AAAC	AACC	AACC	ACCC	AACC	CCCC	AAAC	AAAC	AAAC	AACC	AAAC	.	AAAC	AACC	AAAC	AAAC	AACC	.	.	AAAC	ACCC	.	AACC	AAAC	AACC	AACC	ACCC	.	CCCC	AAAC	AAAC	AACC	AACC
solcap_snp_c1_14954	TTCC	.	TTTC	CCCC	TTTC	.	.	TTCC	TTCC	CCCC	TTTC	TTTC	TTTT	.	TTCC	TTCC	.	TTCC	.	TTCC	TTCC	TTCC	.	TTCC	TTTC	TTTC	TTCC	TTTT	TTTC	.	TTTT	TTTT	TTCC	TTCC	CCCC	TTTC	TTCC	TTCC	.	TTTC	TTTC	.	TTCC	TTCC	TTCC	TTTC	TTCC	TTCC	TTTC
solcap_snp_c1_14959	AAAA	AAAG	AAAA	AAAA	AAGG	AAAA	AAAA	AAAA	AAAG	AAAA	AAAA	AAGG	AAAA	AAAA	AAAG	AAAA	AAAA	AAAA	AAAG	AAAA	AAAG	AAAA	AAAG	AAAA	AAAA	AAAA	AAAA	AAAA	AAAA	AAAA	AGGG	AAAA	AAAA	AAAA	AAAA	AAGG	AAAG	AAAA	AAAA	AAAG	AAAA	AAAA	AAGG	AAAA	AAAG	AAAA	AAAG	AAAG	AAAA
solcap_snp_c1_14973	TTTT	.	TCCC	CCCC	CCCC	CCCC	TCCC	TCCC	TCCC	TCCC	CCCC	CCCC	TTCC	TTTC	TCCC	TTTC	TTCC	TTCC	TCCC	.	TTTC	TTCC	CCCC	TCCC	TTCC	TCCC	TTCC	TTCC	TCCC	TTCC	CCCC	TTTC	TTTC	TTCC	TTCC	TTCC	TTTC	TTTT	TTCC	CCCC	TTTC	TCCC	TCCC	TCCC	CCCC	TTCC	CCCC	TTCC	TTCC
solcap_snp_c1_14975	AAAA	AAAG	.	GGGG	GGGG	GGGG	AGGG	AGGG	AGGG	AGGG	GGGG	GGGG	AAGG	AAAG	AGGG	AAAG	AAGG	AAGG	AGGG	AAAG	AAAG	AAGG	GGGG	AGGG	AAGG	.	AAGG	AAGG	AGGG	AAGG	GGGG	AAAG	AAAG	AAGG	AAGG	AAGG	AAAG	AAAA	AAGG	GGGG	AAAG	AGGG	AGGG	AGGG	GGGG	AAGG	GGGG	AAGG	AAGG
solcap_snp_c1_15006	GGGG	AGGG	GGGG	GGGG	GGGG	AGGG	GGGG	GGGG	.	GGGG	AGGG	GGGG	GGGG	GGGG	AGGG	GGGG	GGGG	AGGG	AGGG	GGGG	GGGG	AGGG	AGGG	AGGG	GGGG	GGGG	GGGG	GGGG	GGGG	GGGG	GGGG	GGGG	GGGG	GGGG	AGGG	GGGG	GGGG	GGGG	GGGG	AGGG	GGGG	GGGG	GGGG	GGGG	GGGG	GGGG	AGGG	AGGG	AGGG
solcap_snp_c1_15012	TTTT	.	TTTT	CCCC	CCCC	TTCC	TTTC	TTTT	TTTC	TTCC	.	TTTC	.	TTTC	TCCC	TTTC	TTTT	.	TTCC	TTTT	TTTC	.	.	TTTC	TTTC	TTCC	TTTT	TTTC	TTTC	.	TTTC	TTTC	TTTC	TTTC	TCCC	TTCC	TTTT	TTTC	TTTT	TTTC	.	TTTT	TTTC	TTCC	TTTT	TTTC	.	TTCC	TTTC
solcap_snp_c1_15044	TCCC	TTCC	TTTC	TTTT	TTTT	TTTC	TTTC	TTCC	TTCC	TTTC	TTCC	TTTC	TTTC	TTCC	TTCC	TTTT	TTCC	TTCC	TTCC	TTCC	TTTC	TTCC	TTTC	TTTC	TTTC	TTCC	TCCC	TTTC	TTTC	TTCC	TTTT	TTTC	TTTC	TTCC	TTTC	TTTC	TTTC	TTTC	TTTT	TTTC	TTCC	TTCC	TTTT	TTTC	TTTT	CCCC	TTTC	TTCC	TTCC
solcap_snp_c1_15045	CCCG	CCCG	CCGG	GGGG	CCGG	CGGG	CGGG	CCGG	CCGG	CGGG	CCGG	CGGG	CGGG	CCGG	CCGG	CGGG	CCGG	CCCG	CCCG	CCCG	CGGG	CCGG	CGGG	CCGG	CGGG	CCGG	CCCG	CGGG	CGGG	CCGG	GGGG	CGGG	CGGG	CCGG	CGGG	CGGG	CGGG	CGGG	CGGG	CGGG	CCGG	CCGG	GGGG	CGGG	CGGG	CCCC	CCGG	CCGG	CCGG
solcap_snp_c1_15046	AAAA	AAAA	AAGG	AAAA	AAAA	AAAA	AAAA	AAAA	AAAA	AAGG	AAAA	AAAA	AAAA	AAAA	AAAA	AGGG	AAAA	AAAA	AAAG	AAAG	AAAA	AAAA	AAAG	AAAG	AAAG	AAAG	AAAG	AAGG	AAAG	AAAG	AAAA	AAAA	AAAG	AAAG	AAAA	AAAA	AAAG	AAAG	AAAG	AAAA	AAAA	AAAG	AAAA	AAAA	AAAG	AAAA	AAAA	AAAG	AAAG
solcap_snp_c1_15048	TTTC	TTTC	.	CCCC	TTCC	TCCC	TCCC	TTCC	TTTC	.	TTCC	TCCC	TCCC	TTCC	TTCC	.	TTCC	TTTC	TTTC	.	TCCC	TTCC	TCCC	.	.	TTCC	TTTC	TCCC	TCCC	.	CCCC	TCCC	TCCC	.	TCCC	TCCC	TCCC	.	.	TCCC	TTCC	TTCC	CCCC	.	CCCC	TTTT	TTCC	TTCC	TTCC
solcap_snp_c1_15085	CCCC	CCCC	CCCC	CCCC	CCCC	CCCC	CCCC	.	CCCC	CCCC	TCCC	TCCC	CCCC	CCCC	TTCC	CCCC	CCCC	CCCC	CCCC	CCCC	CCCC	TTCC	TTCC	TCCC	CCCC	TTCC	CCCC	TTCC	TTCC	.	TTCC	CCCC	CCCC	TCCC	CCCC	TTCC	CCCC	CCCC	CCCC	CCCC	CCCC	TCCC	TCCC	CCCC	CCCC	TCCC	CCCC	.	TCCC
solcap_snp_c1_151	AAAA	AAGG	AAAG	AAAA	AAAA	AGGG	AAAG	AGGG	AAAA	AAAG	AAAA	AGGG	AAGG	AAAG	AAGG	AAGG	AAAA	AAAA	AGGG	.	.	AAGG	AGGG	AAAA	AAAG	AAGG	AAAG	AAGG	AGGG	AGGG	AGGG	AAAA	GGGG	AAAG	AGGG	AGGG	AAGG	AAGG	AAAA	AAGG	AAAA	AAGG	AAGG	AAAA	AAAG	AAAG	AAAG	AGGG	AAGG
solcap_snp_c1_15106	TTTT	TTTT	TTTT	TTTT	TTTT	TTTT	TTTT	.	TTTC	TTTT	TTTT	TTTT	TTTT	TTTT	TTTT	TTTT	TTTT	TTTT	TTTT	TTTC	TTTT	TTTT	TTTC	TTTC	TTTT	TTTT	TTTT	TTTT	TTTC	TTTT	TTTC	TTTT	TTTT	TTTT	TTTT	TTTT	TTTT	TTTT	TTTT	TTTT	TTTT	TTTC	TTTT	TTTC	TTTT	TTTC	TTTT	TTTC	TTTC
solcap_snp_c1_1512	TTCC	TTCC	.	CCCC	CCCC	TCCC	TTTC	CCCC	.	.	TTTC	TTCC	TTCC	TTTC	TTCC	TCCC	TTTC	TTCC	.	TCCC	TTCC	.	TTCC	TTCC	CCCC	TTTC	TTTC	TTTC	TTCC	.	TCCC	TTCC	TTTC	.	TTCC	TTTC	TTCC	CCCC	CCCC	TTCC	TCCC	TTCC	TCCC	TTCC	TTCC	.	TTTC	.	TTTC
solcap_snp_c1_15123	AAAA	GGGG	.	GGGG	AGGG	GGGG	GGGG	GGGG	GGGG	GGGG	AAGG	AGGG	AAGG	GGGG	AGGG	AAAG	AGGG	AAAG	AGGG	AGGG	GGGG	AAGG	AGGG	AGGG	GGGG	AAGG	AGGG	AGGG	GGGG	AGGG	GGGG	AAAG	GGGG	GGGG	AAGG	AGGG	AGGG	AGGG	GGGG	GGGG	AAAG	AAGG	GGGG	GGGG	GGGG	GGGG	AGGG	GGGG	AGGG
solcap_snp_c1_15178	AAAA	AAAG	AAAA	.	.	AAGG	AAGG	AAAG	.	AAGG	.	AAAA	.	.	AAAA	AAAA	AAAG	AAAG	AAAA	AAAG	AAAA	AAAG	AAAA	AAAG	AAAG	AAGG	AAGG	AAAG	AAAA	AAAA	.	AAAA	AAGG	AAAA	AAAG	.	AAAG	AAGG	.	AAAG	AAAG	AAGG	AAAA	AAAG	AAAA	AAGG	AAAA	AAGG	.
solcap_snp_c1_15191	GGGG	GGGG	GGGG	GGGG	GGGG	GGGG	GGGG	.	AGGG	AGGG	GGGG	GGGG	GGGG	GGGG	GGGG	GGGG	GGGG	GGGG	GGGG	GGGG	GGGG	AGGG	GGGG	GGGG	GGGG	GGGG	GGGG	AGGG	AGGG	GGGG	GGGG	GGGG	GGGG	GGGG	GGGG	GGGG	GGGG	GGGG	GGGG	GGGG	GGGG	GGGG	AGGG	GGGG	GGGG	GGGG	GGGG	AGGG	GGGG
solcap_snp_c1_15192	AACC	.	ACCC	CCCC	AACC	AAAA	.	ACCC	ACCC	AACC	.	AACC	ACCC	AACC	AACC	ACCC	.	ACCC	.	.	CCCC	AAAC	AAAC	AAAC	CCCC	ACCC	AACC	AACC	ACCC	AAAC	CCCC	ACCC	ACCC	AACC	.	AAAC	ACCC	CCCC	CCCC	AACC	AACC	AAAC	CCCC	AACC	ACCC	.	.	AACC	AACC
solcap_snp_c1_15204	.	TTTC	TTTC	TTTT	TTTT	TTTT	TTTC	.	.	TTCC	TTTC	.	TTTC	TTTC	TTTC	TTTT	TTTC	.	TTTT	TTTT	TTCC	TTTC	TTTT	TTTC	TTTT	TTTC	TTTT	.	.	.	TTCC	TTCC	.	TTTC	TTTT	TTTC	TTCC	TTTC	TTTC	TTTT	TTTC	TTTC	TTCC	TTTT	.	.	TTTC	.	TTTT
solcap_snp_c1_15213	TCCC	CCCC	TTCC	CCCC	CCCC	TCCC	CCCC	.	CCCC	TCCC	CCCC	CCCC	CCCC	TCCC	TCCC	CCCC	TCCC	TCCC	CCCC	TCCC	CCCC	TCCC	TTCC	CCCC	TCCC	TCCC	TCCC	TTCC	TTCC	.	TCCC	CCCC	TCCC	CCCC	CCCC	TCCC	TCCC	TCCC	CCCC	CCCC	CCCC	TTCC	TCCC	CCCC	CCCC	CCCC	TTCC	TCCC	CCCC
solcap_snp_c1_15218	TTCC	TTTC	TTTT	.	TTTT	TTTT	TTTC	TTCC	TTCC	TTTC	TTCC	TTTC	TTTC	TTCC	TTCC	TTTC	TTTC	TTCC	TTTC	TTTC	TTCC	TTCC	TTTT	TTTC	TTTT	TTCC	TTTC	TTTT	TTTT	TTTC	.	TTTC	TTCC	TTTC	TCCC	TTTT	TTTC	TTTC	TTTC	TTTT	TTTC	TTTT	TTTC	CCCC	TCCC	TTCC	TTTT	TTCC	TTTC
solcap_snp_c1_15237	AAAG	AAAA	AAAG	AAAA	AGGG	AAAG	AAAG	AAAG	.	AAAG	.	AAAG	AAAG	AAAG	AAAG	AAAA	AAAG	AAAG	AAGG	AAAA	AAGG	AGGG	AAAG	AAAG	AGGG	.	.	AAAG	AAAG	.	AAAA	AAAA	AAAG	AAGG	AAAG	AAGG	AAGG	AAGG	AAGG	AAAG	AAAG	AAAG	AAAG	AAAA	AAAG	AAAG	AAAA	AAGG	AAGG
solcap_snp_c1_15241	TTCC	TCCC	TTTC	CCCC	TTCC	TTCC	TTCC	TTCC	TTCC	.	TCCC	TTTC	TTTT	TTCC	TTTC	TTTC	TTTC	TTTC	TTTC	TTTC	TTTC	TTTT	TTTT	TTTC	TTTT	TTCC	TTTC	TTTC	TTTT	TTTC	TCCC	TTTC	TTTC	TTTC	TTTC	TTTT	TTTT	TTTT	.	TTTC	TTTC	TTTC	TTTT	TTTC	TTTT	TTCC	TCCC	.	TTTT
solcap_snp_c1_15249	.	AAGG	AAAG	AAAA	.	GGGG	AGGG	AAAG	AAAG	AAGG	AGGG	AAGG	AAAG	AAGG	AAGG	AAAG	AAGG	AAAG	AGGG	AAAG	AAAA	AGGG	AGGG	GGGG	AAAA	AAAG	AAGG	AAGG	AAAG	AGGG	AAAA	AAAG	.	AAGG	GGGG	AGGG	AAAG	AAAA	AAAA	AAGG	AAGG	AGGG	AAAA	AAGG	AAAG	.	AAGG	AAGG	AAGG
solcap_snp_c1_15260	.	AAGG	AAGG	GGGG	.	AAGG	.	AGGG	.	.	AAAG	.	.	AAAG	AAAG	AAGG	.	AAAG	AAGG	.	AAGG	.	AGGG	AAGG	AAGG	AAGG	AAGG	AAAG	.	AAGG	AAGG	AAGG	GGGG	AAGG	AGGG	.	AGGG	AGGG	AAAG	AGGG	AAGG	AGGG	AAAG	AGGG	AAAG	AAAG	AAGG	.	AAGG
solcap_snp_c1_15292	AGGG	GGGG	AGGG	GGGG	GGGG	GGGG	AAGG	GGGG	.	GGGG	AAGG	AAAG	AGGG	AGGG	.	GGGG	AGGG	AGGG	AGGG	GGGG	AAGG	AGGG	.	AGGG	AGGG	AAGG	GGGG	AAGG	AAGG	AGGG	GGGG	GGGG	AAGG	.	GGGG	AAGG	AGGG	GGGG	AGGG	AAAG	GGGG	AGGG	AAGG	AAGG	AAGG	AAGG	GGGG	.	AAGG
solcap_snp_c1_15331	AAAA	AGGG	AAAA	AAGG	AAAG	AAGG	AAGG	.	.	AAGG	AAGG	AAGG	AGGG	AAAG	.	AAGG	.	.	AGGG	AAAG	AAAG	AAAA	.	.	AAAG	AAGG	AAAA	AAGG	AAGG	AAGG	AAGG	AGGG	AGGG	GGGG	.	AAGG	AAAG	AGGG	AAAA	GGGG	AAGG	AAAG	AAGG	AAAG	AAAA	AAGG	AAGG	.	AAGG
solcap_snp_c1_15342	TTCC	TTCC	CCCC	CCCC	CCCC	TCCC	TCCC	TTCC	TCCC	TCCC	CCCC	CCCC	TTTC	TTTC	TCCC	TTTC	TTTC	TTTC	CCCC	TTTC	TTTC	TCCC	CCCC	TCCC	TTTC	TCCC	TTCC	TTCC	TTCC	TTCC	TCCC	TTTT	TTTC	TTCC	TTCC	TTCC	TTTC	TTTC	.	TTTC	.	TTCC	TTCC	TCCC	CCCC	TTCC	CCCC	TTCC	TCCC
solcap_snp_c1_1536	GGGG	GGGG	AGGG	GGGG	.	GGGG	AGGG	GGGG	AGGG	AGGG	GGGG	AGGG	GGGG	AGGG	AGGG	GGGG	GGGG	GGGG	AAGG	AGGG	GGGG	GGGG	AGGG	GGGG	GGGG	GGGG	GGGG	GGGG	GGGG	AGGG	AAAG	AGGG	GGGG	GGGG	AGGG	AAGG	GGGG	GGGG	GGGG	AGGG	AGGG	AAGG	AAAG	AGGG	AAGG	GGGG	AGGG	GGGG	GGGG
solcap_snp_c1_15371	TTCC	.	TTTT	.	TCCC	TCCC	TTTC	TTCC	.	TTCC	TTCC	TTTT	TTTT	.	TTTT	TTTC	TTTT	TTTC	TCCC	TTCC	TTCC	TTTC	TCCC	TTTT	TCCC	.	.	TTTC	TTTC	TTCC	TCCC	TTCC	.	.	TTCC	TTCC	TCCC	.	.	TTTC	TTCC	TTTC	TTTC	TTCC	TTTT	TTTC	TTCC	TTCC	TTTC
solcap_snp_c1_15374	TTTT	TTTT	TTTT	TTTT	TTTT	TTTT	TTTT	TTTC	TTTC	TTTT	TTTT	TTTT	TTTT	TTTT	TTTT	TTTC	TTTT	TTTT	TTTC	TTTT	TTTT	TTTT	TTTC	TTTT	TTTC	TTTC	TTTT	TTTC	TTTT	TTTT	.	TTTC	TTTT	.	TTTT	TTTT	TTTT	TTTT	TTTT	TTTT	TTTC	TTTT	TTTT	TTTT	TTTT	TTTT	TTTT	TTTT	TTTT
solcap_snp_c1_1539	GGGG	TGGG	GGGG	TTGG	GGGG	.	TGGG	.	GGGG	GGGG	GGGG	TGGG	TTTG	GGGG	TGGG	TTTG	TGGG	.	TGGG	GGGG	GGGG	TTGG	TGGG	TTGG	.	GGGG	TGGG	TGGG	GGGG	TGGG	GGGG	TTGG	GGGG	TTGG	TGGG	GGGG	TGGG	TTTG	GGGG	TTTG	TTTG	TGGG	TGGG	GGGG	TGGG	GGGG	GGGG	GGGG	TTTG
solcap_snp_c1_15404	GGGG	GGGG	GGGG	AAGG	GGGG	GGGG	GGGG	GGGG	.	.	GGGG	GGGG	GGGG	.	GGGG	GGGG	.	GGGG	GGGG	GGGG	GGGG	GGGG	GGGG	GGGG	GGGG	AAGG	GGGG	GGGG	GGGG	GGGG	GGGG	GGGG	GGGG	GGGG	GGGG	GGGG	GGGG	GGGG	GGGG	.	GGGG	GGGG	.	GGGG	.	GGGG	GGGG	AGGG	GGGG
solcap_snp_c1_15416	AAAG	AAAG	AAAG	AAAA	AAGG	AAGG	AAGG	AAAA	AAAG	AAAA	AAAA	AAAG	AAAA	AAAG	AAGG	AAAG	AAAG	AAAA	AAAG	AAAG	AAAA	AAAA	AAAG	.	AAAA	AAAA	AAAG	AAGG	AAAG	AAAG	.	AAAA	AAAG	AAGG	AAAG	AAAA	AAAA	AAAG	AAAA	AAAG	AAAA	AAAG	AAAA	AAAG	AAAA	AAAA	AAAA	AAAG	AAAG
solcap_snp_c1_15456	AAAC	.	AACC	AAAA	AAAA	.	AACC	AAAA	.	.	AAAC	AACC	ACCC	.	AAAC	AAAC	AAAC	AAAC	AAAC	.	AACC	AAAC	AAAC	AAAA	AAAA	ACCC	AAAC	AACC	AACC	.	AAAA	.	ACCC	.	AAAC	AACC	AACC	AAAC	AAAC	.	AAAC	AAAC	AAAC	.	AAAC	AACC	AAAC	ACCC	AAAC
solcap_snp_c1_15466	AAAG	AAGG	GGGG	GGGG	GGGG	AAAG	AGGG	GGGG	GGGG	AAGG	AAGG	GGGG	AGGG	AGGG	AGGG	AAGG	AAAG	AAGG	AGGG	GGGG	AGGG	GGGG	AGGG	GGGG	AAAG	GGGG	.	AAGG	GGGG	AGGG	.	AAGG	AGGG	AGGG	AAGG	AGGG	AGGG	.	AAGG	AAAG	AAGG	AGGG	GGGG	AAGG	GGGG	AGGG	AGGG	.	AGGG
solcap_snp_c1_15470	AACC	AACC	AAAA	AAAA	AAAC	AAAC	AAAC	AACC	AACC	AACC	AAAC	AACC	AACC	AACC	AACC	ACCC	AACC	AAAC	AAAC	AACC	AAAC	AAAC	AAAC	AACC	AAAC	AAAC	ACCC	AAAA	AAAA	AAAA	.	AACC	AAAA	ACCC	AAAC	AAAC	AACC	AAAA	ACCC	AAAC	AAAC	AAAC	ACCC	AAAC	AACC	AAAC	AAAC	AAAC	AACC
solcap_snp_c1_15481	TAAA	AAAA	TTAA	AAAA	AAAA	AAAA	TAAA	TAAA	TTAA	AAAA	TAAA	AAAA	TAAA	AAAA	AAAA	AAAA	AAAA	TAAA	TAAA	TAAA	AAAA	AAAA	AAAA	TAAA	AAAA	AAAA	TAAA	AAAA	AAAA	TAAA	AAAA	TAAA	TAAA	AAAA	TAAA	AAAA	TAAA	AAAA	AAAA	AAAA	AAAA	TAAA	TAAA	TAAA	TAAA	TTAA	TTAA	AAAA	TAAA
solcap_snp_c1_15484	GGGG	GGGG	GGGG	GGGG	GGGG	AGGG	GGGG	AAAG	AGGG	AGGG	GGGG	AAGG	GGGG	AGGG	AGGG	GGGG	AGGG	GGGG	AGGG	AAGG	GGGG	AGGG	AGGG	AGGG	GGGG	AGGG	GGGG	AGGG	GGGG	.	AAAA	GGGG	AAAG	GGGG	GGGG	AGGG	AGGG	GGGG	GGGG	GGGG	GGGG	GGGG	AGGG	AGGG	GGGG	AGGG	AAGG	AGGG	.
solcap_snp_c1_15485	AGGG	AAAG	AAAA	AAAA	AAAG	AGGG	AAAA	AAAG	AAAA	AAAG	GGGG	AAAG	AAGG	AAAA	AAGG	AAAG	AAGG	AAAG	AAAA	AAAA	AAAG	AAGG	AAGG	AAGG	AAGG	AAAG	AAAG	AAAA	AAAG	AAAA	AAAA	AAAG	AAAG	AAGG	AAGG	AAAA	AAGG	AAAA	AAAG	AAAG	.	AAGG	AAGG	AAGG	AGGG	AAGG	AAAG	AAGG	AAAG
solcap_snp_c1_15505	AAAC	CCCC	ACCC	CCCC	AAAA	.	AAAA	AAAA	CCCC	AAAC	ACCC	ACCC	AACC	ACCC	ACCC	AAAA	AAAC	.	AAAC	.	ACCC	AAAC	AAAC	AAAC	ACCC	ACCC	ACCC	ACCC	CCCC	ACCC	AAAC	AAAA	ACCC	AAAC	AAAC	AAAC	ACCC	CCCC	.	ACCC	.	AAAC	AAAC	AAAC	.	AAAC	AAAC	CCCC	ACCC
solcap_snp_c1_15536	AAGG	AAGG	.	AAGG	AAGG	GGGG	AGGG	AAAG	AAAG	AAGG	AGGG	AAGG	AAAG	AAGG	AAGG	AAAG	AGGG	AAGG	AGGG	.	AAAA	.	GGGG	GGGG	AAAA	AAAG	.	AAGG	AAAG	AGGG	AAAA	AAAG	AAGG	AAGG	.	AGGG	AAAG	AAAG	AAAA	AAGG	AAGG	GGGG	AAAA	AAGG	.	AGGG	AAGG	AGGG	AGGG
solcap_snp_c1_15547	AGGG	AAAG	AGGG	AAAA	AAAA	AAGG	AAGG	AGGG	AAGG	AGGG	AGGG	GGGG	AAAG	AAGG	AGGG	AGGG	AGGG	AAGG	AAAA	AGGG	GGGG	GGGG	GGGG	AAGG	AGGG	.	AGGG	.	AAGG	AGGG	AGGG	AGGG	AAGG	.	AGGG	GGGG	AGGG	AGGG	AGGG	AGGG	.	AGGG	AAGG	AGGG	AAGG	GGGG	AGGG	AAGG	AGGG
solcap_snp_c1_15563	AAAA	AAAA	AAAA	AAAA	AAAA	AAAA	AAAA	AAAG	AAAG	AAAG	AAAA	AAAA	AAAA	AAAA	AAAA	AAAA	AAAA	AAAA	AAAA	AAAA	AAAA	AAAA	AAAA	AAAA	AAAA	AAAA	AAAA	AAAA	AAAA	AAAA	AAAA	AAAA	AAAA	AAAA	AAAA	AAAA	AAAA	AAAA	AAAA	AAAA	AAAA	AAAA	AAAA	AAAA	AAAA	AAAA	AAAA	AAAG	AAAA
solcap_snp_c1_15580	AGGG	AGGG	AAAG	GGGG	AAAG	AAAA	AAAA	AAGG	AAAG	AAAG	AAAA	AAGG	AAAG	AAGG	AGGG	AAGG	AAGG	AAAG	AAGG	AGGG	AAGG	AAAG	AAAG	AAGG	AAGG	AAAG	AAGG	AAAG	AAGG	AGGG	.	AAGG	GGGG	AAAG	AAAA	AAGG	AAGG	AAAG	AAGG	AAAG	AAGG	AAAG	AAGG	AAAA	AAGG	AAAG	AAAA	AAAG	AAAG
solcap_snp_c1_15590	AGGG	AGGG	AAGG	GGGG	GGGG	AGGG	AAGG	AGGG	.	.	AGGG	AGGG	AGGG	AAGG	.	.	GGGG	GGGG	GGGG	AGGG	AGGG	AAAG	AAGG	AGGG	GGGG	GGGG	.	AAAG	AAAA	AAGG	AAGG	AGGG	AGGG	GGGG	AGGG	AGGG	AGGG	AGGG	AGGG	GGGG	.	AAGG	AGGG	AGGG	AAGG	AGGG	AAGG	AAGG	.
solcap_snp_c1_15594	CCCC	CCCC	CCCC	CCCC	CCCC	CCCC	CCCC	ACCC	ACCC	AACC	CCCC	CCCC	CCCC	ACCC	ACCC	AACC	ACCC	AACC	ACCC	ACCC	CCCC	CCCC	CCCC	ACCC	AACC	ACCC	ACCC	CCCC	CCCC	ACCC	CCCC	AACC	ACCC	CCCC	ACCC	CCCC	ACCC	ACCC	ACCC	AACC	AACC	CCCC	CCCC	CCCC	ACCC	ACCC	CCCC	CCCC	ACCC
solcap_snp_c1_156	.	TTCC	CCCC	TTTT	.	CCCC	TCCC	TCCC	TCCC	TTCC	CCCC	CCCC	TCCC	TTTC	TCCC	.	.	TCCC	TTCC	.	TCCC	TTCC	.	TCCC	TTCC	TTCC	TTCC	TTCC	TCCC	TTCC	TTTC	TCCC	TTCC	TCCC	TTTC	TCCC	TTCC	.	TTCC	TTCC	TTCC	TTCC	TTCC	TCCC	.	CCCC	CCCC	TTCC	TTCC
solcap_snp_c1_15612	AACC	AAAA	AAAA	.	.	AAAC	AAAA	AAAA	AAAA	AAAC	AAAA	AAAA	AAAA	AACC	AAAC	AAAA	AAAC	AAAA	AAAC	AAAC	AAAA	AAAC	AAAC	AAAA	AAAC	AAAC	AAAC	AAAC	AACC	AACC	AAAA	AAAA	AAAC	AAAC	AAAC	AAAA	AAAA	AAAA	AAAC	AAAA	AAAA	AAAA	AAAC	AAAA	AACC	AAAA	AAAC	AAAA	AAAC
solcap_snp_c1_15614	TTTT	TTTT	TTTT	TTTT	TTTT	TTTT	TTTT	.	TTTC	.	TTTT	TTTT	TTTT	TTTT	TTTT	TTTT	TTTT	TTTT	TTTT	TTTT	TTTT	TTTC	TTTT	TTTT	TTTT	TTTT	TTTT	.	TTTC	TTTT	TTTT	TTTT	TTTT	TTTT	TTTT	TTTT	TTTT	TTTT	TTTT	TTTT	TTTT	TTTT	TTTC	TTTT	TTTT	TTTT	TTTT	TTTC	TTTT
solcap_snp_c1_15618	.	AGGG	.	AAGG	GGGG	AGGG	AGGG	GGGG	GGGG	AGGG	.	GGGG	GGGG	GGGG	GGGG	.	.	.	.	GGGG	GGGG	GGGG	.	AGGG	GGGG	GGGG	AGGG	GGGG	GGGG	GGGG	GGGG	GGGG	GGGG	.	AGGG	.	AGGG	GGGG	GGGG	GGGG	GGGG	GGGG	AGGG	.	AGGG	AGGG	GGGG	GGGG	AGGG
solcap_snp_c1_15641	AGGG	AAAG	AAAG	AAGG	GGGG	AAAA	AAAG	AAAG	AAAA	AAAA	AAGG	AAAA	AAAG	.	AAAA	AAAA	AAAA	AAAG	AAGG	AAAA	AAGG	AAAG	.	AAAG	AGGG	AAAG	AAAG	AAGG	.	AAAG	AGGG	AAGG	AAAG	AAAG	AAAG	AAGG	AAGG	.	.	AAAG	AAAA	AAAG	AAAA	AAGG	AAAA	AAGG	AGGG	.	AAAG
solcap_snp_c1_15642	AAGG	AAAA	AAAA	AAAA	AAAA	AAAA	AAAA	AAAA	AAAA	AAAA	AAAA	AAAA	AAAG	.	AAAA	AAAA	AAAA	AAAA	AAAA	AAAA	AAAG	AAAG	AAAG	AAAG	AAAG	AAAA	AAAG	.	AAAA	AAAG	AAAG	.	AAAA	AAAA	AAAA	AAAG	AAGG	AAGG	AAGG	AAAG	AAAA	AAAG	AAAA	AAAG	AAAA	AAAG	AAAA	AAAA	AAAG
solcap_snp_c1_15657	TCCC	CCCC	TCCC	CCCC	CCCC	TCCC	TCCC	CCCC	.	.	TTCC	TCCC	TTCC	.	TTCC	TCCC	.	CCCC	TCCC	CCCC	TTTC	.	TTCC	.	TCCC	TTCC	CCCC	TTCC	TTTC	TTTC	TCCC	CCCC	TTTC	CCCC	TTCC	.	TTCC	CCCC	TTTC	CCCC	CCCC	TCCC	TTCC	TCCC	TTCC	TTCC	TCCC	CCCC	TCCC
solcap_snp_c1_15658	TTTC	.	TTTC	CCCC	TTCC	TTTC	TTTC	.	TTTC	TTTC	TTCC	TTTC	TTCC	.	TTCC	TTCC	.	.	TTTC	TTTC	TCCC	TTTC	TCCC	TTCC	TCCC	.	TTTT	TTCC	TCCC	CCCC	TTTC	.	CCCC	.	TTCC	TCCC	TTCC	TTCC	TCCC	TTTT	TTTC	TTCC	TTCC	TTCC	TCCC	TCCC	TTTC	TTTC	TTTC
solcap_snp_c1_15689	TTCC	TTTC	TCCC	TTTT	TTCC	TTCC	TTCC	TTCC	TTCC	TCCC	TCCC	TTCC	TTCC	TTCC	TTCC	TCCC	TTTC	TCCC	TTCC	TCCC	TTTC	TTCC	TTCC	CCCC	TCCC	CCCC	TCCC	TTCC	TTTC	TTCC	.	TTCC	TTTC	CCCC	TTCC	TTCC	TCCC	TTCC	TTCC	TTTC	TTCC	TTCC	TTTC	TTCC	TTCC	.	TCCC	TCCC	TCCC
solcap_snp_c1_15692	TGGG	GGGG	TTGG	GGGG	GGGG	TGGG	TGGG	.	.	TTGG	TGGG	TGGG	TGGG	TTGG	TGGG	TGGG	TGGG	TGGG	GGGG	TGGG	TGGG	TGGG	TTGG	TGGG	TTTG	.	TTTG	.	TGGG	TGGG	GGGG	TGGG	GGGG	TGGG	.	TTGG	TGGG	TGGG	.	TGGG	GGGG	TGGG	TGGG	TTTG	GGGG	.	GGGG	.	TTGG
solcap_snp_c1_15694	AAGG	AAGG	GGGG	GGGG	GGGG	GGGG	AGGG	AGGG	AGGG	GGGG	AAGG	AGGG	AAGG	AGGG	AGGG	AGGG	AAAG	AAAG	AGGG	AAGG	AAGG	AAGG	GGGG	AGGG	AGGG	AGGG	GGGG	GGGG	GGGG	GGGG	GGGG	AAGG	AAGG	GGGG	GGGG	AAGG	AGGG	AAGG	AAGG	AGGG	AAGG	AGGG	GGGG	GGGG	GGGG	AGGG	AAGG	AAGG	GGGG
solcap_snp_c1_15700	AAAA	AAAA	AAAG	AAAA	AAAA	AAAA	AAAA	AAAA	AAAG	AAAA	AAAA	AAAG	AAAA	AAAG	AAAG	AAAA	AAAA	AAAA	AAAA	AAAA	AAAA	AAAA	AAAG	AAAA	AAAA	AAAA	AAAA	AAAA	AAAA	AAAG	.	AAAA	AAAA	AAAA	AAAA	AAGG	AAAA	AAAA	AAAA	AAAA	AAAA	AAAG	AAGG	AAAG	AAGG	AAAA	AAAA	AAAA	AAAA
solcap_snp_c1_15717	TTTT	TTTT	TTTT	TTCC	TTTT	TTCC	TTTT	TTTC	TTTC	TTTT	TTCC	TTTT	TTCC	TTTC	TTTT	TTTC	TTCC	TTTC	TTTT	TTTT	TTTC	TTTT	TTTC	TTTT	TTTT	TTTT	TTTT	TTTT	TTTT	TTCC	TTCC	.	TTTC	TTTT	TTTT	TTCC	TTTT	TTTT	TTTC	TTTC	.	TTTC	TTTT	TTTT	TTTT	TTTC	TTCC	TTTC	TTTT
solcap_snp_c1_15726	AAAA	AAAG	AAGG	AAAA	AAAA	AAAG	AAGG	AAGG	AGGG	AAAG	AAGG	AAAG	AAAA	AAAG	AAAG	AAAG	AAAA	AAAG	AAAG	AGGG	AAAA	GGGG	AAAA	AAAG	AAAG	AAAG	AAAA	AAAG	AAAG	AAAG	AAAG	AAAA	AAGG	.	AAAG	AAGG	AAAG	AAGG	AAAA	AAGG	AAAA	AAAG	AAGG	AAGG	AAGG	AGGG	AAAA	AAGG	AAAA
solcap_snp_c1_15746	TTTT	TTTT	TTTT	.	.	TTTC	TTTT	TTTT	.	TTTC	TTTC	TTTT	TTTT	TTTT	TTTT	TTTT	TTTT	TTTT	TTCC	TTTT	TTTT	TTTT	TTTT	TTTT	TTTT	TTTT	TTTT	TTTT	TTTT	TTTT	.	TTTT	TTTT	TTTT	TTTT	TTTT	TTTT	TTTT	TTTT	TTTT	TTTT	TTTT	TTTT	TTTT	TTTT	TTTT	TTTC	TTTT	TTTT
solcap_snp_c1_15756	AAAC	AAAA	.	AAAA	AAAA	AAAC	AAAC	AACC	AAAC	AAAA	AAAC	.	AAAC	AAAC	.	AACC	AAAA	AAAC	AAAC	AAAC	AAAA	AAAC	AAAA	AACC	AAAC	AAAC	AAAC	AACC	AAAA	AACC	.	AAAA	AAAC	AAAA	AAAC	AACC	AAAC	AAAA	AAAA	AAAC	AAAA	AACC	AACC	AAAA	.	AAAA	AACC	AACC	AAAC
solcap_snp_c1_15760	AGGG	AAGG	AAAG	GGGG	GGGG	AGGG	AAGG	GGGG	.	GGGG	GGGG	.	AAGG	AAGG	AAGG	.	AAGG	.	GGGG	GGGG	AAAG	GGGG	GGGG	GGGG	GGGG	AAGG	AAGG	.	AAGG	AAGG	GGGG	AAGG	AGGG	GGGG	.	AAGG	AAGG	GGGG	AAAA	AGGG	GGGG	AGGG	AGGG	.	AGGG	.	GGGG	GGGG	AGGG
solcap_snp_c1_15780	TCCC	CCCC	CCCC	.	TTTC	TTCC	.	CCCC	.	TTCC	TTCC	TTCC	TTCC	TTCC	.	TTTC	TTCC	TCCC	TCCC	.	TTCC	TTCC	TTTC	CCCC	TCCC	TCCC	TCCC	TCCC	TTTC	TTCC	TCCC	TCCC	.	CCCC	TTTC	TTCC	TCCC	TCCC	CCCC	.	TCCC	TCCC	TCCC	TCCC	.	TCCC	TTCC	.	.
solcap_snp_c1_15782	GGGG	AGGG	AGGG	GGGG	GGGG	AGGG	AGGG	AAGG	AAGG	AAGG	GGGG	AAGG	GGGG	AGGG	AGGG	AGGG	GGGG	AAGG	AGGG	AAGG	AAGG	AGGG	AGGG	AAGG	AGGG	GGGG	AGGG	GGGG	GGGG	AGGG	GGGG	AGGG	AAGG	AGGG	AGGG	AGGG	AGGG	GGGG	AAAG	AGGG	AAGG	AGGG	AAGG	AGGG	AAGG	AGGG	AGGG	AAGG	AGGG
solcap_snp_c1_15783	.	AAAA	AAAA	AAAA	AAAA	AAAA	AAAA	AAAA	AAAA	AAAA	AAAA	AAAA	.	AAAA	AAAA	AAAA	.	.	AAAA	AAAA	AAAA	.	AAAG	AAAA	AAAA	AAAA	AAAA	AAAG	AAAG	AAAG	AAAA	AAAA	AAAA	AAAA	AAAA	AAAA	.	AAAA	AAAA	AAAG	AAAA	AAAA	AAAG	AAAA	AAAA	AAAA	AAAA	AAAA	AAAG
solcap_snp_c1_15787	AGGG	GGGG	AGGG	GGGG	GGGG	AGGG	AGGG	GGGG	GGGG	AGGG	AAGG	GGGG	GGGG	GGGG	GGGG	GGGG	AGGG	AGGG	GGGG	GGGG	AGGG	AGGG	GGGG	.	GGGG	AGGG	AAGG	GGGG	GGGG	GGGG	GGGG	GGGG	GGGG	GGGG	GGGG	GGGG	AGGG	GGGG	GGGG	AGGG	GGGG	AGGG	AGGG	AGGG	AGGG	GGGG	GGGG	AGGG	AAGG
solcap_snp_c1_15811	AAAA	AAGG	AAAA	AAAA	AAAA	AAAA	AAAG	AAAA	AAAA	AAAA	AAAG	.	AAAG	AAAA	.	AAAG	AAAG	AAAG	AAAG	AAAG	AAAA	AAAA	AAAA	AAAA	AAAG	AAAG	AAAA	AAAG	AAAA	AAAA	AAAA	AAAA	AAAA	AAAG	AAAG	AAGG	AAAA	AAGG	AAAA	AAAA	AAAA	AAAG	AAAG	AAAG	AAAA	AAAG	AAAA	AAAA	AAAA
solcap_snp_c1_15829	TCCC	TTCC	TTTT	TTCC	TTTT	TTTC	TTTC	TTTC	TTTC	TTTC	TTTC	TTTT	TTTC	TTCC	TTTC	TCCC	.	TTTC	TTTC	TTCC	TTCC	TTCC	TTTT	TTTC	TTCC	TTTC	.	TTCC	TTTC	TTCC	TTTT	.	TTCC	TTTC	.	TTTC	TTCC	.	.	TTTT	.	TTTC	TTTT	TTTC	TTTT	TTTT	TTTT	TTTC	TTCC
solcap_snp_c1_15839	AAAA	AAAA	AAAA	AAAA	AAGG	AAAA	AAAA	AAAA	AAAA	AAAA	AAAA	AAAG	AAAG	AAAA	AAAA	AAAA	AAAA	AAAA	AAAA	AAAA	AAAA	AAAG	AAAG	AAAA	AAAA	AAAA	AAAA	AAAG	AAAG	AAAG	AAAA	AAAA	AAAA	AAAA	AAAA	AAAA	AAAA	AAAA	AAAA	AAAG	AAAA	AAAA	AAAA	AAAA	AAAA	AAAA	AAAA	AAAA	AAAG
solcap_snp_c1_15853	.	AAAA	AAAA	AAAA	AAAA	AAAA	AAAA	AAAA	AAAA	AAAG	AAAA	AAAA	AAAA	AAAG	AAAG	AAAA	AAAA	AAAA	AAAG	AAAG	AAAA	AAAG	AAAG	AAAA	AAAG	AAAA	AAAG	AAAG	AAGG	AAGG	AAAA	AAAA	AAAA	AAAG	AAAG	AAAA	AAAA	AAAA	AAAG	AAAA	AAAA	AAAA	AAAA	AAAA	AAAG	AAAA	AAAA	AAAA	AAAG
solcap_snp_c1_15855	TCCC	CCCC	CCCC	CCCC	CCCC	CCCC	CCCC	CCCC	CCCC	.	CCCC	CCCC	CCCC	.	.	CCCC	CCCC	CCCC	.	TCCC	CCCC	.	TCCC	CCCC	TCCC	CCCC	TCCC	TCCC	TTCC	TTCC	CCCC	CCCC	CCCC	.	.	CCCC	CCCC	CCCC	TCCC	CCCC	CCCC	CCCC	CCCC	CCCC	TCCC	CCCC	CCCC	CCCC	TCCC
solcap_snp_c1_15872	TCCC	TTTC	TTCC	TTTT	TTTT	.	TTTC	TTCC	TTCC	TTCC	TTTT	TTCC	.	TCCC	TTCC	TTTC	TTCC	TTCC	TTTC	TCCC	.	TCCC	TTTT	TTTC	TTCC	TTCC	.	TTTC	TTCC	TTTC	TTTT	TTTC	TTCC	.	TTTC	TTCC	TTTC	TTTC	.	CCCC	.	TTTC	TTTC	.	TTCC	.	TTTC	TCCC	TTCC
solcap_snp_c1_15873	AAAA	AAAC	AAAC	.	AAAA	AAAA	AAAA	AAAA	AAAA	AAAA	AAAA	AAAC	AAAC	.	AAAA	AAAA	AAAA	AAAA	AAAC	AAAC	AAAC	AAAA	AAAA	AAAC	AAAC	AAAA	AAAA	AAAC	AAAC	AAAA	AAAA	AAAA	AAAA	AAAA	AAAA	AAAA	AAAA	AAAA	.	AAAA	AAAA	AAAA	AAAA	AAAA	AAAA	AAAA	AAAA	AAAA	AAAA
solcap_snp_c1_15889	AAAG	AAAA	.	AAAA	AAAA	AAAA	AAAG	AAAA	AAGG	AAAA	AAAG	AAGG	AAAG	AAGG	AAAG	AAGG	AAAG	AAGG	AAAA	AAAA	AAGG	.	AAAG	.	AAAG	AAAA	AAAA	AAGG	.	AAGG	AAAA	AAAA	AAGG	.	AAAA	AAGG	AAGG	AAAG	AAGG	AAAA	AAAA	AAAG	AAAG	.	AAAA	AAGG	AAAG	.	AAAA
solcap_snp_c1_15906	CCCG	CCGG	CCGG	GGGG	GGGG	CGGG	CCGG	CCGG	CCCG	CCGG	CCGG	CCCC	CCCC	CCCG	CCGG	CGGG	CCCC	CCCC	CGGG	CCGG	CCGG	CCCG	CGGG	CCGG	CCCC	CCCG	CCCG	CGGG	CCGG	CGGG	CCCG	CCGG	CCGG	CCGG	CCGG	CCCC	CCCG	CCCC	CCCG	CCCG	CCCG	CCGG	.	CCGG	GGGG	CGGG	CCGG	CCGG	CCGG
solcap_snp_c1_15909	CCCC	CCCC	CCCC	CCCC	CCCC	ACCC	CCCC	CCCC	CCCC	CCCC	CCCC	CCCC	CCCC	CCCC	CCCC	CCCC	CCCC	CCCC	ACCC	CCCC	CCCC	CCCC	CCCC	ACCC	CCCC	ACCC	ACCC	ACCC	CCCC	ACCC	ACCC	ACCC	ACCC	CCCC	ACCC	CCCC	CCCC	CCCC	CCCC	CCCC	ACCC	CCCC	CCCC	CCCC	ACCC	CCCC	CCCC	ACCC	ACCC
solcap_snp_c1_15911	TTTC	TTCC	TTCC	CCCC	CCCC	TCCC	TTCC	TTCC	TTTC	.	TTCC	TTTT	.	TTTC	TTCC	TCCC	TTTT	TTTT	TCCC	TTCC	TTCC	TTTC	TCCC	TTCC	TTTT	TTTC	TTTC	TCCC	TTCC	.	TTTC	TTCC	TTCC	TTCC	TTCC	.	TTTC	TTTT	.	TTTC	TTTC	TTCC	TCCC	TTCC	CCCC	TCCC	.	TTCC	TTCC
solcap_snp_c1_15914	AGGG	AAGG	AAGG	AAGG	AAAA	AAAG	AGGG	AGGG	.	AGGG	AAGG	GGGG	GGGG	GGGG	AGGG	AAAG	AGGG	GGGG	AAAG	AAGG	AGGG	.	AAGG	AGGG	GGGG	AGGG	.	AAAG	AAGG	AAGG	AGGG	AGGG	AAGG	AAGG	AAGG	GGGG	.	GGGG	AGGG	AGGG	AGGG	GGGG	AAGG	AAGG	AAAG	AAGG	.	.	AAGG
solcap_snp_c1_15925	AACC	AAAC	CCCC	AACC	CCCC	CCCC	AACC	AAAC	ACCC	ACCC	CCCC	ACCC	AAAC	AAAC	AACC	AAAA	AAAC	AAAC	ACCC	AAAC	AAAC	AAAC	CCCC	ACCC	AAAC	ACCC	AACC	AAAC	AACC	AACC	CCCC	AAAA	AAAA	.	AACC	AACC	AAAA	AAAC	AAAC	ACCC	AAAA	ACCC	AACC	ACCC	CCCC	AACC	CCCC	AACC	ACCC
solcap_snp_c1_15926	AAGG	AGGG	AAAG	GGGG	AGGG	AAGG	AAGG	GGGG	AAGG	.	AAAG	GGGG	GGGG	GGGG	GGGG	GGGG	AGGG	GGGG	AAGG	AGGG	AGGG	AGGG	AAGG	AAGG	AGGG	.	AAGG	AGGG	AAGG	AAGG	GGGG	GGGG	GGGG	.	AGGG	AGGG	GGGG	AGGG	AGGG	.	GGGG	.	GGGG	AAGG	AAGG	GGGG	AAGG	.	AAAG
solcap_snp_c1_15973	CCCC	CCCC	TTTC	CCCC	CCCC	.	TCCC	TTCC	.	TCCC	TCCC	TCCC	CCCC	CCCC	TTCC	.	TCCC	TCCC	CCCC	TTCC	TCCC	TTTC	TTCC	TTCC	CCCC	TTCC	TTCC	TCCC	TCCC	TTCC	TCCC	TCCC	TCCC	CCCC	.	TCCC	TTTC	CCCC	CCCC	CCCC	.	TTCC	.	TTCC	TTTC	.	.	TTCC	.
solcap_snp_c1_15975	GGGG	GGGG	GGGG	GGGG	GGGG	AGGG	GGGG	GGGG	GGGG	GGGG	AGGG	AGGG	AAGG	GGGG	.	GGGG	AGGG	AAGG	AAGG	AGGG	GGGG	GGGG	GGGG	GGGG	GGGG	GGGG	GGGG	GGGG	AGGG	.	AGGG	.	AAGG	AAGG	GGGG	AGGG	AGGG	GGGG	GGGG	AAGG	AAGG	GGGG	GGGG	AGGG	GGGG	AAGG	AGGG	GGGG	GGGG
solcap_snp_c1_15982	TTTT	TTTT	TTTT	TTTT	.	TTTT	TTTG	TTTT	TTTT	TTTG	TTTT	TTTT	TTTT	TTTT	TTTG	TTTT	TTTT	TTTT	TTGG	TTTT	TTTT	TTTT	TTTG	TTTG	TTTT	TTGG	TTTT	TTTT	TTTT	TTTG	.	TTTT	TTTT	TTTT	TTTT	TTTT	TTTT	TTTT	TTTT	TTTT	TTTT	TTTT	TTTT	TTTG	TTTT	TTTG	.	TTTG	TTTG
solcap_snp_c1_15983	TTTT	CCCC	TTCC	CCCC	CCCC	TTCC	TTCC	TTCC	TCCC	TTCC	TTCC	TTCC	TTTC	TTTT	TTTC	TTTC	TTCC	TTTC	CCCC	TTCC	TTCC	TCCC	TCCC	TCCC	TTTC	TCCC	TCCC	TTTC	TTCC	TTCC	CCCC	TTCC	TTCC	TTCC	TTCC	TTTT	TTCC	TTTC	TCCC	TTTC	TTTC	TTTT	TTCC	TCCC	TCCC	TTCC	TCCC	.	CCCC
solcap_snp_c1_16001	AAAC	AAAA	AACC	AAAA	AAAA	AAAC	AAAC	AACC	AAAC	AACC	AAAA	AACC	AAAC	AAAC	AACC	AAAA	AAAA	AAAA	AAAA	AACC	AAAA	ACCC	AAAC	AAAC	AAAA	AAAC	ACCC	ACCC	ACCC	ACCC	AAAA	AAAA	AAAC	AAAC	AAAC	AACC	AAAC	AAAA	AAAC	AAAA	AAAA	AACC	AAAC	AAAC	ACCC	AAAC	AAAA	AACC	AACC
solcap_snp_c1_16011	TTTT	TTTT	TTTT	TTTT	TTTT	TTTT	TTTT	TTTC	TTTC	TTTC	TTTT	TTTT	TTTT	TTTT	TTTT	TTTT	TTTT	TTTT	TTTT	TTTT	TTTT	TTTT	TTTT	TTTT	TTTT	TTTT	TTTT	TTTT	TTTT	TTTT	TTTT	TTTT	TTTT	TTTT	TTTT	TTTT	TTTT	TTTT	TTTT	TTTT	TTTT	TTTT	TTTT	TTTT	TTTT	TTTT	TTTT	.	TTTT
solcap_snp_c1_16052	CCCC	CCCC	CCCC	TTCC	.	CCCC	CCCC	CCCC	CCCC	TCCC	CCCC	CCCC	CCCC	TCCC	CCCC	CCCC	CCCC	CCCC	CCCC	CCCC	CCCC	CCCC	TCCC	CCCC	CCCC	TCCC	CCCC	CCCC	CCCC	CCCC	.	CCCC	CCCC	CCCC	CCCC	CCCC	CCCC	CCCC	CCCC	TCCC	CCCC	TCCC	TCCC	CCCC	TCCC	CCCC	CCCC	TCCC	CCCC
solcap_snp_c1_16079	AAGG	AAAG	AAAA	AAAA	AGGG	AAAG	AAAG	.	AAAA	AAAA	AAAG	AAAA	AAAA	AAAA	AAAG	AAAA	AAAA	AAAG	AAAG	AAAG	AGGG	AAAA	AAAG	.	AAGG	AAAG	AAAG	AAAA	AAAA	AAAG	AAAA	AAAA	AAGG	AAAA	.	AAAG	AAAG	AAAG	.	AAGG	AAAG	AAAA	AAGG	AAGG	AAAG	.	AAAA	AAAA	.
solcap_snp_c1_16094	TCCC	TTCC	CCCC	CCCC	CCCC	CCCC	TCCC	TCCC	CCCC	CCCC	CCCC	CCCC	CCCC	CCCC	CCCC	CCCC	TTCC	TTCC	TCCC	TTCC	CCCC	CCCC	TTCC	TCCC	TCCC	TCCC	TTCC	TTCC	TCCC	TCCC	CCCC	CCCC	CCCC	CCCC	TTCC	TTCC	TCCC	TCCC	TCCC	CCCC	TCCC	CCCC	CCCC	TTTC	CCCC	CCCC	.	CCCC	TCCC
solcap_snp_c1_16106	AAAA	AAAA	AAAA	AAAA	AAAA	ACCC	AAAC	AACC	AAAC	AACC	AACC	ACCC	AACC	AAAC	AACC	AAAA	AACC	AAAA	AAAC	AAAC	ACCC	CCCC	AAAA	AAAC	AAAA	AAAC	AAAC	ACCC	AAAC	.	AAAC	AACC	AACC	AAAC	AACC	AACC	ACCC	AAAA	AAAC	AAAA	AAAC	AAAA	AAAA	ACCC	AACC	AACC	AAAA	AAAC	AACC
solcap_snp_c1_16111	CCCC	CCCC	CCCC	CCCC	CCCC	CCCC	CCCC	CCCC	TCCC	CCCC	CCCC	CCCC	CCCC	TTCC	TCCC	CCCC	CCCC	TCCC	CCCC	CCCC	CCCC	TCCC	CCCC	CCCC	CCCC	TCCC	TTCC	CCCC	CCCC	CCCC	CCCC	CCCC	TCCC	CCCC	CCCC	CCCC	CCCC	CCCC	CCCC	CCCC	CCCC	CCCC	CCCC	CCCC	CCCC	CCCC	TCCC	CCCC	TCCC
solcap_snp_c1_16127	AAGG	AGGG	GGGG	GGGG	GGGG	GGGG	GGGG	AAAG	GGGG	GGGG	GGGG	AAGG	AGGG	AGGG	AGGG	GGGG	AGGG	GGGG	GGGG	AGGG	AGGG	AGGG	AGGG	GGGG	GGGG	GGGG	GGGG	AAGG	AAAG	AAGG	GGGG	GGGG	AAGG	GGGG	AAGG	AAGG	AGGG	GGGG	GGGG	AGGG	AGGG	AGGG	GGGG	AAAG	GGGG	AGGG	AGGG	GGGG	AGGG
solcap_snp_c1_16129	AAAC	AAAA	AAAA	AAAA	AAAA	AAAC	AAAC	AACC	AAAA	AAAA	AAAC	AAAC	AAAA	AAAC	AACC	AAAA	AAAC	AAAA	AAAA	AAAC	AAAC	AAAA	AAAA	AAAA	AAAA	AAAC	AAAC	AAAA	AAAA	.	AAAA	AAAC	AAAA	AAAA	AACC	AAAC	AAAA	AAAA	AAAC	AAAA	AAAC	AAAC	AAAC	AAAA	AACC	AAAC	AAAA	AAAA	AACC
solcap_snp_c1_16131	TCCC	CCCC	CCCC	CCCC	CCCC	TCCC	.	TCCC	CCCC	CCCC	.	.	CCCC	TCCC	TCCC	CCCC	TCCC	CCCC	CCCC	TCCC	TCCC	CCCC	CCCC	CCCC	CCCC	TCCC	TCCC	CCCC	CCCC	TCCC	CCCC	TCCC	CCCC	CCCC	.	TCCC	CCCC	CCCC	.	CCCC	.	.	TCCC	CCCC	TCCC	.	CCCC	CCCC	.
solcap_snp_c1_16141	CCCC	TCCC	TCCC	TTTT	TTCC	TCCC	TCCC	.	TCCC	TCCC	TCCC	TTTC	CCCC	.	TTTC	CCCC	TCCC	TCCC	TCCC	TTCC	TTCC	TCCC	TTCC	TCCC	TCCC	.	.	TCCC	TCCC	TTCC	TTTC	CCCC	TCCC	TCCC	TCCC	TTCC	TTTC	TCCC	TTCC	CCCC	TCCC	TTCC	TTCC	TTCC	TTTC	TCCC	TCCC	TCCC	.
solcap_snp_c1_16169	AAAA	AAAA	AAGG	AAAA	AAGG	AAGG	.	AAGG	AAAG	AAAG	.	AGGG	AAGG	AAAG	AAGG	AAAG	AAAG	AAAG	AAAG	.	AAGG	AGGG	AGGG	.	AAAG	AAGG	AAGG	AGGG	AAGG	AAAG	AAAG	AAAG	AAGG	AAAG	AAGG	AAGG	AAGG	AAAG	AAAA	AAAA	AAAA	AGGG	AGGG	AAGG	AGGG	AGGG	AAAG	AGGG	AAGG
solcap_snp_c1_16170	.	TTCC	TCCC	CCCC	CCCC	TTCC	TTCC	TCCC	TCCC	TTTC	TCCC	CCCC	TCCC	TCCC	TCCC	TCCC	TTTC	TTCC	TCCC	.	TCCC	TCCC	TCCC	CCCC	TTTC	.	TCCC	.	TCCC	TCCC	CCCC	TTCC	TCCC	TCCC	.	TCCC	TCCC	TCCC	TTCC	TTTC	.	.	CCCC	TTCC	CCCC	.	TCCC	TCCC	TCCC
solcap_snp_c1_16171	.	TTCC	TTTC	TTTT	CCCC	TTCC	TTTC	TTTT	TTTC	.	TTTC	TTTT	TTCC	TTTC	TTTC	TTTC	.	TTCC	TTTC	TTCC	TTCC	TTTC	TTCC	TTTT	TCCC	TTTC	TTCC	TTCC	TTTC	TTTC	.	TTCC	TTTC	TTTT	TTCC	TTTC	TTTC	TTTC	TCCC	.	TCCC	TTCC	TTTT	TTCC	TTTT	TTTC	TTCC	TTCC	TTCC
solcap_snp_c1_16191	AAAA	AAAG	AAAG	GGGG	AAGG	AAAG	AGGG	AAAA	AAAG	AAAG	AAAG	AAGG	AAAA	AAGG	AAGG	AAAG	AAAG	AAAG	AAAG	AAAA	AAGG	AAAA	AAGG	.	AAAA	AAGG	AAGG	AAAG	AAAG	AAGG	AGGG	AAAA	AAGG	AAAA	.	AAGG	AAAA	AAAG	AAGG	AAGG	AAAA	AAAG	AAGG	.	AAGG	AAAG	AAAG	.	.
solcap_snp_c1_16193	AAAA	AGGG	GGGG	GGGG	GGGG	AGGG	GGGG	GGGG	AGGG	AGGG	AGGG	AAGG	AAAG	GGGG	GGGG	AAAG	AAGG	AAGG	GGGG	AGGG	AAGG	AGGG	GGGG	GGGG	AGGG	GGGG	AAGG	AGGG	AGGG	AGGG	GGGG	AGGG	AAGG	AGGG	AGGG	AGGG	AGGG	AGGG	AAAG	AGGG	GGGG	AGGG	AAGG	AAGG	AAGG	AGGG	AGGG	GGGG	AGGG
solcap_snp_c1_16195	AAAA	AAAC	AAAC	AAAA	AAAA	AAAC	.	AAAA	AAAC	AAAA	AAAA	AAAA	AAAA	AAAC	.	AAAA	AAAA	AAAC	AAAA	AAAA	AAAA	AAAA	AAAC	AAAA	AAAC	AAAA	AAAA	AAAA	AAAA	.	.	AAAC	AAAA	AAAA	AAAC	AAAA	AAAA	AAAA	AAAA	AAAA	AAAA	AAAC	AAAA	AAAA	AAAC	AAAA	AAAA	AAAA	AAAA
solcap_snp_c1_16196	CCCC	CCCC	CCCC	CCCC	CCCC	CCCC	CCCC	CCCC	CCCC	CCCC	CCCC	CCCC	CCCC	CCCC	CCCC	CCCC	CCCC	CCCC	.	TCCC	CCCC	CCCC	CCCC	CCCC	CCCC	CCCC	CCCC	CCCC	CCCC	CCCC	CCCC	CCCC	CCCC	CCCC	CCCC	CCCC	CCCC	CCCC	CCCC	CCCC	CCCC	.	CCCC	CCCC	CCCC	CCCC	CCCC	.	CCCC
solcap_snp_c1_16212	TTGG	TTTT	TTTT	TTTT	TTTT	TTTG	TTTG	TTTT	TTTT	TTTT	TTGG	TTTT	TTTG	TTTT	TTTT	TTTT	TTTG	TTGG	TTTT	TTTT	TTTT	TTTT	TTTT	TTTG	TTTG	TTTT	TTTT	TTTT	TTTT	TTTT	TTTT	TTTG	TTGG	TTTT	TTTT	TTTT	TTTT	TTTT	TTTG	TTTT	TTGG	TTTT	TTTG	TTTT	TTTG	TTGG	TTTG	TTTT	TTTG
solcap_snp_c1_16221	AAAT	AAAA	AATT	AAAA	AAAA	AAAT	AAAA	AAAT	AAAT	AATT	AAAT	AATT	AAAT	AATT	AATT	AAAT	AAAT	AAAA	AAAT	AATT	AAAT	AAAT	AAAT	AAAT	AAAA	AAAT	ATTT	AAAA	AAAT	AAAA	AAAT	AAAT	AAAA	AATT	ATTT	AATT	ATTT	AAAT	AAAT	AAAT	AAAA	AATT	AAAT	AAAT	AATT	AAAA	AAAT	AAAT	AAAT
solcap_snp_c1_16222	ATTT	AATT	ATTT	TTTT	TTTT	TTTT	AATT	TTTT	AATT	TTTT	TTTT	TTTT	TTTT	ATTT	TTTT	AATT	ATTT	AATT	ATTT	TTTT	AATT	TTTT	.	ATTT	AATT	TTTT	ATTT	ATTT	ATTT	ATTT	TTTT	AATT	TTTT	.	ATTT	ATTT	TTTT	AAAT	AATT	ATTT	AATT	TTTT	.	AATT	TTTT	TTTT	.	TTTT	ATTT
solcap_snp_c1_16225	TCCC	TTCC	TCCC	CCCC	CCCC	CCCC	TCCC	CCCC	TTCC	CCCC	CCCC	CCCC	CCCC	TCCC	CCCC	TTCC	TCCC	TTCC	TCCC	CCCC	TTCC	CCCC	CCCC	.	TTCC	CCCC	.	TCCC	TCCC	.	CCCC	TTCC	CCCC	CCCC	TCCC	TCCC	CCCC	TTTC	TTCC	TCCC	TTCC	CCCC	CCCC	TTCC	CCCC	CCCC	CCCC	CCCC	TCCC
solcap_snp_c1_16250	CCCC	CCCC	CCCC	.	CCCC	CCCC	CCCC	CCCC	.	.	CCCC	CCCC	CCCC	CCCC	.	CCCC	CCCC	CCCC	CCCC	TCCC	CCCC	TCCC	CCCC	.	CCCC	TCCC	CCCC	CCCC	TCCC	CCCC	CCCC	CCCC	CCCC	.	.	CCCC	CCCC	CCCC	CCCC	CCCC	CCCC	.	.	CCCC	CCCC	CCCC	.	.	CCCC
solcap_snp_c1_16258	TTCC	TCCC	CCCC	CCCC	CCCC	TTCC	TCCC	TTCC	TCCC	CCCC	TTTC	TCCC	TTCC	TTCC	CCCC	TTTC	TTCC	TCCC	CCCC	TTCC	TTTT	TTCC	TCCC	TTCC	TTCC	TTCC	TTTC	TTCC	TTCC	.	CCCC	TTCC	TCCC	TTCC	TCCC	TTCC	TCCC	TTCC	TTTC	TTCC	TTTC	TCCC	TTCC	TCCC	TCCC	TTCC	TTCC	TTCC	TTCC
solcap_snp_c1_16267	AAAA	AAAA	AAAA	AAAA	AAAA	AAAA	AAAG	AAAG	AAAA	AAAA	AAAA	AAGG	AAAG	AAAA	AAAG	AAAA	AAAA	AAAA	AAAA	AAAA	AAAA	AAAG	AAAG	AAAA	AAAG	AAAA	AAAG	AAGG	AGGG	AAGG	AAAA	AAAG	AAAG	AAAG	AAAA	AAAA	AAAA	AAAA	AAAA	AAGG	AAAG	AAAA	AAAA	AAAG	AAAA	AAAG	AAAG	AAAG	AAAG
solcap_snp_c1_16286	GGGG	GGGG	GGGG	GGGG	GGGG	TGGG	.	.	GGGG	GGGG	GGGG	GGGG	.	GGGG	GGGG	GGGG	.	GGGG	GGGG	GGGG	.	GGGG	GGGG	GGGG	.	GGGG	GGGG	GGGG	GGGG	GGGG	GGGG	.	GGGG	.	.	GGGG	GGGG	.	GGGG	.	GGGG	GGGG	GGGG	.	.	GGGG	GGGG	GGGG	.
solcap_snp_c1_16301	.	CCCC	CCCC	CCCC	CCCC	TCCC	CCCC	.	CCCC	TCCC	CCCC	CCCC	.	CCCC	CCCC	TTCC	CCCC	CCCC	TCCC	CCCC	CCCC	CCCC	TCCC	CCCC	TCCC	CCCC	TCCC	CCCC	CCCC	CCCC	CCCC	CCCC	CCCC	CCCC	CCCC	CCCC	TCCC	TCCC	CCCC	TCCC	CCCC	CCCC	CCCC	CCCC	CCCC	CCCC	TCCC	TCCC	CCCC
solcap_snp_c1_16325	AAAA	AAAC	AAAC	AAAA	AAAA	AAAC	AAAA	AAAA	AAAC	AAAC	AAAA	AACC	AAAA	AAAA	AACC	AAAA	AAAC	AAAC	AAAC	AACC	AACC	AAAC	AAAC	AAAC	AAAC	AACC	AAAA	AAAC	AAAC	AACC	.	AAAA	AAAC	AAAC	AAAC	AAAC	AACC	AAAC	AACC	AAAA	AAAC	AAAC	AACC	AAAC	ACCC	AAAC	AAAC	AAAA	AAAC
solcap_snp_c1_16351	TTTC	TTTC	TTCC	CCCC	TTCC	TTTC	TTTC	TTTC	TTCC	TTTC	TTTT	TTCC	TTTC	TTTC	TTCC	TTTT	TTTT	TTTT	TTTT	TTCC	TTTT	TCCC	TTTC	TTTC	TTTT	TTTC	TTCC	TCCC	TCCC	TCCC	TCCC	TTTT	TTTC	TTTC	TTTC	TTCC	TTTC	TTTT	TTTT	TTTT	TTTT	TTCC	TCCC	TTTT	TTCC	TTTC	TTTC	TTCC	TTCC
solcap_snp_c1_16362	GGGG	GGGG	GGGG	GGGG	GGGG	GGGG	GGGG	GGGG	GGGG	GGGG	GGGG	GGGG	GGGG	GGGG	GGGG	GGGG	GGGG	GGGG	AGGG	AGGG	GGGG	GGGG	GGGG	GGGG	GGGG	GGGG	GGGG	GGGG	GGGG	GGGG	GGGG	GGGG	GGGG	GGGG	GGGG	GGGG	GGGG	GGGG	GGGG	.	GGGG	.	AGGG	GGGG	GGGG	GGGG	GGGG	GGGG	GGGG
solcap_snp_c1_1638	GGGG	GGGG	AGGG	GGGG	GGGG	AAGG	GGGG	AGGG	AAGG	AGGG	GGGG	AAGG	AAGG	AAGG	AAGG	GGGG	AGGG	AGGG	GGGG	AGGG	.	AGGG	AGGG	AGGG	AGGG	GGGG	AGGG	AGGG	GGGG	GGGG	GGGG	AGGG	AAGG	AAGG	GGGG	AAGG	AGGG	AAGG	AAGG	AAAG	GGGG	GGGG	AAGG	AGGG	AGGG	GGGG	GGGG	AAAG	GGGG
solcap_snp_c1_16381	AAAA	AAAA	AAAA	AAAA	AGGG	AAAA	AAAG	AAAG	AAAA	AAAG	AAAA	AAAG	AAAG	AAAG	AAAG	AAAG	AAGG	AAAG	AAAA	AAAA	AAAA	AAAA	AAAG	AAAA	AAAG	AAAG	AAAG	AAAG	AAAG	AAAA	AGGG	AAAG	AAAG	AAAA	AAAA	AAAA	AAAA	AAAA	AAAG	AAGG	AAAG	AAAG	AAAG	AAAA	AAAG	AAAA	AAAA	AAGG	AAAA
solcap_snp_c1_16413	TTTC	TTTT	TTTC	CCCC	CCCC	TTCC	TTTC	TTTC	TCCC	TTTC	TTCC	TCCC	TTTC	TTTC	TTCC	TCCC	TTTT	TTTT	TTTT	TTCC	TTTT	TTCC	TTCC	TTTC	TTTC	TTCC	TTTC	TTTC	TTCC	TTCC	TCCC	TTTT	TTCC	TTCC	TCCC	TTCC	TTTC	TTCC	TTTC	TCCC	TTTC	TCCC	TCCC	TCCC	TCCC	TTCC	TTTC	TCCC	TTCC
solcap_snp_c1_16414	AAAG	AAAA	AAAG	AAAA	AAGG	AAGG	AAAA	AAAG	AAGG	AAAG	AAGG	AAGG	AAAG	AAAG	AAAG	AAGG	AAAA	AAAA	AAAA	AAGG	AAAA	AAAA	AAAG	AAAA	AAAA	AAGG	AAAG	AAAG	AAGG	AAAG	AAAA	AAAA	AAGG	AAAG	AAGG	AAAG	AAAG	AAAG	AAAG	AGGG	AAAA	AGGG	AAGG	AGGG	AGGG	AAGG	AAAG	AAAG	AAAG
solcap_snp_c1_16425	TCCC	CCCC	CCCC	CCCC	CCCC	CCCC	CCCC	CCCC	.	TCCC	CCCC	CCCC	.	TCCC	TCCC	.	CCCC	.	TCCC	TCCC	CCCC	TCCC	TCCC	.	TCCC	CCCC	TTCC	TCCC	TTCC	TTCC	CCCC	CCCC	CCCC	TTCC	TCCC	CCCC	.	.	TCCC	TTCC	CCCC	CCCC	TCCC	CCCC	TTCC	CCCC	.	CCCC	TCCC
solcap_snp_c1_16435	CCCC	CCCC	CCCC	CCCC	CCCC	TCCC	CCCC	TCCC	.	.	CCCC	CCCC	CCCC	CCCC	CCCC	TCCC	.	CCCC	CCCC	CCCC	CCCC	TTCC	.	CCCC	TCCC	TCCC	CCCC	TCCC	CCCC	TCCC	CCCC	CCCC	CCCC	CCCC	TCCC	CCCC	TCCC	.	CCCC	CCCC	CCCC	TTCC	TCCC	TTCC	TTCC	TTCC	CCCC	.	CCCC
solcap_snp_c1_1645	AAAA	AGGG	GGGG	GGGG	GGGG	GGGG	GGGG	.	GGGG	GGGG	GGGG	AGGG	AAGG	AAGG	AGGG	AAGG	AAGG	AAAG	AAGG	AGGG	AGGG	AAGG	AGGG	.	GGGG	AAGG	GGGG	AAGG	GGGG	AGGG	GGGG	AAGG	GGGG	GGGG	AAGG	AGGG	AGGG	.	.	GGGG	AAAG	AAGG	GGGG	AGGG	GGGG	GGGG	AAGG	GGGG	AGGG
solcap_snp_c1_16450	GGGG	GGGG	AGGG	GGGG	GGGG	GGGG	AGGG	GGGG	AGGG	GGGG	GGGG	AGGG	GGGG	AGGG	AGGG	GGGG	GGGG	GGGG	AGGG	GGGG	GGGG	GGGG	AGGG	GGGG	GGGG	AGGG	GGGG	GGGG	GGGG	AGGG	AAGG	AGGG	GGGG	GGGG	GGGG	AAGG	GGGG	GGGG	GGGG	GGGG	AGGG	GGGG	AGGG	AGGG	AGGG	GGGG	AGGG	GGGG	GGGG
solcap_snp_c1_16459	AAAG	AAAG	AGGG	AAAA	AAAA	AAAA	AAGG	AAAA	AAAG	AAAG	AAAA	AAAG	AAAA	AAAA	AAGG	AAGG	AAAG	AAGG	AAAA	AAGG	AAAA	AAGG	AAAG	AAGG	AAAG	AAAG	AGGG	AAAG	AAAA	AAGG	AAGG	AAAA	.	AAGG	AAAG	AAGG	AAAA	AAAA	AAAA	AAAA	AAAA	AAAG	AAAG	AAAG	AAAG	AAAA	AAAG	AAAG	AAAG
solcap_snp_c1_16470	AAGG	AGGG	AGGG	GGGG	GGGG	AAGG	AAGG	AAGG	AAGG	.	AGGG	AAGG	AAAG	.	AAGG	AAAG	AAAG	AAAG	AGGG	AGGG	AAGG	AAGG	GGGG	AAAG	AAGG	AGGG	.	AGGG	AAGG	AGGG	AGGG	AAGG	AGGG	AAAG	AAGG	GGGG	AGGG	AAAG	AAGG	AAGG	.	AGGG	AAGG	AGGG	AAGG	AAGG	AGGG	AAGG	AAGG
solcap_snp_c1_16495	.	TTTC	TTTT	.	TTTC	.	TTCC	TTTT	TTTC	TTTC	TTCC	TTTT	.	TTTC	TTTT	TTTT	.	TTTC	TTTT	TTTT	TTTC	TTTT	TTTT	TTTT	TTTT	TTTT	TTTC	TTTC	TTTT	TTTT	.	TTTC	TTTC	TTTT	TTTC	TTTT	TTTT	TTTT	TTTC	TTTT	.	TTTC	TTTT	.	TTTT	.	TTTT	TTTC	TTTT
solcap_snp_c1_16513	GGGG	AAGG	AAAG	AAAA	AAAA	AAGG	AAGG	AAAA	AAAG	AAGG	.	AAGG	AGGG	AAGG	AAAG	AAGG	AAGG	AAGG	AAGG	AAAA	AAGG	AAAG	AAAG	AAGG	AAAG	AAAA	AGGG	AAAG	AAAG	AAAG	AAAG	AAAG	AAAG	AAAG	AAAG	AAGG	AAAA	AAAA	.	AGGG	AAAA	AAAA	AAAG	AAGG	AAAG	AAAG	AGGG	AAAA	AAGG
solcap_snp_c1_16515	TTTT	TTTT	TTTT	TTTT	TTTT	TTTT	TTTT	TTTT	TTTT	TTTT	TTTT	TTTT	TTTT	TTTT	TTTC	TTTT	TTTT	TTTT	TTTT	TTCC	TTTT	TTTC	TTTC	TTTT	TTTT	TTTC	TTTC	TTTC	TTCC	TTTT	TTTT	TTTC	TTTT	TTTC	TTTC	TTTT	TTTC	TTTT	TTTT	TTTT	TTTT	TTTT	TTTT	TTTC	TTTT	TTTT	TTTT	TTTT	TTTC
solcap_snp_c1_1653	TTTT	TCCC	TCCC	CCCC	CCCC	CCCC	CCCC	TCCC	CCCC	CCCC	TCCC	TCCC	TTCC	TTCC	TCCC	TTCC	TTCC	TTTC	TTCC	TCCC	TCCC	TTCC	TCCC	TTCC	CCCC	TTCC	CCCC	TTCC	CCCC	TCCC	CCCC	TTCC	CCCC	CCCC	TTCC	TCCC	TCCC	TCCC	TCCC	CCCC	TTTC	TTCC	CCCC	TCCC	CCCC	CCCC	TTCC	CCCC	TCCC
solcap_snp_c1_16534	TTTG	TGGG	.	GGGG	TTTG	TGGG	TTGG	TTTT	TTTT	TTTG	TTGG	TTTG	TTTG	TTGG	TTTG	TTTG	TTGG	TTGG	TTTG	TTGG	TGGG	TTTG	TTTT	.	TTTT	TTTT	TTTG	TTTG	TTTT	TTTG	TGGG	TTTG	TGGG	TTTG	TGGG	TTTG	TTTG	TTTT	TTGG	TTGG	TTTT	TTTG	TGGG	TGGG	TTGG	TTTG	TTTG	TTGG	TTTG
solcap_snp_c1_16542	.	CCCC	AACC	CCCC	CCCC	CCCC	ACCC	AACC	CCCC	CCCC	ACCC	AAAC	AACC	ACCC	AAAC	ACCC	AACC	ACCC	ACCC	AACC	AACC	AACC	ACCC	ACCC	AACC	ACCC	AAAC	CCCC	AACC	ACCC	ACCC	ACCC	AACC	CCCC	CCCC	AAAC	ACCC	ACCC	AACC	AACC	AACC	ACCC	CCCC	CCCC	ACCC	ACCC	CCCC	ACCC	AAAC
solcap_snp_c1_16552	AAAA	AAAA	AAAA	AAAA	AAAA	AAAG	AAAA	AAAA	AAAA	AAAA	AAAA	AAAA	AAAA	AAAA	AAAA	AAAA	AAAA	AAAA	AAAA	AAAA	AAAA	AAAA	AAAA	AAAA	AAAA	AAAA	AAAA	AAAA	AAAA	AAAA	AAAA	AAAA	AAAA	AAAA	AAAG	AAAA	AAAA	AAAA	AAAA	AAAA	AAAA	AAAA	AAAA	AAAA	AAAA	AAAA	AAAA	AAAA	AAAA
solcap_snp_c1_16555	AGGG	.	AAGG	GGGG	GGGG	AAGG	GGGG	GGGG	AGGG	AGGG	GGGG	AAGG	GGGG	GGGG	AAGG	AAGG	AGGG	AAGG	AAGG	.	AGGG	.	AGGG	AGGG	AGGG	AAGG	AGGG	AGGG	AGGG	AAGG	AGGG	AGGG	AAGG	AAGG	AAGG	AGGG	.	.	AAGG	AGGG	AAGG	AAGG	AAGG	.	.	AGGG	AGGG	AAGG	AAGG
solcap_snp_c1_16585	AAGG	AAAG	AAGG	AAAA	AAGG	AAGG	AGGG	AAAG	.	.	GGGG	AAAG	AGGG	AGGG	AAGG	AAGG	AGGG	AAGG	AAGG	.	AAGG	AAAA	AGGG	AGGG	AGGG	AAGG	AGGG	AAGG	AGGG	AAGG	AGGG	AGGG	AAGG	AAAA	AAGG	AGGG	AAAG	AAAG	AAGG	AGGG	AAGG	AAAG	AAAG	AAGG	AAAA	AGGG	AGGG	AAAG	AAGG
solcap_snp_c1_16588	TTTT	CCCC	CCCC	CCCC	CCCC	CCCC	CCCC	CCCC	TTCC	TCCC	CCCC	TTTC	TTTT	CCCC	TCCC	CCCC	TCCC	CCCC	CCCC	TTCC	TTCC	TCCC	TCCC	TCCC	TCCC	CCCC	TCCC	TCCC	CCCC	TCCC	CCCC	TCCC	TTCC	TTCC	CCCC	CCCC	TTCC	TTCC	TCCC	CCCC	TCCC	CCCC	TCCC	CCCC	CCCC	TCCC	CCCC	.	CCCC
solcap_snp_c1_16625	TTTC	TTTT	TTTT	TTTT	TTTT	TTTT	TTTT	TTTT	TTTC	.	TTTT	TTTT	TTTC	TTTT	TTTC	TTTC	TTTT	.	TTTC	TTTT	TTTT	TTTC	TTTC	TTTC	TTCC	TTTC	TTTT	TTTT	TTTT	TTTT	.	.	.	TTTC	TTTT	TTTC	TTTC	.	TTTT	TTTC	TTTC	TTTC	TTTC	TTTT	TTCC	TTTC	TTTC	TTTC	TTTC
solcap_snp_c1_16651	AAAA	AAAG	AAGG	.	AAGG	AAAG	AAAG	AAAA	AAAG	AAAA	AAAG	AAAG	AAAA	AAAA	AAGG	AAAG	AAAA	AAAA	AAAG	AAGG	AAGG	AAAG	AAAG	AAAG	AAAA	AAAA	AAAG	AAAG	AAAG	AAAG	.	AAAA	AAAG	AAAA	AAAA	AAAA	AAAG	AAAA	AAGG	AAAA	AAAA	AAAA	AAAG	AAAA	AAAA	AAAG	AAAG	AAAG	AAAG
solcap_snp_c1_16656	GGGG	AGGG	AAGG	GGGG	AAGG	AAGG	.	AAGG	AGGG	AAGG	AAGG	GGGG	.	AGGG	GGGG	AAGG	AAGG	.	GGGG	.	AGGG	AGGG	AAGG	AAGG	GGGG	GGGG	AGGG	AAGG	AAGG	AGGG	.	AGGG	AGGG	AGGG	AAGG	AGGG	AGGG	GGGG	AGGG	AAAA	GGGG	AGGG	GGGG	GGGG	GGGG	GGGG	AAAG	AAAG	AAAG
solcap_snp_c1_16676	AAAG	.	AGGG	GGGG	GGGG	AGGG	AGGG	AAGG	AAGG	.	AAGG	AGGG	AGGG	AAGG	AAGG	GGGG	AAGG	AAGG	.	AAGG	AGGG	AAGG	AGGG	AGGG	AGGG	AAGG	AAAG	AAGG	AGGG	AAGG	GGGG	.	AGGG	AAGG	AGGG	AGGG	AGGG	.	GGGG	.	AAGG	AAGG	GGGG	AGGG	AGGG	AAAA	AGGG	AAGG	AAGG
solcap_snp_c1_16679	AAGG	AGGG	AAAG	GGGG	.	AAAG	AAAA	AAAG	AAGG	AAGG	AAAA	AAAA	AAAG	AAAG	AAAG	AAAA	GGGG	AAGG	AAGG	AAGG	AAAG	AAGG	AAAG	AAAG	AGGG	AAAG	AAGG	AAAG	AAAG	AAAG	AGGG	AAAG	AAGG	AAAA	AAGG	AAGG	AAAG	.	AAGG	AAGG	.	AAAG	AAAG	AAGG	AAGG	AAAG	AAGG	AAAG	AAAG
solcap_snp_c1_16695	CCCC	CCCC	TCCC	TTTT	TTCC	CCCC	TCCC	CCCC	TTCC	CCCC	TTTC	TCCC	CCCC	TCCC	TTCC	TTCC	CCCC	CCCC	CCCC	CCCC	CCCC	CCCC	TTCC	TTCC	TCCC	TCCC	TCCC	TTTC	TCCC	TCCC	TTTT	TTCC	TTCC	TCCC	TTCC	.	CCCC	CCCC	CCCC	.	TTCC	TTCC	CCCC	TCCC	CCCC	CCCC	.	TTCC	TTCC
solcap_snp_c1_16696	AAAA	AAAA	AAAG	AAAA	AAAA	AAAA	AAAG	AAAA	AAAG	AAAA	AGGG	AAAG	AAAA	AAAG	AAGG	AAGG	AAAA	AAAA	AAAA	AAAA	AAAA	AAAA	AAAG	AAGG	AAAG	AAAG	AAAG	.	AAAG	AAAG	AAAG	AAGG	AAGG	AAAG	AAGG	AAAA	AAAA	AAAA	AAAA	AAAA	AAGG	AAAG	AAAA	AAAG	AAAA	AAAA	AAAA	AAAG	AAGG
solcap_snp_c1_167	.	TTCC	TTTC	CCCC	.	TTTC	TTTC	TTTC	TTCC	TTCC	TTTT	TTTT	TTTC	.	TTTC	.	.	TTTC	TTCC	TTCC	TTTC	TTCC	TTCC	TTTC	TTCC	TTCC	TTCC	.	TTTC	TTCC	TCCC	TTTC	TTCC	TTTC	CCCC	TTTC	TTCC	.	TTCC	TTCC	.	TTCC	TTCC	TTTC	TTTC	TTTT	TTTT	TTCC	TTCC
solcap_snp_c1_1737	CCCC	TTCC	TTCC	CCCC	.	TTCC	TTCC	TTCC	TCCC	CCCC	.	TTCC	TTTC	CCCC	TTCC	CCCC	TTCC	.	TTCC	TCCC	CCCC	.	CCCC	.	.	TTCC	TTCC	TCCC	.	.	CCCC	.	TTTC	TTTC	.	TTCC	TCCC	TTCC	.	TTTC	CCCC	CCCC	TTCC	TCCC	TCCC	CCCC	TCCC	TTTC	TTCC
solcap_snp_c1_1774	TTTC	TTCC	TTCC	.	TTCC	TTCC	TTTT	TTCC	TTTC	TTTC	TTTT	TTCC	TTTT	TTTC	TTCC	TTCC	TTTC	TTCC	TTCC	.	TTTC	.	TTCC	.	TTCC	.	TTTC	TTTC	TTTC	TTCC	.	TTTC	TTCC	TTCC	TTCC	TTTC	TTCC	CCCC	TTCC	TTTC	TTCC	TTCC	TTCC	TTCC	.	.	TTTC	TCCC	TTCC
solcap_snp_c1_1778	AGGG	AAGG	AAGG	GGGG	GGGG	AAGG	GGGG	GGGG	AGGG	AGGG	GGGG	AAGG	GGGG	GGGG	AAGG	AAGG	AGGG	AAGG	AAGG	AAGG	AGGG	AAAG	AGGG	AGGG	AGGG	AAGG	AGGG	AGGG	AGGG	AAGG	AGGG	AGGG	AAGG	AAGG	AAGG	AGGG	AAGG	AAAG	AAGG	AGGG	AAGG	AAGG	AAGG	AAGG	AAAG	AGGG	AGGG	AAGG	AAGG
solcap_snp_c1_1779	TCCC	TTCC	TTCC	CCCC	CCCC	TTCC	CCCC	CCCC	TCCC	TCCC	CCCC	TTCC	CCCC	CCCC	TTCC	TTCC	TCCC	TTCC	TTCC	.	TCCC	TTTC	TCCC	TCCC	TCCC	TTCC	TCCC	TCCC	TCCC	TTCC	TCCC	TCCC	TTCC	TTCC	TTCC	TCCC	TTCC	TTTC	TTCC	TCCC	TTCC	TTCC	TTCC	TTCC	TTTC	TCCC	TCCC	TTCC	TTCC
solcap_snp_c1_1781	AGGG	AAGG	AAGG	GGGG	GGGG	AAGG	GGGG	GGGG	AGGG	AGGG	GGGG	AAGG	GGGG	GGGG	AAGG	AAGG	AGGG	AAGG	AAGG	.	AGGG	AAAG	AGGG	AGGG	AGGG	AAGG	AGGG	AGGG	AGGG	AAGG	.	AGGG	AAGG	AAGG	AAGG	AGGG	AAGG	.	AAGG	AGGG	AAGG	AAGG	AAGG	AAGG	AAAG	AGGG	AGGG	AAGG	AAGG
solcap_snp_c1_1838	AAAA	AAAA	AAAG	AAAA	.	AAAA	.	AAAG	AAGG	AAGG	AAAA	AAAA	AAAA	AAAA	AAAG	AAAG	AAAA	AAAA	AAAA	AAAG	AAAA	AAAA	.	AAAG	AAAG	AAAG	AAAA	AAAA	AAGG	AAGG	.	AAAA	AAAG	.	.	AAAG	AAAG	AAAA	AAAA	AAAA	AAAG	AAAA	AAAG	AAAG	AAAG	AAAG	AAAG	AAAG	AAAA
solcap_snp_c1_1847	AAAA	AAAG	AAGG	AAAA	.	AAAA	AAAA	AAAG	.	.	AAAA	AAAA	AAAG	AAAG	AAAG	AAAG	AAAA	AAAA	AAAG	AAAG	AAAG	AAAA	AAAG	AAGG	AAAG	AAAG	AAAG	AAAG	AAGG	AAGG	AGGG	AAAG	AAGG	AAAG	AAAA	AAAG	AAGG	AAAA	AAAG	AAAA	AAAG	AAAA	AAAG	AAAG	AAAG	AAAG	AAGG	.	AAAA
solcap_snp_c1_1881	TTTT	TTTG	TTTG	TTTT	TTTT	TTTT	TTTG	TTTT	.	TTTG	TTTT	TTTG	.	TTTT	TTTG	TTTG	TTTG	.	TTTT	TTTG	TTTT	TTTT	TTTT	TTTT	.	.	TTTG	TTTT	TTTT	TTTT	TTTT	.	TTTG	TTTT	TTTT	TTTG	.	.	TTTT	TTTT	.	TTTT	TTTT	.	TTTT	TTTT	TTTG	TTTT	TTTG
solcap_snp_c1_1908	AAAA	AAAA	AAAA	AAAA	AAAA	AAAA	AAAA	AAAA	AAAA	AAAG	AAAA	AAAA	AAAA	AAAG	AAAA	AAAA	AAAA	AAAA	AAAA	AAAA	AAAA	AAAA	AAAG	AAAA	AAAA	AAAG	AAAA	AAAA	AAAA	AAAA	AAAA	AAAA	AAAA	AAAA	AAAA	AAAA	AAAA	AAAA	AAAA	AAAG	AAAA	AAAG	AAAG	AAAA	AAAG	AAAA	AAAA	AAAG	AAAA
solcap_snp_c1_1914	.	TTTT	TTTT	TTTT	.	TTTT	TTTT	TTTT	.	TTTC	TTTT	TTTT	TTTT	TTTC	.	TTTT	.	.	TTTT	.	TTTT	TTTT	TTTC	TTTC	TTTC	TTTC	TTTT	TTTT	TTTT	TTTT	.	TTTT	.	TTTC	TTTT	TTTT	TTTT	TTTT	TTTT	TTTC	.	TTTC	TTTC	TTTT	TTTC	TTTT	TTTT	TTTC	TTTT
solcap_snp_c1_1918	TCCC	TTCC	TCCC	CCCC	CCCC	CCCC	TCCC	CCCC	CCCC	TTCC	TCCC	TTTC	TTCC	TCCC	TCCC	TCCC	TCCC	TTCC	TCCC	CCCC	TTCC	.	CCCC	TTCC	CCCC	TCCC	TCCC	CCCC	CCCC	CCCC	TTCC	TTCC	TCCC	TCCC	CCCC	TTCC	TTCC	.	TTCC	CCCC	.	TTCC	TTCC	TCCC	.	TTTC	TTCC	CCCC	TCCC
solcap_snp_c1_1923	TTCC	TCCC	CCCC	CCCC	CCCC	TCCC	TCCC	TTCC	CCCC	TTCC	CCCC	TCCC	TTCC	TCCC	.	CCCC	TTCC	TCCC	TTCC	TTTC	.	CCCC	CCCC	.	.	TCCC	TTTC	CCCC	CCCC	CCCC	TCCC	TCCC	TCCC	.	TTCC	CCCC	TCCC	.	.	.	.	TCCC	TCCC	.	TTCC	TCCC	TTCC	CCCC	TTCC
solcap_snp_c1_1944	AAGG	AAAG	AAAA	GGGG	AAGG	.	.	GGGG	AAGG	AAGG	.	AAGG	AAGG	AAAG	AAGG	AAAG	AAGG	AAAG	AAGG	GGGG	AAAG	AAAG	AAGG	AAAG	AAAG	AGGG	AGGG	AAGG	AAAG	AAAA	AAAG	AAAG	AAGG	AAAG	AAGG	AAAG	AAGG	AAGG	AAAG	AAGG	AAAG	AAGG	.	AAAG	GGGG	AAAG	AAGG	AAAA	AAGG
solcap_snp_c1_197	AAAA	AAAA	AAAA	AAAA	AAAA	AAAA	AAAA	AAAA	AAAA	AAAC	AAAA	AAAA	AAAA	AAAC	AAAA	AAAA	AAAA	AAAA	AAAA	AAAA	AAAA	AAAA	AAAC	AAAA	AAAA	AAAC	AAAA	AAAA	AAAA	AAAA	AAAA	AAAA	AAAA	AAAA	AAAA	AAAA	AAAA	AAAA	AAAA	AAAC	AAAA	AAAC	AAAC	AAAA	AAAC	AAAA	AAAA	AAAC	AAAA
solcap_snp_c1_1985	TTCC	TTCC	TTTC	CCCC	CCCC	TTCC	TTTC	TTCC	TTTC	TTTT	TTTC	TTCC	TTCC	TTTT	TTTC	TTCC	TTTC	TTTC	TTTC	TTTC	TTTT	TTTT	TTTC	TTCC	TTTC	TTTC	TTTC	TTTT	TTTC	TTTC	.	TCCC	TTTT	TTTC	TTCC	TTTC	TTTT	TTTT	TTTC	TTCC	TTCC	TTCC	TTTC	TTTC	TTCC	TTCC	TTCC	.	TCCC
solcap_snp_c1_200	TTTC	TTCC	.	CCCC	CCCC	CCCC	TCCC	TCCC	TCCC	TCCC	.	CCCC	TCCC	TTCC	TCCC	TTTC	TTTC	TCCC	TCCC	TTCC	TCCC	TTCC	CCCC	TCCC	TTCC	TCCC	TTCC	TTCC	TCCC	TTCC	.	TCCC	TTCC	TCCC	TTTT	TCCC	TTCC	TTTC	TTCC	TCCC	TTCC	TCCC	TCCC	TCCC	CCCC	CCCC	CCCC	TCCC	TTCC
solcap_snp_c1_2051	AAAA	AAAA	AAAA	AAAA	AAAA	AAAA	AAAA	AAAA	AAAA	AAAG	AAAA	AAAA	AAAA	AAAG	AAAA	.	AAAA	AAAA	AAAA	AAAA	AAAA	AAAA	AAAG	AAAA	AAAA	AAAG	AAAA	.	AAAA	AAAA	AAAA	AAAA	AAAA	AAAA	AAAA	AAAA	AAAA	AAAA	AAAA	AAAG	AAAA	AAAG	AAAG	AAAA	AAAG	AAAA	AAAA	AAAG	AAAA
solcap_snp_c1_2060	AACC	.	AAAA	CCCC	AAAA	AACC	AACC	AACC	.	AAAC	AAAC	AAAA	AAAC	AACC	AAAC	AAAC	AAAC	AAAA	AACC	ACCC	AAAC	AACC	.	AAAA	.	.	ACCC	AAAC	AAAC	ACCC	.	AACC	AACC	.	AAAA	ACCC	ACCC	AACC	.	AAAC	AACC	AACC	AAAC	ACCC	AACC	AAAC	AAAC	ACCC	AAAC
solcap_snp_c1_2065	AAGG	AAAG	GGGG	AAAA	.	AAGG	AAAA	AAGG	AAAG	AAGG	AAGG	GGGG	AAGG	AAGG	AGGG	AGGG	AGGG	AGGG	AAAA	AAAA	AGGG	AAGG	AAAG	AGGG	AAAG	AAAG	AAAG	AGGG	AGGG	AAAG	AAAG	AAGG	AAGG	AAAG	GGGG	AAAG	AAAG	AAGG	AAAG	AGGG	AAGG	AAGG	AGGG	AAAG	AAGG	.	AAGG	AAAG	AGGG
solcap_snp_c1_2071	AAGG	AAAG	GGGG	GGGG	GGGG	AAGG	AAGG	AAGG	AAAG	AAGG	AGGG	GGGG	AGGG	AAGG	AGGG	AGGG	AGGG	GGGG	AAGG	AAAG	AGGG	AAGG	AAAG	GGGG	AAAG	AAAG	AAAG	AGGG	AGGG	AAGG	AGGG	AAGG	AAGG	AAAG	GGGG	AAAG	AAAG	AAGG	AAAG	AGGG	AAGG	AAGG	AGGG	AAAG	AAGG	.	AGGG	AAAG	AGGG
solcap_snp_c1_2082	TTCC	TTTC	CCCC	CCCC	TTTC	TTCC	TTCC	TTCC	TTTC	TTCC	TCCC	CCCC	TCCC	TTCC	TCCC	TCCC	TCCC	CCCC	TCCC	TTTC	TCCC	TTCC	TTTC	CCCC	TTTC	TTTC	TTTC	.	TCCC	TTCC	TCCC	TTCC	TTCC	TTCC	CCCC	TTTC	TTTC	TTCC	TTTC	TCCC	TTCC	TTCC	TCCC	TTCC	TTCC	.	TCCC	TTTC	.
solcap_snp_c1_2086	AAGG	AAAG	GGGG	GGGG	GGGG	AAGG	AAGG	AAGG	AAAG	AAGG	AGGG	GGGG	AGGG	AAGG	.	AGGG	AGGG	GGGG	AGGG	AAAG	AGGG	AAGG	AAAG	GGGG	AAAG	AAAG	AAAG	.	AGGG	.	GGGG	AAGG	.	.	GGGG	AAAG	AAAG	AAGG	AAAG	.	.	AAGG	AGGG	AAGG	.	.	AGGG	AAAG	AGGG
solcap_snp_c1_2090	TTCC	TTTC	CCCC	TTCC	CCCC	TTCC	TTCC	TTCC	TTTC	TTCC	TCCC	CCCC	TCCC	TTCC	TCCC	TCCC	TCCC	CCCC	.	TTTC	TCCC	TTCC	TTTC	CCCC	TTTC	TTTC	TTTC	TCCC	TCCC	TTCC	CCCC	TTCC	TCCC	TTCC	CCCC	TTTC	TTTC	TTCC	TTTC	TCCC	TTCC	TTCC	TCCC	CCCC	TTCC	.	.	TTTC	TCCC
solcap_snp_c1_2091	GGGG	GGGG	GGGG	GGGG	GGGG	GGGG	GGGG	GGGG	AGGG	AGGG	GGGG	AGGG	GGGG	GGGG	AGGG	AGGG	GGGG	AGGG	AGGG	GGGG	GGGG	AAGG	.	AAGG	GGGG	AGGG	GGGG	AGGG	AAGG	AGGG	GGGG	GGGG	GGGG	GGGG	.	AGGG	GGGG	GGGG	GGGG	AGGG	GGGG	AGGG	AGGG	GGGG	GGGG	AGGG	AGGG	GGGG	AAGG
solcap_snp_c1_211	TTTT	TTTT	TTTT	TTTT	TTTT	TTTT	TTTT	TTTT	TTTT	TTTT	TTTT	TTTT	TTCC	TTTC	TTTT	TTTC	TTTC	TTTT	TTTT	TTTT	TTTT	TTTT	TTTT	TTTT	TTTC	TTTT	TTTT	TTTT	TTTT	TTTT	TTTT	TTTC	TTTT	TTTT	TTTC	TTTT	TTTT	TTTC	TTTT	TTTT	TTTT	TTTT	TTTT	TTTT	TTTT	TTTT	TTTT	TTTT	TTTT
solcap_snp_c1_2112	AACC	.	AAAA	AAAA	.	AACC	AACC	AACC	.	AACC	AAAC	AAAA	AAAC	AACC	AAAC	AAAC	AAAC	AAAA	AAAC	.	AAAC	AACC	ACCC	AAAC	.	.	ACCC	AAAC	AAAC	ACCC	AAAA	AACC	AAAC	.	AAAA	AACC	ACCC	AACC	AACC	AAAC	.	AACC	AAAC	AAAA	AACC	AAAC	AAAC	ACCC	AAAC
solcap_snp_c1_2117	AAGG	AAAG	GGGG	AAAA	AAAG	AAGG	AAAA	AAGG	AAAG	AGGG	AAGG	GGGG	AAGG	AAGG	AGGG	AGGG	AGGG	AGGG	AAAA	AAAA	AGGG	AAGG	AAAG	AGGG	AAAG	AAAG	AAAG	AGGG	AGGG	AAGG	AAAG	AAGG	AAGG	AAAG	GGGG	AAAG	AAAG	AAGG	AAAG	AGGG	AAGG	AAGG	AGGG	AAAG	AAGG	AAGG	AAGG	AAAG	AGGG
solcap_snp_c1_212	TCCC	CCCC	.	CCCC	CCCC	CCCC	CCCC	TCCC	.	CCCC	CCCC	CCCC	CCCC	CCCC	CCCC	CCCC	TCCC	CCCC	CCCC	TCCC	TCCC	TCCC	CCCC	.	CCCC	CCCC	CCCC	CCCC	CCCC	.	CCCC	CCCC	CCCC	CCCC	CCCC	CCCC	CCCC	CCCC	CCCC	CCCC	.	CCCC	CCCC	CCCC	TCCC	CCCC	TCCC	TTCC	CCCC
solcap_snp_c1_2124	AAAG	AAAG	AAGG	AAAA	AAAA	AAAA	AAAG	AAAA	AAAG	AAGG	AAAA	AAAG	AAGG	AAAA	.	AAAG	AAAG	.	AAAG	AAAG	AAAG	AAAG	AAAA	AAAA	AAAG	AAAA	AGGG	.	AAAG	AAAG	AAAA	AAAG	AAGG	AAGG	.	AAAG	AAAG	AAGG	.	AAAG	AAAA	AAAG	AAAA	AAGG	AAAG	AAAG	AAAA	AAAG	.
solcap_snp_c1_2139	AGGG	GGGG	GGGG	GGGG	GGGG	GGGG	.	.	GGGG	GGGG	.	AAGG	AAGG	.	AAGG	.	AAAG	AAGG	AGGG	AGGG	AAAA	GGGG	AGGG	.	AAGG	AAAG	AGGG	AGGG	AGGG	AAGG	GGGG	AGGG	GGGG	GGGG	GGGG	AAGG	AGGG	AAAG	AAAA	AAGG	.	AGGG	AAGG	AGGG	AGGG	GGGG	GGGG	AGGG	AGGG
solcap_snp_c1_216	AAAC	.	AACC	AAAA	.	AACC	.	.	AACC	ACCC	ACCC	CCCC	ACCC	CCCC	ACCC	AACC	AAAC	AACC	ACCC	.	ACCC	AAAC	CCCC	AACC	ACCC	CCCC	AACC	AACC	ACCC	.	CCCC	AACC	AAAC	CCCC	AACC	CCCC	AAAC	ACCC	ACCC	ACCC	.	ACCC	AACC	ACCC	AAAC	AACC	ACCC	AACC	AACC
solcap_snp_c1_2162	.	.	TCCC	CCCC	CCCC	.	.	TTCC	.	.	TTCC	.	.	CCCC	TCCC	.	CCCC	CCCC	CCCC	TTCC	CCCC	TTTC	TTCC	CCCC	CCCC	CCCC	CCCC	.	TTCC	TTCC	TCCC	TTCC	TTCC	TTTC	TTCC	CCCC	TTCC	CCCC	CCCC	TCCC	.	TTCC	TCCC	CCCC	TTCC	.	.	.	.
solcap_snp_c1_2181	GGGG	GGGG	GGGG	GGGG	GGGG	GGGG	AGGG	GGGG	GGGG	GGGG	GGGG	AGGG	AGGG	.	AGGG	GGGG	GGGG	AGGG	GGGG	AGGG	.	GGGG	AGGG	GGGG	GGGG	AAGG	GGGG	AGGG	GGGG	AAGG	GGGG	GGGG	GGGG	GGGG	GGGG	AAGG	AGGG	GGGG	.	GGGG	GGGG	GGGG	GGGG	GGGG	GGGG	GGGG	GGGG	GGGG	GGGG
solcap_snp_c1_22	TCCC	TCCC	CCCC	CCCC	CCCC	TCCC	TCCC	TCCC	.	TTTT	TTCC	TCCC	CCCC	.	TCCC	TCCC	TCCC	TTCC	CCCC	TCCC	.	TCCC	TTCC	TTCC	CCCC	TCCC	.	TTCC	TCCC	TCCC	TTCC	TCCC	TCCC	CCCC	TCCC	TCCC	TTCC	CCCC	CCCC	CCCC	TCCC	TTCC	TTCC	CCCC	TTCC	TCCC	TCCC	CCCC	TTCC
solcap_snp_c1_2209	TCCC	.	TCCC	CCCC	TTCC	TCCC	.	TCCC	TTCC	TTCC	TTCC	TTCC	TCCC	.	TCCC	TCCC	TCCC	TTCC	TCCC	TTCC	CCCC	.	TTCC	CCCC	TCCC	TCCC	CCCC	TCCC	TCCC	TCCC	TCCC	TTTC	TTTC	TTTT	TCCC	.	.	CCCC	CCCC	TCCC	TTTC	TCCC	TCCC	TTCC	TTTC	TTTC	TTCC	TTCC	TCCC
solcap_snp_c1_2280	AGGG	AAGG	AGGG	AAAA	AAGG	AAGG	AAGG	AAAG	AAAG	AAGG	AAGG	AGGG	GGGG	.	AGGG	GGGG	.	AAGG	AGGG	AAGG	GGGG	AAGG	AAAG	AGGG	AGGG	AGGG	.	AGGG	AAGG	AAAG	AAAG	AAAG	AAAG	AAAA	AAAA	AGGG	AAGG	GGGG	GGGG	AAGG	AAAG	AAGG	AGGG	AAGG	.	AAAA	AAGG	AAGG	AGGG
solcap_snp_c1_2314	AAAA	AAAA	AAAA	AAAA	AAAA	AAAA	AAAA	.	.	AAAA	AAAA	AAAA	AAAA	AAAA	AAAG	AAAA	AAAA	AAAA	AAAA	AAAA	AAAA	AAAA	AAAG	AAAA	AAAA	AAAA	AAAA	AAAG	AAAG	AAAG	AAAA	AAAA	AAAA	AAAA	AAAA	AAAA	AAAA	AAAA	AAAA	AAAA	AAAA	.	AAAA	AAAA	AAAA	.	AAAA	AAAA	AAAA
solcap_snp_c1_2333	AAGG	AAAG	AAAA	GGGG	GGGG	AAAG	AAGG	AAAG	.	AGGG	AAGG	AGGG	AGGG	AGGG	AAGG	AAAG	AAGG	AAAG	AAAG	AAAG	AAGG	AAAA	AAGG	AAAA	AAAG	AAAA	AAGG	AAAA	AAGG	AAAG	AGGG	AAGG	AAAG	AAGG	AAAG	AAAG	AAAG	AAGG	AGGG	AAAG	AAGG	AAAA	AAAA	AAGG	AAAA	AAAG	AAAA	AGGG	AAGG
solcap_snp_c1_2352	AAAG	AAAA	AAAA	AAAA	AGGG	AAAA	AAAA	AAAA	AAAA	AAAA	AAAA	AAAA	AAAG	AAAG	AAAA	AAAA	AAAG	AAAG	AAAA	AAAA	AAAG	AAAA	AAAA	AAAA	AAAA	AAAA	AAAG	AAAA	AAAA	AAAA	AAAA	AAAA	AAAA	AAAA	AAAA	AAAA	AAAA	.	AAAG	AAAA	AAAA	AAAA	AAAA	AAAA	AAAA	.	.	.	AAAG
solcap_snp_c1_2366	.	.	GGGG	GGGG	.	GGGG	GGGG	GGGG	GGGG	GGGG	GGGG	GGGG	.	.	GGGG	GGGG	GGGG	GGGG	GGGG	GGGG	.	GGGG	GGGG	GGGG	GGGG	GGGG	.	GGGG	GGGG	GGGG	GGGG	GGGG	GGGG	GGGG	GGGG	GGGG	GGGG	GGGG	.	GGGG	GGGG	GGGG	GGGG	GGGG	GGGG	GGGG	GGGG	GGGG	.
solcap_snp_c1_2398	.	TTGG	TTTG	TTGG	TTTT	.	TTTG	.	TTTG	TTTG	TTGG	TTGG	TTGG	TTTG	.	TTGG	GGGG	TGGG	TTTG	TTTG	.	TTTG	TTTG	TTGG	TTTT	.	TTGG	.	.	.	.	TTTG	TTTG	TTTG	.	TTTG	TTTG	TTGG	GGGG	TTTG	TTTG	TTTT	TTTG	TTTT	TTTG	TTTT	TTGG	TTGG	TTTG
solcap_snp_c1_2404	AAGG	AAGG	GGGG	AAGG	AGGG	AAAG	AGGG	AAAA	AAGG	AAGG	AAAG	AAGG	AAGG	AAGG	AAAG	AGGG	AAGG	GGGG	AGGG	AAGG	AAGG	AAAG	AAAG	AAAG	AAAG	AAGG	AGGG	AGGG	AGGG	AGGG	.	AGGG	AAAG	AGGG	AAGG	GGGG	AAAG	AGGG	AGGG	AGGG	.	AAGG	.	AAGG	AAGG	AAAG	AAAG	AAGG	.
solcap_snp_c1_2405	TTTT	TTCC	TCCC	.	CCCC	TTTC	TCCC	.	TCCC	TCCC	.	TCCC	TTTC	TTTC	TTCC	TTTC	TTTC	TTTC	CCCC	TCCC	TTTT	TTCC	TTTC	TTTT	TTTC	TCCC	TTCC	TCCC	TTCC	TTCC	CCCC	TTCC	TTTC	TTCC	TTTC	TCCC	TTCC	TTTC	TTTT	TTCC	TTTC	TTCC	TTCC	TCCC	TTCC	TTTC	TCCC	TTCC	TTTC
solcap_snp_c1_2417	TGGG	GGGG	TGGG	.	GGGG	.	TTGG	GGGG	TGGG	TGGG	TTTG	TGGG	TGGG	TTGG	TGGG	TTTG	TGGG	GGGG	TGGG	TGGG	TTGG	TGGG	GGGG	TGGG	TTGG	TGGG	TGGG	TTGG	GGGG	TTGG	GGGG	TGGG	TTGG	TTGG	TTGG	TTGG	TGGG	TTTG	TTTG	TTGG	TTGG	TGGG	TTTG	TGGG	TTTG	GGGG	GGGG	TTGG	TGGG
solcap_snp_c1_2458	ACCC	ACCC	ACCC	CCCC	CCCC	AAAC	AAAC	AAAC	ACCC	CCCC	AACC	AACC	AAAC	AAAC	ACCC	CCCC	AAAC	ACCC	ACCC	AACC	AAAA	AACC	AACC	.	AAAC	ACCC	AAAA	ACCC	ACCC	.	CCCC	CCCC	AACC	AAAC	AACC	ACCC	ACCC	AACC	AAAA	AACC	CCCC	AAAC	AACC	AACC	AACC	AAAC	ACCC	.	AAAC
solcap_snp_c1_2459	TTTC	TTTT	TTTC	TTTT	TTTT	TTTC	TTTC	TTTC	TTTT	TTTT	TTTT	TTCC	TTCC	TTTC	TTTC	TTTT	TTCC	TTTC	TTTT	TTTC	TTCC	TCCC	TTTT	TTTT	TTTC	TTTC	TTCC	TTTC	TTTC	TTTT	TTTT	TTTT	TTCC	TTCC	TTTC	TTTC	TTTT	TTTC	TTCC	TTCC	TTTT	TTTT	TTTT	TTTC	TTTC	TTTT	TTTT	TTCC	TTTC
solcap_snp_c1_2484	AAAC	AAAA	AAAC	AAAA	AAAA	AAAC	AAAC	AAAC	AAAA	AAAA	AAAA	AACC	AACC	AAAC	AAAC	AAAA	AACC	AAAC	AAAA	AACC	AACC	.	AAAA	AAAA	AAAC	AAAC	AACC	AAAC	AAAC	AAAA	AAAA	AAAA	AACC	AACC	AAAC	AAAC	AAAA	AAAC	AACC	AACC	AAAA	AAAA	AAAA	AAAC	AAAC	AAAA	AAAA	AAAC	AAAC
solcap_snp_c1_2519	CCCC	TCCC	TCCC	CCCC	CCCC	TCCC	CCCC	.	TCCC	TTCC	TCCC	CCCC	CCCC	TCCC	CCCC	.	CCCC	CCCC	TCCC	CCCC	CCCC	CCCC	TCCC	TCCC	.	CCCC	CCCC	TTCC	CCCC	CCCC	CCCC	TCCC	TCCC	TCCC	.	CCCC	TCCC	.	CCCC	.	CCCC	CCCC	CCCC	.	CCCC	CCCC	CCCC	TTCC	CCCC
solcap_snp_c1_2574	AAGG	AAAG	AAAA	AAAA	AAAA	AAAA	.	AAGG	AAAA	AAAA	AAAA	AAGG	AAAG	AAAA	AAGG	AAAG	AAGG	AAAG	AAAG	AAGG	AAAA	AAGG	AAAG	AAAA	AAAG	AAAG	AAGG	AAAA	AAGG	AAAG	.	AAAG	AAGG	AAAA	AAAA	AAGG	AAAG	AAAA	AAAG	AAGG	AAGG	AAAG	AAAA	AAAA	AAAA	AAAG	AAAA	AAAG	AAGG
solcap_snp_c1_2587	TTTT	TTTT	TTTT	TTCC	.	TTTC	TTTT	TTTC	TTTC	TTTC	TTTC	TTTT	TTTT	TTTT	TTTT	TTTT	TTTT	TTTT	TTCC	TTCC	TTTT	TTTC	TTTT	TTTT	TTTT	TTCC	TTTT	TTTT	TTTC	TTTT	.	TTTT	TTTT	TTTT	TTTT	TTTC	TTTT	TTTT	TTTT	TTTT	TTTT	TTTC	TTTC	TTTT	TTTT	TTTT	TTTC	TTTC	TTTT
solcap_snp_c1_2630	AAAA	AAAA	AAAA	AAAA	AAAA	AAAA	AAAA	AAAG	AAAG	AAAA	AAAA	AAAA	AAAA	AAAA	AAAA	AAAA	AAAA	AAAA	AAAA	AAAG	AAAA	AAAG	AAAA	AAAA	AAAA	AAGG	AAAA	AAAA	AAAG	AAAA	AAAA	AAAA	AAAA	AAAA	AAAA	AAAG	AAAA	AAAA	AAAA	AAAA	AAAA	AAAG	AAAG	AAAA	AAAA	AAAA	AAAA	AAAG	AAAA
solcap_snp_c1_2640	TTTC	TTCC	CCCC	.	TTTT	CCCC	TTCC	.	TTTC	TCCC	TCCC	TTCC	TCCC	CCCC	TTCC	TTCC	TTCC	TTCC	TTTC	TTTT	TCCC	TTTT	TTCC	CCCC	TCCC	TTTC	TTCC	CCCC	TTTC	TCCC	TTTC	TTCC	TTCC	TTCC	TTCC	TTTC	TCCC	TCCC	TTCC	TTCC	TTCC	TTCC	TCCC	CCCC	CCCC	TTCC	TTTC	TTCC	TTCC
solcap_snp_c1_2656	AAAA	AAAA	AAAA	.	.	AAAA	AAAA	AAAG	AAGG	AAAA	AAAA	AAAA	AAAA	AAAA	AAAA	AAAA	AAAA	AAAA	AAAG	AAGG	AAAA	AAAG	AAAA	AAAA	AAAA	AAGG	AAAA	AAAA	AAAG	AAAA	.	AAAA	AAAA	AAAA	AAAA	AAAG	AAAA	AAAA	AAAA	AAAA	AAAA	AAAG	AAAG	AAAA	AAAA	AAAA	AAAA	AAAG	AAAA
solcap_snp_c1_2660	GGGG	GGGG	GGGG	GGGG	GGGG	GGGG	GGGG	AGGG	AGGG	GGGG	GGGG	GGGG	GGGG	GGGG	GGGG	GGGG	GGGG	GGGG	GGGG	AGGG	GGGG	AGGG	GGGG	GGGG	GGGG	AAGG	GGGG	GGGG	AGGG	GGGG	GGGG	GGGG	GGGG	GGGG	GGGG	AGGG	GGGG	GGGG	GGGG	GGGG	GGGG	AGGG	AGGG	GGGG	GGGG	GGGG	GGGG	AGGG	GGGG
solcap_snp_c1_2661	TTTT	TTTT	TTTT	TTTT	TTTT	TTTT	TTTT	TTTC	TTTC	TTTT	TTTT	TTTT	TTTT	TTTT	TTTT	TTTT	TTTT	TTTT	TTTT	TTTC	TTTT	TTTC	TTTT	TTTT	TTTT	TTCC	TTTT	TTTT	TTTC	TTTT	TTTT	TTTT	TTTT	TTTT	TTTT	TTTC	TTTT	TTTT	TTTT	TTTT	TTTT	TTTC	TTTC	TTTT	TTTT	TTTT	TTTT	TTTC	TTTT
solcap_snp_c1_2673	AAGG	GGGG	GGGG	GGGG	GGGG	GGGG	GGGG	GGGG	.	GGGG	GGGG	GGGG	AGGG	GGGG	GGGG	GGGG	GGGG	GGGG	GGGG	GGGG	GGGG	GGGG	GGGG	AGGG	AGGG	GGGG	AAGG	GGGG	GGGG	GGGG	AAAA	AAGG	AGGG	AGGG	GGGG	AGGG	GGGG	GGGG	GGGG	GGGG	.	GGGG	GGGG	GGGG	AGGG	GGGG	GGGG	GGGG	AGGG
solcap_snp_c1_2681	.	AAAG	AAAG	GGGG	.	AAAG	AAAG	AAGG	AAAG	AAAG	AAGG	AAAA	AAGG	AAAG	AAAA	AAAG	AAGG	GGGG	AAAG	AAAG	AAGG	AAAG	AAAG	AAAG	AAAA	.	AAGG	AAAG	AAAA	AAAA	AGGG	AAAG	AAGG	.	AGGG	AAAA	.	AAAG	AAAA	AAAG	AAAG	AAGG	.	AGGG	AAAA	AAAG	AAAG	AAGG	AAAG
solcap_snp_c1_2686	AAGG	AAAG	AGGG	.	AAGG	AAGG	AAGG	AAGG	AAGG	AGGG	AGGG	AAGG	AAGG	AAGG	AAGG	AGGG	AAAG	AGGG	AAGG	AGGG	AAAG	AAGG	AAGG	GGGG	AGGG	GGGG	AGGG	AAGG	AAAG	AAGG	AAAG	AAGG	AAAG	GGGG	AAGG	AAGG	AGGG	AAGG	AAGG	AAAG	AAGG	AAGG	AAAG	AAGG	AAGG	AGGG	AGGG	AGGG	AGGG
solcap_snp_c1_2689	TTTT	TTTT	TTTT	TTTT	TTCC	TTTT	TTTC	TTTC	TTTT	TTTT	TTCC	TTTC	TTTC	TTTC	TTCC	TTTC	TTTT	TTTT	TTTT	TTCC	TTTT	TTTC	TTCC	TTTT	TTTT	TTCC	TTTC	TTCC	TTTC	TTTT	TTTT	TTTT	TTTC	.	TTTT	TTTC	TTTC	TTTC	TTTT	TTTT	TTTT	TTTC	TTCC	TTTT	TTCC	TTTT	TTTT	TTTT	TTTT
solcap_snp_c1_2718	.	.	GGGG	.	GGGG	AGGG	AGGG	AGGG	GGGG	AGGG	.	AGGG	AGGG	AGGG	AGGG	AGGG	GGGG	GGGG	.	.	AGGG	GGGG	AGGG	GGGG	GGGG	GGGG	GGGG	GGGG	.	AGGG	.	AGGG	GGGG	GGGG	AGGG	GGGG	GGGG	AGGG	.	GGGG	AGGG	GGGG	GGGG	AGGG	GGGG	GGGG	GGGG	AGGG	GGGG
solcap_snp_c1_2727	AGGG	GGGG	GGGG	AAGG	AAAG	AAAG	AGGG	AAGG	GGGG	AAAG	AAAA	AAAA	AAGG	AAGG	AAAG	AAGG	AAAG	AGGG	GGGG	AAAG	AAGG	AAAA	AAAA	AGGG	GGGG	AAAG	AAGG	AAAG	AAAA	AAGG	GGGG	AGGG	AGGG	AGGG	AAGG	AAAA	AAGG	AAGG	AAAG	GGGG	AGGG	AAGG	AAGG	AAGG	AAGG	GGGG	GGGG	.	GGGG
solcap_snp_c1_2778	CCCC	CCCC	ACCC	CCCC	CCCC	CCCC	.	CCCC	ACCC	CCCC	CCCC	ACCC	CCCC	ACCC	ACCC	CCCC	CCCC	CCCC	.	CCCC	CCCC	CCCC	ACCC	CCCC	CCCC	ACCC	CCCC	CCCC	CCCC	ACCC	ACCC	ACCC	CCCC	CCCC	CCCC	AACC	CCCC	CCCC	CCCC	CCCC	ACCC	CCCC	ACCC	ACCC	ACCC	CCCC	ACCC	CCCC	CCCC
solcap_snp_c1_2786	AACC	AAAC	ACCC	CCCC	ACCC	AAAC	AACC	AAAA	AACC	ACCC	AACC	AACC	ACCC	AACC	AAAC	AACC	AAAC	AAAC	ACCC	AACC	AAAC	ACCC	AACC	AAAC	ACCC	AAAC	AACC	AAAC	AAAC	.	ACCC	ACCC	AACC	ACCC	AAAC	ACCC	ACCC	ACCC	AAAC	CCCC	ACCC	CCCC	ACCC	ACCC	ACCC	AACC	ACCC	AACC	AAAC
solcap_snp_c1_2789	TTCC	TCCC	TTCC	TTTT	CCCC	TCCC	TCCC	CCCC	TCCC	TTTC	TTCC	TCCC	TTTC	.	CCCC	TTCC	TCCC	TCCC	TCCC	TCCC	TCCC	TTTC	TCCC	.	TTTC	CCCC	TTCC	TCCC	TCCC	TCCC	CCCC	TTCC	TTCC	TTTC	TCCC	TCCC	TTTC	TTTC	TCCC	TTTC	TTCC	TTTC	TCCC	TTCC	TTCC	TTCC	TTCC	TTCC	TCCC
solcap_snp_c1_2790	GGGG	GGGG	TGGG	GGGG	GGGG	GGGG	TGGG	GGGG	TGGG	GGGG	GGGG	TGGG	GGGG	TGGG	TGGG	GGGG	GGGG	GGGG	TGGG	TGGG	GGGG	GGGG	TGGG	GGGG	GGGG	TGGG	GGGG	GGGG	GGGG	TTGG	TTGG	GGGG	GGGG	GGGG	GGGG	.	GGGG	GGGG	GGGG	TGGG	GGGG	TGGG	.	TGGG	TGGG	GGGG	GGGG	GGGG	GGGG
solcap_snp_c1_2791	AAAA	AAAA	AAAA	AAAA	AAAA	AAAA	AAAA	AAAA	AAAA	AAAA	AAAA	AAAA	AAAA	AAAA	AAAA	AAAA	AAAA	AAAA	AAAG	AAAG	AAAA	AAAA	AAAA	AAAA	AAAA	AAAA	AAAA	AAAA	AAAA	AAAA	AAAA	AAAA	AAAA	AAAA	AAAA	AAAA	AAAA	AAAA	AAAA	AAAG	AAAA	AAAG	AAAG	AAAA	AAAA	AAAA	AAAA	AAAA	AAAA
solcap_snp_c1_287	AAAA	AAAA	TAAA	AAAA	TAAA	AAAA	AAAA	AAAA	TAAA	AAAA	AAAA	AAAA	AAAA	TTAA	TAAA	AAAA	AAAA	TAAA	AAAA	AAAA	AAAA	TAAA	AAAA	TAAA	AAAA	AAAA	TTAA	AAAA	AAAA	AAAA	TTAA	AAAA	TAAA	AAAA	AAAA	AAAA	AAAA	AAAA	AAAA	AAAA	AAAA	AAAA	AAAA	AAAA	AAAA	AAAA	TTAA	AAAA	TAAA
solcap_snp_c1_289	TCCC	CCCC	TCCC	CCCC	CCCC	TTCC	TCCC	CCCC	TTCC	.	CCCC	TTCC	CCCC	CCCC	TCCC	TTCC	CCCC	TCCC	TCCC	TTTT	TCCC	TCCC	TCCC	TTCC	TTTC	TTCC	TCCC	TCCC	TTTT	TCCC	CCCC	CCCC	TTCC	TTTC	TCCC	TTCC	TTCC	TTCC	TCCC	TTCC	CCCC	TCCC	TCCC	TTTC	TTCC	TCCC	TCCC	TTCC	TCCC
solcap_snp_c1_2953	AAGG	AAAG	GGGG	GGGG	GGGG	AAGG	AAGG	AAGG	AAAG	AAGG	AGGG	GGGG	AGGG	AAGG	AGGG	AGGG	AGGG	GGGG	AGGG	AAAG	AGGG	AAGG	AAAG	AGGG	AAAG	AAAG	AAAG	.	AGGG	AAGG	GGGG	AAGG	AGGG	AAGG	GGGG	AAGG	AAAG	AAGG	AAAG	AGGG	AAGG	AGGG	AAGG	GGGG	AAGG	AGGG	AGGG	AAGG	AGGG
solcap_snp_c1_2960	TTCC	TCCC	TTTT	TTCC	TTTT	TTCC	TTCC	TTCC	.	TTCC	TTTC	TTTT	TTTC	TTCC	TTTC	TTTC	TTTC	TTTT	TTTC	TCCC	TTTC	TTCC	TCCC	TTTC	TCCC	TCCC	TCCC	TTTC	TTTC	TCCC	TTTT	TTCC	TTTC	TTCC	TTTT	TTCC	TCCC	TTCC	TCCC	TTTC	TTCC	TTTC	TTCC	TTTT	TTCC	TTTC	TTTC	TTCC	TTTC
solcap_snp_c1_3011	AAGG	AAAG	GGGG	AAAA	AAGG	AAGG	AAAG	.	AAAG	AAGG	AAGG	GGGG	AAGG	.	AGGG	.	AGGG	.	AGGG	AAAG	AGGG	AAGG	AAAG	.	AAAG	AAAG	AAAG	.	AGGG	AAAG	AGGG	AAGG	AGGG	.	GGGG	AAGG	AAAG	.	AAAG	AGGG	.	.	AAAG	GGGG	AAAG	AGGG	AAGG	AAGG	AGGG
solcap_snp_c1_305	TTCC	.	TTCC	CCCC	CCCC	TTTT	.	TTTT	TCCC	.	.	TTTC	.	TTCC	TTCC	.	TTTC	TTCC	.	TTTT	TTTC	TTCC	TTTC	.	TTCC	TTTT	.	TTCC	TTTT	TTTT	.	TTTT	TTTC	.	TTCC	TTTC	TTTT	TTTC	TTCC	TTTC	TTCC	TTTC	.	TTTT	TTTT	.	CCCC	TTTC	TTCC
solcap_snp_c1_3051	AAAA	AACC	AAAC	AAAA	AAAA	AAAC	AAAA	AAAA	AAAA	ACCC	AACC	AAAC	AACC	AAAC	AAAA	AACC	.	AACC	AAAC	AAAA	AAAC	AACC	AACC	AACC	AAAA	AAAC	AAAC	ACCC	AACC	AAAC	AAAA	AAAC	AAAC	AAAC	AACC	AACC	AACC	AAAA	AAAC	AACC	AAAC	AACC	AACC	AACC	AAAC	AACC	AACC	AACC	AAAC
solcap_snp_c1_3052	TTTT	TTCC	TTTC	CCCC	TCCC	TTCC	TTTC	TTTT	TTTT	TCCC	TCCC	TTTC	TTCC	TTTC	TTTT	TTCC	TTTC	TTCC	TTTC	TTTT	TTTC	TTCC	TTCC	TTCC	TTTT	TTTC	TTTC	TCCC	TTCC	TTTC	TCCC	TTTC	TTTC	TTTC	TTCC	TTCC	TTCC	TTTC	TTTC	TTCC	TTTC	TTCC	TCCC	TTCC	TTTC	TTCC	TCCC	TTCC	TTTC
solcap_snp_c1_307	AAGG	AGGG	AGGG	GGGG	GGGG	GGGG	AAGG	GGGG	AGGG	GGGG	.	AGGG	AGGG	AAGG	AAGG	AGGG	AGGG	AGGG	AAGG	GGGG	AGGG	AAGG	AGGG	GGGG	AAGG	GGGG	GGGG	AAGG	GGGG	GGGG	AGGG	GGGG	AGGG	AAGG	AAGG	AGGG	GGGG	AGGG	AAGG	AGGG	AAGG	AGGG	AGGG	GGGG	GGGG	AAGG	AAGG	AGGG	AGGG
solcap_snp_c1_3081	AAAG	AAAA	AAAG	AAAA	AAAA	.	AAAA	AAAA	AAAG	.	AAGG	.	AAAA	AAAA	.	AAAG	AAAA	AAAA	AAAG	AAAG	AAAA	AAAG	AAGG	AAAA	AAAA	AAGG	AAGG	AAAG	AAAA	AAAG	.	AAAA	AAAG	AAAG	AAGG	AAAG	AAAG	AAAG	AAAA	AAGG	AAAA	AAGG	AAAG	AAAA	AAAA	AAAA	AAGG	AAAG	AAAG
solcap_snp_c1_3098	CCCC	CCCC	TTCC	CCCC	CCCC	TTCC	TTCC	CCCC	CCCC	TCCC	TCCC	CCCC	CCCC	.	CCCC	.	CCCC	TTCC	CCCC	CCCC	CCCC	CCCC	CCCC	TTCC	TTCC	CCCC	.	CCCC	CCCC	CCCC	CCCC	TCCC	TCCC	CCCC	CCCC	TCCC	CCCC	.	TTCC	TCCC	.	CCCC	TCCC	CCCC	CCCC	.	CCCC	CCCC	CCCC
solcap_snp_c1_3118	AGGG	AGGG	GGGG	GGGG	GGGG	GGGG	GGGG	.	AAGG	GGGG	GGGG	AGGG	GGGG	GGGG	GGGG	GGGG	GGGG	GGGG	GGGG	GGGG	GGGG	AGGG	AGGG	AGGG	GGGG	GGGG	GGGG	AAGG	AAGG	GGGG	GGGG	GGGG	GGGG	AGGG	GGGG	AGGG	GGGG	GGGG	GGGG	GGGG	AGGG	AGGG	GGGG	AAGG	AGGG	GGGG	AGGG	AGGG	AGGG
solcap_snp_c1_3125	TGGG	TTGG	TTGG	TTGG	TTGG	TTGG	TGGG	TGGG	TTGG	.	.	TTGG	TGGG	TGGG	TTGG	TGGG	TGGG	GGGG	TTGG	TTGG	TTGG	TTGG	TTTG	TGGG	GGGG	TTTT	TTTG	TTGG	GGGG	TTGG	TTTT	GGGG	TGGG	TTTG	TTGG	TGGG	TTTG	TGGG	TGGG	TTTG	GGGG	TTTG	TGGG	TGGG	GGGG	TGGG	TTGG	TTTG	TTTG
solcap_snp_c1_3126	TTTT	TTCC	TTTC	TTTT	TTTT	TTTT	TTTT	TTTC	TTTC	TTTT	TTTT	TTTC	TTTC	TTTC	TTTC	TTTT	TTTC	TTTT	TTTC	TTTC	TTCC	TTTC	TTTC	TTTC	TTTT	.	TTTC	TTTC	TTTT	TTTC	TTTT	TTTT	TTTT	TTCC	TTTT	TTTC	TTCC	TTTC	TTTC	TTTC	TTTT	TTCC	TTTC	TTTC	TTTT	TTTC	TTTT	.	TTCC
solcap_snp_c1_3130	AAAA	AAGG	AAAG	AAAA	AAAA	AAAA	AAAA	AAAG	AAAG	AAAA	AAAA	AAAG	AAAG	AAAG	AAAG	AAAA	AAAG	AAAA	AAAG	AAAG	AAGG	AAAG	AAAG	AAAG	AAAA	.	AAAG	AAAG	AAAA	AAAG	AAAA	AAAA	AAAA	AAGG	AAAA	AAAG	AAGG	AAAG	AAAG	AAAG	AAAA	AAGG	AAAG	AAAG	AAAA	AAAG	AAAA	.	AAGG
solcap_snp_c1_3147	AAAA	AAAA	AAAC	.	.	AAAA	AAAA	AAAA	AAAC	AAAA	AAAA	AAAC	AAAA	AAAC	AAAC	AAAA	AAAA	AAAA	AACC	AAAC	AAAA	AAAA	AAAC	AAAA	AAAA	AAAA	AAAA	AAAA	AAAA	AACC	ACCC	AAAC	AAAA	AAAA	AAAA	AACC	AAAA	AAAA	AAAA	.	AAAC	ACCC	.	AAAC	AACC	AAAA	AAAC	AAAA	AAAA
solcap_snp_c1_3150	CCCC	CCCC	CCCC	CCCC	CCCC	CCCC	CCCC	CCCC	.	CCCC	CCCC	CCCC	CCCC	CCCC	CCCC	CCCC	CCCC	CCCC	TCCC	TCCC	CCCC	CCCC	CCCC	CCCC	CCCC	CCCC	CCCC	CCCC	CCCC	CCCC	CCCC	CCCC	CCCC	CCCC	CCCC	CCCC	CCCC	CCCC	CCCC	TCCC	CCCC	.	CCCC	CCCC	CCCC	CCCC	CCCC	.	CCCC
solcap_snp_c1_3166	AAAG	AAGG	AGGG	GGGG	.	AAAG	AAGG	AAAG	GGGG	AAGG	AGGG	AAAG	AAAA	AAGG	AAGG	AAAG	AAGG	AAGG	AAAG	AAAG	AAAG	AAAG	AAGG	AAGG	AAAA	AAGG	AAAA	AGGG	AGGG	AGGG	AAAA	AAAG	AAGG	AAAG	AAGG	AAAG	AAAA	AAAG	AAAG	AAAG	AAAA	AAGG	AAAG	GGGG	AAAG	AAGG	AAGG	AGGG	AAAG
solcap_snp_c1_3190	TTGG	TTTG	TGGG	TTTT	TTTT	TTTT	TGGG	TTTT	TGGG	TGGG	TGGG	TTTT	TTGG	TTGG	TTTG	TTGG	TTGG	TGGG	TTTT	TTGG	TTTG	TGGG	TTTG	.	.	TTGG	TTGG	TTGG	TTGG	TTGG	.	TTGG	TTTT	TGGG	TTGG	TTTG	TGGG	.	TTTG	TGGG	TGGG	TTGG	TTGG	TGGG	TGGG	TTGG	TTGG	TTTG	TTGG
solcap_snp_c1_3221	GGGG	TTGG	TTGG	GGGG	TTTG	GGGG	GGGG	TGGG	TTTG	TTTG	GGGG	GGGG	GGGG	TGGG	TGGG	TGGG	GGGG	GGGG	TGGG	TGGG	TGGG	GGGG	TGGG	TGGG	TGGG	TGGG	GGGG	TGGG	TTGG	TTTG	TTGG	GGGG	TGGG	TGGG	GGGG	TGGG	TTGG	GGGG	TGGG	GGGG	TGGG	GGGG	GGGG	TGGG	TGGG	TGGG	TTGG	TTGG	GGGG
solcap_snp_c1_3234	TTTT	TTTC	TTTC	TTTT	TTTT	TTTC	TTTC	TTTT	TTCC	TTTC	TTTT	TTTC	TTTC	TTTC	TTTC	TTTT	TTTT	TTTT	TTTC	TTTT	TTTC	TTTT	TTTC	TTTC	TTTT	TTTC	TTTC	TTTC	TTTT	TTTT	TTTT	TTTC	.	TTTT	TTTT	TTTC	TTTC	TTTT	TTCC	TTTC	TTTT	TTTT	TTTC	TTTT	TTTT	TTTT	TTTC	TTCC	TTTT
solcap_snp_c1_3255	GGGG	AGGG	AGGG	GGGG	GGGG	AAAG	.	AGGG	GGGG	GGGG	AAGG	GGGG	GGGG	GGGG	GGGG	GGGG	GGGG	GGGG	GGGG	GGGG	AGGG	GGGG	AAGG	AGGG	AAGG	GGGG	AGGG	AGGG	AAGG	GGGG	GGGG	GGGG	AGGG	GGGG	AAGG	GGGG	AGGG	AGGG	AGGG	AGGG	GGGG	AAGG	AGGG	AGGG	AAAG	AAAG	GGGG	GGGG	AGGG
solcap_snp_c1_3273	AAAA	AAAA	AAAC	AAAA	AAAA	AAAC	AAAA	AAAA	AACC	AAAC	AAAA	AAAC	AAAC	AAAC	AAAC	AAAA	AAAA	AAAA	AAAA	AAAA	AAAC	AAAA	AAAC	AAAC	AAAA	AAAA	AAAC	AAAC	AAAA	AAAA	AAAA	AAAC	AACC	AAAA	AAAA	AAAC	AAAC	AAAA	AAAC	AAAA	AAAA	AAAA	AAAC	AAAA	AAAA	AAAA	AAAA	AACC	AAAA
solcap_snp_c1_329	TTGG	TGGG	TGGG	GGGG	GGGG	TTGG	TTGG	TGGG	GGGG	GGGG	TGGG	TTGG	TTGG	TTGG	TGGG	TTGG	TTTG	TTGG	GGGG	TTTG	TTTG	TTGG	TGGG	TGGG	TGGG	TGGG	TTGG	TTGG	TTGG	TTTG	GGGG	TTTG	TGGG	GGGG	TGGG	GGGG	TTGG	TTTG	TTGG	TTGG	TTGG	GGGG	TGGG	TGGG	TTGG	TGGG	GGGG	TGGG	TGGG
solcap_snp_c1_3310	AAGG	AAAA	AGGG	GGGG	AGGG	AAAG	AAAG	AAGG	AAAG	AAAG	AAGG	AAAG	AAGG	AAGG	AAAG	AAAA	AAGG	AAAA	AGGG	AAGG	AGGG	AAGG	AAGG	AAAG	AAAG	AGGG	AAAG	AGGG	AGGG	.	AAAG	AAAG	AAAG	AAAG	AAAA	AGGG	AAAG	AAAA	AAGG	AAAG	AAAA	AAGG	AAAG	AAAG	AAAG	AGGG	AAAG	.	AAGG
solcap_snp_c1_3316	AACC	AAAC	ACCC	AAAA	CCCC	AAAC	AAAC	AACC	AAAC	AACC	AACC	AACC	AAAC	ACCC	AACC	AAAA	AAAC	AAAA	ACCC	ACCC	AAAC	AACC	AACC	AAAC	AAAC	AACC	AAAA	CCCC	ACCC	AACC	CCCC	AAAC	AAAC	AAAC	AAAA	CCCC	AAAC	AAAA	AACC	AACC	AAAA	ACCC	ACCC	AAAC	AACC	ACCC	AAAC	CCCC	AACC
solcap_snp_c1_3319	ACCC	ACCC	AAAC	AAAA	ACCC	ACCC	.	AACC	.	CCCC	AACC	AACC	AACC	AACC	AACC	CCCC	CCCC	.	ACCC	.	ACCC	AACC	AACC	.	ACCC	AACC	CCCC	AAAC	AAAC	ACCC	AAAA	AACC	CCCC	AACC	CCCC	AAAA	ACCC	CCCC	AACC	.	.	AACC	AACC	ACCC	ACCC	AACC	.	AAAC	AACC
solcap_snp_c1_3326	CCCC	CCCC	CCCC	CCCC	TTCC	CCCC	CCCC	TTCC	TTCC	TCCC	CCCC	CCCC	CCCC	CCCC	CCCC	CCCC	CCCC	CCCC	CCCC	CCCC	CCCC	.	TCCC	CCCC	CCCC	CCCC	CCCC	CCCC	CCCC	.	.	CCCC	.	CCCC	CCCC	TCCC	TCCC	CCCC	CCCC	TCCC	CCCC	TTCC	TTCC	CCCC	CCCC	CCCC	TCCC	TTCC	CCCC
solcap_snp_c1_3346	TTTG	TTGG	GGGG	TTTT	TTTG	TGGG	TGGG	TGGG	TGGG	TTGG	TGGG	GGGG	TGGG	TTTG	TGGG	TTTG	TTTG	TGGG	TGGG	TTGG	TTGG	TTGG	.	TGGG	TTGG	TTGG	TTGG	TTGG	TGGG	TTGG	TTGG	TGGG	TTGG	TGGG	TTTG	TGGG	TTGG	TTTG	TTTG	.	TTGG	TTGG	TTGG	TGGG	.	GGGG	GGGG	.	TTGG
solcap_snp_c1_3347	AGGG	AAGG	AAAA	GGGG	.	AAAG	AAAG	AAAG	AAAG	AAGG	AAAG	AAAA	AAAG	AGGG	AAAG	AGGG	AGGG	AAAG	AAAG	AAGG	AAGG	AAGG	AAAG	AAAG	AAGG	AAGG	AAGG	AAGG	AAAG	AAGG	AGGG	AAAG	AAGG	AAAG	AGGG	AAAG	AAGG	AGGG	AGGG	AAAG	AAGG	AAGG	AAGG	AAAG	AAAG	AAAA	AAAA	AAGG	AAGG
solcap_snp_c1_335	AAAC	AAAA	AAAC	AAAA	ACCC	AAAA	AAAC	AAAA	AAAA	AAAA	AAAA	AAAC	AAAA	AACC	AAAC	AAAA	AAAA	AAAC	AACC	AAAA	AAAA	AACC	AAAA	AAAC	AAAC	AAAA	AAAA	AAAC	AAAA	AAAA	AAAA	AAAA	AAAC	AAAC	AAAC	AAAC	AAAA	AAAA	AAAA	AAAC	AAAC	AAAA	AAAA	AAAA	AAAA	AAAA	AAAC	AAAC	AAAC
solcap_snp_c1_3371	GGGG	.	AGGG	GGGG	.	AGGG	AGGG	GGGG	.	GGGG	GGGG	AAGG	.	GGGG	.	GGGG	GGGG	GGGG	.	AGGG	GGGG	AGGG	AGGG	GGGG	GGGG	AGGG	.	GGGG	GGGG	AAGG	GGGG	GGGG	GGGG	GGGG	.	GGGG	GGGG	GGGG	GGGG	AGGG	GGGG	.	GGGG	GGGG	GGGG	GGGG	GGGG	.	.
solcap_snp_c1_3392	AAAC	CCCC	ACCC	AAAA	AAAA	ACCC	ACCC	AACC	.	ACCC	ACCC	AAAA	CCCC	ACCC	.	AAAC	.	AAAC	ACCC	AACC	.	ACCC	AACC	ACCC	AAAC	ACCC	AACC	CCCC	CCCC	ACCC	AAAA	.	AACC	CCCC	AAAC	AACC	CCCC	AACC	AAAC	CCCC	.	ACCC	AAAC	CCCC	AAAC	CCCC	ACCC	ACCC	AAAC
solcap_snp_c1_3393	AAAA	AAAA	AAAA	AAAA	AAAA	AAAG	AAAA	AAAA	AAAG	AAAA	AAAA	AAAG	AAAA	AAAA	AAAG	AAAA	AAAA	AAAA	AAAA	AAAG	AAAA	AAAA	AAAG	AAAA	AAAA	AAAA	AAAA	AAAA	AAAA	AAAG	AAAA	AAAG	AAAA	AAAA	AAAA	AAAA	AAAA	AAAA	AAAA	AAAA	AAAA	AAAA	AAAA	AAAA	AAAA	AAAA	AAAA	AAAA	AAAA
solcap_snp_c1_3436	TTCC	TCCC	TTTC	.	.	TTCC	TCCC	TTTT	TTCC	TTCC	TTCC	TCCC	CCCC	TCCC	TTCC	CCCC	TTCC	.	TTTC	TCCC	CCCC	TTCC	TTTC	TTCC	TCCC	TTCC	TCCC	TTTC	TTTC	TCCC	TTTT	TCCC	TTCC	TTTT	TTCC	TTTC	TCCC	TCCC	TCCC	TCCC	CCCC	TTTC	TCCC	TTTC	TCCC	TTTC	TTCC	TTTC	TTCC
solcap_snp_c1_3443	TTTT	TTTT	TTCC	TTCC	TTTT	TTTC	TTTT	TTCC	TTTC	TTTT	TTCC	TTTC	TTTC	TTTC	TTTT	TTTT	TTTC	TTCC	TTTT	TTTT	TTTC	TTTT	TTTC	TTTC	TTTT	TTTT	TTTC	TTTT	TTTT	TTTT	TTTC	TTTT	TTTC	TTCC	TTCC	TTTC	TTTT	TTTC	TTTC	TTTT	TTTT	TTTC	TTCC	TTTC	TTTC	TTTT	TTTC	TTTC	TTCC
solcap_snp_c1_3450	AAAA	AAAG	AAAG	AAAA	AAAA	AAAA	AAAA	AAAG	AAGG	AAAA	AAAG	AAAA	AAAA	AAAA	AAAA	AAAA	AAAA	AAGG	AAAA	AAAA	AAAG	AAAA	AAAA	AAAA	AAAA	AAAA	AAAA	AAAG	AAAA	AAAA	AAAA	AAAG	AAAA	AAAA	AAAA	AAAA	AAAA	AAAA	AAAG	AAAA	AAAA	AAAA	AAAG	AAAG	AAAA	AAAA	AAAG	AAAA	AAAG
solcap_snp_c1_3461	GGGG	.	.	GGGG	GGGG	AGGG	GGGG	.	AAGG	GGGG	.	GGGG	GGGG	GGGG	GGGG	GGGG	GGGG	AAGG	GGGG	GGGG	AGGG	GGGG	GGGG	GGGG	GGGG	GGGG	GGGG	.	GGGG	GGGG	GGGG	.	GGGG	GGGG	AGGG	GGGG	GGGG	GGGG	.	GGGG	GGGG	GGGG	AGGG	AGGG	GGGG	GGGG	.	GGGG	AGGG
solcap_snp_c1_3484	TTCC	TCCC	CCCC	CCCC	CCCC	TCCC	.	TTCC	TCCC	TCCC	TCCC	TTCC	TTCC	TTCC	TTCC	TTCC	TCCC	TTCC	CCCC	TTCC	TCCC	TTTT	TCCC	TCCC	TCCC	TTTC	TTCC	TCCC	CCCC	CCCC	TCCC	TTCC	.	TCCC	CCCC	TTCC	TTTC	TTCC	TTCC	CCCC	TTTC	TTCC	TCCC	CCCC	TCCC	TCCC	TCCC	TTCC	.
solcap_snp_c1_3494	CCCC	TCCC	.	CCCC	CCCC	TCCC	CCCC	TCCC	TTCC	CCCC	TCCC	CCCC	CCCC	CCCC	CCCC	CCCC	CCCC	TTCC	CCCC	CCCC	TCCC	CCCC	CCCC	CCCC	CCCC	CCCC	CCCC	TCCC	CCCC	CCCC	.	TCCC	CCCC	CCCC	TCCC	CCCC	CCCC	CCCC	TCCC	CCCC	CCCC	CCCC	TCCC	TCCC	CCCC	CCCC	TCCC	CCCC	TCCC
solcap_snp_c1_3495	TTTT	TTTC	TCCC	TTCC	TTTT	TTCC	TTCC	TTTC	TTCC	TTTC	TTTC	TTTT	TTTT	TTTT	TTTT	TTTT	TTTC	TTCC	TTTC	TTTT	TTTC	TTTT	TTTT	TTTT	TTTT	TTTT	TTTT	TTTC	TTTT	TTTT	TTTT	TTTC	TTCC	TTTT	.	TTTT	TTTT	TTTT	TTTC	TTTT	TTTT	TTTT	TTTC	TTCC	TTTT	TTTC	TTTC	TTTT	TTTC
solcap_snp_c1_3499	AAAA	AAAG	AGGG	AAGG	.	AAAG	AAAG	AAAG	AGGG	AAAG	AAAG	AAAA	AGGG	AAAG	AAAG	.	AAAG	AAGG	AAAG	AAGG	AAAG	AAAA	AAAG	AAAG	AAAA	AAAA	AAAA	AGGG	AAGG	AAGG	AAAA	AGGG	AAAG	AAGG	AAAG	AAAA	AAAA	AAAG	AAGG	AAGG	AAGG	AAAA	AAAG	AAAG	AAAG	AAAA	AAGG	AAAA	AAAG
solcap_snp_c1_3514	TTTT	TTTC	.	.	TTTT	TTCC	TTCC	TTTC	TTCC	TTTC	TTTC	TTTT	TTTT	TTTT	TTTT	TTTT	TTTC	TTCC	TTTC	TTTT	TTTC	TTTT	TTTT	TTTT	TTTT	TTTT	TTTT	TTTC	TTTT	TTTT	TTTT	TTTC	TTCC	TTTT	.	TTTT	TTTT	TTTT	TTTC	TTTT	TTTT	TTTT	TTTC	TCCC	TTTT	TTTC	TTTC	TTTT	TTTC
solcap_snp_c1_3515	CCCC	TCCC	TTTC	TTTT	CCCC	TTTC	.	TCCC	.	TCCC	.	CCCC	CCCC	CCCC	CCCC	CCCC	TCCC	.	TCCC	CCCC	TCCC	CCCC	CCCC	CCCC	CCCC	CCCC	CCCC	TCCC	CCCC	CCCC	CCCC	TCCC	.	CCCC	TTTC	CCCC	TCCC	CCCC	TCCC	CCCC	CCCC	CCCC	.	TTTC	TCCC	.	TCCC	CCCC	TCCC
solcap_snp_c1_3522	AAAA	AAAG	AGGG	GGGG	AAAA	AGGG	AGGG	AAAG	GGGG	AAGG	AAGG	AAAA	AAAG	AAAA	AAAA	AGGG	.	AAGG	.	.	AAAG	AGGG	AAAA	.	AAAA	AAAA	.	AGGG	AAAA	AAAA	AAAA	AGGG	AGGG	AAGG	AGGG	AAAA	AAAG	.	AAAG	.	.	AGGG	AAGG	AGGG	AAAG	AGGG	AAGG	AAAG	AAGG
solcap_snp_c1_3526	TTTT	TTTC	TCCC	CCCC	TTTT	TCCC	TCCC	TTTC	CCCC	.	TTCC	TTTT	TTCC	TTTT	TTTT	TCCC	TTTT	TTCC	TTCC	TTCC	TTTC	TCCC	TTTT	TCCC	TTTT	TTTT	TTTC	TTCC	TTTT	TTTT	TTTT	TCCC	TCCC	TCCC	TCCC	TTTT	TTTC	TTTC	TTTC	TTCC	.	TCCC	TTCC	TTCC	TTTC	TCCC	TTCC	.	TTCC
solcap_snp_c1_3544	AAAC	AAAC	AAAC	AAAA	AAAA	AAAC	AAAC	AAAC	AAAA	AAAC	AAAC	AACC	AAAC	AAAC	AAAC	AAAA	AAAC	AAAA	AAAC	AAAA	AACC	AAAA	AACC	AAAC	ACCC	AAAC	ACCC	AAAA	AACC	AACC	.	AAAC	AAAA	AACC	AAAC	AACC	AAAC	AACC	AAAA	AACC	AAAC	AAAC	AACC	AAAC	AACC	AAAC	AAAA	AACC	AACC
solcap_snp_c1_3545	AAAC	AACC	AACC	CCCC	AAAA	ACCC	.	AAAC	.	AAAC	AAAC	AAAA	ACCC	AAAC	AAAC	AACC	AACC	AACC	.	AACC	AAAC	ACCC	AAAC	AAAA	AAAA	AAAA	AAAC	CCCC	AACC	AACC	AAAA	.	CCCC	AACC	.	AAAA	AAAA	AAAC	AACC	AAAC	AACC	ACCC	AAAC	.	AAAC	AACC	AACC	AACC	AACC
solcap_snp_c1_3546	GGGG	GGGG	GGGG	.	GGGG	GGGG	GGGG	GGGG	GGGG	GGGG	TGGG	GGGG	.	GGGG	GGGG	GGGG	GGGG	GGGG	.	GGGG	GGGG	GGGG	GGGG	GGGG	GGGG	GGGG	GGGG	.	GGGG	GGGG	GGGG	GGGG	.	GGGG	GGGG	GGGG	TGGG	GGGG	GGGG	GGGG	GGGG	GGGG	TGGG	GGGG	TGGG	.	GGGG	GGGG	GGGG
solcap_snp_c1_3596	TTTC	TTTC	TTTT	TTTT	TTTT	TTTT	TTTT	TTTT	TTTT	TTTT	TTTT	TTCC	TTTT	TTTT	TTTT	TTTC	TTTC	TTTT	TTCC	TTTT	TTTC	TTTC	TTTC	TTTT	TTTC	TTCC	TTTC	TTTC	TTTC	TTTC	TCCC	TTTC	TTTC	TTCC	TTTC	TTTC	TTTT	TTTC	TTTT	TTTT	TTTC	TTCC	TTTC	TTTC	TTTC	TTTC	.	TTTT	TTTC
solcap_snp_c1_3597	CCCC	CCCC	AAAC	CCCC	CCCC	CCCC	AACC	CCCC	ACCC	ACCC	CCCC	CCCC	CCCC	ACCC	ACCC	CCCC	AAAC	AAAC	CCCC	AACC	CCCC	ACCC	ACCC	AACC	CCCC	CCCC	CCCC	ACCC	AACC	ACCC	CCCC	CCCC	ACCC	CCCC	AACC	ACCC	AACC	CCCC	CCCC	ACCC	CCCC	ACCC	CCCC	ACCC	ACCC	AACC	CCCC	ACCC	CCCC
solcap_snp_c1_3598	GGGG	GGGG	GGGG	GGGG	GGGG	GGGG	GGGG	TGGG	GGGG	GGGG	GGGG	TGGG	GGGG	GGGG	TGGG	TGGG	GGGG	GGGG	GGGG	GGGG	GGGG	GGGG	GGGG	TGGG	GGGG	GGGG	GGGG	GGGG	GGGG	GGGG	GGGG	TGGG	GGGG	GGGG	GGGG	TGGG	GGGG	TGGG	GGGG	GGGG	GGGG	GGGG	.	TGGG	.	GGGG	GGGG	GGGG	GGGG
solcap_snp_c1_36	AGGG	AAGG	AAGG	GGGG	GGGG	AAAG	.	AAGG	AGGG	AGGG	.	AAGG	AAAG	AAGG	.	AAGG	AGGG	GGGG	AGGG	.	.	AAGG	.	GGGG	.	AGGG	.	.	AAGG	AAAG	AAAG	AGGG	AAAG	AAGG	AAAG	AGGG	AAGG	.	GGGG	GGGG	GGGG	.	GGGG	GGGG	AGGG	AAGG	GGGG	AGGG	AGGG
solcap_snp_c1_3613	TTCC	TTTT	TTTT	TTTT	.	TTTC	TTTC	TTTT	TTTT	TTCC	TTCC	TTTT	TTTC	TTCC	TTTC	TTTT	TTTT	TTTT	TTTT	TTTT	TTTT	TTTT	TTTT	TTTC	TTTT	TTTT	TTTC	TTTT	TTTT	TTTT	TTTT	TTTT	TTTC	TTTT	TTTT	TTTT	TTTC	TTTT	TTTT	TTTT	TTTT	TTTT	TTTC	TTTC	TTTT	TTTT	TTTC	TTTT	TTTC
solcap_snp_c1_3637	TTTT	.	TGGG	TTTT	GGGG	TTTG	TGGG	TTTT	.	TGGG	GGGG	.	.	TTTG	TTTG	TTGG	.	TTTT	TTTT	TTTG	TGGG	TTGG	TTTG	TGGG	TTTG	TTTG	.	TTTG	TTTG	TTGG	TGGG	TTTT	TTGG	TTGG	TTTT	.	TTTG	TTGG	TTTG	TTTG	TTTT	TTTT	TTTG	TTTT	TGGG	TGGG	TTTT	TTTT	TTTG
solcap_snp_c1_3638	AAAG	AAGG	GGGG	GGGG	AAAG	AGGG	AGGG	AGGG	GGGG	GGGG	GGGG	GGGG	AAGG	AGGG	GGGG	AGGG	AGGG	GGGG	AGGG	AAAG	AGGG	GGGG	AAGG	AGGG	AAGG	AAGG	AAGG	AAGG	AGGG	AGGG	AAAG	AAAG	AGGG	AGGG	AAGG	AAGG	AAGG	AGGG	AAAG	AAGG	AAAG	AGGG	AAGG	AAAA	AGGG	AGGG	AAGG	AGGG	AAAG
solcap_snp_c1_364	AAAG	AAAA	AAAG	AAAA	AAAA	AAAG	AAAA	AAAA	AAAG	AAAA	AAAA	AAAA	AAAA	AAAA	AAAG	AAAG	AAAA	AAAA	AAAA	AAAG	AAAA	AAAG	AAAA	AAAG	AAAA	AAAA	AAAG	AAAG	AAAA	AAAG	AAAA	AAAA	AAAA	AAAA	AAAG	AAAA	.	AAAA	AAAA	AAAA	.	AAAG	AAAA	AAAA	.	AAAA	AAAA	AAAA	AAAG
solcap_snp_c1_3647	.	TTGG	TTTT	TTGG	TTTT	TTTT	TTTG	TTTG	TTTG	TTTG	TTTT	TTTT	TTTG	TTGG	TTTG	TGGG	TGGG	TTTG	TTTG	TTGG	TTTG	TTGG	TTTT	TTTG	TTGG	TTTG	TTGG	TTGG	TTTG	TTGG	TTTT	TTTG	TTGG	TTTG	.	TTTG	TTGG	.	TTGG	TTTG	TTGG	TTTG	TTTG	TTTG	TTTT	TTTT	TTTT	TTTG	TTGG
solcap_snp_c1_3663	AAAA	AAAA	AAAA	.	AAAA	AAAA	AAAA	AAAA	AAAA	AAAG	AAAA	AAAA	AAAA	AAAG	AAAA	AAAA	AAAA	AAAA	AAAA	AAAA	AAAA	AAAA	AAAG	AAAA	AAAA	AAAG	AAAA	AAAA	AAAA	AAAA	AAAA	AAAA	AAAA	AAAA	AAAA	AAAA	AAAA	AAAA	AAAA	AAAG	AAAA	AAAG	AAAG	AAAA	AAAG	AAAA	AAAA	AAAG	AAAA
solcap_snp_c1_3687	AGGG	.	AAAG	AAAA	AAAA	AGGG	AAAG	.	.	AGGG	AAAG	AAAA	.	.	AAAG	AAGG	.	AAGG	AAGG	AAGG	AAGG	AAGG	AAAG	AAAA	AAGG	AAGG	GGGG	AAGG	AAAG	AAGG	AAGG	AGGG	AGGG	AAAG	AGGG	AAGG	AGGG	AAAA	AAGG	.	GGGG	.	AAGG	AAAG	.	AAGG	AAAG	AAGG	AAGG
solcap_snp_c1_3691	TTTG	TTTT	TTTG	TTTT	TTTT	TTTT	TTTG	TTTT	TTTG	TTTG	TTTG	TTTG	TTTT	TTTT	TTTT	TTTT	TTTT	.	TTTG	TTTT	TTTT	TTTG	TTTG	TTTT	TTTG	TTTG	TTTT	TTTT	TTGG	TTGG	TTTT	TTTG	TTTG	TTTG	.	TTTT	TTTG	TTTG	TTTT	TTTT	TTTT	TTTT	TTTT	TTTG	TTTT	TTTG	TTTT	TTTG	TTTT
solcap_snp_c1_3693	ACCC	AACC	AAAC	CCCC	AACC	AACC	AACC	.	AACC	.	ACCC	.	AAAC	ACCC	AACC	AAAC	AAAC	AACC	AACC	.	AAAC	AAAC	AAAC	AAAC	AAAC	AACC	AACC	AAAC	AACC	AACC	AAAC	AAAC	AACC	ACCC	ACCC	AAAA	AAAC	AAAC	ACCC	ACCC	AAAC	.	AAAA	AAAC	AACC	AAAC	ACCC	.	AAAC
solcap_snp_c1_3696	TTTC	TTTC	TTCC	TTTT	.	TTTT	TTTC	TTTT	TTTC	TTCC	TTTT	TTTC	TTCC	.	.	TTTC	TTTC	TTTC	TTTC	TTTC	TTTC	TTTC	TTTT	TTTT	TTTC	TTTT	TTCC	TTTC	TTTC	TTTC	.	TTTC	TTCC	TTCC	TTTC	TTTC	TTTC	TTCC	TTTC	TTTC	TTTT	TTTC	TTTT	TTCC	TTTC	TTTC	TTTT	TTTC	TTTC
solcap_snp_c1_3707	AGGG	AAAG	AGGG	AAGG	AGGG	AAGG	AGGG	GGGG	.	AAGG	AAGG	AAGG	AAGG	AAGG	GGGG	AAGG	AGGG	AGGG	AAAG	AAAG	GGGG	AGGG	AGGG	AAGG	.	AGGG	GGGG	AAAG	AAGG	AGGG	AAAG	AGGG	AGGG	AAGG	GGGG	AGGG	AAGG	AAAG	.	AAGG	GGGG	.	AAGG	AAGG	AAAG	AAGG	AAGG	AAAG	AGGG
solcap_snp_c1_3746	CCCC	TCCC	CCCC	CCCC	TCCC	TTTC	TTTC	TTCC	TTTC	TTCC	TTCC	TTCC	.	TCCC	TTCC	TTTC	TTCC	TTCC	TCCC	.	CCCC	TTTC	TCCC	TTCC	TCCC	TCCC	TTCC	TCCC	TCCC	TTCC	.	TTCC	TCCC	TTTC	TTTC	TCCC	TTCC	TTTC	CCCC	TTTC	TTTC	TTCC	TTCC	TTCC	TCCC	TTCC	TCCC	TCCC	TTTT
solcap_snp_c1_3747	GGGG	GGGG	GGGG	GGGG	GGGG	AAGG	AAGG	AAGG	AAGG	AAGG	AGGG	AGGG	AAGG	GGGG	AGGG	AGGG	AGGG	AAGG	GGGG	AAGG	GGGG	AAGG	GGGG	AGGG	AGGG	GGGG	AAGG	GGGG	GGGG	AGGG	AGGG	AAGG	GGGG	AAGG	AAAG	AGGG	AAGG	AGGG	GGGG	AAAG	AAAG	AGGG	GGGG	AAGG	GGGG	AAGG	AGGG	GGGG	AAAG
solcap_snp_c1_3750	TTTT	TTTT	TTTT	TTTT	TTTC	TCCC	TCCC	TTCC	TTCC	TTCC	TTCC	TTTC	TTCC	TTTT	TTTC	TTTC	TTTC	TTCC	TTTT	TTCC	TTTT	TTCC	TTTT	TTTC	TTTC	TTTT	TTCC	TTTT	TTTT	TTTC	.	TTCC	TTTT	TTCC	TCCC	TTTC	TTCC	TTTC	TTTT	TCCC	.	TTTC	TTTT	TTCC	TTTT	TTCC	TTTC	TTTT	TCCC
solcap_snp_c1_378	AAAG	.	AAAA	AAAA	AAAG	AAAA	AAAG	AAAA	AAAG	AAAG	AAAG	AAAA	AAAG	AAAG	AAAA	AAAG	AAAG	AAAA	.	AAGG	AAAG	AAAA	AAAG	AAAA	AAGG	AAAA	AAAG	AAAA	AAAG	AAAG	AAAA	AAAG	AAAG	AAAG	AAAG	AAAG	AAAG	AAAG	AAGG	AAAG	AAAG	AAAA	AAAG	AAGG	AAAG	AAGG	AAAG	AAAG	AAGG
solcap_snp_c1_3795	CCCC	CCCC	ACCC	CCCC	CCCC	ACCC	ACCC	AACC	CCCC	CCCC	CCCC	AACC	ACCC	CCCC	CCCC	CCCC	CCCC	CCCC	.	ACCC	CCCC	ACCC	CCCC	CCCC	.	CCCC	CCCC	CCCC	CCCC	CCCC	.	CCCC	ACCC	CCCC	ACCC	AACC	ACCC	.	.	.	CCCC	CCCC	CCCC	CCCC	CCCC	ACCC	ACCC	ACCC	CCCC
solcap_snp_c1_3844	CCCC	CCCC	TCCC	CCCC	CCCC	TCCC	.	TCCC	TCCC	TCCC	TTCC	TCCC	TTCC	CCCC	TTCC	CCCC	TCCC	TTCC	CCCC	CCCC	CCCC	CCCC	TCCC	TCCC	TCCC	CCCC	CCCC	TCCC	TTCC	CCCC	CCCC	TTCC	CCCC	CCCC	TTCC	CCCC	CCCC	CCCC	CCCC	CCCC	.	TCCC	CCCC	TTCC	CCCC	CCCC	CCCC	TCCC	TCCC
solcap_snp_c1_3848	TTTG	TGGG	TGGG	GGGG	GGGG	TTGG	TGGG	TTTG	TTTT	.	TGGG	TTTG	.	TTTT	TTTG	TTGG	.	TTTG	TTGG	TGGG	TTTG	TTGG	TTTG	TGGG	TGGG	TTGG	TTGG	TTGG	TTGG	TGGG	.	TGGG	TGGG	TTTG	TGGG	TGGG	TTGG	TTTG	TTGG	TTTG	TTGG	TTTG	TTGG	TGGG	TTTG	TTTT	TTTG	.	TTGG
solcap_snp_c1_3850	AAAA	AAAA	AAAA	AAAA	AAAA	AAAA	AAAA	AAAA	AAAA	AAAA	AAAA	AAAG	AAAA	AAAA	AAAG	AAAA	AAAA	AAAA	AAAA	AAAG	AAAA	AAAA	AAAA	AAAA	AAAA	AAAG	AAAA	AAAG	AAAG	AAAG	AAAA	AAAG	AAAA	AAAA	AAAA	AAGG	AAAG	AAAA	AAAA	AAAA	AAAA	AAAA	AAAG	AAAG	AAAG	AAAA	AAAA	AAAA	AAAG
solcap_snp_c1_3851	TCCC	TTTC	TTTC	TTTT	TTTT	TTCC	TTTC	TCCC	CCCC	TCCC	TTTC	TCCC	TTCC	CCCC	TCCC	TTCC	TTCC	TCCC	TTCC	TTTC	TCCC	TTCC	TCCC	TTTC	TTTC	TTCC	.	TTCC	TTCC	TTTC	TTTC	TTTC	TTTC	.	TTTC	TTTC	TTCC	.	TTCC	TCCC	TTCC	TCCC	TTCC	TTTC	TCCC	CCCC	TCCC	TTCC	TTCC
solcap_snp_c1_3852	AAAG	.	.	.	GGGG	AAGG	AGGG	AAAG	AAAA	AAAG	.	AAAG	AAGG	AAAA	AAAG	AAGG	AAGG	AAAG	AAGG	.	AAAG	AAGG	AAAG	.	.	AAGG	AAGG	AAGG	AAGG	.	AGGG	.	.	AAAG	.	.	AAGG	AAAG	AAGG	AAAG	AAGG	AAAG	AAGG	.	AAAG	AAAA	AAAG	AAGG	AAGG
solcap_snp_c1_3867	TTTC	TCCC	.	CCCC	TTTT	TTCC	TTCC	TTCC	TTCC	TCCC	TTCC	TTTC	TCCC	TTTC	TTTC	CCCC	TTCC	TTCC	TTTC	TCCC	TTTC	TTCC	TTCC	TTCC	TCCC	TTCC	TTCC	TCCC	TTCC	CCCC	.	CCCC	TCCC	TTCC	TCCC	TTCC	CCCC	.	TTTC	TTTT	TCCC	TTTC	TCCC	TTCC	CCCC	.	TTTT	CCCC	TTCC
solcap_snp_c1_3868	ACCC	AAAC	AACC	AAAA	ACCC	AACC	ACCC	AACC	AACC	AAAC	ACCC	ACCC	AAAC	ACCC	ACCC	AAAA	AACC	AACC	ACCC	AAAC	ACCC	AACC	AACC	AACC	AAAC	AACC	AACC	AAAC	AACC	AAAA	AAAC	AAAA	AAAC	AACC	AAAC	AACC	AAAA	AACC	ACCC	CCCC	AAAC	ACCC	AAAC	AACC	AAAA	AACC	CCCC	AAAA	AACC
solcap_snp_c1_3894	TTTC	TCCC	TTCC	TTTC	TTTT	TTCC	TTCC	TTCC	TTCC	TCCC	TTCC	TTTC	TTCC	TTTC	TTTC	CCCC	TTCC	.	TTTC	TCCC	TTTC	TTCC	TTCC	TTTC	TCCC	TTCC	TTCC	TCCC	TTCC	TCCC	TTTT	TCCC	TCCC	TTCC	CCCC	TTCC	CCCC	TTCC	TTCC	TTTT	TTCC	TTTC	TCCC	TTCC	CCCC	TTCC	TTTT	CCCC	TTCC
solcap_snp_c1_3895	TTTT	TTTT	TTTT	TTTT	TTTT	TTTT	TTTT	TTTT	TTTT	TTTT	TTTT	TTTC	TTTT	TTTT	TTTC	TTTT	TTTT	TTTT	TTTT	TTTC	TTTT	TTTT	TTTT	TTTT	TTTT	TTTT	TTTT	TTTC	TTTC	TTTC	TTTT	TTTC	TTTT	TTTT	TTTT	TTTC	TTTC	TTTT	TTTT	TTTT	TTTT	TTTT	TTTC	TTTT	TTTC	TTTT	TTTT	TTTT	TTTC
solcap_snp_c1_398	AAAC	AAAC	AAAC	AAAA	AAAA	AAAC	AAAC	AAAA	AAAC	AAAA	AACC	AAAA	AACC	AAAC	AAAA	AAAC	AACC	AACC	AAAA	ACCC	AACC	AAAA	AAAA	AAAC	ACCC	AAAA	AAAC	AAAA	AAAC	AAAC	AAAA	AAAC	AAAA	AAAC	AAAC	AAAC	AAAC	AAAC	.	AAAC	AACC	AAAC	AAAC	AAAC	AACC	ACCC	AAAA	AACC	AAAC
solcap_snp_c1_3992	ATTT	AATT	AAAT	AAAA	ATTT	AATT	AATT	ATTT	ATTT	AAAT	AAAT	AATT	AATT	AAAT	AAAT	ATTT	AATT	AATT	AATT	AATT	AAAA	ATTT	AAAT	AAAT	AAAT	AAAA	ATTT	.	AAAT	AAAA	ATTT	TTTT	AAAA	TTTT	.	AAAA	AAAT	AATT	AAAT	TTTT	ATTT	AAAT	AAAT	.	AAAA	AAAT	AATT	.	.
solcap_snp_c1_4029	CCCC	TCCC	.	CCCC	TTTT	TCCC	TCCC	TTCC	TTCC	CCCC	TCCC	TTTC	TTCC	TCCC	TCCC	TCCC	CCCC	TTCC	CCCC	TCCC	TCCC	CCCC	CCCC	.	TCCC	CCCC	TCCC	TCCC	TCCC	.	TTTT	TCCC	TCCC	CCCC	CCCC	CCCC	TTCC	CCCC	CCCC	CCCC	.	CCCC	.	TTCC	TTCC	.	CCCC	CCCC	TCCC
solcap_snp_c1_403	GGGG	GGGG	TGGG	.	TTGG	GGGG	TGGG	GGGG	TTGG	GGGG	TTTG	TGGG	GGGG	TGGG	TTGG	TTGG	GGGG	GGGG	GGGG	GGGG	GGGG	GGGG	TTGG	TTGG	TGGG	TGGG	TGGG	TTTG	TGGG	TGGG	TTTT	TTGG	TTGG	TGGG	TTGG	TGGG	GGGG	GGGG	GGGG	TGGG	TTGG	TTGG	GGGG	TGGG	GGGG	GGGG	TGGG	TTGG	TTGG
solcap_snp_c1_4076	TTTC	TTTC	TTTC	TTCC	TTTT	TTTC	TTTT	TTCC	TTTC	TTTT	TTTT	TTTT	TTCC	TTTC	TTTT	TTTC	TTTC	TTTC	TTTC	TTTC	.	TTTC	TTTT	TTTC	TTTC	TTTT	TTTT	TTTT	TTTT	TTTC	TTTT	TTCC	TTTT	TTTC	TTTT	TTTT	TTTC	TTTC	TTTC	TTTT	TTCC	TTTT	TTTC	TTTC	TTCC	TTTC	TTTC	TTCC	TTTT
solcap_snp_c1_4083	AAAG	AAAG	AAAG	AAAA	AGGG	AAAG	AAAG	AAGG	AAAG	AAGG	AAAA	AAGG	AAAA	AAGG	.	AAAA	AAAG	AAAA	AAAA	AAAA	AAAG	AAGG	AAGG	AAAG	AAAG	AAGG	AAAA	GGGG	AAGG	AGGG	AGGG	AAGG	.	AAAG	AAAG	AAAG	AAGG	AAAG	.	AAGG	.	AAAG	AAGG	AAAG	.	.	AAAG	AAAA	AAAG
solcap_snp_c1_4084	TTCC	TTCC	TTCC	CCCC	TTTC	TTCC	TTCC	TTTT	TTCC	TTCC	TCCC	TTCC	TTCC	TTTC	TTTC	TCCC	TTCC	TCCC	TCCC	TCCC	TTTT	TTTC	TTCC	TTCC	TTCC	TTCC	CCCC	TTTT	TTCC	TTTC	TTTC	TTTT	TTTC	TTCC	TCCC	TCCC	TTTC	TTCC	TTTC	TTCC	TTTT	TCCC	TTTC	TTCC	TTTT	TTTT	TTCC	TTCC	TCCC
solcap_snp_c1_4086	TCCC	CCCC	TCCC	CCCC	CCCC	TCCC	TCCC	TCCC	TCCC	.	CCCC	TCCC	CCCC	.	.	CCCC	CCCC	CCCC	CCCC	CCCC	TCCC	TCCC	TCCC	TCCC	TCCC	.	CCCC	.	TCCC	.	.	CCCC	TCCC	TCCC	CCCC	TCCC	TCCC	TCCC	TCCC	.	TCCC	CCCC	TCCC	TCCC	TCCC	.	TCCC	CCCC	CCCC
solcap_snp_c1_4087	AAAC	AACC	AAAC	AAAA	.	AAAC	AAAA	AACC	AAAC	AAAA	AAAA	AAAA	AACC	AACC	AAAA	AACC	AACC	.	.	AAAC	ACCC	AAAC	AAAA	AAAC	AACC	AAAA	AAAA	AAAA	AAAA	AAAC	AAAA	AACC	AAAA	AAAC	AAAC	AAAA	.	AACC	AAAC	AAAA	AACC	AAAA	.	AAAC	AACC	.	AAAC	AACC	AAAA
solcap_snp_c1_4088	AGGG	AGGG	AGGG	GGGG	GGGG	AGGG	GGGG	AAGG	AGGG	GGGG	GGGG	GGGG	AAGG	AGGG	GGGG	AGGG	AGGG	AGGG	.	AGGG	AAAG	.	GGGG	AGGG	AGGG	GGGG	GGGG	GGGG	GGGG	.	GGGG	AAGG	GGGG	AGGG	GGGG	GGGG	AGGG	AGGG	AGGG	GGGG	AAGG	GGGG	AGGG	AGGG	AAGG	AGGG	AGGG	AAGG	GGGG
solcap_snp_c1_4089	AAAC	AAAC	AAAC	AAAA	AAAA	AAAC	AAAA	.	AAAC	AAAA	AAAA	AAAA	AACC	AAAC	AAAA	AAAC	AAAC	AAAC	AAAC	AAAC	ACCC	AAAC	AAAA	AAAC	AAAC	AAAA	AAAA	AAAA	AAAA	AAAC	AAAA	.	AAAA	AAAC	AAAA	AAAA	AAAC	AAAC	AAAC	AAAA	AACC	AAAA	AAAC	AAAC	.	AAAC	AAAC	AACC	AAAA
solcap_snp_c1_4090	TTTC	TTTC	TTTC	.	TTCC	TTTC	TTCC	TTCC	TTTC	TTCC	TTTC	TTCC	TTTT	TTCC	TCCC	TTTT	.	TTTT	TTTT	TTTT	TTTC	TTCC	TTCC	TTTC	.	TTCC	TTTT	CCCC	TTCC	TCCC	TCCC	TTCC	TCCC	TTTC	TTTC	TTTC	TTCC	TTTC	TTCC	TTCC	TTCC	TTTC	TTCC	TTTC	TTCC	TCCC	TTTC	TTTT	TTTC
solcap_snp_c1_4109	GGGG	GGGG	AGGG	.	.	AAGG	AAGG	AGGG	AAGG	AGGG	AAGG	AGGG	GGGG	GGGG	AGGG	GGGG	GGGG	AGGG	GGGG	GGGG	AGGG	GGGG	GGGG	AGGG	GGGG	GGGG	GGGG	AGGG	GGGG	GGGG	GGGG	AGGG	AGGG	GGGG	.	GGGG	GGGG	GGGG	AGGG	GGGG	GGGG	GGGG	AGGG	.	GGGG	AGGG	AGGG	GGGG	AGGG
solcap_snp_c1_4162	AGGG	GGGG	AGGG	GGGG	GGGG	GGGG	GGGG	.	.	GGGG	.	AGGG	GGGG	GGGG	AGGG	GGGG	GGGG	AGGG	GGGG	GGGG	AGGG	GGGG	GGGG	AGGG	GGGG	GGGG	GGGG	AGGG	GGGG	GGGG	GGGG	AGGG	AGGG	GGGG	GGGG	GGGG	GGGG	GGGG	.	AGGG	GGGG	GGGG	AGGG	AGGG	GGGG	GGGG	AGGG	AGGG	AGGG
solcap_snp_c1_4172	AGGG	GGGG	AGGG	GGGG	GGGG	GGGG	GGGG	AGGG	.	GGGG	.	AGGG	GGGG	GGGG	AGGG	GGGG	GGGG	AGGG	GGGG	GGGG	.	GGGG	GGGG	AGGG	GGGG	GGGG	GGGG	AGGG	GGGG	GGGG	GGGG	AGGG	AGGG	GGGG	GGGG	GGGG	GGGG	GGGG	.	AGGG	GGGG	GGGG	AGGG	AGGG	GGGG	GGGG	AGGG	AGGG	.
solcap_snp_c1_4175	AAAG	AAAA	AAAG	AAAA	AAAA	AAAA	AAAA	AAAG	.	AAAA	.	AAAG	AAAA	AAAA	AAAG	AAAA	AAAA	AAAG	AAAA	AAAA	AAAG	AAAA	AAAA	AAAG	AAAA	AAAA	AAAA	AAAG	AAAA	AAAA	AAAA	AAAG	AAAG	AAAA	AAAA	AAAA	AAAA	AAAA	AAGG	AAAG	AAAA	AAAA	AAAG	.	AAAA	AAAA	AAAG	AAAG	AAAG
solcap_snp_c1_4178	.	GGGG	.	AGGG	GGGG	GGGG	GGGG	.	AAGG	GGGG	AAGG	AGGG	GGGG	GGGG	.	GGGG	GGGG	.	GGGG	GGGG	AGGG	GGGG	.	.	GGGG	GGGG	GGGG	.	GGGG	GGGG	GGGG	.	AGGG	GGGG	GGGG	AGGG	GGGG	GGGG	AAGG	AAGG	GGGG	GGGG	AGGG	AGGG	GGGG	GGGG	.	AAGG	AGGG
solcap_snp_c1_4222	GGGG	GGGG	GGGG	GGGG	GGGG	GGGG	GGGG	GGGG	GGGG	AGGG	AGGG	GGGG	GGGG	AGGG	AGGG	GGGG	GGGG	AGGG	AGGG	AGGG	GGGG	AGGG	AAGG	GGGG	GGGG	AAGG	GGGG	AGGG	AAGG	AGGG	GGGG	GGGG	GGGG	GGGG	GGGG	AGGG	GGGG	AGGG	GGGG	AGGG	GGGG	GGGG	GGGG	GGGG	AGGG	GGGG	AGGG	AGGG	GGGG
solcap_snp_c1_4231	GGGG	GGGG	GGGG	.	GGGG	GGGG	GGGG	GGGG	GGGG	GGGG	GGGG	GGGG	GGGG	GGGG	AGGG	GGGG	GGGG	GGGG	GGGG	GGGG	GGGG	GGGG	GGGG	.	GGGG	AGGG	GGGG	.	AGGG	GGGG	GGGG	GGGG	AGGG	GGGG	GGGG	GGGG	AGGG	GGGG	GGGG	GGGG	GGGG	AGGG	GGGG	.	GGGG	GGGG	GGGG	GGGG	GGGG
solcap_snp_c1_4237	AAAA	AAAA	AAAA	.	.	AAAG	AAAG	AAAA	AAAA	AAAG	AAGG	AAAA	AAAA	AAAA	AAGG	AAAA	AAAA	AAAG	AAAG	AAAG	AAAA	AAAG	AAGG	AAAG	AAAA	AAGG	AAAA	.	AAGG	.	AAAA	AAAA	AAGG	AAAA	AAAA	AAAG	AAGG	AAAA	AAAA	AAGG	AAAA	AAAG	AAAA	AAAA	AAAA	AAAA	AAAG	AAAG	AAAG
solcap_snp_c1_4238	CCCC	CCCC	TTTC	CCCC	CCCC	TCCC	CCCC	TTTC	TTCC	TCCC	CCCC	TCCC	TTCC	TCCC	TCCC	TCCC	TTCC	TCCC	CCCC	TCCC	CCCC	TTCC	CCCC	TCCC	TTTC	TTCC	CCCC	TCCC	TTCC	.	CCCC	CCCC	TCCC	CCCC	TTCC	CCCC	TCCC	TTTC	CCCC	TCCC	TCCC	TCCC	TTCC	TTCC	TTCC	TTCC	CCCC	TTCC	CCCC
solcap_snp_c1_4248	AAAA	AAAA	AAAA	.	.	AAAG	.	AAAA	AAAA	AAAG	.	AAAA	AAAA	AAAA	AAGG	AAAA	AAAA	AAAG	AAAG	AAAG	AAAA	AAAG	AAGG	AAAG	AAAA	AAGG	AAAA	.	AAGG	AAGG	AAAA	AAAG	AAGG	AAAA	AAAA	AAAG	AAGG	AAAG	AAAA	AAGG	AAAA	AAAG	AAAG	AAAA	AAAG	AAAA	AAAA	AAAG	AAAG
solcap_snp_c1_4271	TTCC	TTTC	.	.	TTTT	TTCC	TCCC	TTTT	TTTT	TTTC	TCCC	TTTT	TTTC	TTTC	TTTC	TTTT	TTTC	TTCC	TTTC	TTTC	TTTT	TTTC	TTCC	TTTC	TTCC	TTTC	TTTC	TTTC	TTTC	TTCC	TTTT	TTTT	TTTC	TTTT	TTTT	TTTC	TTTC	TTCC	TTTT	TTCC	TTTC	TTTT	TTTT	TTTT	TTTT	TTTT	TTTT	TTTC	TTTC
solcap_snp_c1_4296	AGGG	GGGG	GGGG	GGGG	AGGG	AAGG	GGGG	AAGG	AGGG	AAGG	AGGG	AAGG	AAGG	.	AAGG	AGGG	AAGG	AAGG	AAGG	AAGG	AAAG	AAGG	AAGG	AAGG	AGGG	AGGG	AGGG	AGGG	AGGG	AAGG	.	AGGG	GGGG	GGGG	GGGG	AAGG	AGGG	AGGG	AAGG	GGGG	AAGG	AGGG	GGGG	AAGG	GGGG	AGGG	GGGG	GGGG	AGGG
solcap_snp_c1_4328	TCCC	TCCC	TCCC	CCCC	.	CCCC	.	TTCC	TCCC	TCCC	CCCC	TCCC	CCCC	.	TCCC	.	.	TCCC	TCCC	CCCC	.	.	TCCC	CCCC	TTCC	.	TCCC	CCCC	TCCC	CCCC	CCCC	CCCC	CCCC	TTTT	CCCC	CCCC	CCCC	TTCC	CCCC	CCCC	CCCC	CCCC	CCCC	CCCC	CCCC	CCCC	TCCC	.	TCCC
solcap_snp_c1_4347	.	CCCC	TCCC	CCCC	CCCC	TCCC	TCCC	.	TCCC	TTCC	TTCC	TTCC	TTCC	TTCC	TTCC	.	.	TTCC	TTCC	TTCC	TTTC	TTTC	TTTC	TTCC	CCCC	TTCC	TTCC	TTCC	TCCC	TTTC	TCCC	TTCC	CCCC	TTTC	TCCC	TTCC	TCCC	.	TTCC	TTTC	TTTC	TCCC	TCCC	CCCC	TCCC	TCCC	CCCC	TTCC	TTCC
solcap_snp_c1_4359	TTCC	TTCC	.	CCCC	TTCC	TCCC	TTCC	TTCC	TTTC	TTTT	TCCC	TCCC	TTCC	TTTC	TTCC	TTTT	TTTC	TTTC	TTTC	TTCC	TTCC	TTCC	TTTC	TTCC	TTTC	TTCC	TTTC	TTCC	TTCC	TCCC	.	TTTT	TTTC	.	TTTC	TTTC	CCCC	TTTC	TTCC	TTTT	TTTC	TTCC	TTCC	TTTC	TTTC	TTCC	TTTC	TTTC	TTCC
solcap_snp_c1_4371	TTTC	TTTC	TCCC	TTCC	TCCC	TTCC	TTTC	TTCC	TTTC	TTTT	TTTC	TCCC	TTTC	TTTC	TTCC	TTTT	TTTC	TTTC	TTTT	TTCC	TTCC	TTCC	TTTC	TTTC	TTTC	TTCC	TTTT	TTCC	TTTC	TTCC	TTTC	TTTT	TTTC	TCCC	TTTC	TTTC	TCCC	TTTC	TTCC	TTTT	TTTC	TTTC	TTCC	TTTC	TTTC	TTTC	TTTT	TTTT	TTTC
solcap_snp_c1_4444	TTCC	TTTC	TTCC	.	TTTT	TTTT	TTTC	TTTT	TTTC	TTTC	TTTT	TTTC	TCCC	TTCC	TTTC	TTCC	TTTC	TTTT	TTTC	TTTC	TTTC	TTCC	TTTT	TTTC	TTTT	TTTC	TTTC	TTTC	TTTT	TTTC	TTTC	TTCC	TTTC	TTCC	TTTT	TTTT	TTCC	TTTC	TTTT	TTTC	TTTC	TTTC	TTCC	TTTC	TTTT	TTCC	TTTT	TTTC	TTTC
solcap_snp_c1_4454	AAAA	AAAA	AAAG	AAAA	AAAA	AAAG	AAAA	AAAG	AAAA	AAAA	AAAA	AAAG	AAAA	AAAG	AAAG	AAAA	AAGG	AGGG	AAAG	AAAA	AAAG	AAAG	.	AAAA	AAAA	AAAG	AAAG	AAAA	AAAA	AAAG	AAAA	AAAA	AAAA	AAAA	AAAG	AAGG	AAAG	AAAA	AAAG	AAAG	AAAA	.	AAAG	AAAA	AAGG	.	AAAA	AGGG	AAAG
solcap_snp_c1_4455	GGGG	AGGG	GGGG	GGGG	GGGG	GGGG	AGGG	GGGG	AAGG	AGGG	GGGG	AGGG	AAAG	GGGG	.	AGGG	GGGG	GGGG	.	AAGG	.	GGGG	GGGG	GGGG	AGGG	AAGG	AGGG	GGGG	GGGG	GGGG	.	AAAG	AGGG	GGGG	AGGG	AGGG	AAGG	AAGG	GGGG	GGGG	AAGG	GGGG	AGGG	AAGG	GGGG	GGGG	AGGG	.	AGGG
solcap_snp_c1_4464	AAGG	AAGG	AAGG	AAAA	AAAA	GGGG	AGGG	AAGG	AAAG	AAGG	AGGG	AAGG	AAAA	AAGG	AAGG	AAAG	AGGG	AGGG	AGGG	AAGG	AAAG	.	GGGG	AGGG	AAAG	AAGG	.	AAGG	AAAG	AGGG	AAAA	AAAA	AAAG	AAAA	.	AGGG	AAGG	AAAG	AAAG	AAGG	AAAA	GGGG	AAAG	AAGG	AGGG	AGGG	AAAG	.	AGGG
solcap_snp_c1_4486	CCCC	TCCC	TCCC	TTTT	.	TCCC	TCCC	TCCC	TTCC	CCCC	TTTC	TTCC	CCCC	TCCC	TTTC	.	CCCC	CCCC	CCCC	CCCC	TCCC	CCCC	TTCC	TTCC	TCCC	TCCC	TTCC	TTTC	TTCC	TTCC	TTTT	TTCC	.	TCCC	TTCC	TTCC	CCCC	CCCC	CCCC	TCCC	TTCC	.	CCCC	TCCC	CCCC	CCCC	.	.	TTCC
solcap_snp_c1_449	TTCC	.	TTCC	CCCC	TCCC	TCCC	CCCC	TTCC	TTCC	TCCC	CCCC	CCCC	TCCC	CCCC	TCCC	TTCC	TTCC	TTCC	TCCC	TTCC	TCCC	TTCC	CCCC	TTCC	CCCC	CCCC	TTCC	TCCC	CCCC	TCCC	CCCC	TCCC	CCCC	CCCC	TCCC	CCCC	TTCC	TCCC	CCCC	CCCC	TCCC	TCCC	TCCC	TCCC	TTCC	TCCC	TCCC	TTCC	TCCC
solcap_snp_c1_4502	AAGG	AAAG	AAAG	AAAA	AAAA	AAAA	AAAG	AAGG	.	AAGG	AAAA	AAAA	AAAG	AAAG	AAAA	AAAA	AAGG	AAGG	AAAG	.	AAGG	AAAG	AAAA	AAAG	AAAG	AAAA	AAAG	AAAA	AAAA	AAAG	AAAA	AAAG	AAAG	AAAG	AAAA	AAAA	AAGG	AAGG	.	AAAA	AAAA	AAAG	AGGG	AAAA	AAAG	AAAG	AAAG	AAAG	AAAA
solcap_snp_c1_4509	GGGG	GGGG	GGGG	GGGG	GGGG	TGGG	GGGG	.	GGGG	GGGG	GGGG	TGGG	GGGG	GGGG	GGGG	GGGG	GGGG	GGGG	GGGG	GGGG	GGGG	TGGG	TGGG	GGGG	GGGG	GGGG	TGGG	TGGG	GGGG	TGGG	GGGG	TGGG	GGGG	GGGG	.	TGGG	TGGG	GGGG	GGGG	GGGG	TGGG	TGGG	GGGG	GGGG	TGGG	GGGG	GGGG	TGGG	TGGG
solcap_snp_c1_4542	AAAA	AAAA	AAAA	AAAA	AAAA	AAAG	AAAA	.	AAAG	AAAA	.	AAAG	AAAA	AAAA	AAAA	AAAA	AAAA	AAAA	AAAA	AAAA	AAAA	.	AAAG	AAAA	AAAG	.	AAAG	.	AAAA	AAAG	AAAA	AAAG	.	AAAA	AAAG	AAGG	AAGG	AAAG	AAAA	AAAA	AAAG	AAAG	AAAA	AAAA	AAAG	AAAA	AAAA	AAAA	AAAG
solcap_snp_c1_456	AAAG	AAGG	GGGG	AAAG	GGGG	GGGG	AGGG	AGGG	AGGG	AGGG	GGGG	GGGG	AGGG	AAGG	AGGG	AAAG	AAAG	AGGG	AGGG	AAGG	AGGG	AAGG	GGGG	AGGG	AAGG	AGGG	AAGG	AAGG	AGGG	AAGG	GGGG	AGGG	AAGG	AGGG	AAAG	AGGG	AAGG	AAAG	AAGG	AGGG	AAGG	AGGG	AGGG	AGGG	GGGG	GGGG	GGGG	AGGG	AAGG
solcap_snp_c1_4576	GGGG	AGGG	AAAG	AAAA	AAAG	AGGG	AGGG	AAAA	AAGG	AAGG	AGGG	AAGG	AGGG	AAGG	AAAG	AGGG	GGGG	AGGG	AAGG	.	AGGG	.	AAAG	AAGG	AGGG	AAAA	AGGG	AAAG	AAAG	AAAG	AAAG	AAAG	AAGG	AAGG	AAGG	AAGG	AAAG	AAGG	AGGG	AGGG	AAGG	AAAG	AAGG	AAGG	AGGG	AAGG	AGGG	AAAG	AAGG
solcap_snp_c1_4577	AAAA	AAGG	AGGG	GGGG	GGGG	AAGG	AAAG	GGGG	AGGG	AAGG	AAAG	AAGG	AAAG	AAGG	AGGG	AAGG	AAAG	AAGG	AGGG	GGGG	AAAG	.	AGGG	AAGG	AGGG	.	AAAG	AGGG	AGGG	AGGG	AGGG	AGGG	AAGG	AGGG	AGGG	AAGG	GGGG	.	AAAG	AAAG	AGGG	GGGG	AGGG	AAGG	AGGG	AGGG	.	GGGG	AAGG
solcap_snp_c1_4604	TTTC	TTTT	TTTT	CCCC	TTCC	TTTC	TTTC	TCCC	CCCC	TCCC	TTTT	TTTT	TTTT	TTTC	TTCC	TTCC	TTTT	TTTT	TTTT	TTTC	TTTC	TTTC	TTCC	TTTT	TTCC	TTTC	TTTT	TTTC	TTCC	TTCC	TCCC	TTTT	TTTT	TTTT	TTTC	TTTC	TTCC	TTCC	TTTC	TTTT	TTTC	TTTC	TCCC	TTTC	CCCC	CCCC	TTTT	TCCC	TTTT
solcap_snp_c1_4617	GGGG	AGGG	AAGG	AAAA	AAAA	AAGG	.	AAGG	AAGG	AAGG	AAGG	AAGG	GGGG	GGGG	.	GGGG	AGGG	GGGG	AAGG	AGGG	AGGG	GGGG	AGGG	AAGG	GGGG	AGGG	AGGG	GGGG	AAGG	AAGG	AAAA	AGGG	GGGG	AGGG	AAGG	AGGG	GGGG	AGGG	AGGG	AAGG	GGGG	AGGG	AAGG	AGGG	GGGG	.	AGGG	AGGG	AGGG
solcap_snp_c1_4666	CCCC	TCCC	CCCC	CCCC	TTTT	CCCC	CCCC	CCCC	CCCC	CCCC	CCCC	TCCC	CCCC	CCCC	TCCC	CCCC	CCCC	CCCC	CCCC	TCCC	CCCC	TCCC	CCCC	CCCC	CCCC	TTCC	CCCC	TCCC	TCCC	TCCC	TTTT	TCCC	CCCC	CCCC	TCCC	TCCC	TCCC	CCCC	CCCC	TCCC	CCCC	CCCC	CCCC	CCCC	CCCC	CCCC	TCCC	CCCC	TCCC
solcap_snp_c1_4680	GGGG	GGGG	GGGG	GGGG	GGGG	GGGG	GGGG	GGGG	GGGG	.	GGGG	GGGG	GGGG	.	GGGG	GGGG	GGGG	GGGG	GGGG	GGGG	GGGG	GGGG	.	GGGG	GGGG	.	GGGG	GGGG	GGGG	GGGG	GGGG	GGGG	GGGG	GGGG	GGGG	GGGG	GGGG	GGGG	GGGG	.	GGGG	.	.	GGGG	.	GGGG	GGGG	.	GGGG
solcap_snp_c1_4706	TCCC	CCCC	TTCC	CCCC	CCCC	TTCC	TCCC	CCCC	TTCC	TTCC	CCCC	TTCC	TCCC	TCCC	TCCC	TCCC	TTCC	TCCC	TCCC	TTCC	TCCC	TCCC	TTCC	TTCC	CCCC	TTCC	.	TTTC	TCCC	TCCC	CCCC	CCCC	TCCC	TCCC	TCCC	TCCC	TTCC	TCCC	TTCC	CCCC	TCCC	TCCC	TCCC	TCCC	TCCC	TTTC	TCCC	TCCC	TCCC
solcap_snp_c1_4745	TTTG	TTTG	TTTG	TTTT	TTTT	TTTG	TTTT	TTGG	TTGG	.	TTTT	TGGG	TTGG	TTGG	TGGG	TTGG	TTGG	TTGG	TTGG	TTTG	TTTG	TTTG	TTGG	TTGG	TTGG	TTGG	TTTG	TTGG	TTTG	TTTG	.	TGGG	TTTG	.	TTTG	TTGG	TTGG	.	TTTT	TTGG	TTGG	TGGG	TTTG	TTGG	TTGG	TTGG	TTTG	.	TTGG
solcap_snp_c1_4748	TCCC	TCCC	TTTC	CCCC	CCCC	TCCC	CCCC	TCCC	TCCC	CCCC	TCCC	TCCC	TCCC	TCCC	TCCC	TCCC	TCCC	TCCC	TCCC	TCCC	TCCC	CCCC	TCCC	TCCC	TCCC	CCCC	TCCC	TCCC	TTCC	CCCC	CCCC	CCCC	TTCC	TCCC	CCCC	TCCC	CCCC	TTCC	TTCC	TCCC	.	TCCC	TCCC	TCCC	TCCC	TCCC	TTCC	CCCC	TCCC
solcap_snp_c1_4752	AGGG	AGGG	AAAG	GGGG	AAAG	AAGG	GGGG	AGGG	.	GGGG	AGGG	.	AGGG	AGGG	AGGG	AGGG	AGGG	AGGG	.	AGGG	AGGG	GGGG	AGGG	.	AGGG	GGGG	AGGG	AGGG	AAGG	GGGG	GGGG	GGGG	AAGG	.	GGGG	AGGG	GGGG	.	AAGG	AGGG	.	AGGG	AGGG	.	.	.	AAGG	GGGG	.
solcap_snp_c1_4757	GGGG	GGGG	TGGG	GGGG	.	TGGG	GGGG	TGGG	TGGG	GGGG	GGGG	TGGG	TGGG	GGGG	TGGG	GGGG	GGGG	TGGG	GGGG	GGGG	GGGG	GGGG	TGGG	GGGG	GGGG	GGGG	GGGG	TGGG	TGGG	GGGG	GGGG	GGGG	TGGG	GGGG	GGGG	TGGG	GGGG	GGGG	TGGG	GGGG	GGGG	TGGG	TGGG	GGGG	TGGG	TGGG	GGGG	GGGG	GGGG
solcap_snp_c1_476	TTTT	TTTT	TTTT	TTTT	TTTT	TTTT	TTTT	TTTT	TTTT	TTTC	TTTT	TTTT	TTTT	TTTC	TTTT	TTTT	TTTT	TTTT	TTTT	TTTT	TTTT	TTTT	TTTC	TTTT	TTTT	TTTC	TTTT	TTTT	TTTT	TTTT	TTTT	TTTT	TTTT	TTTT	TTTT	TTTT	TTTT	TTTT	TTTT	TTTC	TTTT	TTTC	TTTC	TTTT	TTTC	TTTT	TTTT	TTTC	TTTT
solcap_snp_c1_4763	AAGG	AAGG	AAAA	GGGG	AAAG	AAAG	GGGG	AAAG	AAAG	AAAG	.	AAAA	AGGG	AAAG	AAAA	AAGG	AAAG	AAGG	AAAG	AAGG	AAGG	AGGG	.	.	AAGG	AAGG	AAGG	AAAG	AAAG	AGGG	AGGG	AAGG	AAAG	AAAG	AGGG	.	AAGG	AAAA	AAGG	AAAG	AAGG	AAAG	AAGG	AAAA	AAAG	AAAA	AAAG	.	AAAG
solcap_snp_c1_4775	GGGG	GGGG	GGGG	.	AAGG	GGGG	GGGG	GGGG	GGGG	AGGG	GGGG	GGGG	GGGG	AGGG	GGGG	GGGG	GGGG	GGGG	GGGG	GGGG	GGGG	GGGG	AGGG	GGGG	GGGG	AGGG	GGGG	GGGG	GGGG	GGGG	AAGG	GGGG	GGGG	GGGG	GGGG	GGGG	GGGG	GGGG	GGGG	AGGG	GGGG	AGGG	AGGG	GGGG	AGGG	GGGG	GGGG	AGGG	GGGG
solcap_snp_c1_4776	AAAA	AAAA	AAAA	AAAA	AAAA	AAAA	AAAA	AAAA	AAAA	AAAG	AAAA	AAAA	AAAA	AAAG	AAAA	AAAA	AAAA	AAAA	AAAA	AAAA	AAAA	AAAA	AAAG	AAAA	AAAA	AAAG	AAAA	AAAA	AAAA	AAAA	AAAA	AAAA	AAAA	AAAA	AAAA	AAAA	AAAA	AAAA	AAAA	AAAG	AAAA	AAAG	AAAG	AAAA	AAAG	AAAA	AAAA	AAAG	AAAA
solcap_snp_c1_4777	CCCC	CCCC	CCCC	CCCC	CCCC	CCCC	CCCC	.	.	.	CCCC	CCCC	CCCC	TCCC	CCCC	.	CCCC	CCCC	CCCC	CCCC	CCCC	CCCC	TCCC	CCCC	CCCC	TCCC	CCCC	CCCC	CCCC	CCCC	CCCC	CCCC	CCCC	CCCC	CCCC	CCCC	CCCC	CCCC	CCCC	TCCC	.	TCCC	TCCC	CCCC	TCCC	CCCC	CCCC	TCCC	CCCC
solcap_snp_c1_4778	CCCC	CCCC	CCCC	CCCC	CCCC	CCCC	CCCC	CCCC	CCCC	ACCC	CCCC	CCCC	CCCC	ACCC	CCCC	CCCC	CCCC	CCCC	CCCC	CCCC	CCCC	CCCC	.	CCCC	CCCC	ACCC	CCCC	CCCC	CCCC	CCCC	CCCC	CCCC	CCCC	CCCC	CCCC	CCCC	CCCC	CCCC	CCCC	ACCC	CCCC	ACCC	ACCC	CCCC	ACCC	CCCC	CCCC	ACCC	CCCC
solcap_snp_c1_4779	AAAA	AAAA	AAAA	.	.	AAAA	AAAA	AAAA	AAAA	.	AAAA	AAAA	AAAA	AAAG	AAAA	AAAA	AAAA	AAAA	AAAA	AAAA	AAAA	AAAA	AAAG	AAAA	AAAA	AAAG	AAAA	AAAA	AAAA	AAAA	.	AAAA	AAAA	AAAA	AAAA	AAAA	AAAA	AAAA	AAAA	AAAG	AAAA	AAAG	AAAG	AAAA	AAAG	AAAA	AAAA	.	AAAA
solcap_snp_c1_4789	CCCC	TTCC	TCCC	.	CCCC	CCCC	CCCC	CCCC	CCCC	CCCC	CCCC	TTCC	TTCC	TTCC	TCCC	TTCC	CCCC	CCCC	TTCC	TCCC	TCCC	TCCC	TCCC	TTCC	TCCC	CCCC	CCCC	TTCC	TCCC	TCCC	CCCC	CCCC	CCCC	TCCC	CCCC	CCCC	CCCC	TTCC	TTCC	CCCC	CCCC	TCCC	TCCC	CCCC	TCCC	CCCC	CCCC	CCCC	TCCC
solcap_snp_c1_4792	CCCC	TCCC	TCCC	CCCC	CCCC	CCCC	CCCC	CCCC	CCCC	CCCC	CCCC	TCCC	TCCC	TTCC	CCCC	CCCC	CCCC	CCCC	TCCC	TCCC	TCCC	CCCC	CCCC	TCCC	TCCC	CCCC	CCCC	TCCC	TCCC	CCCC	CCCC	CCCC	CCCC	CCCC	CCCC	CCCC	CCCC	CCCC	TTCC	CCCC	CCCC	CCCC	CCCC	CCCC	CCCC	CCCC	CCCC	CCCC	CCCC
solcap_snp_c1_4796	AAAA	AAAG	AAAA	AAAA	AAAA	AAAG	AAGG	AAAA	AAAG	AAAA	AAGG	AAAA	AAAA	AAAG	AAAA	AAGG	AAAA	AAAA	AAAA	AAAA	.	AAAA	AAAG	AAAG	AAAA	AAAA	.	AAAG	AAAA	AAAA	.	AAAA	AAGG	AAAA	AAAG	AAAG	AAAG	AAAG	AAAA	AAAA	AAAA	AAAG	AAAA	AAAG	AAAG	AAAG	AAAA	AAAA	AAAG
solcap_snp_c1_4799	AGGG	AAAG	AAGG	GGGG	AAGG	AAGG	.	AGGG	AGGG	AGGG	AAGG	AAAG	AGGG	AGGG	AGGG	AAGG	AGGG	AAGG	AGGG	AAGG	.	AGGG	AAGG	AAAG	GGGG	GGGG	AGGG	AAGG	GGGG	GGGG	AAGG	AGGG	AGGG	AGGG	AAGG	AAAG	AAGG	AGGG	AGGG	GGGG	.	AGGG	AAAG	AGGG	AAGG	AGGG	AAGG	AGGG	AAGG
solcap_snp_c1_4803	.	TGGG	TTTG	TTTT	TTGG	TTGG	TTGG	TTTG	TTTG	.	TGGG	TGGG	TTTG	TTTG	TTTG	TTGG	.	TTGG	TTTG	TTGG	.	TTTG	TTGG	TTGG	TTTT	TTTT	TTTG	TTGG	TTTT	TTTT	TTTG	TTTG	TTGG	TTTT	TTGG	TGGG	TTGG	TTTG	TTTG	TTTT	TTTG	TTTG	GGGG	TTTG	TGGG	TTTG	TTGG	TTTG	TTGG
solcap_snp_c1_4817	AAAA	AAAA	AAAA	AAAA	AAAA	AAAA	AAAA	AAAA	AAAC	AAAC	AAAA	AAAA	AAAA	AAAA	AAAA	AAAA	AAAA	AAAA	AAAA	AAAA	AAAA	AAAA	AAAA	AAAA	AAAA	AAAA	AAAA	AAAA	AAAA	AAAA	AAAA	AAAA	AAAA	AAAA	AAAA	AAAA	AAAA	AAAA	AAAA	AAAA	AAAA	AAAA	AAAA	AAAA	AAAA	AAAA	AAAA	AAAC	AAAA
solcap_snp_c1_482	TTCC	TTTC	TTCC	TTCC	.	TTTT	TTTC	TTTT	TTTC	TTCC	TTTC	TTTC	TTCC	TTTT	TTTT	TTCC	TTCC	TCCC	TTCC	TTCC	TTTC	TTTC	TTTT	TTTT	TTTC	TTTT	TTCC	TTTC	TTTC	.	TTTC	TTCC	TTCC	TTCC	TTTC	TTTC	TTTC	TTCC	TTTC	TTCC	TTTT	TTCC	TTTC	TTTC	TTTC	TTTC	TTTT	TTTC	TTTC
solcap_snp_c1_4822	AGGG	AGGG	AAGG	GGGG	GGGG	AGGG	AGGG	GGGG	GGGG	GGGG	AGGG	.	GGGG	GGGG	GGGG	GGGG	GGGG	AGGG	GGGG	AGGG	AGGG	AGGG	GGGG	AGGG	GGGG	GGGG	GGGG	AGGG	GGGG	GGGG	GGGG	GGGG	GGGG	.	GGGG	GGGG	AAGG	GGGG	GGGG	AGGG	GGGG	AGGG	GGGG	AGGG	GGGG	GGGG	GGGG	GGGG	AGGG
solcap_snp_c1_4824	TTCC	TTTC	TTCC	CCCC	CCCC	TCCC	TCCC	TCCC	.	TTCC	TCCC	TCCC	TCCC	CCCC	CCCC	CCCC	TCCC	TTCC	TCCC	TCCC	TCCC	TTCC	CCCC	TCCC	CCCC	CCCC	TTCC	TCCC	CCCC	CCCC	.	TTCC	TCCC	TTTT	CCCC	CCCC	TTCC	TCCC	CCCC	TCCC	TCCC	TCCC	TCCC	TTCC	CCCC	CCCC	TTCC	.	TTCC
solcap_snp_c1_4849	TTCC	TTTC	.	CCCC	TTTT	TCCC	TCCC	TTTC	TTCC	.	TTCC	TTTC	TTTT	TTCC	TTTT	TTCC	TTTT	TTCC	TTTC	TTCC	TTTC	TTCC	TTTC	.	TTTT	.	TTTT	TTTC	TTTC	TTTC	.	TTTC	TTTC	TTTC	TTCC	TTCC	.	TTTC	TTCC	TTTC	TTTC	TTTC	TTTC	TTTC	.	TTCC	TCCC	TTTC	.
solcap_snp_c1_4850	TCCC	TCCC	TCCC	CCCC	CCCC	CCCC	CCCC	CCCC	CCCC	TTCC	TCCC	CCCC	.	TCCC	CCCC	TTCC	CCCC	TCCC	CCCC	CCCC	TCCC	CCCC	CCCC	TCCC	TCCC	CCCC	TTCC	TCCC	CCCC	CCCC	CCCC	CCCC	TCCC	CCCC	CCCC	CCCC	TCCC	CCCC	CCCC	TCCC	CCCC	TCCC	CCCC	TCCC	CCCC	CCCC	TCCC	CCCC	TTCC
solcap_snp_c1_4859	GGGG	GGGG	GGGG	GGGG	GGGG	GGGG	GGGG	AGGG	AGGG	GGGG	GGGG	GGGG	GGGG	AGGG	GGGG	GGGG	GGGG	GGGG	GGGG	AGGG	GGGG	AGGG	GGGG	GGGG	GGGG	AAGG	GGGG	GGGG	AGGG	GGGG	GGGG	GGGG	GGGG	GGGG	GGGG	AGGG	GGGG	GGGG	GGGG	GGGG	GGGG	AGGG	AGGG	GGGG	GGGG	GGGG	GGGG	GGGG	GGGG
solcap_snp_c1_4860	CCCC	.	ACCC	CCCC	CCCC	CCCC	ACCC	ACCC	CCCC	CCCC	CCCC	CCCC	CCCC	ACCC	ACCC	CCCC	ACCC	CCCC	ACCC	CCCC	ACCC	ACCC	.	CCCC	ACCC	ACCC	CCCC	.	CCCC	.	.	CCCC	CCCC	.	CCCC	CCCC	ACCC	.	ACCC	.	CCCC	.	.	ACCC	.	CCCC	CCCC	CCCC	CCCC
solcap_snp_c1_4862	CCCC	CCCC	CCCC	CCCC	CCCC	CCCC	CCCC	TCCC	TCCC	CCCC	CCCC	CCCC	CCCC	TCCC	CCCC	CCCC	CCCC	CCCC	CCCC	.	CCCC	TCCC	CCCC	CCCC	CCCC	.	CCCC	CCCC	TCCC	CCCC	CCCC	CCCC	CCCC	CCCC	CCCC	TCCC	CCCC	CCCC	CCCC	CCCC	CCCC	TCCC	TCCC	CCCC	CCCC	CCCC	CCCC	CCCC	CCCC
solcap_snp_c1_4873	AGGG	AGGG	AGGG	AAGG	GGGG	GGGG	GGGG	AGGG	AAGG	AAGG	AGGG	AGGG	AAAG	AAGG	GGGG	AAGG	GGGG	AGGG	GGGG	AGGG	AGGG	AGGG	GGGG	AGGG	AGGG	AAGG	AAGG	AAGG	AGGG	AGGG	AGGG	GGGG	AGGG	GGGG	GGGG	AGGG	AGGG	.	GGGG	AGGG	GGGG	AAGG	AGGG	AGGG	GGGG	GGGG	GGGG	GGGG	AAGG
solcap_snp_c1_4885	AAAA	AAAA	AAAA	AAAA	AAAA	AAAA	AAAA	AAAG	AAGG	AAAA	AAAA	AAAA	AAAA	AAAG	AAAA	AAAA	AAAA	AAAA	AAAA	AAAG	AAAA	AAAG	AAAA	AAAA	AAAA	AAGG	AAAA	AAAA	AAAG	AAAA	AAAA	AAAA	AAAA	AAAA	AAAA	AAAG	AAAA	AAAA	AAAA	AAAA	AAAA	AAAG	AAAG	AAAA	AAAA	AAAA	AAAA	AAAA	AAAA
solcap_snp_c1_4925	AAGG	AAAG	.	AAAA	AAGG	AAAG	AAGG	AAAA	AAAG	AAAG	AAAA	AAGG	AAAG	AAGG	.	AAAG	AAAG	AAAA	AAAG	AAAA	AAAG	AAAG	AAGG	AAGG	AAAG	AAGG	AAAG	AAAG	AAAG	AAAA	.	AAAA	AAAA	AAAA	.	AAGG	AAAA	AAAG	AAGG	AAGG	AAAA	AAAA	AAGG	AAAG	AAAG	AAAA	AAAG	AAGG	AAAG
solcap_snp_c1_4926	TTGG	TGGG	GGGG	GGGG	GGGG	GGGG	TGGG	TTGG	TTGG	GGGG	GGGG	.	TTGG	.	.	GGGG	TTGG	TTTG	.	TGGG	TTGG	TTGG	.	GGGG	.	TGGG	.	TGGG	TGGG	TGGG	TGGG	TTGG	TGGG	TTGG	GGGG	TTGG	TTGG	TTGG	TGGG	TTGG	TTTG	TGGG	TGGG	TTTG	TTTG	TTGG	TTGG	.	TGGG
solcap_snp_c1_4947	TTTT	TTTC	TTTT	TTTT	TTTT	TTTC	TTTT	TTTT	TTTT	TTTC	TTTC	TTTC	TTTC	TTTT	TTTT	TTTC	TTTT	TTTT	.	TTTT	TTTT	TTTC	TTTT	TTTC	TTTC	TTTT	TTTT	TTTT	TTTT	TTTC	TTTT	TTTT	TTTT	TTTT	TTTT	TTTT	TTTC	TTTC	TTTC	TTTT	TTTT	TTTC	TTTT	TTTT	TTTT	TTTC	TTTC	TTTT	TTTC
solcap_snp_c1_4949	AAGG	.	AAAG	AAAA	AAAA	AGGG	AGGG	AAAA	AAGG	AAGG	AGGG	AGGG	AAGG	.	AGGG	AGGG	AAAG	AAAG	AGGG	AAAG	AAGG	AAGG	AAGG	AGGG	AAGG	AAGG	AAGG	AAAG	AAAG	AAAG	AGGG	AAAA	.	AAAG	AGGG	AAGG	AAAG	AAGG	AGGG	AAGG	AAAA	AAAG	AAAG	AAAG	AAAA	AAGG	AAGG	AGGG	AAGG
solcap_snp_c1_4951	AAGG	AAGG	AAAG	AAAA	AAGG	AGGG	AGGG	AAAA	AAGG	AAGG	AGGG	AGGG	AAGG	AGGG	AGGG	AGGG	AAAG	AAAG	AGGG	AAAG	AAGG	AAGG	AAGG	AGGG	AAGG	AAGG	AAGG	AAAG	AAAG	AAAG	AGGG	AAAA	AAAA	AAAG	AGGG	AAGG	AAAG	AAGG	AGGG	AAGG	AAAA	AAAG	AAAG	AAAG	AAAA	AAGG	AAGG	AAGG	AAGG
solcap_snp_c1_4990	TTTT	.	TTCC	TTTT	TTCC	TTCC	TTCC	TCCC	.	TCCC	TTCC	TTCC	TCCC	TTCC	TTTC	TTCC	TTTC	TTTC	TTTC	TTCC	TCCC	CCCC	TTCC	.	TTCC	TTCC	TCCC	CCCC	TCCC	TCCC	TTTT	TCCC	TTTT	TTTC	.	TTCC	TCCC	TTCC	.	TTCC	TTCC	CCCC	TTTC	CCCC	.	CCCC	TCCC	CCCC	TCCC
solcap_snp_c1_500	TTTC	TTTT	TTTT	TTTT	TTTT	TTTC	TTTT	TTTT	TTTT	TTTC	TTTC	TTTT	TTTC	TTTC	TTTT	TTTC	TTTT	TTTT	TTTT	TTTT	TTTT	TTCC	TTTC	TTTC	TTCC	TTTT	TTTT	TTTT	TTTT	TTTT	TTTT	TTTC	TTTT	TTTC	TTTT	TTTT	TTCC	TTTC	TTTT	TTCC	.	TTCC	TTTC	TTTT	TTTC	TTTC	TTCC	TTTC	TTTT
solcap_snp_c1_5029	.	CCCC	ACCC	CCCC	CCCC	ACCC	.	ACCC	ACCC	CCCC	ACCC	ACCC	CCCC	ACCC	.	ACCC	ACCC	.	CCCC	CCCC	CCCC	CCCC	ACCC	ACCC	ACCC	ACCC	ACCC	CCCC	ACCC	CCCC	CCCC	ACCC	.	ACCC	ACCC	.	ACCC	ACCC	ACCC	CCCC	.	CCCC	ACCC	CCCC	ACCC	CCCC	CCCC	CCCC	ACCC
solcap_snp_c1_5058	AAGG	AAGG	AGGG	GGGG	AAGG	AAAA	AAAG	AGGG	AGGG	AAGG	AAAG	AAGG	AGGG	AAGG	AAGG	AGGG	AAGG	AGGG	AAAG	AAGG	GGGG	AAAG	AAAG	AAAG	GGGG	AGGG	AAGG	AAGG	AGGG	AAAG	GGGG	AGGG	AGGG	AAGG	AAAG	AAAG	AGGG	GGGG	GGGG	AAGG	AAGG	AAAG	GGGG	AAGG	AGGG	AAGG	AGGG	AAGG	AAGG
solcap_snp_c1_5091	AAAA	AAGG	AAAA	AAAA	.	AAAA	AAAA	AAGG	AAAG	AAAG	AAAA	AAAA	AAGG	AAGG	.	AAAG	AAAG	AAGG	AAAG	AAAG	AAAG	AAGG	AAAA	.	AAAG	.	AAAA	AAAG	AAAA	AAAA	.	AAAG	AAAG	.	AAAG	AAAG	AAAG	AAGG	AAAG	AAAA	AAGG	AAGG	AAAA	AAGG	AAAG	AAGG	AAAA	AAAG	AAAA
solcap_snp_c1_5113	TTTT	TTTT	TTTC	TTTT	TTTT	TTTC	TTTC	TTTT	TTTC	TTTT	TTTT	TTTT	TTTT	TTTT	TTTT	TTTT	TTTT	TTTT	TTTT	TTTT	TTTT	TTTT	TTTT	TTTT	TTTT	TTTT	TTTT	TTTT	TTTT	TTTT	.	TTTT	TTTT	TTTT	TTTC	TTTT	TTTT	TTTT	TTTT	TTTT	TTTT	TTTC	TTTT	TTTT	TTTC	TTTT	TTTT	TTTT	TTTT
solcap_snp_c1_5114	AAAA	AAAA	AAGG	AAGG	AAAA	AAAG	AAAG	AAGG	AAAA	AAAA	AAAG	AAAG	AAAG	AAAG	AAGG	AAAA	AAAA	AAAA	AAAG	.	AAAA	AAGG	AAAG	AAGG	AAGG	AAGG	AAAA	AAAG	AAAG	AAAA	.	AAAG	AAAG	AAGG	AAAG	AAAG	AAGG	AAAG	AAAA	AAAG	.	AAAG	AAAA	AAAG	AAAG	.	.	.	AAAA
solcap_snp_c1_5115	TTTT	TTTT	TTTC	TTTT	TTTT	TTTC	TTTC	TTTT	TTTC	TTTT	.	TTTT	TTTT	TTTT	TTTT	TTTT	TTTT	.	TTTT	TTTT	TTTT	TTTT	TTTT	TTTT	TTTT	TTTT	TTTT	TTTT	TTTT	.	.	TTTT	TTTT	TTTT	TTTC	TTTT	TTTT	TTTT	TTTT	TTTT	TTTT	TTTC	TTTT	TTTT	TTTC	TTTT	TTTT	TTTT	TTTT
solcap_snp_c1_512	TTTT	TTTT	TTTG	TTTT	.	TTTT	TTTG	TTTT	TTTG	TTTT	TTTT	TTTG	TTTT	TTTG	TTTG	TTTT	TTTT	TTTT	TTTG	TTTT	TTTT	TTTT	TTTG	TTTT	TTTT	TTTG	TTTT	TTTT	TTTT	TTTG	.	TTTG	TTTT	TTTT	TTTT	TTGG	TTTT	TTTT	TTTT	TTTT	TTTG	TTTT	TTTG	TTTG	TTTG	TTTT	TTTG	TTTT	TTTT
solcap_snp_c1_5126	CCCC	CCCC	TTCC	CCCC	CCCC	TCCC	TCCC	TTCC	CCCC	CCCC	TCCC	TCCC	TCCC	TCCC	TTCC	CCCC	CCCC	CCCC	TCCC	CCCC	CCCC	TTCC	TCCC	TTCC	TTCC	.	CCCC	TCCC	TCCC	CCCC	TCCC	TCCC	TCCC	.	TCCC	TTCC	TTCC	TCCC	CCCC	TCCC	.	TCCC	CCCC	TCCC	TCCC	TCCC	TCCC	TTCC	CCCC
solcap_snp_c1_5137	GGGG	AGGG	AAGG	GGGG	GGGG	AAGG	AGGG	GGGG	AGGG	GGGG	GGGG	AGGG	GGGG	AAGG	AAGG	AGGG	AGGG	AAGG	GGGG	GGGG	AGGG	GGGG	AGGG	AGGG	AGGG	GGGG	AAGG	GGGG	GGGG	AGGG	AGGG	AAGG	GGGG	GGGG	AGGG	AGGG	GGGG	GGGG	AGGG	GGGG	.	AGGG	GGGG	GGGG	AGGG	GGGG	GGGG	AGGG	AGGG
solcap_snp_c1_5145	.	AGGG	AAGG	GGGG	GGGG	AGGG	AAGG	GGGG	AGGG	GGGG	AAGG	GGGG	AGGG	GGGG	GGGG	AGGG	AGGG	AGGG	AGGG	AGGG	AGGG	AAGG	AGGG	AGGG	GGGG	AGGG	AGGG	AGGG	AGGG	AAGG	GGGG	GGGG	AGGG	GGGG	AGGG	GGGG	AGGG	.	AAGG	AGGG	.	GGGG	GGGG	GGGG	GGGG	GGGG	AGGG	GGGG	AGGG
solcap_snp_c1_5179	AAGG	AAAG	AAGG	AAAA	AAAA	.	AAGG	AAGG	AAAA	AAAG	AAAA	AAAA	AAAA	AAAA	AAAA	AAAG	AAGG	AAAG	.	AAAG	AAAA	AAGG	AAAA	.	AAAA	AAAG	AAGG	AAAA	AAAA	AAAA	AAAA	AAAG	AAAG	AAAG	AAAG	AAAG	AAAA	AAAA	AAAA	AAAG	AAAG	AAAG	.	AAAA	AAGG	AAAA	AAAA	AAAG	AAGG
solcap_snp_c1_5198	CCCC	CCCC	CCCC	CCCC	CCCC	TCCC	CCCC	CCCC	CCCC	CCCC	TCCC	CCCC	CCCC	CCCC	CCCC	CCCC	CCCC	CCCC	CCCC	CCCC	CCCC	CCCC	CCCC	CCCC	CCCC	.	.	.	TCCC	CCCC	CCCC	CCCC	CCCC	CCCC	CCCC	.	CCCC	CCCC	CCCC	CCCC	CCCC	CCCC	.	CCCC	CCCC	.	TCCC	.	CCCC
solcap_snp_c1_5209	AGGG	GGGG	AAGG	GGGG	GGGG	AGGG	AGGG	AAGG	AGGG	GGGG	AGGG	AGGG	GGGG	AGGG	AAGG	GGGG	GGGG	GGGG	GGGG	AGGG	GGGG	AAGG	AAGG	AGGG	AGGG	AAGG	GGGG	AAAG	AAAG	AAGG	GGGG	AGGG	GGGG	AGGG	GGGG	.	AGGG	GGGG	AGGG	AGGG	GGGG	AAGG	AGGG	AGGG	AGGG	AAGG	AGGG	AGGG	AGGG
solcap_snp_c1_5217	TTTT	TTTT	TTTT	TTTT	TTTT	TTTT	TTTC	.	TTTT	TTTT	TTTC	TTTT	TTTT	TTTC	TTTC	TTTT	TTTT	TTTT	TTTT	TTTC	TTTT	TTTT	TTTT	TTTC	TTTT	.	TTTT	.	TTTC	TTTT	TTTT	TTTT	TTTC	TTTT	TTTT	.	TTTT	TTTC	TTTT	TTTC	TTTC	.	TTTT	TTTC	TTTT	TTTC	TTTC	TTTT	TTTT
solcap_snp_c1_5254	TTTT	TTCC	TCCC	CCCC	CCCC	TTCC	CCCC	TTCC	TTTT	.	.	TTCC	TTTT	TTTC	TTTC	TTTT	TTTT	TTTT	TTCC	TTCC	TTTT	TTTC	TTTC	.	TTTT	TTCC	TTTC	TTTC	TTCC	TTCC	CCCC	TTCC	TTTC	.	TTCC	TTCC	TTCC	TTTC	TTTT	TTCC	TTTT	TTTC	TTCC	TTTT	TTTC	TTTT	TTCC	TTTC	TTCC
solcap_snp_c1_5281	TTTC	TCCC	CCCC	CCCC	TCCC	CCCC	CCCC	CCCC	CCCC	CCCC	TCCC	TTCC	TTTC	TCCC	TCCC	TTCC	TTTC	TCCC	TCCC	CCCC	TTCC	CCCC	CCCC	CCCC	TCCC	TCCC	TTCC	CCCC	CCCC	CCCC	.	TCCC	TTCC	TTCC	TCCC	TCCC	CCCC	.	TTCC	TTCC	.	TCCC	CCCC	TCCC	CCCC	CCCC	CCCC	TCCC	TCCC
solcap_snp_c1_5286	AAAC	AAAC	AAAA	AAAA	.	AACC	AAAC	.	AAAC	.	AAAC	AAAC	AAAA	AAAA	.	AACC	AAAC	AAAA	AAAA	AAAC	AAAC	.	.	AAAA	AACC	.	AAAA	AACC	AAAC	.	.	AAAC	AACC	AAAA	AACC	AACC	CCCC	AACC	AAAC	AAAA	AAAC	AACC	AACC	.	AACC	CCCC	AAAC	AACC	AAAC
solcap_snp_c1_5365	CCCC	CCCC	CCCC	TTCC	CCCC	CCCC	CCCC	CCCC	CCCC	TCCC	CCCC	CCCC	CCCC	TCCC	CCCC	CCCC	CCCC	CCCC	CCCC	CCCC	CCCC	CCCC	TCCC	CCCC	CCCC	TTCC	CCCC	CCCC	CCCC	CCCC	CCCC	CCCC	CCCC	CCCC	CCCC	CCCC	CCCC	CCCC	CCCC	TCCC	CCCC	TCCC	TCCC	CCCC	TCCC	CCCC	CCCC	.	CCCC
solcap_snp_c1_5410	AGGG	AAGG	AAGG	GGGG	GGGG	AAGG	GGGG	GGGG	AGGG	AGGG	GGGG	AAGG	GGGG	GGGG	AAGG	AAGG	AGGG	.	AAGG	AAGG	AGGG	AAAG	AGGG	AGGG	AGGG	AAGG	AGGG	AGGG	AGGG	AAGG	AGGG	AGGG	AAGG	.	AAGG	AGGG	AAGG	AAAG	AAGG	AGGG	.	AAGG	AAGG	.	AAAG	AGGG	AGGG	AAGG	AAGG
solcap_snp_c1_5412	CCCC	CCCC	CCCC	CCCC	TTCC	CCCC	CCCC	TTCC	CCCC	CCCC	CCCC	CCCC	CCCC	.	CCCC	CCCC	CCCC	CCCC	CCCC	CCCC	CCCC	CCCC	TCCC	CCCC	CCCC	TCCC	CCCC	CCCC	CCCC	CCCC	CCCC	CCCC	CCCC	CCCC	CCCC	CCCC	CCCC	CCCC	CCCC	CCCC	CCCC	CCCC	CCCC	CCCC	CCCC	CCCC	CCCC	TCCC	CCCC
solcap_snp_c1_5458	AAAA	AAAA	AAAA	AAAA	AAAA	AAAA	AAAA	AAAA	AAAC	AAAA	AAAA	AAAA	AAAA	AAAA	AAAA	AAAA	AAAA	AAAA	AAAA	AAAA	AAAA	AAAA	AAAC	AAAA	AAAA	AAAA	AAAA	AAAA	AAAA	AAAA	AAAA	AAAA	AAAA	AAAA	AAAA	AAAC	AAAA	AAAA	AAAA	AAAC	AAAA	AAAC	AAAA	AAAA	AAAA	AAAA	AAAA	AAAC	AAAA
solcap_snp_c1_5468	CCCC	CCCC	CCCC	CCCC	CCCC	CCCC	CCCC	CCCC	TCCC	CCCC	CCCC	CCCC	CCCC	CCCC	CCCC	CCCC	CCCC	CCCC	CCCC	CCCC	CCCC	CCCC	TCCC	CCCC	CCCC	CCCC	CCCC	CCCC	CCCC	CCCC	CCCC	CCCC	CCCC	CCCC	CCCC	TCCC	CCCC	CCCC	CCCC	TCCC	CCCC	TCCC	CCCC	CCCC	CCCC	CCCC	CCCC	TCCC	CCCC
solcap_snp_c1_5483	.	.	.	AGGG	.	AAGG	AAAG	AAAA	AAAG	AAGG	AAAG	AAAG	.	AAGG	AGGG	AAGG	AAAG	AAGG	GGGG	AAAA	.	AAAA	AAAG	GGGG	.	AAAG	AAGG	AAAA	AAAG	.	AAAA	AAAG	AAAG	AAAG	AAGG	AAAG	AAAG	AAAG	AAAG	GGGG	.	AAGG	AAAA	AAAG	AAAG	AAGG	.	AAAA	AGGG
solcap_snp_c1_5499	AAGG	AAGG	GGGG	.	AGGG	AAGG	AAGG	GGGG	AGGG	AGGG	.	GGGG	AAAG	AGGG	GGGG	AGGG	AAGG	AGGG	GGGG	GGGG	AGGG	GGGG	GGGG	GGGG	GGGG	GGGG	AGGG	AGGG	GGGG	GGGG	AGGG	AGGG	AGGG	GGGG	AGGG	GGGG	GGGG	GGGG	AGGG	GGGG	AGGG	AGGG	GGGG	AAAG	GGGG	AAGG	GGGG	AGGG	GGGG
solcap_snp_c1_5546	AGGG	AGGG	AGGG	GGGG	GGGG	AGGG	GGGG	AGGG	AGGG	AGGG	GGGG	AGGG	GGGG	AGGG	AAGG	GGGG	AGGG	AAGG	AAGG	AGGG	GGGG	GGGG	GGGG	AAGG	GGGG	AGGG	AAGG	GGGG	GGGG	AGGG	GGGG	AGGG	GGGG	AGGG	GGGG	GGGG	GGGG	GGGG	GGGG	AAGG	.	GGGG	GGGG	GGGG	GGGG	GGGG	AGGG	GGGG	AAGG
solcap_snp_c1_5566	GGGG	.	GGGG	AGGG	GGGG	.	AGGG	AGGG	AGGG	AGGG	.	AGGG	.	GGGG	AGGG	GGGG	AGGG	AGGG	GGGG	AGGG	GGGG	GGGG	GGGG	GGGG	AGGG	GGGG	GGGG	GGGG	GGGG	GGGG	GGGG	AGGG	AGGG	AGGG	GGGG	GGGG	GGGG	GGGG	.	GGGG	.	AGGG	GGGG	.	GGGG	AGGG	GGGG	.	GGGG
solcap_snp_c1_5567	GGGG	AGGG	GGGG	AAGG	GGGG	AAGG	AGGG	AAGG	AGGG	AGGG	AAGG	AGGG	AAGG	GGGG	AGGG	GGGG	AGGG	AGGG	GGGG	AGGG	GGGG	GGGG	GGGG	GGGG	AGGG	GGGG	GGGG	GGGG	GGGG	GGGG	GGGG	AGGG	AGGG	AGGG	GGGG	GGGG	GGGG	GGGG	AGGG	GGGG	AGGG	AGGG	GGGG	AAAG	GGGG	AGGG	GGGG	.	GGGG
solcap_snp_c1_5578	AAGG	AGGG	AAGG	AAAA	AGGG	AAGG	AAAG	AAAA	AAAG	AAGG	AAGG	AAAG	AGGG	AAGG	.	AAGG	AAAG	AAGG	GGGG	AAAG	AGGG	AAAA	AAAG	GGGG	.	AAAG	AAGG	AAAA	AAAG	.	AAAA	AAAG	AAAG	AAAG	AAGG	AAAG	AAAG	AAAG	AAAG	GGGG	.	AGGG	AAAA	AAAG	AAAG	AAGG	.	AAAA	AGGG
solcap_snp_c1_5580	AAAA	AAAG	AAAA	AAAA	AAAA	AAAA	AAAG	AAAA	.	AAAG	AAAA	AAAA	AAAG	.	AAAG	AAAA	AAAG	AAAG	AAAA	AAAG	AAAG	AAAA	AAAA	AAAG	AAAG	AAAG	AAAA	AAAA	AAAA	AAAG	AAAA	AAAG	AAAA	AAAA	AAAG	AAAA	AAAA	AAAG	AAAG	AAAG	.	AAAA	AAAA	AAAA	AAAA	.	AAAA	AAAA	AAAA
solcap_snp_c1_5587	TTCC	TCCC	TTTC	CCCC	TTTT	TCCC	TTCC	TCCC	.	TTTC	TTTC	TTTT	TCCC	TTCC	TTTC	TTTC	.	CCCC	TTCC	TTCC	TTTC	TTTT	TTTT	.	TTCC	TTTC	TCCC	TTTT	TTTT	TTTC	TTTT	TCCC	TTTC	TTCC	TTTC	TTTT	TTTT	TTTC	.	TTCC	.	TTTC	TTTT	TCCC	TTTT	.	TTTT	TCCC	TTCC
solcap_snp_c1_5653	CCCC	CCCC	TCCC	CCCC	CCCC	CCCC	CCCC	TTCC	TCCC	TCCC	CCCC	TTCC	CCCC	TCCC	.	CCCC	CCCC	TTCC	CCCC	TCCC	CCCC	CCCC	TTCC	TTCC	CCCC	CCCC	CCCC	TCCC	TTTC	TCCC	TCCC	TCCC	TCCC	TCCC	TCCC	TCCC	CCCC	CCCC	CCCC	CCCC	CCCC	TTCC	TTCC	CCCC	TCCC	CCCC	TCCC	TCCC	CCCC
solcap_snp_c1_5656	GGGG	GGGG	GGGG	AGGG	AGGG	AGGG	AAAG	AGGG	GGGG	GGGG	AAAG	AGGG	.	GGGG	AGGG	GGGG	.	AGGG	GGGG	AGGG	GGGG	.	AGGG	AGGG	.	GGGG	GGGG	AGGG	AGGG	AGGG	GGGG	AGGG	AGGG	.	AGGG	AGGG	GGGG	GGGG	GGGG	GGGG	.	AGGG	.	AAGG	AGGG	GGGG	GGGG	AGGG	.
solcap_snp_c1_5713	AGGG	AGGG	AAGG	GGGG	.	AAGG	.	.	AAGG	AAGG	.	AGGG	.	AAGG	AGGG	AGGG	AGGG	.	.	.	AGGG	AGGG	AGGG	AAGG	AAGG	AAAA	AAGG	AGGG	GGGG	AGGG	AAAG	AGGG	AGGG	AAGG	.	AGGG	AAGG	.	GGGG	GGGG	AAGG	.	GGGG	AGGG	AGGG	AAGG	AAGG	AGGG	AGGG
solcap_snp_c1_5716	TTCC	TCCC	TTCC	CCCC	TTCC	TCCC	TTCC	TTCC	TCCC	TCCC	TTCC	TTCC	TTCC	TTCC	TTCC	TCCC	TCCC	TCCC	TTCC	TCCC	TTCC	TCCC	TCCC	.	TTCC	CCCC	TTCC	TTTC	TTCC	TCCC	TTTC	TTCC	CCCC	TTCC	TTCC	TTTC	TTCC	CCCC	TTCC	TTTC	TCCC	TTCC	TTCC	TTCC	TCCC	CCCC	TCCC	.	TTCC
solcap_snp_c1_5732	AAAA	AAAA	AAAA	AAAA	AAAA	AAAA	AAAA	AAAA	AAAA	AAAA	AAAG	AAAG	AAGG	AAAG	AAAG	AAAA	AAAA	AAAG	AAAG	AAAG	AAAG	AAAA	AAAA	AAAA	AAAA	AAAA	AAAA	AAAA	AAAG	AAAG	.	AAAG	AAGG	AAGG	AAAA	AAAG	AAAG	AAAA	AAAG	AAAG	AAGG	AAAA	AAAG	AAAA	AAAA	AAGG	AAAG	AAAA	AAAA
solcap_snp_c1_5750	GGGG	GGGG	GGGG	.	GGGG	AAGG	AGGG	GGGG	GGGG	GGGG	GGGG	GGGG	.	GGGG	GGGG	GGGG	.	GGGG	GGGG	GGGG	AGGG	GGGG	GGGG	GGGG	.	GGGG	GGGG	GGGG	GGGG	GGGG	GGGG	AGGG	GGGG	.	.	GGGG	GGGG	.	GGGG	AAGG	GGGG	GGGG	GGGG	.	GGGG	GGGG	GGGG	GGGG	.
solcap_snp_c1_5784	AAAA	AAGG	AAAG	AAAA	AAGG	AAGG	AAAG	AAGG	AAGG	AAAG	AAGG	AAAG	AAAA	AAAA	AAGG	AAAA	AAAG	AAAA	AAAG	AAAA	AAGG	AAGG	AGGG	AAGG	AAAG	AAAG	AAGG	AAAG	AGGG	AAGG	.	AAGG	AAAG	AAAG	AAAG	AGGG	AAAG	AAAA	AAGG	AAGG	AAGG	AAAG	AAAG	.	AAAG	AAAG	AAAG	.	AAGG
solcap_snp_c1_5796	CCCC	CCCC	CCCC	.	CCCC	CCCC	TCCC	TCCC	CCCC	CCCC	CCCC	TCCC	CCCC	CCCC	CCCC	CCCC	CCCC	CCCC	CCCC	TCCC	TCCC	TCCC	TCCC	CCCC	TCCC	TCCC	TCCC	TCCC	TCCC	.	CCCC	TCCC	CCCC	CCCC	CCCC	TCCC	.	TCCC	TCCC	CCCC	TCCC	CCCC	TCCC	CCCC	CCCC	CCCC	CCCC	TCCC	TCCC
solcap_snp_c1_5881	AACC	ACCC	ACCC	CCCC	.	AACC	ACCC	CCCC	ACCC	AACC	ACCC	CCCC	CCCC	ACCC	ACCC	ACCC	ACCC	ACCC	.	CCCC	ACCC	ACCC	ACCC	CCCC	AACC	CCCC	ACCC	AACC	ACCC	ACCC	CCCC	ACCC	ACCC	ACCC	AACC	ACCC	ACCC	CCCC	AACC	ACCC	AACC	ACCC	CCCC	AACC	CCCC	ACCC	ACCC	ACCC	ACCC
solcap_snp_c1_5895	CCCC	CCCC	CCCC	CCCC	CCCC	CCCC	CCCC	TCCC	TCCC	CCCC	CCCC	CCCC	CCCC	TCCC	CCCC	CCCC	CCCC	CCCC	TCCC	TCCC	CCCC	TCCC	CCCC	CCCC	CCCC	TTCC	CCCC	CCCC	TCCC	CCCC	CCCC	CCCC	CCCC	CCCC	CCCC	TCCC	CCCC	CCCC	CCCC	CCCC	CCCC	TCCC	TCCC	CCCC	CCCC	CCCC	CCCC	CCCC	CCCC
solcap_snp_c1_5908	AAAA	AAAA	AAAG	AAAA	.	AAGG	.	.	.	AAAA	AAGG	AAAA	AAAG	AAAG	AAAG	AAAG	AAAA	AAAG	AAAA	AAAA	AAAG	AAAG	AAGG	.	AAAA	.	AAAA	AAAG	AAAA	AAAA	.	AAAG	.	AAAA	AAGG	AAAA	AAAG	AAAA	AAAG	AAAG	AAAG	AAAG	AAAA	AAAG	.	.	AAAG	AAAA	AAAA
solcap_snp_c1_5909	CCCC	CCCC	.	CCCC	CCCC	TTCC	.	CCCC	CCCC	CCCC	TTCC	CCCC	TCCC	TCCC	TCCC	TCCC	CCCC	TCCC	CCCC	CCCC	TCCC	TCCC	TTCC	CCCC	CCCC	CCCC	CCCC	TCCC	CCCC	CCCC	CCCC	.	CCCC	CCCC	TTCC	CCCC	TCCC	CCCC	.	.	.	TCCC	CCCC	TCCC	CCCC	CCCC	TCCC	CCCC	CCCC
solcap_snp_c1_5920	GGGG	GGGG	GGGG	GGGG	GGGG	GGGG	GGGG	AGGG	GGGG	GGGG	GGGG	GGGG	GGGG	AGGG	GGGG	GGGG	GGGG	GGGG	AGGG	AGGG	GGGG	.	GGGG	GGGG	GGGG	AAGG	GGGG	GGGG	AGGG	GGGG	GGGG	GGGG	GGGG	GGGG	GGGG	AGGG	GGGG	GGGG	GGGG	GGGG	GGGG	AGGG	AGGG	.	GGGG	GGGG	GGGG	GGGG	GGGG
solcap_snp_c1_5936	AAAG	AAGG	AAGG	AAGG	AAAG	AAGG	AAAA	AAGG	AAAG	AAAG	AAAA	AAGG	AAAA	AAAG	AAGG	AAGG	AAAG	AAGG	AAGG	AAGG	AAAG	AGGG	AAGG	AAAG	AAAG	AGGG	AAAG	AAAG	AAAG	AAGG	AAAG	AAAG	AAGG	AAGG	AAGG	AAAG	AAGG	AGGG	AAGG	AAAG	AAGG	AAGG	AAGG	AAGG	AGGG	AAAG	AAAG	AGGG	AAGG
solcap_snp_c1_594	GGGG	AAGG	AGGG	GGGG	GGGG	AAAA	.	AAAA	AAGG	.	AAGG	AGGG	GGGG	AAGG	AAGG	AAGG	AGGG	AGGG	AGGG	AGGG	GGGG	AAAG	.	AAGG	AGGG	AAAG	AGGG	AAGG	AAGG	AAAG	.	AGGG	GGGG	GGGG	AAGG	AAGG	AAGG	AAGG	GGGG	GGGG	GGGG	AAAG	AAGG	AAGG	AAAG	AAAG	AAGG	AAGG	AAGG
solcap_snp_c1_5955	AAAA	AAAA	AAAA	AAAA	AAAA	AAAA	AAAA	AAAC	AAAA	AAAA	AAAA	AAAA	AAAC	AAAC	AAAA	AAAA	AAAA	AAAC	AAAC	.	AAAA	AAAA	AAAA	AAAA	AAAA	AAAC	AAAA	AAAC	AAAA	AAAA	AAAA	AAAC	AAAA	AAAC	AAAA	AAAA	AAAA	AAAA	AAAA	AAAC	.	AAAA	AAAA	AAAA	AAAA	AAAA	AAAA	AAAA	AAAA
solcap_snp_c1_5956	CCCC	CCCC	CCCC	TCCC	.	CCCC	CCCC	TTCC	CCCC	.	CCCC	CCCC	TTCC	TTCC	.	CCCC	CCCC	TTCC	TTCC	.	CCCC	CCCC	CCCC	CCCC	CCCC	.	CCCC	TTCC	.	CCCC	TCCC	TTCC	CCCC	.	CCCC	CCCC	CCCC	CCCC	CCCC	TTCC	.	CCCC	.	CCCC	CCCC	CCCC	CCCC	.	CCCC
solcap_snp_c1_5981	TTTC	TCCC	TCCC	CCCC	CCCC	TTCC	TTCC	TCCC	TTTC	TCCC	TTTT	TCCC	TTTT	TTCC	TCCC	TTTC	TTTC	TTTC	TTCC	TTTC	TTTC	TTCC	TTCC	TCCC	TTTT	TCCC	TCCC	TTCC	TTTC	.	CCCC	TTTC	TTTC	TCCC	TTCC	TCCC	TTCC	TTTT	TTCC	TTTC	TTCC	TTCC	TCCC	TTTC	TTTC	TTTC	TTTC	TCCC	TCCC
solcap_snp_c1_5995	TTTT	TTTG	TTTT	TTGG	TTGG	TTTT	TTTT	TTTG	TTTT	TTTG	TTTT	TTTT	TTTT	TTTT	TTTT	TTTT	TTTT	TTTT	TTTG	TTTT	TTTT	TTTT	TTTG	TTTT	TTTT	TTTT	TTTT	TTTT	TTTT	TTTT	TTTT	TTTT	TTTT	TTTT	TTTT	TTTT	TTTT	TTTT	TTTT	TTTT	TTTT	TTTT	TTTT	TTTT	TTTT	TTTT	TTTT	TTTT	TTTT
solcap_snp_c1_5996	CCCC	.	CCCC	.	.	CCCC	CCCC	.	CCCC	.	CCCC	CCCC	CCCC	CCCC	CCCC	CCCC	CCCC	CCCC	.	CCCC	CCCC	CCCC	.	CCCC	CCCC	CCCC	CCCC	CCCC	CCCC	CCCC	CCCC	CCCC	CCCC	CCCC	CCCC	CCCC	CCCC	CCCC	CCCC	CCCC	CCCC	CCCC	CCCC	CCCC	CCCC	CCCC	CCCC	CCCC	CCCC
solcap_snp_c1_6004	TTTT	TTTT	TTTT	TTTT	TTTT	TTTT	TTTT	TTTT	TTTT	TTTT	TTTT	TTTT	TTTT	TTTT	TTTT	TTTT	TTTT	TTTT	TTTT	TTTT	TTTT	TTTC	TTTC	TTTT	TTTT	TTTC	TTTT	TTTT	TTTT	TTTT	TTTT	TTTT	TTTT	TTTT	TTTT	TTTC	TTTT	TTTT	TTTT	TTTC	TTTT	TTTC	TTTT	TTTT	TTTT	TTTT	TTTT	TTTC	TTTT
solcap_snp_c1_6006	TTTT	TTTT	TTTT	TTTT	TTTT	TTTT	TTTT	TTTT	TTTT	TTTT	TTTT	TTTT	TTTT	TTTT	TTTT	TTTT	TTTT	TTTT	TTTT	TTTT	TTTT	TTTC	TTTC	TTTT	TTTT	TTTC	TTTT	TTTT	TTTT	TTTT	TTTT	TTTC	TTTT	TTTT	TTTT	TTTC	TTTT	TTTT	TTTT	TTTC	TTTC	TTTC	TTTT	TTTT	TTTT	TTTT	TTTT	TTTC	TTTT
solcap_snp_c1_601	TTCC	TTTC	TTCC	TTCC	TTTT	TTTC	TTTC	TTTC	TTTC	TTCC	.	TTTT	TCCC	TTCC	TTCC	TTTC	TTTT	TTTC	TTTT	TTCC	TTCC	TTTC	TTTT	TTTC	TTCC	TTCC	TCCC	TTTC	TTCC	TTTC	.	TTTC	TTTC	TTTC	TTTT	TTTC	TTTC	TTTT	TTCC	TTCC	TCCC	TTTC	TTCC	TTTC	TTTC	TTTC	TTTC	TTTT	TTTC
solcap_snp_c1_6036	TTTG	TTTG	.	TTGG	TTTG	TTTG	TTGG	TTTT	TTTG	TTTG	TTGG	TTTG	TTTG	TGGG	TTTT	TTTG	TTTG	TTTT	TTTG	TTGG	TTTG	TTTG	TTTT	TTGG	TGGG	TTTG	TTGG	TTGG	TTTG	TTTG	GGGG	TTGG	TTTG	TTTT	TTTG	TTGG	TTTG	TTTG	TTGG	TTGG	TTGG	TTGG	TTGG	TGGG	TTGG	TTGG	TTGG	TTGG	TTTT
solcap_snp_c1_6037	CCCC	CCCC	CCCC	CCCC	CCCC	CCCC	CCCC	CCCC	CCCC	CCCC	CCCC	.	CCCC	CCCC	CCCC	CCCC	TCCC	CCCC	CCCC	CCCC	CCCC	CCCC	CCCC	.	.	CCCC	.	CCCC	CCCC	CCCC	TCCC	.	CCCC	CCCC	CCCC	CCCC	CCCC	.	CCCC	TCCC	.	TCCC	TCCC	CCCC	CCCC	CCCC	.	CCCC	CCCC
solcap_snp_c1_6046	GGGG	GGGG	GGGG	GGGG	GGGG	GGGG	AGGG	GGGG	AAGG	GGGG	GGGG	AGGG	GGGG	AGGG	AAGG	GGGG	GGGG	GGGG	GGGG	AAGG	GGGG	.	GGGG	AGGG	GGGG	AGGG	GGGG	AGGG	AGGG	GGGG	GGGG	GGGG	GGGG	GGGG	GGGG	AGGG	AGGG	GGGG	GGGG	AGGG	GGGG	GGGG	AAGG	AGGG	AAGG	GGGG	GGGG	AGGG	GGGG
solcap_snp_c1_6068	CCCC	TCCC	.	TTCC	CCCC	CCCC	TCCC	CCCC	TCCC	CCCC	CCCC	TCCC	CCCC	CCCC	TTCC	CCCC	CCCC	CCCC	TCCC	TTCC	TTCC	.	TCCC	TCCC	CCCC	CCCC	TCCC	TCCC	TCCC	TCCC	.	CCCC	TCCC	CCCC	CCCC	TCCC	TCCC	CCCC	TTCC	CCCC	CCCC	CCCC	CCCC	.	CCCC	.	.	TCCC	TCCC
solcap_snp_c1_6109	AAAA	AAAG	AAAA	AAAA	AAAA	AAAG	AAAA	AAAA	AAAA	AAAA	AAAG	AAAG	AAAG	AAAA	AAAA	AAAG	AAAG	AAAG	AAAG	AAAA	AAAG	AAAA	AAAG	.	AAAA	AAAA	AAAG	AAAG	AAAA	AAAG	AAAA	AAAA	AAAG	AAAG	AAAG	AAAA	AAAG	AAAA	AAAG	AAAA	AAAA	AAAG	AAAA	AAAG	AAAG	AAAG	.	AAAA	AAAG
solcap_snp_c1_6114	CCCC	CCCC	CCCC	CCCC	CCCC	CCCC	CCCC	CCCC	CCCC	CCCC	CCCC	AACC	ACCC	CCCC	ACCC	CCCC	.	AACC	CCCC	ACCC	CCCC	CCCC	CCCC	.	CCCC	CCCC	ACCC	ACCC	CCCC	ACCC	CCCC	ACCC	ACCC	CCCC	CCCC	CCCC	ACCC	CCCC	CCCC	CCCC	.	CCCC	ACCC	CCCC	ACCC	CCCC	ACCC	CCCC	ACCC
solcap_snp_c1_6123	TTTC	TTTT	TTCC	TTCC	TTCC	TTCC	TTTC	TCCC	TTCC	TTCC	TTTC	.	TCCC	TTCC	TCCC	TTCC	TTCC	.	TTTT	TCCC	TTCC	TTTC	TTCC	TCCC	TTTC	TTTC	.	TTTC	TTCC	TTCC	CCCC	.	TTTC	TTCC	TTTC	TTCC	TTCC	.	TTTC	TTTT	TTCC	TCCC	TTCC	TTCC	TTTT	.	TTCC	TTTC	TCCC
solcap_snp_c1_6126	CCCC	TCCC	CCCC	TTTT	TCCC	CCCC	CCCC	TTCC	CCCC	CCCC	TCCC	TCCC	CCCC	CCCC	TTCC	CCCC	CCCC	TCCC	TCCC	CCCC	CCCC	TTCC	TTCC	TCCC	CCCC	TTCC	CCCC	TTCC	TTCC	.	TTTT	CCCC	CCCC	TTCC	CCCC	TTCC	CCCC	CCCC	CCCC	CCCC	CCCC	TCCC	TCCC	CCCC	CCCC	TCCC	CCCC	TTCC	TCCC
solcap_snp_c1_6127	AAAA	AAAA	AAAA	AAAA	AAAA	AAAA	AAAA	AAGG	AAAA	AAAA	AAAG	AAAG	.	AAAA	AAGG	AAAA	AAAA	AAAA	AAAA	AAAA	AAAA	AAGG	.	AAAG	AAAA	AAGG	AAAA	AAGG	AAGG	AAAG	.	AAAA	AAAA	AAAG	AAAA	AAGG	AAAA	AAAA	AAAA	AAAA	AAAA	AAAG	AAAG	AAAA	AAAA	AAAG	AAAA	AAAG	AAAG
solcap_snp_c1_6130	AAGG	AGGG	AAAG	GGGG	AAGG	AAGG	AAGG	AAGG	AAGG	AAAG	AAAG	AAGG	AAGG	AAGG	AAGG	AAAG	.	AAAG	AAGG	AAAG	AGGG	AAGG	AAGG	AAAA	AAAG	AAAA	AAAG	AAGG	AGGG	AAGG	AGGG	AAGG	AGGG	AAAA	AAGG	AAGG	AAAG	AAGG	AAGG	AGGG	AAGG	AAGG	AGGG	AAGG	AAGG	AAAG	AAAG	AAAG	AAAG
solcap_snp_c1_6131	AAGG	.	AAAG	GGGG	AAGG	AAGG	AAGG	AAGG	AAGG	AAAG	AAAG	AAGG	AAGG	AAGG	AAGG	AAAG	AGGG	AAAG	AAGG	AAAG	AGGG	AAGG	AAGG	AAAA	AAAG	AAAA	AAAG	AAGG	AGGG	AAGG	.	AAGG	AGGG	AAAA	AAGG	AAGG	AAAG	AAGG	AAGG	AGGG	AAGG	AAGG	AGGG	AAGG	AAGG	AAAG	AAAG	AAAG	AAAG
solcap_snp_c1_6136	AAGG	AAAG	AGGG	AAAA	AAGG	AAGG	AAGG	AAGG	AAGG	AGGG	AGGG	AAGG	AAGG	AAGG	AAGG	AGGG	AAAG	AGGG	AAGG	AGGG	AAAG	AAGG	AAGG	GGGG	AGGG	GGGG	AGGG	AGGG	AAAG	AAGG	.	AAGG	AAAG	GGGG	AAGG	AAGG	AGGG	AAGG	AAGG	AAAG	AAGG	AAGG	AAAG	AAGG	AAGG	.	AGGG	AGGG	AGGG
solcap_snp_c1_6138	TTCC	TTCC	TTTC	TTTT	TTTT	TTCC	TTCC	TTCC	TTTC	TTTC	TTTC	TTTT	.	TTCC	TTTC	TTTC	TCCC	TTTC	TTTC	TTTC	.	TTCC	TTTC	TTTT	TTTC	TTTT	TTTC	TTTC	TCCC	TTCC	TTTT	TTCC	TCCC	TTTT	TTCC	TTTT	TTTT	TTCC	TTCC	TTCC	TTCC	TTCC	TTTC	TTCC	TTTC	TTTC	TTTT	TTTT	TTTC
solcap_snp_c1_6140	TTCC	TTCC	TCCC	.	CCCC	TTCC	TTCC	TTCC	TCCC	TCCC	TCCC	.	TTCC	TTCC	TCCC	TCCC	.	TCCC	TCCC	TCCC	TTCC	TTCC	TCCC	CCCC	TCCC	CCCC	TCCC	TCCC	TTTC	TTCC	.	TTCC	.	CCCC	TTCC	CCCC	CCCC	TTCC	TTCC	TTCC	TTCC	TTCC	TCCC	TTCC	TCCC	.	.	CCCC	TCCC
solcap_snp_c1_6166	AACC	ACCC	AACC	CCCC	CCCC	AAAC	ACCC	AACC	AAAC	AACC	AAAC	AACC	.	AAAC	ACCC	AAAC	AAAC	AACC	AACC	AACC	AACC	ACCC	AACC	ACCC	ACCC	AACC	AACC	ACCC	AACC	ACCC	.	CCCC	CCCC	CCCC	AAAC	AACC	.	AACC	AACC	ACCC	ACCC	AACC	AAAC	.	AAAC	ACCC	AACC	AAAC	AACC
solcap_snp_c1_6183	ACCC	AACC	ACCC	CCCC	CCCC	ACCC	CCCC	CCCC	CCCC	ACCC	AACC	CCCC	AACC	ACCC	CCCC	CCCC	ACCC	AACC	AACC	CCCC	AACC	CCCC	CCCC	CCCC	ACCC	CCCC	CCCC	CCCC	CCCC	CCCC	.	ACCC	CCCC	ACCC	ACCC	CCCC	ACCC	ACCC	ACCC	ACCC	AACC	CCCC	AACC	CCCC	ACCC	ACCC	ACCC	CCCC	CCCC
solcap_snp_c1_6207	CCCC	CCCC	CCCC	CCCC	CCCC	CCCC	CCCC	CCCC	.	CCCC	CCCC	.	CCCC	CCCC	.	CCCC	CCCC	CCCC	.	CCCC	TCCC	CCCC	.	CCCC	CCCC	CCCC	CCCC	CCCC	CCCC	CCCC	CCCC	CCCC	CCCC	CCCC	CCCC	TTTC	.	CCCC	.	.	CCCC	CCCC	TCCC	.	.	CCCC	CCCC	.	CCCC
solcap_snp_c1_6228	TTGG	TTGG	GGGG	GGGG	.	GGGG	TTGG	.	TGGG	.	TGGG	TGGG	TTTT	.	TGGG	TGGG	TTGG	TTGG	.	TGGG	TTGG	GGGG	TGGG	.	TGGG	TTGG	TTGG	GGGG	TGGG	.	TTGG	TGGG	TGGG	.	TGGG	.	TTGG	.	TTGG	TGGG	.	TGGG	TTGG	.	TGGG	TTGG	GGGG	.	TTGG
solcap_snp_c1_6240	CCCC	TCCC	TTTC	CCCC	CCCC	TTCC	TCCC	TTCC	TCCC	TTCC	TTCC	TTCC	CCCC	TCCC	TTCC	TTCC	TCCC	TCCC	TCCC	TCCC	CCCC	TTTC	CCCC	.	TTCC	TCCC	TCCC	TTCC	TCCC	CCCC	TCCC	TCCC	TTCC	TCCC	TCCC	TTCC	TTCC	TTCC	CCCC	TTTC	.	TCCC	CCCC	.	CCCC	TTCC	TTCC	TTCC	TCCC
solcap_snp_c1_6244	AAAA	AAGG	GGGG	GGGG	AGGG	GGGG	AAGG	GGGG	GGGG	AAGG	AAGG	AAGG	AAAG	AAGG	AGGG	AAGG	AAGG	AAAG	GGGG	AAGG	AAAA	AGGG	GGGG	GGGG	AAGG	AAGG	AAGG	GGGG	AGGG	AGGG	AGGG	AGGG	AAGG	AAGG	AAGG	AAGG	AAGG	AAGG	AAAA	AGGG	.	AGGG	AGGG	GGGG	AAGG	AGGG	GGGG	GGGG	AAGG
solcap_snp_c1_6252	AAAG	AAAA	AAAA	AAAA	AAAA	AAGG	AAAG	AAGG	AAAA	AAGG	AAGG	AAAG	AAAA	AAAG	AAAG	AAAA	AAAG	AGGG	AAGG	AAAG	AAAG	AAAG	AAAG	AAAA	AAAG	AAAG	AAAG	AAAA	AAAA	AAAA	AAAG	AAGG	AAAG	AAAG	AAGG	AAAG	AAGG	AAAG	AAAG	AAAG	AAGG	AAGG	AAAA	AAAG	AAAG	AAGG	AAAG	AAAG	AAAG
solcap_snp_c1_6262	AGGG	GGGG	AAGG	GGGG	GGGG	GGGG	GGGG	GGGG	.	.	.	AGGG	GGGG	GGGG	AGGG	AAGG	GGGG	GGGG	GGGG	GGGG	GGGG	.	AGGG	.	.	GGGG	.	.	AGGG	AGGG	GGGG	GGGG	GGGG	AAGG	GGGG	GGGG	AGGG	GGGG	.	GGGG	GGGG	GGGG	GGGG	AGGG	GGGG	.	.	AAGG	AAGG
solcap_snp_c1_6294	AAAG	AAGG	AAGG	AAAA	AAGG	AAGG	GGGG	AAGG	AAAG	AAGG	AAGG	AAGG	AAAG	AAGG	AGGG	AAAA	AAAG	AGGG	AGGG	AAAG	AAAG	AAGG	AAGG	AGGG	AAAA	AAGG	AAGG	AAGG	AGGG	AAAG	.	AGGG	AAGG	AAAG	AAGG	AAGG	AAAG	AAAG	AAAG	AGGG	.	AAGG	AAAG	AAAG	AAAA	AAAG	GGGG	AAAA	AGGG
solcap_snp_c1_6308	.	AAAA	AAAG	AAAA	AAAA	AAAG	AAAA	AAGG	AAGG	.	AAAA	.	AAAA	AAAG	.	AAAG	AAAG	AAGG	AAAA	AAAA	AAAA	AAAA	AAAG	AAAA	AAAG	AAAG	AAAA	AAAG	AAGG	AAAG	AAAA	AAAG	AAAG	AAAA	AAAA	AAAA	AAAG	AAAG	AAAA	AAAA	AAAG	AAGG	AAAG	AAAA	AAAA	AAAA	AAAG	AAGG	AAAA
solcap_snp_c1_6318	GGGG	GGGG	GGGG	.	GGGG	GGGG	GGGG	AGGG	GGGG	AGGG	GGGG	GGGG	GGGG	AGGG	AGGG	GGGG	GGGG	GGGG	GGGG	GGGG	GGGG	AGGG	GGGG	GGGG	GGGG	AGGG	GGGG	AGGG	GGGG	GGGG	GGGG	GGGG	GGGG	GGGG	GGGG	GGGG	GGGG	GGGG	GGGG	GGGG	GGGG	GGGG	GGGG	GGGG	GGGG	GGGG	GGGG	AGGG	GGGG
solcap_snp_c1_6332	AAAG	AAAG	AAAA	AAAA	AAAA	AAAG	AAAA	AAAA	AAAG	AAAG	AAAG	AAAA	AAGG	AAAA	AAAA	AAAA	AAAG	AAAA	AAAA	AAGG	AAGG	AAAA	AAAA	AAAA	AAGG	AAAA	AAAG	AAAA	AAAA	AAAA	AAAA	AAAG	AAAG	AAAG	AAAG	AAAG	AAAG	AAAA	AAGG	AAAA	AAAG	AAAA	AAAG	AAAA	AAAG	AGGG	AAAA	AAAA	AAAG
solcap_snp_c1_6346	AAAA	AAAG	AAAA	AAAA	AAAA	AAAA	AAAA	AAAA	AAAG	AAAA	AAAA	AAGG	AAAA	AAAA	AAAG	AAAA	AAAA	AAAA	AAAG	AAAA	AAAG	AAAA	AAAG	AAAA	AAAA	AAAA	AAAA	AAAA	AAAA	AAAA	AAAA	AAAA	AAAA	AAAA	AAAA	AAGG	AAAG	AAAA	AAAA	AAAG	AAAA	AAAA	AAAG	AAAA	AAAG	AAAA	AAAG	AAAG	AAAA
solcap_snp_c1_6352	TTTT	TTTT	TTCC	TTTT	TTTT	TTTC	TTTT	TTTT	TCCC	TTCC	TTTC	TTCC	TTTC	TTCC	TTTC	TTTC	TTTT	TTTT	TTTT	TTTT	TCCC	TTTT	TTTT	TTCC	TTTC	TTTC	TTTC	TTTT	TTTC	TTTC	TTTT	TTTT	TTTC	TTCC	TTTC	TTTC	TTTT	TTTT	TTTC	TTTC	TTTT	TTTC	TTCC	TTTT	TTCC	TTCC	TTCC	TTTT	TTTC
solcap_snp_c1_6355	TTTC	TTCC	TTTT	.	.	TTTC	TTCC	TTCC	TTTT	TTTC	TTTC	TTTT	TTTT	TTTC	TTTT	TTTT	TTTC	TTTT	TTTC	TTTT	TTTT	TTCC	TTTC	TTTC	TTTC	TTTC	TTTC	TTTC	TTTT	TTTT	.	TTTT	TTTC	TTTT	.	TTCC	TTTC	TTTC	TTTT	TTTC	TTTT	TTTC	TTTC	.	TTTC	TTTT	TTCC	TTTC	TTCC
solcap_snp_c1_6398	AGGG	GGGG	AAGG	GGGG	GGGG	.	.	GGGG	.	AAGG	.	AAAG	AAGG	AAAG	AAGG	AAGG	AGGG	AAGG	GGGG	AAGG	AAGG	AAGG	AGGG	AAGG	GGGG	AAAG	AGGG	AAGG	AAGG	AAAG	.	AGGG	AGGG	AGGG	GGGG	AAGG	AGGG	GGGG	AGGG	AGGG	AGGG	AGGG	AAAG	AAGG	AGGG	AAAG	GGGG	GGGG	GGGG
solcap_snp_c1_641	AAAC	CCCC	CCCC	.	.	CCCC	CCCC	CCCC	CCCC	CCCC	ACCC	AAAC	AACC	ACCC	AACC	ACCC	AAAC	ACCC	ACCC	ACCC	AACC	CCCC	CCCC	CCCC	ACCC	ACCC	AACC	CCCC	ACCC	ACCC	AAAC	ACCC	AACC	AACC	ACCC	ACCC	CCCC	ACCC	AACC	AACC	ACCC	ACCC	ACCC	ACCC	CCCC	CCCC	CCCC	AACC	ACCC
solcap_snp_c1_6411	AGGG	GGGG	AAGG	GGGG	.	AAGG	AAGG	GGGG	AAAA	.	AAAG	AAAG	AAGG	AAAG	AAGG	AAGG	AGGG	AAGG	GGGG	AAGG	AAGG	AAGG	AGGG	AAGG	GGGG	AAAG	.	AAGG	AAGG	AAAG	AGGG	AGGG	AGGG	.	AGGG	AAGG	AGGG	GGGG	.	AGGG	AGGG	.	AAAG	AAGG	AGGG	AAAG	GGGG	GGGG	GGGG
solcap_snp_c1_6501	AGGG	GGGG	GGGG	AAAA	GGGG	GGGG	GGGG	GGGG	GGGG	GGGG	GGGG	AGGG	GGGG	GGGG	AGGG	.	AGGG	AGGG	GGGG	AGGG	GGGG	GGGG	GGGG	GGGG	AGGG	AGGG	AGGG	GGGG	GGGG	GGGG	AAAA	.	GGGG	GGGG	GGGG	.	AGGG	AGGG	GGGG	AGGG	.	AGGG	AGGG	AGGG	AGGG	GGGG	GGGG	AGGG	.
solcap_snp_c1_6518	GGGG	.	AGGG	.	AGGG	AGGG	GGGG	AAGG	AAGG	AAGG	GGGG	AAAG	GGGG	AGGG	AAAG	AGGG	AGGG	GGGG	GGGG	AGGG	GGGG	AGGG	AAAG	AAGG	GGGG	AGGG	GGGG	AAAG	AAGG	AGGG	AGGG	GGGG	AGGG	AGGG	AGGG	AGGG	AGGG	AGGG	GGGG	GGGG	GGGG	AAGG	AAAG	AGGG	AAAG	AAGG	GGGG	AAGG	GGGG
solcap_snp_c1_6521	TTTG	TTGG	TTTT	TTTT	TTTT	TTTT	TTTT	TTTT	TTTT	TTTT	TTTT	TTTG	TTTT	TTTT	TTTT	TTTT	TTTT	TTTG	TTTG	TTTG	TTTT	TTTG	TTTG	.	TTTT	TTTG	TTGG	TTTG	TTTG	TTTG	TTTT	TTTG	TTTT	TTTT	TTTG	TTTG	TTTT	TTTT	TTTT	TTTT	TTTG	TTTT	TTTT	TTTT	TTTT	TTTT	TTGG	TTTT	TTTT
solcap_snp_c1_6556	TTTC	TTCC	TTTC	CCCC	TTCC	TTTC	TTCC	TTCC	TCCC	TCCC	TTTC	TCCC	TTTT	TTCC	TTCC	TTTC	TTTC	TTTC	TTCC	CCCC	TTTC	TCCC	TCCC	TCCC	TTCC	CCCC	TCCC	TCCC	CCCC	.	TTTC	TTCC	TCCC	TTCC	TTCC	TTCC	TTCC	TTTC	TCCC	TTTC	TTCC	CCCC	CCCC	TTCC	CCCC	TTTC	TTTC	TCCC	TTCC
solcap_snp_c1_6571	AAAA	AAAG	AAAA	AAAA	AAAA	AAAA	AAAA	AAAG	AAAG	AAAA	.	.	AAAA	AAAA	AAAG	AAAG	AAAA	AAAA	AAAG	.	AAAA	AAAG	AAAA	AAGG	AAAA	AAAA	AAAA	AAAG	AAAG	AAGG	AAAG	AAAA	AAAG	AAAG	AAAG	AAAG	AAAG	AAAA	AAAA	.	AAAA	.	AAAG	AAAG	.	AAAG	AAAA	AAAA	AAAG
solcap_snp_c1_6646	CCCC	CCCC	CCCC	.	TCCC	.	.	TCCC	CCCC	CCCC	TCCC	CCCC	CCCC	CCCC	.	TTTC	CCCC	CCCC	CCCC	CCCC	TTTT	CCCC	TCCC	TTTT	CCCC	.	TTTT	CCCC	TCCC	TTCC	CCCC	CCCC	CCCC	CCCC	CCCC	TCCC	TCCC	CCCC	CCCC	.	CCCC	.	TCCC	CCCC	CCCC	CCCC	CCCC	CCCC	TTTC
solcap_snp_c1_6674	ACCC	CCCC	AACC	CCCC	AACC	CCCC	CCCC	ACCC	ACCC	.	CCCC	ACCC	.	CCCC	AACC	CCCC	.	AACC	CCCC	ACCC	ACCC	ACCC	CCCC	.	CCCC	ACCC	ACCC	ACCC	AACC	.	CCCC	ACCC	ACCC	ACCC	CCCC	ACCC	AACC	CCCC	ACCC	CCCC	ACCC	ACCC	ACCC	CCCC	CCCC	ACCC	.	ACCC	ACCC
solcap_snp_c1_6704	AAAG	.	AAGG	.	AAGG	AAAG	.	AGGG	AAGG	AAGG	AAAA	AAGG	AGGG	AAAG	GGGG	AAAG	AGGG	GGGG	.	AGGG	AAGG	AGGG	AAGG	AGGG	AAGG	AAGG	AAGG	AAGG	GGGG	AAGG	GGGG	AAAG	AAAG	AAGG	AAGG	AGGG	AGGG	AAGG	AAAG	AAAA	AAAG	AAGG	AAAG	AAGG	AAAA	AGGG	AGGG	AAGG	AGGG
solcap_snp_c1_6758	.	TTCC	TTTC	TTTT	TTTT	TTCC	TTTC	TTTT	TTCC	TTCC	TTCC	TTTC	CCCC	TTTC	TTTT	TTTC	TTTT	TTTC	TTTC	TTTC	TTTC	TTTC	TTTC	TTTC	TTTT	TTTT	TTTT	TTTC	TTTC	TTTC	TTTT	TCCC	TTTT	TTTC	TTTC	TTTT	TTTT	TTTT	TTTT	TTTC	.	.	TTTT	TTTT	TTTT	.	TTTC	TTCC	TTTC
solcap_snp_c1_6795	AAAG	AAAA	AAAA	AAAA	AAAA	AAAA	AAAA	AAAA	AAAA	AAAG	AAAA	AAAA	AAAA	AAAG	AAAG	AAAA	AAAA	AAAA	AAAG	AAAG	AAAA	AAAG	AAAG	AAAA	AAAG	AAAA	AAAG	AAAG	AAGG	AAGG	AAAA	AAAA	AAAA	AAAG	AAAG	AAAA	AAAA	AAAA	AAAG	AAAA	AAAA	AAAA	AAAA	AAAA	AAAG	AAAA	AAAA	AAAA	AAAG
solcap_snp_c1_6808	GGGG	GGGG	GGGG	GGGG	GGGG	GGGG	GGGG	GGGG	GGGG	GGGG	GGGG	GGGG	GGGG	GGGG	GGGG	GGGG	GGGG	GGGG	.	.	GGGG	GGGG	GGGG	GGGG	GGGG	GGGG	GGGG	GGGG	GGGG	GGGG	GGGG	GGGG	GGGG	GGGG	GGGG	GGGG	GGGG	GGGG	GGGG	.	GGGG	.	.	GGGG	GGGG	GGGG	GGGG	GGGG	GGGG
solcap_snp_c1_6815	AAAG	AAAG	AAGG	AAAA	AAAA	AAAA	AAAG	AAAA	AAAG	AAGG	AAAA	AAAG	AAGG	AAAA	AAAA	AAAG	AAAG	AAAG	AAAG	AAAG	AAAG	AAAG	AAAA	AAAA	AAAG	AAAA	AAGG	AAAG	AAAG	AAAG	AAAA	AAAG	AAGG	AAGG	AAAG	AAAG	AAAG	AAGG	AAAG	AAAG	AAAA	AAAG	AAAA	AAGG	AAAG	AAAG	AAAA	AAAG	AAAG
solcap_snp_c1_683	AAAG	AAGG	AAAG	AAAA	AAGG	AAAA	AAAG	AAAG	.	AAGG	AAAA	AAAA	AAAG	AAAG	AAGG	AAAG	AAAA	AAGG	AAAG	AAGG	AAGG	AAAG	AAAA	AAGG	AAGG	AAAA	AAAG	AAAG	AAGG	AAAG	.	AAAG	AAAG	AAAG	AAAG	AAAG	AAAG	AAAA	AAGG	AAAG	.	AAAA	AAAG	AAAG	AAAG	AAAG	AAAG	AAAA	AAAG
solcap_snp_c1_6853	.	TTTG	TTTG	TGGG	TTTT	TTGG	TTGG	.	TTGG	.	TTTG	TTTG	TTGG	TGGG	TTGG	GGGG	TTGG	.	TTTT	.	TTGG	TTTG	.	TTTG	TTTG	TTTG	TTTG	.	TTGG	TTGG	TTTG	.	TTGG	TTGG	TTGG	TTTG	TTGG	.	TTTG	TTGG	TTTG	TTGG	.	TTTT	TTTG	TTGG	TTTG	TGGG	TTTG
solcap_snp_c1_6869	AAGG	AGGG	AGGG	GGGG	GGGG	AAGG	AAGG	AGGG	AAGG	AGGG	AGGG	AGGG	AAGG	AAAG	AAGG	AAAG	AAGG	AAGG	GGGG	AAGG	AAGG	AAGG	AGGG	AGGG	AGGG	AGGG	AGGG	AAGG	AAGG	AAGG	AGGG	AAGG	AAGG	AAGG	AAGG	AGGG	AAGG	AAAG	AGGG	AAGG	AGGG	AAGG	AAGG	GGGG	AGGG	AAGG	AGGG	AAAG	AGGG
solcap_snp_c1_6875	AAAA	AAAG	.	AAAA	AAAG	AAAG	AAAG	AAGG	AAGG	AAGG	AAGG	.	AAAG	AAAA	.	AAAG	AAAA	AAAA	AAGG	AAAA	AAGG	AAAA	AAAG	.	AAGG	AAAG	AAAG	AAAG	AAAG	AAAG	AAAA	AAAG	.	.	AAAA	AAGG	AAAG	AAAG	.	AAAG	AAAG	AAAG	AAAG	AAAG	AAGG	.	AAGG	AAAA	AAAG
solcap_snp_c1_6898	CCCC	CCCC	CCCC	CCCC	CCCC	CCCC	CCCC	.	TCCC	CCCC	CCCC	CCCC	CCCC	CCCC	CCCC	CCCC	CCCC	CCCC	CCCC	TCCC	CCCC	CCCC	TCCC	TCCC	CCCC	CCCC	CCCC	CCCC	TCCC	CCCC	.	CCCC	CCCC	CCCC	CCCC	CCCC	CCCC	CCCC	CCCC	CCCC	CCCC	TCCC	CCCC	TCCC	CCCC	TCCC	CCCC	CCCC	TCCC
solcap_snp_c1_6964	AGGG	GGGG	AAGG	GGGG	GGGG	GGGG	AGGG	AGGG	AAGG	AGGG	AGGG	GGGG	AAGG	.	AGGG	AGGG	GGGG	AAGG	GGGG	AAGG	AGGG	AAGG	AGGG	AGGG	GGGG	AGGG	AGGG	AAGG	AGGG	AGGG	.	GGGG	GGGG	AAGG	AAGG	AGGG	AAGG	GGGG	GGGG	AAGG	AGGG	AGGG	AGGG	AAGG	GGGG	GGGG	GGGG	AGGG	AGGG
solcap_snp_c1_6994	GGGG	GGGG	GGGG	GGGG	AAGG	AGGG	AAGG	AGGG	AGGG	AAGG	AGGG	GGGG	GGGG	AGGG	GGGG	GGGG	GGGG	GGGG	GGGG	AAGG	GGGG	AGGG	AAGG	AGGG	GGGG	AAGG	AGGG	AGGG	GGGG	GGGG	.	AGGG	AGGG	GGGG	AGGG	AGGG	GGGG	GGGG	GGGG	AAGG	GGGG	GGGG	GGGG	GGGG	AGGG	GGGG	GGGG	AGGG	GGGG
solcap_snp_c1_6997	AAAG	AAAA	AAAG	GGGG	AAGG	AAGG	AGGG	AAAG	AAAG	AAGG	AAGG	AAAA	AAAG	AAAG	AAAA	AAAA	AAAA	AAAA	AAAA	AGGG	AAAA	AAAG	AAGG	AAAG	AAAA	AAGG	AAAG	AAAG	AAAA	AAAG	AGGG	AAAG	AAGG	AAAG	AAGG	AAAG	AAAA	AAAA	AAAA	AAGG	AAAA	AAAA	AAGG	AAAA	AAGG	AAGG	AAAA	AAAG	AAAA
solcap_snp_c1_7	GGGG	AAAG	AAAG	GGGG	AGGG	AAGG	AAGG	AGGG	.	AAAA	AAAG	AAGG	AAGG	AGGG	AAGG	AAAA	AGGG	AAAG	AAAA	AAGG	AAAG	AAAG	AAAG	AAAG	AGGG	AAGG	AAGG	AAAA	AAAG	AAGG	GGGG	AAGG	AAGG	.	AAGG	AAGG	AAAG	.	AAAG	AAAG	AAGG	AAGG	AAGG	AAGG	AGGG	.	AAGG	AAAG	AAGG
solcap_snp_c1_7005	TTTT	TTTT	TTTT	TTTT	TTTT	TTTC	TTCC	.	.	.	.	TTTT	TTTT	.	TTTT	TTTT	TTTT	TTTT	TTTT	TTCC	TTTT	.	TTCC	TTTC	TTTT	TTCC	TTTC	TTTC	TTTT	TTTT	TTTC	.	TTTC	TTTT	.	.	TTTT	TTTT	TTTT	.	TTTT	TTTT	TTTT	TTTT	TTTT	TTTT	TTTT	TTTT	TTTT
solcap_snp_c1_7029	AAGG	AAAA	AAAA	AAGG	AAGG	AAAA	AAAA	AAAG	AAAG	AAGG	AAAA	AAAA	AAAG	AAGG	AAAG	AAAA	AAAA	AAAG	AAAG	AAAG	AAAA	AAGG	AAAA	AAGG	AAAG	AAAA	AAGG	AAAA	AAAG	AAAG	AAAG	AAGG	AAAG	AAAG	AAGG	AAAA	AAAA	AAAG	AAGG	AAAG	AAAG	AAAA	AAAA	AAAA	AAAG	AAAG	AAGG	AAAG	AAGG
solcap_snp_c1_7031	AAGG	GGGG	GGGG	GGGG	GGGG	GGGG	GGGG	AGGG	AGGG	AGGG	GGGG	GGGG	AGGG	AAGG	AGGG	GGGG	GGGG	AGGG	AGGG	AGGG	GGGG	AAGG	.	AAGG	AGGG	GGGG	AAGG	GGGG	AGGG	GGGG	GGGG	AAGG	AGGG	AGGG	AAGG	GGGG	.	AGGG	AAGG	GGGG	AGGG	GGGG	.	GGGG	GGGG	AGGG	AAGG	GGGG	AAGG
solcap_snp_c1_7040	AAGG	GGGG	GGGG	AAGG	GGGG	AGGG	GGGG	AAGG	AGGG	.	AGGG	GGGG	AGGG	AAGG	AGGG	GGGG	GGGG	AGGG	AGGG	AAGG	GGGG	.	AGGG	AAGG	AAGG	AGGG	AAGG	GGGG	AGGG	AGGG	.	AAGG	AAGG	AGGG	.	GGGG	GGGG	AAGG	AAGG	.	AGGG	AGGG	AGGG	AAGG	AAGG	AGGG	AAGG	.	AAGG
solcap_snp_c1_7041	AAGG	GGGG	GGGG	AAGG	GGGG	AGGG	GGGG	AAGG	AGGG	AAGG	AGGG	GGGG	AGGG	AAGG	AGGG	GGGG	GGGG	AGGG	AGGG	AAGG	GGGG	.	AGGG	AAGG	AAGG	AGGG	AAGG	GGGG	AGGG	.	AAAG	AAGG	AAGG	AGGG	AAAG	GGGG	GGGG	AAGG	AAGG	AGGG	.	AGGG	AGGG	AAGG	AGGG	.	AAGG	AGGG	AAGG
solcap_snp_c1_7077	AAAA	AAAA	AAAA	AAAA	.	AAAA	AAAA	AAAA	AAAA	AAAA	AAAA	AAAA	AAAA	AAAG	.	AAAA	AAAA	AAAA	AAAA	AAAA	AAAA	AAAG	AAAA	AAAA	AAAA	AAAG	AAAA	AAAG	AAAG	AAAA	AAAG	AAAA	AAAA	AAAA	AAAA	AAAA	AAAA	AAAA	AAAA	AAAA	AAAA	AAAA	.	AAAA	AAAA	AAAA	AAAA	.	AAAA
solcap_snp_c1_7078	CCCC	CCCC	CCCC	CCCC	CCCC	CCCC	CCCC	.	CCCC	CCCC	CCCC	CCCC	TCCC	TCCC	CCCC	CCCC	CCCC	.	.	.	CCCC	CCCC	CCCC	CCCC	CCCC	TCCC	CCCC	TCCC	CCCC	CCCC	CCCC	.	CCCC	.	CCCC	CCCC	CCCC	CCCC	CCCC	TCCC	.	CCCC	CCCC	CCCC	CCCC	CCCC	CCCC	CCCC	CCCC
solcap_snp_c1_7082	CCCC	CCCC	CCCC	.	CCCC	CCCC	CCCC	TCCC	CCCC	CCCC	CCCC	CCCC	TCCC	TCCC	CCCC	CCCC	CCCC	TCCC	TCCC	.	CCCC	CCCC	CCCC	CCCC	CCCC	TCCC	CCCC	TCCC	CCCC	CCCC	CCCC	TCCC	CCCC	TCCC	CCCC	CCCC	CCCC	CCCC	CCCC	TCCC	.	CCCC	CCCC	CCCC	CCCC	CCCC	CCCC	CCCC	CCCC
solcap_snp_c1_711	AAGG	AAGG	AGGG	GGGG	GGGG	GGGG	GGGG	AGGG	AGGG	AAGG	GGGG	GGGG	AGGG	AGGG	AAGG	AGGG	GGGG	AAGG	AGGG	AAGG	AAGG	AGGG	GGGG	AGGG	AAGG	AGGG	AGGG	AGGG	AAGG	AGGG	GGGG	AGGG	GGGG	AGGG	GGGG	AGGG	AGGG	GGGG	AAGG	AGGG	AAAG	AGGG	AGGG	AGGG	AGGG	AGGG	AGGG	GGGG	AGGG
solcap_snp_c1_7112	GGGG	AGGG	AGGG	AAGG	AAAG	GGGG	AGGG	GGGG	AAGG	GGGG	AAGG	GGGG	GGGG	AGGG	AGGG	.	GGGG	GGGG	.	GGGG	GGGG	AAGG	GGGG	AGGG	GGGG	.	GGGG	AGGG	AGGG	GGGG	AGGG	GGGG	AGGG	GGGG	GGGG	GGGG	GGGG	.	GGGG	GGGG	GGGG	GGGG	AGGG	.	GGGG	GGGG	GGGG	AGGG	.
solcap_snp_c1_7115	CCCC	CCCC	CCCC	CCCC	CCCC	CCCC	CCCC	.	CCCC	CCCC	CCCC	CCCC	.	.	CCCC	CCCC	CCCC	.	.	.	CCCC	CCCC	CCCC	CCCC	CCCC	.	CCCC	.	CCCC	CCCC	CCCC	.	CCCC	.	CCCC	CCCC	CCCC	CCCC	CCCC	.	.	CCCC	CCCC	CCCC	CCCC	CCCC	CCCC	CCCC	CCCC
solcap_snp_c1_7132	TTTT	TTTT	TCCC	TTTT	TTTT	TTTC	TTTC	.	TTCC	TTCC	TTTC	TTTC	TTTC	TTTC	TTCC	TTTC	TTTC	TTTC	TTTC	.	TTTC	TTTT	TTCC	TTCC	TTTT	TTCC	TTTT	TTTC	TTTC	TTTC	TCCC	TTCC	TTCC	TTCC	TTCC	TTTC	TTTC	TTTC	TTTT	TTTC	TTCC	TCCC	TTTC	TTTC	TTTC	.	TTTC	TTTT	TTTT
solcap_snp_c1_7142	GGGG	GGGG	GGGG	GGGG	GGGG	GGGG	GGGG	GGGG	GGGG	GGGG	GGGG	GGGG	AGGG	GGGG	GGGG	AGGG	GGGG	GGGG	GGGG	GGGG	GGGG	GGGG	AGGG	GGGG	GGGG	GGGG	GGGG	AGGG	GGGG	GGGG	.	GGGG	AGGG	GGGG	GGGG	AGGG	GGGG	GGGG	GGGG	GGGG	GGGG	GGGG	AGGG	AGGG	GGGG	AGGG	GGGG	AGGG	GGGG
solcap_snp_c1_7143	TTTT	TTTT	TTTT	TTTT	TTTT	TTTT	TTTT	TTTT	TTTT	TTTT	TTTT	TTTT	TTTG	TTTT	TTTT	TTTG	TTTT	TTTT	TTTT	TTTT	TTTT	TTTT	TTTG	TTTT	TTTT	TTTT	TTTT	TTTG	TTTT	TTTT	TTTG	TTTT	TTTG	TTTT	TTTT	TTTG	TTTT	TTTT	TTTT	TTTT	TTTT	TTTT	TTTG	TTTG	TTTT	TTTG	TTTT	TTTG	TTTT
solcap_snp_c1_7165	TTCC	TTCC	TCCC	TTTT	TTTT	TTTC	TCCC	TTCC	TTTC	TTTT	TTCC	TTTC	.	TTTC	TTCC	TTTC	TTCC	TCCC	TTTT	TCCC	CCCC	TTTC	TTCC	TTCC	TTCC	TTTT	TTTC	TTTT	TTTC	TTTT	TTTT	TTCC	TCCC	TTTC	TTTC	TTCC	TTCC	TCCC	TCCC	TTTC	TTCC	TTTT	TTTC	TTTT	TTTC	TTCC	TTTC	TTTT	TTCC
solcap_snp_c1_7187	AAGG	AAGG	AAAG	AAGG	AAGG	AAGG	AAAA	AAGG	.	.	AAAG	AGGG	GGGG	AGGG	AAGG	AAGG	AAGG	AAAG	GGGG	AAAG	AAAA	.	AAGG	AAGG	AAGG	AAGG	AAGG	GGGG	AGGG	GGGG	AAGG	AAGG	AAAG	.	AAGG	AAGG	AAGG	AAAG	AAAG	AGGG	AAGG	GGGG	AGGG	GGGG	.	.	AAGG	GGGG	AAAG
solcap_snp_c1_7192	AAGG	AAGG	AAAA	AAAA	AAGG	AAGG	AAAA	AAGG	.	AAGG	AAAG	.	GGGG	AGGG	AAGG	AAGG	AAGG	AAAG	GGGG	AAAG	AAAA	.	.	AAGG	AAGG	AAGG	AAGG	GGGG	AGGG	GGGG	AAAG	AAGG	AAAG	.	AAGG	AAGG	AAGG	AAAG	AAAG	.	AAGG	GGGG	AAAG	GGGG	.	AAGG	AAGG	GGGG	AAAG
solcap_snp_c1_7227	AGGG	AAGG	AGGG	AAAG	AAAG	AGGG	AGGG	AGGG	AGGG	GGGG	GGGG	AGGG	GGGG	GGGG	AAGG	AAGG	AGGG	AAGG	GGGG	AGGG	AGGG	GGGG	AAGG	AGGG	GGGG	AGGG	AAGG	GGGG	AGGG	GGGG	AAAG	AGGG	AAGG	GGGG	GGGG	AAGG	AGGG	AAGG	AGGG	AGGG	AAGG	GGGG	AAAG	GGGG	AGGG	AAGG	AGGG	GGGG	AAGG
solcap_snp_c1_7325	AGGG	AGGG	AGGG	GGGG	AGGG	GGGG	AAGG	AGGG	AGGG	AGGG	GGGG	AGGG	AGGG	AGGG	GGGG	AGGG	GGGG	AGGG	GGGG	AGGG	AAGG	GGGG	GGGG	.	GGGG	AGGG	GGGG	AGGG	GGGG	AGGG	GGGG	AGGG	AGGG	AAGG	AAGG	GGGG	AGGG	AAGG	AAGG	AGGG	GGGG	GGGG	AGGG	.	.	AGGG	AAGG	GGGG	GGGG
solcap_snp_c1_7341	ACCC	ACCC	ACCC	AAAA	AAAA	ACCC	AACC	AAAC	AAAA	AAAC	ACCC	ACCC	ACCC	ACCC	CCCC	ACCC	CCCC	ACCC	AACC	AACC	AACC	ACCC	CCCC	AAAC	CCCC	AAAC	CCCC	ACCC	ACCC	ACCC	ACCC	ACCC	ACCC	AACC	AACC	ACCC	ACCC	AACC	AACC	ACCC	CCCC	AACC	AACC	AACC	AACC	ACCC	AAAC	ACCC	CCCC
solcap_snp_c1_7342	AAAG	AAAG	AAAG	GGGG	GGGG	AAAG	AAGG	AGGG	GGGG	AGGG	AAAG	AAAG	AAAG	AAAG	AAAA	AAAG	AAAA	AAAG	AAGG	AAGG	AAGG	AAAG	AAAA	AGGG	AAAA	AGGG	AAAA	AAAG	AAAG	AAAG	AAAG	AAAG	AAAG	AAGG	AAGG	AAAG	AAAG	AAGG	AAGG	AAAG	AAAA	AAGG	AAGG	AAGG	AAGG	AAAG	AGGG	AAAG	AAAA
solcap_snp_c1_7346	.	TCCC	TTCC	CCCC	TCCC	TTTC	TTTC	TTCC	TTCC	TTTC	TCCC	TCCC	TCCC	TCCC	CCCC	TTCC	.	TTCC	CCCC	TCCC	TTCC	TCCC	TCCC	TTTC	CCCC	TCCC	CCCC	TTCC	CCCC	TTTC	CCCC	TCCC	TCCC	TTTT	TTTC	CCCC	TTCC	TTCC	.	TCCC	CCCC	TCCC	TTCC	TTCC	TTTC	.	.	CCCC	CCCC
solcap_snp_c1_7382	TTTT	TCCC	TCCC	CCCC	CCCC	TCCC	CCCC	CCCC	TCCC	TCCC	TCCC	TTTC	TTTC	CCCC	TCCC	TTCC	TTCC	TTTC	CCCC	TCCC	TCCC	TCCC	CCCC	CCCC	TCCC	CCCC	TTCC	TCCC	TCCC	TCCC	CCCC	TTCC	TTCC	TCCC	CCCC	TCCC	TCCC	TCCC	TTCC	TCCC	CCCC	TCCC	TCCC	TTTC	TCCC	TCCC	TCCC	CCCC	TCCC
solcap_snp_c1_7399	CCCC	CCCC	CCCC	CCCC	.	CCCC	CCCC	CCCC	CCCC	CCCC	CCCC	CCCC	CCCC	CCCC	CCCC	CCCC	CCCC	CCCC	TCCC	TCCC	CCCC	CCCC	CCCC	CCCC	CCCC	CCCC	CCCC	CCCC	CCCC	CCCC	TCCC	CCCC	CCCC	CCCC	CCCC	CCCC	CCCC	.	CCCC	CCCC	CCCC	TCCC	TCCC	CCCC	CCCC	CCCC	CCCC	TCCC	CCCC
solcap_snp_c1_7400	GGGG	AAGG	AAAG	GGGG	AGGG	AAAG	AAAG	AAAA	AAGG	GGGG	AGGG	AGGG	AGGG	AAAG	AAGG	AGGG	.	AGGG	AAGG	.	AAAG	.	.	AAAA	AAAG	AAAG	AAGG	AAGG	AAGG	AAGG	AGGG	AGGG	AAGG	AAAG	AAAG	AAGG	.	AAGG	AAGG	GGGG	AAAG	AGGG	AAGG	AGGG	AGGG	AAAG	AAGG	AAAG	AAAG
solcap_snp_c1_7404	TTTT	TTTT	TTTT	TTTT	TTTG	TTTG	TTTG	.	TTTT	TTTT	TTTG	TTTG	TTTG	TTTG	TTGG	TTTT	TTTT	TTTT	TTTT	TTTT	TTTT	.	TTTG	.	.	.	TTTT	TTTG	TTTG	TTTT	TTGG	TTTG	TTTG	TTTG	TTTG	TTGG	TTGG	.	TTTT	TTTG	.	TTTG	TTTT	TTTT	TTTG	TTTG	TTTG	.	TTTT
solcap_snp_c1_7405	TTTT	TTTT	TTCC	TTCC	TTTT	TTTC	TTTC	TTCC	TTTT	TTTT	TTTC	TTTC	TTTC	TTTC	.	TTTT	TTTT	TTTT	TTTC	TTTT	TTTT	TTCC	TTTC	TTCC	TTCC	TTCC	TTTT	TTTC	TTTC	TTTT	TTCC	.	TTTC	TTCC	TTTC	TTTC	TTCC	TTTC	TTTT	TTTT	.	TTTC	TTTT	TTTT	TTTC	TTTC	TTTC	TCCC	TTTT
solcap_snp_c1_7407	CCCC	AAAC	AAAC	CCCC	ACCC	AAAC	AAAA	AAAA	AAAC	AAAC	AAAC	.	.	AAAC	AAAC	ACCC	ACCC	CCCC	AAAC	AACC	ACCC	AAAC	AAAA	AAAC	AAAC	AAAC	CCCC	AAAC	AAAC	AACC	.	.	AACC	AAAC	AAAC	.	AAAC	AAAC	CCCC	AAAC	AAAC	ACCC	ACCC	ACCC	ACCC	AAAC	AAAC	AACC	AACC
solcap_snp_c1_7412	AACC	.	CCCC	CCCC	CCCC	ACCC	CCCC	CCCC	CCCC	CCCC	ACCC	.	AACC	CCCC	CCCC	ACCC	AACC	ACCC	.	CCCC	AACC	CCCC	CCCC	CCCC	.	CCCC	CCCC	CCCC	ACCC	ACCC	ACCC	ACCC	ACCC	ACCC	CCCC	CCCC	ACCC	.	AACC	AACC	.	CCCC	CCCC	CCCC	CCCC	ACCC	ACCC	CCCC	ACCC
solcap_snp_c1_7430	ACCC	ACCC	AAAC	AAAA	AAAA	ACCC	AACC	AACC	AAAA	AACC	AAAC	CCCC	ACCC	AACC	CCCC	ACCC	ACCC	AACC	CCCC	AACC	ACCC	AACC	CCCC	AACC	AACC	AACC	AACC	AACC	ACCC	ACCC	.	AACC	AACC	CCCC	ACCC	CCCC	ACCC	AACC	CCCC	ACCC	.	AAAC	CCCC	AACC	ACCC	AAAC	CCCC	AACC	ACCC
solcap_snp_c1_7469	AGGG	AGGG	AAAG	AAAA	AAAA	AGGG	AAGG	AAGG	AAAA	AAGG	AAAG	GGGG	AGGG	AAGG	GGGG	.	AGGG	AAGG	GGGG	AAGG	AGGG	AAGG	GGGG	AAGG	AAGG	AAGG	AAGG	AAGG	AGGG	.	AAAG	AAGG	AGGG	GGGG	.	GGGG	.	.	GGGG	AGGG	AGGG	AAAG	GGGG	AAGG	AGGG	AAAG	GGGG	AAGG	AGGG
solcap_snp_c1_7495	TTTC	TTTT	TTTT	TTTT	TTCC	.	.	TTTT	TTTT	.	TTTT	TTTT	TTTT	TTTT	.	.	TTTT	.	TTTT	TTTT	TTTT	TTTT	TTTT	TTTT	TTTC	TTTC	TTTT	TTTC	TTTT	TTTT	.	TTTC	TTTT	TTTC	TTTT	TTTT	TTTC	TTTC	TTTT	TTTT	.	TTTT	TTTT	TTTT	TTTT	TTTT	.	.	TTTT
solcap_snp_c1_7514	GGGG	GGGG	AGGG	GGGG	AAAG	GGGG	AGGG	GGGG	AGGG	AGGG	AAGG	GGGG	GGGG	GGGG	GGGG	GGGG	GGGG	GGGG	AGGG	AGGG	GGGG	GGGG	GGGG	GGGG	GGGG	AGGG	GGGG	GGGG	GGGG	GGGG	AGGG	AGGG	GGGG	GGGG	AGGG	AGGG	GGGG	AGGG	GGGG	AGGG	AGGG	AAGG	AAGG	GGGG	AAGG	GGGG	GGGG	GGGG	GGGG
solcap_snp_c1_7515	TTTT	TTTT	TTTT	TTTT	TTTT	TTTT	TTTT	TTTT	TTTT	TTTT	TTTT	TTTT	TTTT	TTTC	TTTC	TTTT	TTTT	TTTT	TTTC	TTTC	TTTT	TTTT	TTTC	TTTT	TTTT	TTTT	TTTT	TTTT	TTTT	TTTC	TTTT	TTTT	TTTT	TTTT	TTTT	TTTT	TTTT	TTTT	TTTT	TTTT	TTTT	TTTC	TTTT	TTTT	TTTT	TTTT	TTTT	TTTT	TTTT
solcap_snp_c1_7520	TTTT	TTCC	.	CCCC	TCCC	TTTC	TTTC	TTTC	TTCC	.	TTCC	TTTT	TTTT	TTTC	TTTC	TTTC	TTTC	TTTT	TCCC	TTCC	TTTT	TTTC	TTCC	TTCC	TTTT	TTCC	TTTT	TTCC	TTCC	.	CCCC	TTTC	TTTC	TTTT	TTTC	TTTC	TTCC	TTCC	TTTT	TTCC	TTTC	TTCC	CCCC	TTTT	TTCC	TTTT	TTCC	TTTC	TTTT
solcap_snp_c1_7530	GGGG	.	AGGG	GGGG	AGGG	GGGG	AGGG	GGGG	GGGG	GGGG	.	GGGG	GGGG	GGGG	AGGG	GGGG	GGGG	GGGG	AGGG	AGGG	GGGG	GGGG	GGGG	.	GGGG	AGGG	AGGG	.	AGGG	GGGG	GGGG	GGGG	.	GGGG	GGGG	AGGG	GGGG	AGGG	AGGG	GGGG	.	AGGG	GGGG	.	GGGG	AGGG	.	.	AGGG
solcap_snp_c1_7568	.	TCCC	TCCC	CCCC	CCCC	CCCC	CCCC	.	CCCC	CCCC	CCCC	.	CCCC	CCCC	.	CCCC	CCCC	TCCC	.	.	CCCC	CCCC	TCCC	CCCC	CCCC	CCCC	CCCC	CCCC	CCCC	.	CCCC	CCCC	CCCC	TCCC	TCCC	TCCC	TCCC	CCCC	CCCC	.	CCCC	TCCC	TCCC	.	.	TCCC	CCCC	CCCC	TCCC
solcap_snp_c1_7571	TCCC	TCCC	TCCC	.	CCCC	CCCC	CCCC	.	CCCC	CCCC	CCCC	TCCC	CCCC	CCCC	.	CCCC	CCCC	TCCC	TCCC	.	CCCC	CCCC	TCCC	CCCC	CCCC	CCCC	TCCC	CCCC	CCCC	TCCC	CCCC	CCCC	CCCC	.	TCCC	TCCC	TCCC	CCCC	CCCC	.	CCCC	TCCC	TCCC	.	.	TCCC	CCCC	CCCC	TCCC
solcap_snp_c1_7574	AAAA	AAAA	AAAA	AAAA	AAAA	AAAC	AAAC	AAAC	AAAA	AAAA	AAAC	AAAA	AAAA	AAAA	AAAA	AAAA	AAAC	AAAA	AAAC	AAAA	AAAC	AAAA	AAAA	AAAA	AAAA	AAAC	AAAC	AAAC	AAAC	AAAC	AAAA	AAAA	AAAA	AAAA	AAAA	AAAC	AAAC	AAAA	AAAC	AAAA	AAAA	AAAC	AAAA	AAAA	AAAA	AAAA	AACC	AAAC	AAAC
solcap_snp_c1_758	AGGG	.	GGGG	GGGG	GGGG	AAGG	.	AGGG	AGGG	GGGG	.	.	GGGG	GGGG	AGGG	AGGG	GGGG	AGGG	AGGG	AGGG	GGGG	AAGG	AAGG	AGGG	GGGG	AGGG	AGGG	AGGG	AGGG	AGGG	AAGG	AGGG	GGGG	GGGG	.	AAGG	AGGG	AGGG	GGGG	GGGG	GGGG	AGGG	AGGG	AGGG	GGGG	AGGG	AAAG	AGGG	AAGG
solcap_snp_c1_7621	CCCC	TCCC	TCCC	TTCC	TTCC	CCCC	TCCC	CCCC	TCCC	TCCC	TCCC	CCCC	TTCC	TTCC	CCCC	CCCC	TTTC	.	TTCC	CCCC	TTCC	TTCC	TCCC	TTCC	CCCC	TCCC	TTTC	TTCC	TTTT	.	TTTC	TTTC	TTCC	.	.	TTCC	TTCC	CCCC	TTCC	CCCC	.	TCCC	TTCC	TCCC	TCCC	.	TTCC	.	TTTC
solcap_snp_c1_7624	AAAA	AAAG	AAAA	AAAA	AAAA	AAAA	AAAA	AAAA	AAAG	AAAA	AAAA	AAAA	AAAG	AAAA	AAAA	AAAA	AAGG	AAAA	AAGG	AAAA	AAAA	AAAA	AAAG	AAAG	AAAA	AAAG	AAAG	AAAG	AAGG	AGGG	AAAA	AAAA	AAAG	AAAA	AAAA	AAGG	AAAG	AAAA	AAAG	AAAA	AAAA	AAAA	AAAG	AAAA	AAAG	AAAG	AAAG	AAAG	AAAG
solcap_snp_c1_7632	GGGG	GGGG	.	GGGG	GGGG	GGGG	GGGG	GGGG	.	GGGG	GGGG	GGGG	GGGG	.	GGGG	GGGG	GGGG	GGGG	GGGG	GGGG	.	.	GGGG	GGGG	GGGG	GGGG	GGGG	GGGG	AAGG	GGGG	GGGG	GGGG	AGGG	GGGG	GGGG	GGGG	AGGG	GGGG	GGGG	GGGG	GGGG	GGGG	GGGG	GGGG	GGGG	GGGG	GGGG	GGGG	GGGG
solcap_snp_c1_7678	TTTT	TTTT	TTTC	CCCC	CCCC	TTTC	TCCC	TTCC	.	TTTC	TTTC	TTTC	TTTT	TTCC	TTTT	TTTC	TTTC	TTTT	TTTT	.	TTTC	TTTT	TTCC	TTTC	TTTT	TTTC	TTTC	CCCC	TCCC	TCCC	TCCC	TTTC	TTTC	.	TTTT	TTCC	TTCC	TTTT	TTTC	TTTT	TTTT	TTTC	TTTC	TTCC	.	.	.	.	TTTC
solcap_snp_c1_7680	TTTC	TTTT	TTTC	CCCC	CCCC	TTTC	.	TTCC	.	TTTC	TTCC	TTTC	TTTT	TCCC	TTTT	TTTC	TTTC	TTTT	TTTT	TTCC	TTTC	TTTT	TTCC	TTTC	TTTC	TTTC	TTTC	CCCC	TCCC	TCCC	TTTC	TTCC	TTTC	TTTC	TTTT	TTCC	TTCC	TTTC	TTTC	TTTT	TTTT	TTTC	TTTC	TTCC	TTCC	TTCC	TTTC	TTCC	TTTC
solcap_snp_c1_7695	AACC	CCCC	CCCC	.	AACC	ACCC	.	.	AACC	AACC	.	CCCC	ACCC	AAAC	ACCC	CCCC	CCCC	ACCC	ACCC	AAAC	CCCC	AACC	ACCC	AAAC	ACCC	ACCC	AAAC	AACC	ACCC	ACCC	ACCC	AAAC	ACCC	ACCC	AACC	ACCC	ACCC	ACCC	AACC	CCCC	.	CCCC	CCCC	CCCC	ACCC	ACCC	ACCC	ACCC	AACC
solcap_snp_c1_7704	.	AAAA	AAAA	.	AAAA	AAAA	AAAA	AAAG	AAAG	AAAG	AAAA	AAAA	.	.	AAAG	AAAA	AAAA	.	.	AAAG	AAAA	.	AAAA	.	AAAG	AAAA	.	AAAA	AAAG	AAAG	AAAA	.	AAAG	AAAG	.	AAAA	AAAA	AAAG	.	AAAA	AAAG	AAAA	AAAA	AAAA	AAAA	AAAG	AAAG	AAAA	.
solcap_snp_c1_7739	AGGG	AAGG	AGGG	GGGG	GGGG	GGGG	AAGG	AGGG	AAGG	AAAG	GGGG	AGGG	GGGG	AGGG	GGGG	AAGG	AGGG	AGGG	AAGG	AAAG	AGGG	AGGG	AAGG	GGGG	AGGG	AGGG	AGGG	GGGG	AAGG	AGGG	GGGG	GGGG	AAGG	GGGG	AAGG	AAGG	AGGG	AGGG	AGGG	AAGG	GGGG	AGGG	GGGG	AAGG	GGGG	GGGG	GGGG	AGGG	AGGG
solcap_snp_c1_7744	TTTC	TCCC	CCCC	CCCC	CCCC	CCCC	CCCC	CCCC	CCCC	CCCC	CCCC	CCCC	.	TTTC	CCCC	CCCC	TCCC	CCCC	CCCC	CCCC	TCCC	TCCC	TCCC	TCCC	TCCC	TCCC	.	TCCC	CCCC	TCCC	CCCC	TTTC	CCCC	CCCC	CCCC	TCCC	TTCC	.	.	TCCC	.	TCCC	CCCC	CCCC	CCCC	TCCC	CCCC	CCCC	TCCC
solcap_snp_c1_7754	TTTC	.	TTCC	CCCC	CCCC	TTTC	.	TTTC	TTTC	TTTC	TCCC	TTCC	TTTC	TTTC	TCCC	TTTT	TTCC	TCCC	TTCC	.	TTCC	TTTC	TTCC	TTTC	TTCC	TTCC	TTTC	TTCC	TCCC	TTCC	TTTC	TTTC	TTCC	TTCC	TTCC	TTTC	TTTC	TTCC	TTCC	TTTT	TTTC	TTTC	TTTC	TCCC	TTCC	TTCC	TTCC	TTCC	TTTC
solcap_snp_c1_7765	GGGG	GGGG	GGGG	GGGG	GGGG	GGGG	GGGG	AGGG	GGGG	AGGG	GGGG	GGGG	GGGG	GGGG	GGGG	GGGG	GGGG	GGGG	GGGG	GGGG	GGGG	.	.	GGGG	GGGG	AGGG	GGGG	GGGG	GGGG	GGGG	GGGG	GGGG	GGGG	GGGG	GGGG	AGGG	GGGG	GGGG	GGGG	GGGG	GGGG	AGGG	GGGG	GGGG	GGGG	GGGG	GGGG	.	GGGG
solcap_snp_c1_7766	.	TTTT	CCCC	.	TTTT	TCCC	TCCC	.	TCCC	TTTC	TCCC	TTTC	TTTC	TTTT	.	TTCC	TTTT	TTTC	TTTC	TTCC	TTTT	TTTC	TTTC	TCCC	TTTC	.	TTTC	TTTC	TTTT	TTTT	.	TTTT	TTCC	TTTC	TCCC	TTCC	TTTC	TTTC	TTTC	TTTC	TTTC	TTTC	CCCC	TCCC	TCCC	TCCC	.	TTCC	TTTT
solcap_snp_c1_7770	TTTT	TTTT	TTCC	TTTT	TTTT	TTTC	TTCC	TTCC	TTTT	TTTC	CCCC	TTTC	TTTC	TTTT	TTCC	TTCC	TTCC	TTCC	TTTT	TTTC	TTTT	TTCC	TTTT	TTTC	TTTC	.	TCCC	TTCC	TTCC	TTCC	TTTT	TTTT	TTCC	TTTC	TTCC	TTCC	TTTC	TTTC	TTTT	TTTC	TTTT	TTTT	TTCC	.	.	.	TTTT	TTTT	TTTC
solcap_snp_c1_7793	AGGG	GGGG	AGGG	AAAA	AGGG	AGGG	.	GGGG	AGGG	GGGG	AGGG	AAGG	AAGG	AAGG	AGGG	AGGG	GGGG	AGGG	AGGG	GGGG	AGGG	GGGG	GGGG	AGGG	AGGG	AAGG	AAGG	GGGG	AAGG	AGGG	AAAA	AGGG	AGGG	.	AGGG	GGGG	GGGG	AGGG	.	AGGG	GGGG	GGGG	.	AGGG	GGGG	AGGG	AGGG	GGGG	AGGG
solcap_snp_c1_7801	TTTC	TTTT	TTTT	TTTT	TTCC	TTTT	TTTC	TTTT	TTTC	TTTT	TTTT	TTCC	TTCC	TTCC	TTTC	TTTC	TTTT	TTTC	TTTC	TTTT	TTTC	TTTT	TTTT	TTTC	TTTC	TTCC	TTTC	TTTT	TTTC	TTTT	CCCC	TTTC	TTTC	TTTC	TTTC	TTTT	TTTT	TTTC	TTTC	TTTC	TTTT	TTTT	TTCC	TTTC	TTTT	TTTT	TTTC	TTTT	TTTC
solcap_snp_c1_7803	TCCC	CCCC	TCCC	TTTT	TTCC	TCCC	TTCC	CCCC	TCCC	CCCC	TCCC	TTCC	TTCC	TTCC	TCCC	TCCC	CCCC	TCCC	TCCC	CCCC	TCCC	CCCC	CCCC	TCCC	TCCC	TTCC	TTCC	CCCC	TTCC	TCCC	TTTT	TCCC	TCCC	TCCC	TCCC	CCCC	CCCC	TCCC	TCCC	TCCC	CCCC	CCCC	TTCC	TCCC	CCCC	TCCC	TCCC	CCCC	TCCC
solcap_snp_c1_7805	AAAC	AAAA	AAAA	AAAA	AAAA	AAAA	AAAC	AAAA	AAAA	AAAA	AAAA	AAAC	AACC	AAAA	AAAA	AAAA	AAAA	AAAA	AAAC	AAAA	AAAC	AAAA	AAAA	AAAA	AAAC	AAAA	AAAA	AAAA	AAAA	AAAA	AAAC	AAAC	AAAA	AAAA	AAAA	AAAA	AAAA	AAAA	AAAC	AAAC	AAAA	AAAA	AAAA	AAAA	AAAA	AAAA	AAAC	AAAA	AAAA
solcap_snp_c1_7834	GGGG	GGGG	GGGG	GGGG	GGGG	GGGG	GGGG	AGGG	.	GGGG	GGGG	GGGG	GGGG	AGGG	GGGG	GGGG	GGGG	GGGG	GGGG	AGGG	GGGG	AGGG	GGGG	GGGG	GGGG	AAGG	GGGG	GGGG	AGGG	GGGG	GGGG	GGGG	GGGG	GGGG	GGGG	AGGG	GGGG	GGGG	GGGG	GGGG	GGGG	AGGG	AGGG	GGGG	GGGG	GGGG	GGGG	GGGG	GGGG
solcap_snp_c1_7870	CCCC	CCCC	CCCC	CCCC	CCCC	CCCC	CCCC	.	.	CCCC	CCCC	CCCC	CCCC	.	CCCC	CCCC	CCCC	CCCC	CCCC	.	CCCC	.	CCCC	CCCC	CCCC	TCCC	CCCC	CCCC	.	CCCC	CCCC	CCCC	CCCC	CCCC	CCCC	.	CCCC	CCCC	CCCC	CCCC	CCCC	TCCC	.	CCCC	CCCC	CCCC	CCCC	CCCC	CCCC
solcap_snp_c1_7871	TTCC	TTCC	TTCC	TTTT	TTCC	TTTC	TTTC	TCCC	TTCC	TTCC	TTTC	TCCC	TTTC	TTCC	CCCC	TTTT	TCCC	TTTC	CCCC	TCCC	TCCC	TTCC	TTCC	TCCC	CCCC	TTTC	TTCC	TTTC	TCCC	TTTC	TCCC	TCCC	TCCC	TTCC	TTCC	TCCC	TTCC	TTCC	.	TTCC	.	TTTC	TCCC	TTCC	CCCC	.	.	CCCC	TTCC
solcap_snp_c1_7873	AAAC	AAAA	AAAC	.	.	.	.	AAAA	AAAA	AAAC	AACC	AAAC	AAAA	AAAA	AAAA	.	.	AACC	AAAA	AAAA	AAAA	AAAA	AAAC	AAAA	AAAA	AAAA	AAAA	AAAC	AAAA	AAAC	AAAC	AAAC	AAAA	AAAC	AACC	AAAA	AAAC	AAAC	AAAC	AAAC	AAAC	AAAC	AAAA	AAAC	AAAA	.	AACC	AAAA	AAAA
solcap_snp_c1_7876	CCCC	CCCC	CCCC	CCCC	CCCC	CCCC	CCCC	TCCC	TCCC	CCCC	CCCC	CCCC	CCCC	TCCC	CCCC	CCCC	CCCC	CCCC	CCCC	TCCC	CCCC	TCCC	CCCC	CCCC	CCCC	TTCC	CCCC	CCCC	TCCC	CCCC	CCCC	CCCC	CCCC	CCCC	CCCC	TCCC	CCCC	CCCC	CCCC	CCCC	CCCC	TCCC	TCCC	CCCC	CCCC	CCCC	CCCC	CCCC	CCCC
solcap_snp_c1_7882	TTCC	TCCC	TTTT	TTTT	TTTT	TTTC	TTTC	TTTT	TTTC	TTTC	TTTC	TTTT	TTCC	TTTT	TTTC	TTTT	.	TCCC	TTCC	TCCC	TTTT	TTTT	TTTC	TTTC	TCCC	TTTC	TTCC	TTCC	TTCC	TTCC	TTTT	TTCC	TTTC	TTTT	TCCC	TTTC	TTTC	TCCC	TTTC	TTTC	.	TTTT	TTTT	TCCC	TTTT	TTTC	TTTC	TTTT	TTCC
solcap_snp_c1_7964	AAAG	AAAA	AAAA	AAGG	AAAA	AAAG	AAAG	AAAA	AAAG	AAGG	AAAA	AAGG	AAGG	AAAG	AAAA	AAAG	AAGG	AAAG	AAAG	AAAA	AAAA	AAAA	AAAG	AAAG	AAGG	AAGG	AAAG	AAGG	AAAA	AGGG	AAAG	AAAA	AAAG	AAAG	AAAG	AAGG	AAAG	AAGG	AAAG	AAGG	AAAA	AAAA	AAGG	AGGG	AAGG	AAAG	AAAA	AAAA	AAAG
solcap_snp_c1_7980	CCCC	CCCC	TCCC	TTCC	CCCC	TTCC	CCCC	CCCC	TTCC	CCCC	CCCC	CCCC	CCCC	TCCC	TCCC	CCCC	CCCC	CCCC	TCCC	CCCC	CCCC	CCCC	CCCC	CCCC	CCCC	CCCC	CCCC	CCCC	CCCC	.	TCCC	CCCC	CCCC	CCCC	TCCC	CCCC	CCCC	CCCC	CCCC	CCCC	CCCC	CCCC	CCCC	TCCC	CCCC	TCCC	TCCC	CCCC	CCCC
solcap_snp_c1_7989	AAAA	AAAG	AAAA	AAAA	AAAA	AAAA	AAAA	.	AAAG	.	AAAA	AAAA	AAAA	AAAA	AAAA	AAAA	.	AAAA	AAAG	.	AAAA	AAAA	AAGG	AAAA	AAAA	AAAA	AAAA	AAAA	.	AAAA	AAAA	AAAA	AAAA	.	AAAA	AAAA	AAAA	AAAA	AAAA	AAAA	AAAA	.	AAAA	AAAA	AAAA	AAAA	AAAA	.	AAAA
solcap_snp_c1_7991	AAAA	AAAA	AAAA	AAAA	AAAA	AAAA	AAAA	AAAA	AAAA	AAAA	AAAA	AAAA	AAAA	AAAA	AAAA	AAAA	AAAA	AAAA	AAAA	AAAG	AAAA	AAAA	.	AAAA	AAAA	AAAA	AAAA	AAAA	AAAA	AAAA	.	AAAA	AAAA	AAAA	AAAA	AAAA	AAAA	AAAA	AAAA	AAAA	AAAA	AAAG	AAAA	AAAA	AAAA	AAAA	AAAA	.	AAAA
solcap_snp_c1_7994	TGGG	GGGG	GGGG	.	.	GGGG	GGGG	GGGG	GGGG	TGGG	GGGG	GGGG	TGGG	GGGG	GGGG	TGGG	TGGG	GGGG	GGGG	TGGG	GGGG	GGGG	TGGG	.	GGGG	GGGG	TGGG	GGGG	GGGG	GGGG	.	GGGG	GGGG	GGGG	GGGG	GGGG	GGGG	GGGG	GGGG	TTGG	GGGG	TGGG	TTGG	GGGG	GGGG	GGGG	GGGG	TGGG	TGGG
solcap_snp_c1_8002	CCCC	CCCC	CCCC	CCCC	CCCC	CCCC	.	CCCC	CCCC	CCCC	.	CCCC	CCCC	ACCC	CCCC	.	ACCC	.	.	CCCC	ACCC	CCCC	CCCC	CCCC	CCCC	CCCC	ACCC	ACCC	ACCC	CCCC	CCCC	ACCC	CCCC	CCCC	CCCC	CCCC	CCCC	CCCC	ACCC	CCCC	ACCC	CCCC	CCCC	CCCC	CCCC	ACCC	CCCC	CCCC	ACCC
solcap_snp_c1_8013	TTTC	TTTT	TTTT	TTTT	TTTT	TTTC	TTTC	TTTC	TTTT	TTTC	TTTT	TTTC	TTTT	TTTC	TTCC	TTTT	TTTT	TTTT	TTTC	TTTC	TTTC	TTTC	TTTC	TTTT	TTTC	TTTT	TTTT	TTTC	TTTT	TTCC	.	TTTT	TTTC	TTCC	TTTT	TTTC	TTTC	TTTT	TTTC	TTTC	TTTT	TTTT	TTCC	TTTT	TTTC	TTTC	TTTT	TTTT	TTTT
solcap_snp_c1_8019	AAAG	AAAG	AAGG	GGGG	AAGG	AAAG	.	AAAG	AAGG	AAAG	AAAG	AGGG	AAAG	AAAG	AGGG	AAAA	AAAA	AAAA	AAAA	AAGG	AAAA	AGGG	AAGG	AAAG	AAAA	AAGG	AAGG	AGGG	GGGG	AGGG	AGGG	AAAA	AAAG	AAAG	AAAG	AAGG	AAAG	AAAA	AAAA	AAAA	AAAA	AAGG	AGGG	AAAA	AAGG	AAAG	AAAG	AAGG	AAGG
solcap_snp_c1_8021	AGGG	AGGG	AAGG	GGGG	GGGG	AGGG	AGGG	AGGG	AAGG	AGGG	GGGG	AAAG	AGGG	AGGG	AAAG	GGGG	GGGG	GGGG	GGGG	AAGG	GGGG	AAAG	AAGG	AGGG	GGGG	AGGG	AAGG	AAAG	AAAA	AAAG	GGGG	GGGG	AGGG	AGGG	AGGG	AAGG	AGGG	GGGG	GGGG	GGGG	GGGG	AAGG	AGGG	GGGG	AAGG	AGGG	AGGG	AAGG	AAGG
solcap_snp_c1_8036	AAGG	AAGG	AAAG	GGGG	AAAG	AAAG	AGGG	AAAA	AAAA	AAAA	AAAG	AAAA	AAGG	AAAA	AAAA	AAAG	AAGG	AGGG	AAAG	AGGG	AAAA	AAAA	AAAG	AAAG	AAAG	AAAG	AAGG	AAAG	AAAG	AAAG	AAGG	AGGG	AAGG	AAAA	AAAG	AAAG	AAAA	AAAG	AAAG	AAAG	GGGG	AAAA	AAAA	AAAG	AAAA	AAAG	AAAA	AAAG	AAGG
solcap_snp_c1_805	TCCC	CCCC	TCCC	TCCC	CCCC	CCCC	CCCC	TCCC	TTCC	TCCC	CCCC	TCCC	CCCC	TTCC	TCCC	TCCC	TCCC	CCCC	CCCC	TCCC	TCCC	CCCC	CCCC	CCCC	CCCC	TCCC	CCCC	CCCC	CCCC	CCCC	TTCC	CCCC	TCCC	.	CCCC	CCCC	CCCC	CCCC	TTCC	CCCC	CCCC	TCCC	TCCC	TCCC	CCCC	CCCC	TCCC	TCCC	CCCC
solcap_snp_c1_8058	AGGG	GGGG	AGGG	GGGG	GGGG	AGGG	GGGG	.	AGGG	GGGG	GGGG	AGGG	GGGG	AGGG	.	AGGG	AGGG	AGGG	AGGG	GGGG	AGGG	GGGG	.	GGGG	AGGG	GGGG	GGGG	AGGG	.	AGGG	GGGG	GGGG	AGGG	AGGG	GGGG	GGGG	AGGG	.	AGGG	GGGG	GGGG	.	AGGG	GGGG	AGGG	GGGG	GGGG	.	GGGG
solcap_snp_c1_8059	TTTT	TTTT	TTTT	TTTT	TTTT	TTTC	.	TTTT	TTTT	TTTT	.	TTTT	TTTT	TTTT	TTTT	TTTT	TTTT	TTTT	TTTT	TTCC	TTTT	TTTT	TTTC	TTTT	TTTT	TTTC	TTTT	TTTC	TTTC	TTTC	TTTT	TTTT	TTTT	TTTT	TTTC	TTTT	TTTT	TTTT	TTTT	TTTT	TTTT	TTTT	TTTT	TTTT	TTTT	TTTT	TTTT	TTTT	TTTC
solcap_snp_c1_8069	TTCC	TTTT	TTCC	TTTT	TTTC	TCCC	TTTC	TTCC	CCCC	TCCC	.	CCCC	TTCC	TCCC	CCCC	TCCC	TTTC	TTTC	TTCC	TTTC	CCCC	TTCC	TTCC	TTCC	TTCC	TTCC	TTTC	TTCC	TCCC	.	.	TTTC	TTCC	TCCC	TTTC	TTTC	TTCC	TTCC	TCCC	TTCC	TTTT	TCCC	TCCC	TTCC	TCCC	.	TTCC	TTCC	TTTC
solcap_snp_c1_8091	AAGG	AAGG	AAAA	AAAA	AGGG	.	AAAG	AAAA	AAAA	AAAA	AAGG	AAAA	AAAG	AAAA	AAAG	AAGG	AAGG	AAGG	AAAG	AAAA	AAAG	AAAA	AAAG	AAAA	AAGG	AAAA	AAAG	AAGG	AAAG	AAAA	AGGG	AAGG	AAAG	AAAG	AAAG	AAAA	AAAG	AAAG	AAAG	AAAG	AAGG	AAAG	AAAA	AAAA	AAAA	AAAG	AAAG	AAGG	AAAG
solcap_snp_c1_8118	AAGG	AAGG	AAGG	.	AGGG	AGGG	AAAG	AAAG	AAAG	AAGG	AGGG	AAAA	AAAG	AAAA	AAAG	AAGG	AAGG	AAGG	AAAG	AAGG	AAAG	AAAG	AAAG	AAAG	AAGG	AAAG	AAAG	AAGG	AAGG	AAAA	AGGG	AAGG	AAAG	AAAG	AAGG	AAAG	AAAG	AAAG	AAAG	AAAG	AAGG	AAGG	AAAG	AAAA	AAAA	AAAG	AAAG	AGGG	AAAG
solcap_snp_c1_8133	TTTT	TTTT	TTTT	TTTT	TTTC	TTTT	TTTT	TTTT	TTTT	TTTT	TTTT	TTTT	TTTT	TTTT	TTTT	TTTT	TTTC	TTTT	TTTC	TTTC	TTTT	TTTC	TTTT	TTTC	TTTC	TTTT	TTTT	TTTT	TTTC	TTTT	TTTT	TTTC	TTTC	TTTT	.	TTTT	TTTT	TTTC	TTTT	TTTT	TTTC	TTTC	TTTT	TTTT	TTTT	.	TTTT	TTTT	TTTT
solcap_snp_c1_8136	GGGG	AGGG	AGGG	GGGG	GGGG	GGGG	GGGG	AGGG	AGGG	GGGG	GGGG	GGGG	GGGG	GGGG	GGGG	AGGG	GGGG	GGGG	AGGG	GGGG	GGGG	GGGG	AGGG	GGGG	AGGG	AGGG	GGGG	AGGG	GGGG	GGGG	AGGG	GGGG	GGGG	AGGG	GGGG	GGGG	GGGG	GGGG	GGGG	GGGG	.	GGGG	GGGG	AGGG	GGGG	GGGG	GGGG	GGGG	GGGG
solcap_snp_c1_8140	AAAA	.	.	AAAA	AAAA	AAAG	AAAA	AAAG	AAAG	AAAA	AAAA	AAAA	AAAA	AAAG	AAAA	AAAG	AAAA	AAAA	.	AAAG	AAAA	AAAA	AAAG	AAAG	AAAG	AAAG	AAAG	.	AAAA	AAAA	AAGG	AAAA	AAAA	.	AAGG	AAGG	AAAA	AAAA	AAAA	AAAA	.	AAAA	AAAA	AAAG	AAAA	AAAA	AAAA	AAAA	AAAA
solcap_snp_c1_8150	AAAG	AAGG	GGGG	GGGG	AGGG	AGGG	AAAG	.	AGGG	AAGG	AGGG	AAGG	AAAG	AAAA	AAGG	AAGG	AGGG	AAAG	AGGG	AAGG	AAAA	.	.	.	AAGG	AAAG	AAAG	AGGG	AAGG	AAAG	AGGG	AAAG	AAGG	AAAG	AAAG	AAGG	AAGG	AAGG	AAAG	AGGG	AAGG	AAGG	AAGG	AAGG	AAAG	AAGG	AAGG	AGGG	AAAG
solcap_snp_c1_8186	AAGG	AAAG	AAGG	.	GGGG	AAGG	AGGG	AGGG	AGGG	AGGG	AAGG	GGGG	AGGG	AAGG	AGGG	AAAG	AAAG	AAAG	AAGG	GGGG	AAAA	AAGG	AAGG	AGGG	AAGG	GGGG	AGGG	AAGG	AAGG	AAGG	.	AAGG	AGGG	AAGG	AGGG	GGGG	AGGG	AAAG	AAAG	AGGG	AAGG	AAGG	AAGG	AAGG	AAAG	AAGG	AGGG	AAGG	AAGG
solcap_snp_c1_819	CCGG	CGGG	CGGG	GGGG	GGGG	CGGG	CGGG	CGGG	CGGG	.	CGGG	CCGG	CCGG	CCGG	CCGG	GGGG	.	CGGG	GGGG	GGGG	CCGG	CCGG	CGGG	GGGG	CGGG	GGGG	GGGG	GGGG	CCCG	CGGG	.	CCCG	CCGG	GGGG	CCCC	CGGG	GGGG	CGGG	CCGG	CGGG	CCCG	CGGG	CCGG	CCGG	CGGG	CGGG	GGGG	GGGG	CGGG
solcap_snp_c1_8203	TTTC	TTTC	TTTT	TTTT	TTTT	TTTT	TTTT	TTTC	TTTT	TTTT	TTTT	TTTT	TTCC	TTCC	TTTT	TTTT	TTTT	TTTC	TTCC	TTTT	TTTT	TTTT	TTTT	TTTT	TTTT	TTTC	TTTT	TTTC	TTTT	TTTT	TTTT	TTTC	TTTT	TTTC	TTTT	TTTT	TTTT	TTTT	TTTC	TTTC	.	TTTT	TTTC	TTTC	TTTC	TTTT	TTTT	TTTT	TTTC
solcap_snp_c1_821	AAAG	.	AAAA	AAAA	AAAA	.	.	AAGG	AAAA	AAAG	AAAA	AAAA	.	AAAA	AAAA	AAAG	.	AAAG	AAGG	AAAG	.	AAGG	AAAG	AAAA	AAAG	AAAG	AAAG	AAAG	AAAG	AAAG	AAAA	.	AAAG	AAAA	.	.	AAAG	AAAG	AAAG	.	AAAG	AAGG	AAAA	.	AAAG	AAAG	AAAG	AGGG	AAAG
solcap_snp_c1_8212	AAAC	AAAA	AAAC	AAAA	AAAA	AAAC	.	AAAA	AAAC	AAAA	AAAA	AAAA	AAAA	AAAA	AAAC	AAAC	AAAA	AAAA	.	AAAC	AAAA	AAAC	AAAA	AAAC	AAAA	AAAA	AAAC	.	AAAA	AAAC	AAAA	AAAA	AAAA	AAAA	AAAC	AAAA	.	AAAA	AAAA	AAAA	AAAA	AAAC	AAAA	AAAA	AAAA	AAAA	AAAA	AAAA	AAAC
solcap_snp_c1_823	AAGG	.	AAGG	GGGG	AGGG	AGGG	AGGG	AGGG	AAAA	AGGG	AGGG	AAAG	.	AAAG	AAGG	GGGG	.	AGGG	AGGG	AGGG	AAGG	AAGG	AAGG	AGGG	AGGG	AGGG	AGGG	AGGG	AAAG	AAGG	AAAA	AAAG	AAGG	GGGG	AAAA	AAGG	AGGG	AGGG	AAGG	AAAG	AAAG	AGGG	.	AAGG	AAGG	.	AAGG	AGGG	AGGG
solcap_snp_c1_8237	.	.	AAAA	.	AAAG	AAGG	AAGG	AAAA	.	AAAG	AAGG	AAAA	.	.	AAAA	AAAA	.	.	AAAA	AAAA	.	AAAA	AAAA	AAAA	AAAA	AAAA	.	AAAA	AAAA	AAAA	.	.	AAAG	AAAA	.	AAAA	AAAA	AAAA	.	AAAA	.	AAAG	AAAA	.	AAAA	.	AAAA	AAAG	AAAA
solcap_snp_c1_8291	AAAG	AAGG	AAAG	AAAA	AAAA	AAAA	AAGG	AAAA	AAAA	AAAA	AAGG	AAAA	.	AAAA	AAAG	AAAG	AAAA	AAAA	AAAG	AAAG	AAAG	AAAA	AAAG	.	AAAA	AAAA	AAAG	AAAA	AAAA	AAGG	AAAA	AAAA	AAAG	AAAA	AAAG	AAAG	AAAG	AAAA	AAAA	AAAA	AAAA	AAGG	AAAA	AAAA	AAAG	AAAG	AAGG	AAAA	AAAG
solcap_snp_c1_8316	GGGG	GGGG	GGGG	AAGG	.	AAGG	AAGG	GGGG	.	AAGG	AGGG	AGGG	AAGG	.	AGGG	AAGG	AGGG	GGGG	GGGG	AGGG	AAGG	GGGG	.	AAGG	.	AAGG	AAGG	.	AGGG	AGGG	AGGG	AAGG	AGGG	AGGG	AAGG	AGGG	GGGG	AGGG	.	AGGG	.	AGGG	AAGG	AAGG	.	AGGG	GGGG	GGGG	AGGG
solcap_snp_c1_8328	TTCC	TCCC	TTTC	TTTT	TTTT	TTTC	TTCC	TTCC	TTCC	TTTT	TTCC	.	TTCC	TTTC	TTCC	TTTC	TTTC	TTCC	TTCC	TTTT	TTTT	TTTC	TTCC	TTTC	TTTC	TTTC	TTTT	TTTC	TTCC	TTCC	.	TTTC	TTCC	TTTT	TTTC	TTCC	TTCC	TTTT	TTCC	TTTC	TTCC	TTTC	TTTC	TTTC	TTTC	TTCC	.	TTCC	TTTC
solcap_snp_c1_8330	.	TTTC	TTTC	CCCC	TTCC	TTTC	.	.	TTTC	TTTT	TTTC	TTTC	.	TTTC	TTTC	TTCC	TTCC	TTTC	TTTC	TTCC	TTCC	TTTC	TTTC	TTTC	TTCC	TTTT	TTCC	TTTC	TTTC	.	TTTT	TCCC	TTTT	TCCC	.	TTTC	TTTC	TCCC	TTTT	TTTC	TCCC	TTTC	TTTT	TTTC	TTTT	TTTC	TTTC	TTTC	TTCC
solcap_snp_c1_8341	CCCC	CCCC	CCCC	CCCC	CCCC	CCCC	CCCC	CCCC	CCCC	CCCC	CCCC	CCCC	CCCC	CCCC	.	CCCC	CCCC	CCCC	CCCC	CCCC	CCCC	.	TCCC	.	CCCC	.	CCCC	CCCC	TCCC	.	CCCC	CCCC	CCCC	CCCC	CCCC	.	CCCC	CCCC	CCCC	CCCC	CCCC	CCCC	TCCC	CCCC	CCCC	CCCC	CCCC	CCCC	TCCC
solcap_snp_c1_8347	TGGG	TGGG	GGGG	GGGG	GGGG	TTGG	TGGG	GGGG	GGGG	GGGG	GGGG	GGGG	TGGG	TGGG	GGGG	TGGG	TGGG	TTGG	GGGG	TTGG	TTTG	GGGG	GGGG	TGGG	TGGG	GGGG	TTGG	GGGG	GGGG	TGGG	GGGG	GGGG	TGGG	TTGG	TGGG	GGGG	TGGG	TTGG	TTGG	TGGG	GGGG	GGGG	TGGG	GGGG	TGGG	GGGG	TGGG	GGGG	TGGG
solcap_snp_c1_8348	TTTT	TTTT	TTTT	TTTT	TTTT	TTTT	TTTT	TTTT	TTTT	TTTT	TTTT	TTTT	TTTT	TTTT	TTTC	TTTT	TTTT	TTTT	TTTT	TTTT	TTTT	TTTC	TTTC	TTTC	TTTT	TTTT	TTTT	TTTT	TTTC	.	TTTT	TTTT	TTTT	TTTT	TTTT	TTTC	TTTT	TTTT	TTTT	TTTT	TTTT	TTTT	TTTC	TTTT	TTTT	TTTT	TTTT	TTTT	TTTC
solcap_snp_c1_8353	AACC	ACCC	ACCC	AAAA	AAAC	AAAC	ACCC	CCCC	CCCC	CCCC	ACCC	CCCC	AACC	AACC	ACCC	AACC	AACC	AACC	CCCC	AACC	AAAA	ACCC	ACCC	AAAC	AAAC	ACCC	AAAC	CCCC	ACCC	AACC	CCCC	AACC	AACC	AACC	AACC	ACCC	ACCC	AACC	AAAC	AACC	AAAC	CCCC	AACC	ACCC	ACCC	CCCC	AACC	CCCC	AACC
solcap_snp_c1_836	GGGG	.	AGGG	GGGG	AAGG	GGGG	GGGG	GGGG	.	GGGG	GGGG	AGGG	AGGG	AGGG	GGGG	GGGG	AGGG	GGGG	AGGG	.	GGGG	GGGG	AGGG	AGGG	GGGG	AGGG	AGGG	AAGG	GGGG	AGGG	.	GGGG	GGGG	GGGG	GGGG	AGGG	AGGG	GGGG	GGGG	AAGG	GGGG	GGGG	AAGG	AAGG	AGGG	GGGG	.	.	GGGG
solcap_snp_c1_8367	AAGG	AAGG	AAGG	GGGG	GGGG	AGGG	AGGG	AAGG	AAAG	AAGG	AGGG	AAGG	AAGG	AAGG	AAGG	AAAG	AAAG	AAGG	AGGG	.	AGGG	AGGG	AAGG	AAGG	AAGG	AGGG	AAGG	AGGG	AGGG	AAGG	GGGG	AAAG	AAGG	AAGG	AAGG	GGGG	AAGG	AAAG	AAGG	AAGG	AAAA	AAGG	GGGG	AGGG	AGGG	GGGG	AAGG	AAGG	AAGG
solcap_snp_c1_8368	TTCC	TTCC	TTCC	TTTT	TTTT	TTTC	TTTC	TTCC	.	TTCC	TTTC	TTCC	TTCC	TTCC	TTCC	.	.	TTCC	TTTC	.	TTTC	TTTC	TTCC	.	.	TTTC	TTCC	TTTC	TTTC	TTCC	TTTT	.	TTCC	.	TTCC	TTTT	TTCC	.	.	TTCC	CCCC	TTCC	TTTT	TTTC	TTTC	TTTT	.	TTCC	TTCC
solcap_snp_c1_8380	TTTG	TTGG	TGGG	.	TTGG	TTGG	TTGG	TGGG	TTGG	TTGG	TGGG	TTTG	TGGG	TTGG	TTGG	TGGG	TTTG	TGGG	TTGG	TGGG	TTTG	TGGG	TTTG	.	TTGG	TGGG	TTGG	GGGG	TTGG	TGGG	.	TTGG	TTTG	GGGG	TTGG	TTTT	TGGG	TTTG	TGGG	TTGG	.	TTGG	TGGG	TTGG	TGGG	TGGG	TGGG	TGGG	TTGG
solcap_snp_c1_8490	CCCC	CCCC	CCCC	CCCC	CCCC	CCCC	CCCC	TCCC	.	CCCC	CCCC	CCCC	CCCC	CCCC	CCCC	CCCC	CCCC	CCCC	CCCC	TCCC	CCCC	TCCC	CCCC	CCCC	CCCC	TTCC	CCCC	CCCC	TCCC	CCCC	CCCC	CCCC	CCCC	CCCC	CCCC	TCCC	CCCC	CCCC	CCCC	CCCC	CCCC	TCCC	CCCC	CCCC	CCCC	CCCC	CCCC	TCCC	CCCC
solcap_snp_c1_8508	TTTC	TTTT	TTTT	TTTT	TTTT	TTTC	TTTT	TTTT	TTTT	TTTC	TTTC	TTTC	TTTC	TTTC	.	TTTC	TTTC	TTCC	TTTT	TTTT	TTTC	.	.	.	.	.	TTTC	TTTC	TTTT	TTTT	TTTT	.	.	TTTC	TTTT	TTTT	TTTC	TTTT	.	TTCC	.	TTTC	TTTT	TTTT	TTTC	TTTT	TTCC	.	TTTC
solcap_snp_c1_8518	TCCC	CCCC	CCCC	TTCC	CCCC	TTCC	CCCC	CCCC	TCCC	TCCC	TCCC	TCCC	TCCC	TCCC	CCCC	TCCC	TCCC	TTCC	CCCC	CCCC	TCCC	CCCC	CCCC	CCCC	CCCC	CCCC	TCCC	CCCC	CCCC	CCCC	TCCC	CCCC	CCCC	TCCC	CCCC	CCCC	TCCC	CCCC	.	TTCC	TCCC	TCCC	CCCC	CCCC	TCCC	CCCC	TCCC	CCCC	TCCC
solcap_snp_c1_8534	TCCC	TTCC	TTTC	CCCC	TTCC	TTCC	TTCC	TTTC	TTCC	TTCC	TCCC	TTTC	TTTC	TCCC	TTCC	TTTC	TTTC	TTCC	TTCC	TTCC	TTTC	TTTC	TTTC	TTTC	TTTC	TTCC	TTCC	TTTC	TTCC	TTCC	.	TTTC	TTCC	TCCC	TCCC	TTTC	TTTC	TTTC	TCCC	TCCC	TTTC	TTTC	TTTC	TTTC	TTCC	TTTC	TCCC	TTTC	TTTC
solcap_snp_c1_8541	TCCC	TTCC	TTTC	CCCC	TTCC	TTCC	TTCC	TTTC	TTCC	TTCC	TCCC	TTTC	TTTC	TCCC	TTCC	TTTC	TTTC	TTCC	TTCC	TTCC	TTTC	TTTC	TTTC	TTTC	TTTC	TTCC	TTCC	TTTC	TTCC	TTCC	TTTC	TTTC	TTCC	TCCC	TCCC	.	TTTC	TTTC	TCCC	TCCC	TTTC	TTTC	TTTT	TTTC	TTCC	TTTC	TCCC	TTTC	TTTC
solcap_snp_c1_8549	ACCC	ACCC	AAAC	AACC	AAAA	AAAA	AAAA	AAAC	AAAA	AAAA	AAAC	AACC	.	AAAC	AAAC	AAAC	AAAC	AAAC	ACCC	.	AAAC	AAAA	AAAC	AAAA	AAAC	AAAC	ACCC	AAAA	AACC	.	AAAC	AAAC	AAAC	AACC	AAAC	AAAC	AAAA	AACC	AAAA	AAAC	AAAA	AAAC	.	AAAC	AAAC	AAAA	AAAC	ACCC	AAAC
solcap_snp_c1_8560	GGGG	GGGG	GGGG	GGGG	GGGG	GGGG	GGGG	AGGG	.	GGGG	AGGG	GGGG	GGGG	GGGG	GGGG	GGGG	GGGG	GGGG	GGGG	AGGG	GGGG	AGGG	GGGG	GGGG	GGGG	AGGG	GGGG	AGGG	AGGG	.	GGGG	GGGG	AGGG	GGGG	GGGG	AGGG	AGGG	GGGG	GGGG	GGGG	GGGG	GGGG	GGGG	GGGG	AGGG	GGGG	GGGG	GGGG	GGGG
solcap_snp_c1_8566	AAAG	AAAG	AGGG	GGGG	GGGG	GGGG	GGGG	AGGG	GGGG	GGGG	AGGG	AAGG	AGGG	AGGG	AGGG	AGGG	AGGG	AGGG	AAAG	AGGG	AGGG	GGGG	.	GGGG	AGGG	AGGG	AAAG	GGGG	AAGG	AGGG	AGGG	AGGG	AGGG	AAGG	AGGG	AGGG	GGGG	AAGG	GGGG	AGGG	GGGG	AGGG	AGGG	AGGG	AGGG	GGGG	AGGG	AAAG	AGGG
solcap_snp_c1_8574	GGGG	GGGG	GGGG	GGGG	GGGG	AGGG	GGGG	GGGG	GGGG	GGGG	GGGG	GGGG	GGGG	GGGG	GGGG	AGGG	GGGG	GGGG	GGGG	.	GGGG	GGGG	GGGG	GGGG	GGGG	GGGG	GGGG	GGGG	GGGG	GGGG	GGGG	AGGG	GGGG	GGGG	GGGG	AGGG	GGGG	GGGG	AGGG	GGGG	GGGG	GGGG	AGGG	AGGG	GGGG	GGGG	GGGG	GGGG	GGGG
solcap_snp_c1_8581	AAGG	AGGG	AGGG	GGGG	GGGG	GGGG	AGGG	AAGG	AAGG	AAGG	GGGG	GGGG	AGGG	AGGG	GGGG	GGGG	AAGG	AAGG	AGGG	AAAG	AAGG	AGGG	GGGG	AGGG	AGGG	GGGG	.	GGGG	GGGG	AGGG	GGGG	AGGG	AGGG	.	GGGG	GGGG	AAGG	.	.	GGGG	GGGG	AGGG	AAAG	GGGG	AGGG	AGGG	AGGG	AGGG	GGGG
solcap_snp_c1_8593	CCCC	CCCC	CCCC	CCCC	CCCC	CCCC	CCCC	CCCC	CCCC	CCCC	CCCC	CCCC	TCCC	CCCC	CCCC	TCCC	CCCC	CCCC	CCCC	CCCC	CCCC	CCCC	TCCC	CCCC	CCCC	CCCC	CCCC	TCCC	CCCC	CCCC	TCCC	CCCC	TCCC	CCCC	CCCC	TCCC	CCCC	CCCC	CCCC	CCCC	CCCC	CCCC	TCCC	TCCC	CCCC	TCCC	CCCC	.	CCCC
solcap_snp_c1_8594	TCCC	CCCC	TCCC	CCCC	TTCC	CCCC	TCCC	TCCC	CCCC	CCCC	TTCC	TCCC	CCCC	CCCC	TCCC	CCCC	TCCC	CCCC	TCCC	CCCC	CCCC	TCCC	TTCC	CCCC	CCCC	CCCC	CCCC	TCCC	TCCC	TCCC	TCCC	CCCC	CCCC	CCCC	CCCC	CCCC	TCCC	.	CCCC	CCCC	CCCC	CCCC	CCCC	TTCC	CCCC	.	CCCC	TCCC	CCCC
solcap_snp_c1_8603	AAAG	AAAA	AAAG	AAAA	AAAA	AAAA	AAAG	AAAA	AAAG	AAAG	AAAG	AAAG	AAAA	AAGG	AAAA	AAAA	AAAA	AAAA	AAAG	AAAA	AAAA	AAAG	AAAG	AAAA	AAAG	AAAG	AAAA	AAAA	AAAG	AAAG	AAAA	AAAA	AAAG	AAAG	AAAA	AAAA	AAAG	AAAG	AAAA	AAAA	AAAA	AAAA	AAAA	AAAA	AAAA	AAAG	AAAA	AAAG	AAAA
solcap_snp_c1_8606	TTTT	TTTT	TTTC	TTTT	TTTT	TTTT	TTTC	TTTT	TTTT	TTCC	TTTC	TTTT	TTTT	TTTC	TTTC	TTTT	TTTT	TTTT	TTTT	TTTT	TTTC	TTTT	TTCC	TTTT	TTTC	TTTT	TTTC	TTCC	TTCC	TTCC	TTTT	TTTT	TTTC	TTTT	TTTC	TTTC	TTTT	TTTT	TTTC	TTTT	TTTT	TTTT	TTTT	TTTT	TTTT	TTTC	TTTT	TTTT	TTTC
solcap_snp_c1_8631	AGGG	AAGG	AAAA	AAAA	AAAA	AAAA	AAAG	AAAA	AAGG	AAAG	AAAA	AAAA	AAGG	AAAG	AAAA	AAAG	AAGG	AAGG	AAAG	AAAG	AAGG	AAAG	AAAA	AAAG	AAAG	AAAA	AAAG	AAAA	AAAA	AAAA	AAAG	AAGG	AAAA	AAAG	AAAG	AAAA	AAAA	AAAG	AAGG	AAAA	AAAA	AAAA	AAAA	AAAA	AAAA	AAAG	AAAG	AAAG	AAAG
solcap_snp_c1_8632	TTTG	TTGG	GGGG	TTTT	.	.	TGGG	TTGG	TTTG	TTGG	TTTG	TGGG	TTGG	TGGG	TGGG	TGGG	TTTT	TTTG	.	TGGG	TTGG	TTGG	TTGG	TGGG	.	.	TTGG	.	TGGG	GGGG	TTTT	TTGG	GGGG	TTGG	TGGG	TGGG	GGGG	.	TTGG	.	.	.	.	.	GGGG	.	.	TTGG	TGGG
solcap_snp_c1_8635	TTTC	TTCC	CCCC	CCCC	CCCC	CCCC	TCCC	CCCC	TTCC	TCCC	CCCC	CCCC	TTCC	TCCC	CCCC	TCCC	TTCC	TTCC	.	.	TTCC	TCCC	CCCC	TCCC	.	CCCC	TCCC	CCCC	CCCC	CCCC	TCCC	TTCC	CCCC	TCCC	TCCC	CCCC	CCCC	.	TTCC	CCCC	CCCC	CCCC	CCCC	CCCC	CCCC	TCCC	.	TCCC	.
solcap_snp_c1_8659	AGGG	AAAG	AGGG	GGGG	.	AGGG	GGGG	AGGG	AGGG	AGGG	AGGG	AGGG	AAGG	AAGG	AAGG	AAGG	AAAG	.	AGGG	AGGG	AAGG	AAGG	AGGG	AGGG	AAAG	AAAG	AGGG	AGGG	AGGG	AGGG	GGGG	AAAG	GGGG	AAGG	GGGG	AGGG	AAGG	AAAA	AGGG	AAGG	AGGG	AAGG	AGGG	GGGG	AAGG	AGGG	GGGG	AAAG	AGGG
solcap_snp_c1_8674	TCCC	TTTC	TTTT	CCCC	TTCC	TCCC	TCCC	TTTC	TTCC	TTTC	TCCC	TTCC	TTTC	TTCC	.	TTCC	TTTC	TTTC	TTCC	TCCC	TTTC	TTTC	TTTC	TCCC	TTTC	TTTT	TCCC	TCCC	TCCC	TCCC	TTTC	TTTC	TTCC	TTTC	TTTC	TTCC	TTCC	TTTT	TTCC	TTTC	TTCC	TTTC	TTTC	TCCC	TTTC	TTTT	TCCC	TTTT	TTCC
solcap_snp_c1_8679	AAGG	AAAG	AAAA	AAAA	AAAA	AAAA	AAAA	.	AAAA	AAAA	AAAA	AAGG	AAAG	AAAG	AAAG	AAAA	AAAG	AAAA	AAAA	AAAG	AAGG	AAAG	AAAG	AAAA	AAAA	AAAA	AAAA	AAGG	.	.	AAAA	AAAA	AAGG	AAAA	AAGG	.	AAAG	AAAA	AAAG	AAAG	AAAG	AAAG	AAAA	.	AAAA	AAAG	AAAG	AAAA	AAAG
solcap_snp_c1_8681	AAAA	AAAA	AAAA	AAAA	AAAA	AAAA	AAAA	AAAA	AAAA	.	AAAA	AAAA	AAAA	AAAG	AAAA	AAAA	AAAA	AAAA	AAAA	AAAA	AAAA	AAAA	AAAG	AAAA	AAAA	AAAG	AAAA	AAAA	AAAA	AAAA	AAAA	AAAA	AAAA	AAAA	AAAA	AAAA	AAAA	AAAA	AAAA	.	AAAA	AAAG	AAAG	AAAA	AAAG	AAAA	AAAA	AAAG	AAAA
solcap_snp_c1_8686	AAAA	AAAA	AAAA	AAAA	AAAA	AAAG	AAAA	AGGG	AAAG	AAAG	AAAA	AAAG	AAAA	AAAG	AAAG	AAAG	AAAG	AAAA	AAAG	.	AAAA	AAAG	AAAG	AAAG	AAAA	AAAG	AAAA	AAAG	AAAG	AAAG	AAAG	.	AAAG	AAAG	AAAG	AGGG	AAAA	AAAG	AAAA	AAAA	AAAA	AAAG	AAAG	AAAG	AAAG	AAAG	AAGG	AAAG	AAAA
solcap_snp_c1_8707	CCCC	CCCC	CCCC	CCCC	CCCC	TCCC	CCCC	.	TCCC	TCCC	CCCC	TTCC	CCCC	TCCC	TTCC	TTCC	TCCC	CCCC	TCCC	TCCC	CCCC	TCCC	TTCC	TCCC	CCCC	TTCC	TCCC	TTCC	TCCC	TTCC	TTTC	TCCC	TCCC	TTCC	TCCC	TTTC	CCCC	TCCC	CCCC	CCCC	CCCC	TTCC	TCCC	TCCC	TCCC	TTCC	TTCC	TTCC	TCCC
solcap_snp_c1_8708	TTTC	TTTT	TTTT	TTTT	TTTT	TTTC	TTTT	TCCC	TTTC	TTTC	TTTT	TTCC	TTTT	TTTC	TTCC	TTCC	TTTC	TTTT	TTTC	TTCC	TTTC	TTTC	TTCC	TTTC	TTTT	TTCC	TTTC	TCCC	TTTC	TCCC	TTTC	TTTC	TTTC	TCCC	TTTC	TCCC	TTTT	TTTC	TTCC	TTTT	TTTT	TTCC	TTTC	TTTC	TTTC	.	.	TTCC	TTTC
solcap_snp_c1_8713	AAGG	AAGG	AGGG	GGGG	GGGG	AAGG	AAAA	GGGG	AGGG	AGGG	AAGG	AAGG	AAAG	AAGG	AGGG	AGGG	AGGG	AAAG	GGGG	AAGG	AAGG	GGGG	AGGG	AGGG	AAGG	AGGG	AAAG	AGGG	AGGG	.	.	AAGG	AAGG	AGGG	AGGG	GGGG	AAGG	AGGG	AGGG	AGGG	AAGG	AGGG	AGGG	AAGG	AAGG	AGGG	GGGG	AGGG	AAAG
solcap_snp_c1_8723	TCCC	TCCC	CCCC	CCCC	CCCC	CCCC	CCCC	CCCC	CCCC	CCCC	TCCC	CCCC	TCCC	TCCC	TCCC	CCCC	CCCC	TCCC	TCCC	CCCC	TCCC	CCCC	TCCC	TCCC	TCCC	CCCC	CCCC	CCCC	TCCC	TTCC	TCCC	TCCC	CCCC	CCCC	CCCC	CCCC	TCCC	CCCC	CCCC	TCCC	TCCC	TCCC	CCCC	TTCC	CCCC	.	TTTC	CCCC	TCCC
solcap_snp_c1_8754	TCCC	TCCC	CCCC	CCCC	CCCC	CCCC	CCCC	CCCC	CCCC	CCCC	TCCC	CCCC	TCCC	TCCC	TCCC	CCCC	CCCC	TCCC	TCCC	CCCC	TCCC	CCCC	TCCC	TCCC	TCCC	CCCC	CCCC	CCCC	TCCC	TTCC	CCCC	TCCC	CCCC	CCCC	CCCC	CCCC	TCCC	TCCC	CCCC	TCCC	TCCC	TCCC	CCCC	TTCC	CCCC	TTCC	.	CCCC	TCCC
solcap_snp_c1_8759	TTTT	TTTT	.	.	TTTT	TTTT	TTTT	TTTT	TTTT	TTTT	TTTT	TTTT	.	TTTT	TTTT	TTTT	TTTT	TTTT	TTTT	TTTT	TTTT	TTTT	TTTT	.	TTTT	TTTT	TTTT	TTTG	TTTT	TTTT	TTTT	TTTT	TTTT	TTTT	.	TTTT	TTTT	TTTT	.	TTTT	TTTT	.	TTTT	TTTG	TTTT	TTTT	TTTT	.	TTTT
solcap_snp_c1_8761	TTTT	TTTT	TTTT	TTTT	TTTT	TTTT	TTTT	TTTT	TTTT	TTTT	TTTT	TTTT	TTCC	TTTT	TTTT	TTTT	TTTT	TTTT	TTTT	TTTT	TTTT	TTTT	TTTT	TTTT	TTTT	TTTT	TTTT	TTTT	TTTT	TTTT	TTTT	TTTT	TTTT	TTTT	TTTC	TTTT	TTTT	TTTT	TTTC	TTTT	TTTT	TTTT	TTTT	TTTT	TTTT	TTTT	TTTT	TTTT	TTTT
solcap_snp_c1_8763	TTTC	TTCC	.	CCCC	CCCC	TTCC	TTCC	TTTT	TTTC	TCCC	TTCC	TTTC	CCCC	TTCC	TTCC	TTTC	TTTC	TTCC	TTTC	TTTT	TCCC	.	TTTC	.	TTCC	TTTC	TTTT	.	TTTC	TTCC	.	TTCC	TTCC	TTTT	.	TTTT	TTTC	TTTC	.	TTCC	TTCC	TTCC	TTTC	TTCC	TTCC	TTCC	.	.	TTTC
solcap_snp_c1_8764	TTTG	TTGG	TTTT	GGGG	.	TTTT	TTTG	TTTT	TTTG	TTGG	TTTG	TTTG	.	TTGG	TTGG	TTTG	TTTG	TTGG	TTTG	TTTT	TGGG	TTTT	TTTG	.	TTGG	TTTG	TTTT	TTTT	TTTG	TTGG	TTTT	TTGG	TTTT	TTTT	TTTG	TTTT	TTTG	TTTG	TTGG	TTGG	.	TTTG	TTTT	TTTG	TTTT	TTGG	TGGG	TTTT	TTTG
solcap_snp_c1_8765	AGGG	AAGG	AGGG	AAAA	AGGG	GGGG	AGGG	GGGG	AGGG	AAGG	AGGG	AGGG	AAAA	AAGG	AAGG	AGGG	AGGG	AAGG	AGGG	GGGG	AAAG	GGGG	AGGG	AAAG	AAGG	AGGG	GGGG	GGGG	AGGG	AAGG	AGGG	AAGG	GGGG	GGGG	AAGG	GGGG	AGGG	AGGG	AAAG	AAGG	AAGG	AAGG	GGGG	AAGG	GGGG	.	AAAG	AGGG	AGGG
solcap_snp_c1_8769	.	.	CCCC	CCCC	.	TCCC	CCCC	.	CCCC	CCCC	TTCC	CCCC	TTCC	TCCC	CCCC	TCCC	TCCC	CCCC	CCCC	CCCC	TCCC	TCCC	CCCC	CCCC	.	TTCC	CCCC	TCCC	TTCC	TTCC	CCCC	CCCC	CCCC	CCCC	TTCC	TCCC	TCCC	.	CCCC	TCCC	.	CCCC	TCCC	TCCC	TCCC	.	CCCC	TCCC	CCCC
solcap_snp_c1_880	AAAG	AAAG	AAGG	AAAA	AAAA	AAAA	AAAG	AAAA	AAAG	AAAG	AAAA	.	AAAG	AAAA	AAAG	AAAG	AAAG	.	AAAG	AAAA	AAAG	AAGG	AAAG	AAGG	AAGG	.	AAAG	.	AAAA	AAAG	AAAA	AAGG	AAAA	AAAA	AAAG	AAAG	AAAG	AAGG	.	AAAG	AAGG	AAGG	AAAA	AAGG	AAAA	AAAG	AAAG	AAAG	AAAG
solcap_snp_c1_8819	GGGG	GGGG	GGGG	GGGG	GGGG	GGGG	GGGG	GGGG	GGGG	GGGG	GGGG	GGGG	GGGG	GGGG	GGGG	GGGG	GGGG	GGGG	GGGG	GGGG	.	GGGG	GGGG	GGGG	GGGG	GGGG	GGGG	GGGG	GGGG	GGGG	GGGG	GGGG	GGGG	GGGG	GGGG	GGGG	GGGG	GGGG	GGGG	GGGG	GGGG	GGGG	GGGG	GGGG	GGGG	GGGG	GGGG	GGGG	GGGG
solcap_snp_c1_8829	GGGG	GGGG	GGGG	GGGG	GGGG	GGGG	AGGG	.	GGGG	AGGG	GGGG	.	GGGG	GGGG	.	GGGG	AGGG	GGGG	GGGG	AGGG	AGGG	GGGG	AGGG	GGGG	GGGG	GGGG	GGGG	GGGG	GGGG	GGGG	.	AGGG	GGGG	GGGG	GGGG	GGGG	.	GGGG	GGGG	GGGG	.	AGGG	GGGG	GGGG	GGGG	GGGG	GGGG	.	GGGG
solcap_snp_c1_8830	AAAA	AAAT	AAAA	AAAA	AAAA	AAAT	AAAT	AAAA	AAAA	AAAT	AAAA	AAAA	AAAA	AAAA	AAAA	AAAA	AAAA	AAAA	AAAT	AAAA	AAAA	AAAT	AAAA	AAAT	AAAA	AATT	AAAT	AAAT	AAAA	AAAT	AAAA	AAAA	AAAA	AAAA	AATT	AATT	AAAA	AAAA	AAAT	AAAA	AAAA	AAAA	AATT	AAAT	AAAT	AATT	AAAA	AAAA	AAAT
solcap_snp_c1_8908	AAGG	AAGG	AGGG	GGGG	AAGG	AGGG	.	AAGG	AAGG	AGGG	.	AGGG	AGGG	AAGG	AGGG	GGGG	AGGG	AAGG	AGGG	AGGG	AGGG	GGGG	GGGG	AGGG	GGGG	AAGG	AGGG	AGGG	GGGG	AGGG	AAAG	AAGG	AAGG	AAGG	AAGG	GGGG	AGGG	GGGG	AAGG	AAGG	AAGG	AGGG	GGGG	AGGG	AGGG	AGGG	AAAG	AGGG	GGGG
solcap_snp_c1_8913	GGGG	GGGG	AGGG	AAAA	AAGG	GGGG	AGGG	GGGG	AAGG	GGGG	AAAG	AGGG	GGGG	AGGG	AAGG	AAGG	GGGG	GGGG	GGGG	GGGG	GGGG	GGGG	AAGG	AAGG	AGGG	AGGG	AGGG	AAAG	AGGG	AGGG	AAAA	AAGG	AAGG	AGGG	AAGG	AGGG	GGGG	GGGG	GGGG	AGGG	AAGG	AAGG	GGGG	AGGG	GGGG	GGGG	AGGG	AAGG	AAGG
solcap_snp_c1_8914	TTTT	TTTT	TTTT	TTTT	TTTT	TTTC	TTTC	TTTC	TTTT	TTTC	TTTC	TTTC	TTTT	TTTT	TTTC	TTTT	TTCC	TTTC	TTTT	TTTT	TTTT	TTCC	TTCC	TTTT	TTTT	TTTC	TTTT	TTTC	TTCC	TTTC	TTTT	TTTT	TTTT	TTTT	TTTT	TTCC	TTTC	TTTT	TTTT	TTTC	TTTT	TTTT	TTTT	TTCC	TTTT	TTTT	TTTT	TTTT	TTTT
solcap_snp_c1_8968	AAAG	AAAA	AAAA	AAAA	AAAA	AAGG	AAAG	AAAG	AAAA	AAAA	AGGG	AAAA	.	AAAA	AAAA	AAAA	AAAA	AAAA	AAAA	AAAG	AAAA	AAAA	AAAA	AAAG	AAAA	AAAA	AAGG	AAAA	AAAG	AAAA	AAAA	AAAA	AAGG	AAAA	AAAA	AAGG	AAAA	AAAA	AAAA	AAAA	AAAA	AAAG	AAAA	AAAG	AAAA	AAAG	AAAG	AAAG	AAAG
solcap_snp_c1_8969	GGGG	GGGG	GGGG	GGGG	GGGG	GGGG	GGGG	GGGG	GGGG	AGGG	GGGG	GGGG	GGGG	AGGG	GGGG	GGGG	GGGG	GGGG	GGGG	GGGG	GGGG	GGGG	AGGG	GGGG	GGGG	AAGG	GGGG	GGGG	GGGG	GGGG	GGGG	GGGG	GGGG	GGGG	GGGG	GGGG	GGGG	GGGG	GGGG	AGGG	GGGG	AGGG	AGGG	GGGG	AGGG	GGGG	GGGG	AGGG	GGGG
solcap_snp_c1_8970	AAGG	AAAG	AGGG	AAAA	AAAA	AAGG	AAGG	AAAG	AAAG	AAAG	GGGG	AAGG	AGGG	AAAG	AAGG	AAAA	AAAG	AAGG	AAGG	AAAG	AAAG	AAAA	AAGG	AAGG	AAAA	AAAG	AAGG	AAAA	AAAG	AAAG	.	AGGG	AAGG	AAAG	AAAA	AAGG	AAGG	AAAG	AAGG	AAAA	AAAG	AAAG	AAAA	AAGG	AAGG	AGGG	AAGG	AAAG	AAAG
solcap_snp_c1_8982	AAAA	AAAA	AAAA	AAAA	AAAA	AAAA	AAAA	AACC	AAAA	AAAA	AAAC	AAAC	AAAA	AAAA	AACC	AAAA	AAAA	AAAA	AAAA	AAAA	AAAA	AACC	AACC	AAAC	AAAA	AACC	AAAA	AACC	AACC	.	.	AAAA	AAAA	AAAC	AAAA	AACC	AAAA	AAAA	AAAA	AAAA	AAAA	AAAC	AAAC	AAAA	AAAA	AAAC	AAAA	AAAC	AAAC
solcap_snp_c1_8998	GGGG	GGGG	TGGG	GGGG	GGGG	GGGG	GGGG	TGGG	GGGG	GGGG	GGGG	GGGG	GGGG	GGGG	TTGG	GGGG	GGGG	TGGG	GGGG	GGGG	GGGG	GGGG	GGGG	GGGG	GGGG	GGGG	GGGG	GGGG	TGGG	GGGG	GGGG	GGGG	TGGG	GGGG	GGGG	GGGG	GGGG	GGGG	GGGG	GGGG	GGGG	TGGG	GGGG	GGGG	GGGG	GGGG	GGGG	TGGG	GGGG
solcap_snp_c1_9014	AAAC	ACCC	AAAC	CCCC	ACCC	AACC	AACC	AACC	AACC	AACC	AAAA	AAAA	AAAC	AAAC	AAAA	AAAC	AACC	AACC	CCCC	ACCC	AAAC	AAAC	AACC	AACC	AAAA	AAAC	ACCC	AACC	AAAC	AAAC	.	AACC	AACC	AACC	CCCC	ACCC	AACC	AAAC	AACC	AACC	.	AACC	AAAC	AACC	AACC	AACC	AACC	AACC	ACCC
solcap_snp_c1_9027	AGGG	AAAG	AGGG	.	AAGG	AGGG	AGGG	AGGG	AGGG	AAGG	AGGG	AAAA	AAGG	AGGG	AAAG	AAAG	AGGG	GGGG	AAAA	AGGG	GGGG	.	AGGG	AAGG	AAAG	AAAG	AGGG	AAAA	AAAG	AAAA	GGGG	AGGG	AGGG	AAGG	.	AAGG	AAGG	AAGG	AGGG	AAAG	AGGG	AAAA	AGGG	GGGG	AAAG	GGGG	AAGG	AAAG	AGGG
solcap_snp_c1_9056	TCCC	TTCC	CCCC	CCCC	CCCC	CCCC	CCCC	CCCC	.	TCCC	CCCC	TTCC	TTCC	.	TTCC	TTCC	TCCC	CCCC	TTCC	TCCC	CCCC	.	TCCC	TTCC	TTCC	TCCC	TCCC	TTTT	TTTC	TTTT	CCCC	TCCC	TCCC	TCCC	TCCC	TCCC	TTCC	TCCC	TCCC	TCCC	.	TTTT	.	CCCC	TTTC	CCCC	TTCC	TTTC	.
solcap_snp_c1_9058	AGGG	AAAG	AGGG	AAAA	AAGG	AAGG	AAAG	AGGG	AGGG	AAGG	AAAG	AAAA	AAGG	AGGG	AAAG	AAAG	AGGG	GGGG	AAAA	AGGG	AGGG	AAAG	AGGG	AAGG	AAAG	AAAG	AGGG	AAAA	AAAG	AAAA	AAAG	AAGG	AGGG	AAAG	AAAG	AAGG	AAGG	AAGG	AAGG	AAAG	AAGG	AAAA	AAAG	AAAA	AAAG	.	AAAG	AAAG	AGGG
solcap_snp_c1_9060	AGGG	AAAG	AGGG	AAAA	AAGG	AAGG	AGGG	AGGG	AGGG	AAGG	AAGG	AAAA	AAGG	AGGG	.	AAAG	AGGG	GGGG	AAAA	AGGG	GGGG	AAAG	AGGG	AAGG	AAAG	AAAG	AGGG	AAAA	AAAG	AAAA	AGGG	AGGG	AGGG	AAAG	AAAG	AAGG	AAGG	AAGG	AGGG	AAAG	AGGG	AAAA	.	AAAA	AAAG	AAGG	AAGG	AAAG	AGGG
solcap_snp_c1_9103	AAAA	AAAA	AAAA	AAAA	.	AAAA	AAAA	AAAC	AAAC	AAAA	AAAA	AAAA	AAAA	AAAA	AAAA	AAAA	AAAC	AAAA	AAAA	AAAA	AAAA	AAAC	AAAA	AAAC	AAAA	AAAA	AAAA	AAAC	AAAC	AAAC	AAAA	AAAC	AAAA	AAAA	AAAA	AAAA	AAAA	AAAA	AAAA	AAAA	AAAC	AAAA	AACC	AAAA	AAAC	AAAC	AAAA	AAAA	AAAA
solcap_snp_c1_9111	TTGG	TTGG	TTGG	TTTT	TGGG	TTTG	TTGG	TTGG	.	TTGG	.	TTGG	TTGG	TTGG	TTGG	GGGG	TGGG	.	TTTG	TGGG	TTTG	.	TTGG	TTGG	TTGG	TTTG	TTGG	TTTG	TTTG	TTGG	TTTT	TGGG	TGGG	.	TGGG	TTTT	TTGG	TGGG	TTGG	TTGG	GGGG	TTGG	TTTT	TTGG	TTTG	TTTG	TTGG	TTGG	TTGG
solcap_snp_c1_9120	AAAA	AAAA	AACC	AAAA	AACC	AAAA	AAAC	AACC	AACC	AAAC	AAAA	AAAC	AAAA	AAAA	AACC	AACC	AAAC	AAAC	AAAA	AACC	AAAA	.	AACC	AAAC	AAAA	AACC	AACC	AAAC	AAAC	AACC	AAAC	AAAC	AAAC	AAAA	AAAC	AAAC	ACCC	AAAA	AAAA	AAAA	AAAC	AACC	AACC	AACC	.	AAAC	AAAC	AACC	AAAC
solcap_snp_c1_914	AAAA	AAAG	AAAG	AAAA	AAAA	AAAG	AAAA	.	.	AAAA	AAGG	AAAA	.	AAAG	AAAA	AAAA	AAAG	AAAG	AAAG	AAAG	AAAA	AAAG	AAGG	.	AAAG	AAGG	AAGG	AAAG	AAGG	AAAA	.	AAAG	.	AAAA	.	.	AAGG	AAAG	AAAG	AAAA	.	AAAG	AAAG	AAAA	AAAG	AAAA	.	AAAG	.
solcap_snp_c1_9144	GGGG	GGGG	GGGG	GGGG	GGGG	GGGG	GGGG	.	GGGG	AGGG	GGGG	GGGG	GGGG	AGGG	GGGG	GGGG	GGGG	GGGG	GGGG	GGGG	GGGG	AAGG	.	GGGG	GGGG	AGGG	GGGG	GGGG	GGGG	GGGG	AGGG	GGGG	GGGG	GGGG	GGGG	GGGG	GGGG	GGGG	GGGG	AGGG	GGGG	AGGG	AGGG	GGGG	AGGG	GGGG	GGGG	AGGG	GGGG
solcap_snp_c1_9153	AAGG	AGGG	AAGG	GGGG	GGGG	GGGG	AAGG	AGGG	AGGG	AAGG	GGGG	AGGG	AAAG	AAGG	AAGG	AAAG	AAGG	AGGG	AGGG	AGGG	AGGG	AAGG	GGGG	AGGG	AAGG	AGGG	AAGG	AAAG	AGGG	AAGG	AGGG	AAGG	AAGG	AAAG	GGGG	AAGG	AAAG	AAAA	GGGG	AAGG	AGGG	AGGG	AAGG	AGGG	GGGG	AAGG	GGGG	.	AAGG
solcap_snp_c1_9161	.	.	AAAA	GGGG	AGGG	.	AAGG	AGGG	AAAA	AAAG	.	AAAG	AAAG	AAAG	AAAG	AAAG	.	.	AGGG	.	AAAA	AAGG	AGGG	AAAG	AAGG	AAGG	AAGG	AAAG	AAGG	AAAG	AGGG	AAGG	AAGG	AAAA	AGGG	AAAG	AAAG	AAGG	AAGG	AAAG	.	AAGG	AAAG	AAGG	AAAG	AAAG	AAGG	AGGG	.
solcap_snp_c1_9167	AGGG	GGGG	AGGG	GGGG	GGGG	GGGG	GGGG	GGGG	GGGG	AGGG	AGGG	GGGG	GGGG	GGGG	AGGG	AAGG	GGGG	GGGG	GGGG	GGGG	GGGG	AGGG	AGGG	AGGG	AGGG	GGGG	AGGG	AGGG	AGGG	AGGG	GGGG	GGGG	GGGG	AAGG	GGGG	GGGG	AGGG	GGGG	AGGG	GGGG	GGGG	GGGG	GGGG	AGGG	GGGG	AGGG	AGGG	AAGG	AAGG
solcap_snp_c1_9170	AAGG	AAGG	AGGG	GGGG	GGGG	AAGG	AAGG	AAGG	AGGG	AGGG	AGGG	AGGG	AAGG	AAGG	AAGG	AGGG	.	AGGG	AGGG	AGGG	AAGG	AAGG	AGGG	GGGG	AGGG	GGGG	AGGG	AGGG	.	AAGG	GGGG	AAGG	.	GGGG	AAGG	AGGG	GGGG	.	AAGG	AAGG	AAGG	AAGG	AGGG	AGGG	AGGG	.	GGGG	GGGG	AGGG
solcap_snp_c1_9183	TTCC	TCCC	CCCC	CCCC	CCCC	CCCC	TCCC	.	TTCC	CCCC	TCCC	.	TTCC	CCCC	TTCC	CCCC	TTCC	TTCC	CCCC	.	TTCC	TTCC	TCCC	CCCC	TTCC	TCCC	.	TCCC	TCCC	TCCC	TCCC	TTCC	TCCC	TTCC	CCCC	TCCC	TTCC	TTCC	TCCC	TTCC	TTCC	TCCC	TCCC	TTTC	TTTC	TTCC	TCCC	TTCC	TCCC
solcap_snp_c1_9215	TTTT	TTTC	TTTT	TTTT	TTTT	TTTT	TTTT	.	TTTT	.	TTTT	TTTT	TTTT	TTTT	TTTT	TTTT	.	TTTT	.	TTTT	TTTT	TTTT	.	TTTT	TTTT	TTTT	TTTT	TTTT	TTTT	TTTT	TTTT	TTTT	TTTT	TTTT	TTTT	TTTT	TTTT	TTTT	TTTT	TTTT	TTTT	TTTT	TTTC	TTTT	TTTT	TTTT	TTTT	TTTT	TTTT
solcap_snp_c1_925	TCCC	CCCC	TTCC	TCCC	CCCC	CCCC	TCCC	CCCC	TCCC	TCCC	TCCC	TCCC	TCCC	TCCC	TCCC	CCCC	TCCC	TCCC	TTCC	CCCC	CCCC	TTTC	.	CCCC	TCCC	TTTC	CCCC	CCCC	TTCC	TTTT	CCCC	TTCC	TTTC	TTCC	CCCC	CCCC	TTCC	TTTC	TTCC	TCCC	TCCC	TTCC	TCCC	TTCC	CCCC	TTCC	CCCC	TCCC	CCCC
solcap_snp_c1_9268	TTCC	.	CCCC	TTCC	CCCC	CCCC	TCCC	TTCC	.	.	CCCC	CCCC	TTCC	TTTC	.	TTTC	TTCC	TTTC	CCCC	TTTC	TTTC	.	CCCC	TCCC	TTTC	.	TTCC	TTCC	TTCC	TTCC	CCCC	TTTC	TTTT	TTCC	TTCC	TTCC	TTTC	TTTC	TTTC	.	TTTC	TTCC	TTCC	TCCC	CCCC	TTCC	CCCC	TTCC	TCCC
solcap_snp_c1_9356	GGGG	AGGG	GGGG	GGGG	AAGG	GGGG	GGGG	.	GGGG	AAAG	GGGG	AAAG	GGGG	AAGG	AGGG	GGGG	GGGG	GGGG	GGGG	AGGG	AGGG	AGGG	AGGG	AGGG	AGGG	GGGG	AGGG	AGGG	GGGG	AGGG	AAAG	AGGG	GGGG	GGGG	AGGG	AGGG	GGGG	AGGG	GGGG	GGGG	GGGG	AAGG	AGGG	AAGG	AGGG	GGGG	AAGG	AGGG	AGGG
solcap_snp_c1_9363	.	TTTT	TTTT	TTTT	.	.	.	TTTT	TTTT	TTTT	TTTC	TTTC	TTTT	TTTT	.	.	TTTC	TTTT	.	TTTT	TTTC	TTTT	TTTT	TTTC	TTTC	TTTT	TTTT	TTTT	TTTT	TTTT	.	.	.	TTTC	TTTC	TTTT	TTTT	.	.	TTTC	TTTT	TTTT	.	TTTT	TTTC	TTTC	.	TTTT	.
solcap_snp_c1_9378	.	.	TCCC	CCCC	CCCC	CCCC	CCCC	CCCC	.	CCCC	CCCC	CCCC	TCCC	CCCC	CCCC	.	.	TCCC	.	CCCC	TCCC	.	TCCC	CCCC	.	CCCC	CCCC	TCCC	CCCC	.	CCCC	.	CCCC	CCCC	CCCC	.	TCCC	.	TCCC	TCCC	.	CCCC	CCCC	TCCC	CCCC	CCCC	CCCC	.	TCCC
solcap_snp_c1_9385	CCCC	TCCC	CCCC	CCCC	.	TCCC	CCCC	TCCC	CCCC	CCCC	CCCC	TCCC	.	TTCC	TTCC	CCCC	CCCC	CCCC	TCCC	TCCC	CCCC	CCCC	CCCC	TCCC	CCCC	TTCC	TCCC	CCCC	TCCC	CCCC	CCCC	TCCC	CCCC	CCCC	TCCC	CCCC	CCCC	CCCC	CCCC	TCCC	CCCC	TTCC	CCCC	TCCC	CCCC	CCCC	TCCC	CCCC	CCCC
solcap_snp_c1_9386	AAAA	AACC	AAAC	CCCC	AACC	AACC	AACC	AAAC	AACC	AAAA	AAAC	ACCC	ACCC	AACC	ACCC	AAAC	AAAC	AACC	AACC	AAAC	AAAA	AAAA	AAAA	AACC	AACC	ACCC	.	AAAC	AACC	AACC	AAAA	AAAC	AAAC	AACC	AAAC	AACC	AAAA	AACC	AAAC	AAAC	AAAA	AACC	AACC	AAAC	AAAC	AAAA	ACCC	AAAA	AACC
solcap_snp_c1_9392	AAAA	AAAG	AAAA	AAAA	AAAA	AAAG	AAAA	AAAG	AAAG	AAAA	AAAA	AAAG	AAGG	AAGG	AAGG	AAAA	AAAG	AAAA	AAGG	AAAG	AAAA	AAAA	AAAA	AAAG	AAGG	AAGG	AAGG	AAAA	AAAG	AAAA	AAAA	AAAG	AAAA	AAAG	AAAG	AAAA	AAAA	AAGG	AAAA	AAAG	AAAA	AAGG	AAAA	AAAG	AAAA	AAAA	AAAG	AAAA	AAGG
solcap_snp_c1_9397	AAAA	AAAG	AAAA	.	AAGG	AAAG	AAGG	AAAG	AAAG	AAAA	AAAA	AAAG	AAGG	AAGG	AAGG	AAAA	.	AAAA	AAGG	.	AAAA	AAAA	AAAA	AAAG	AAGG	AGGG	AAAG	AAAA	AAGG	AAGG	AAAA	AAAG	AAAA	AAAG	AAAG	AAAA	AAAA	AAGG	AAAA	AAAG	AAAA	AAGG	AAAA	AAAG	AAAA	AAAA	AAAG	AAAA	AAGG
solcap_snp_c1_9411	CCCC	TCCC	CCCC	TTCC	TTCC	TCCC	TTTC	TCCC	CCCC	CCCC	CCCC	TCCC	TTCC	TTCC	TTCC	CCCC	CCCC	CCCC	TCCC	TCCC	CCCC	CCCC	CCCC	TCCC	CCCC	TTTC	TCCC	CCCC	TTCC	TTCC	CCCC	TCCC	TCCC	CCCC	TCCC	CCCC	CCCC	CCCC	CCCC	TCCC	CCCC	TTCC	CCCC	TTCC	CCCC	CCCC	TCCC	CCCC	CCCC
solcap_snp_c1_9413	TTTT	TTCC	TTTC	CCCC	CCCC	TTCC	TCCC	TTTC	TTTC	TTTT	TTTC	TTCC	TTCC	TCCC	TTCC	TTCC	TTTC	TTTT	TTCC	TTCC	.	TTTC	TTTC	.	TTCC	TCCC	.	TTTT	TTCC	TTCC	TTTC	TTTC	TTCC	TTTC	.	TTTT	TTCC	.	TTTT	TTTC	TTTT	TTCC	TTTT	TTCC	TTTC	TTTC	TTTC	TTTC	TCCC
solcap_snp_c1_9428	AAAA	AAAG	AAAG	.	AAGG	AAAG	AAGG	AAAG	AAAG	AAAA	AAAA	AAAG	AAGG	AAGG	AAGG	AAAA	AAAG	AAAA	AAGG	AAAG	AAAA	AAAA	AAAA	AAAG	AAGG	AGGG	.	AAAA	AAGG	AAGG	AAAA	AAAG	AAAG	AAAG	AAAG	AAAA	AAAA	AAGG	AAAA	AAAG	AAAA	AAGG	AAAA	AAGG	AAAA	AAAA	AAAG	AAAA	AAGG
solcap_snp_c1_9430	AAAA	AAAG	AAAG	.	AAGG	AAAG	AAGG	AAAG	AAAG	AAAA	AAAA	AAAG	AAGG	AAGG	AAGG	AAAA	AAAG	AAAA	AAGG	AAAG	AAAA	AAAA	AAAA	AAAG	AAGG	AGGG	AAGG	AAAA	AAGG	AAGG	AAAA	AAAG	AAAG	AAAG	AAAG	AAAA	AAAA	AAGG	AAAA	AAAG	AAAA	AAGG	AAAA	AAGG	AAAA	AAAA	AAAG	AAAA	AAGG
solcap_snp_c1_9477	AGGG	AGGG	AAAA	AAAA	AAAA	AAGG	.	AAAA	AAGG	AAAG	AAAA	AGGG	AGGG	AAGG	.	AGGG	AAGG	AAAG	AAAG	AAAG	GGGG	AAAG	AAAG	AAGG	AGGG	AAGG	AAGG	AAAA	AAAG	AAGG	AAAA	AAGG	AAAG	AAAA	AAAG	AAAG	AGGG	AGGG	AGGG	AAGG	AGGG	AAAA	AGGG	AAAA	AGGG	AAAA	AAGG	AAAA	AAAG
solcap_snp_c1_9478	GGGG	TTGG	GGGG	GGGG	TGGG	TTGG	TTGG	TTTT	.	TGGG	TTGG	TTGG	GGGG	TGGG	TTTG	GGGG	TGGG	GGGG	TGGG	TTGG	TGGG	TGGG	TTGG	TTGG	TGGG	TTTG	.	.	TTGG	.	TGGG	GGGG	TTGG	GGGG	.	GGGG	TGGG	GGGG	GGGG	GGGG	GGGG	GGGG	TGGG	TGGG	TGGG	.	TGGG	TGGG	TTGG
solcap_snp_c1_9490	TGGG	TTGG	TTGG	GGGG	GGGG	TTGG	TTTG	TTGG	TTGG	TTTG	TTTG	TTTT	TGGG	TTTG	TTTG	TGGG	GGGG	TTGG	TTTG	TTGG	TTTG	TGGG	TTTG	TTGG	TTGG	TTTG	TTGG	TTGG	TTTG	TGGG	TTTT	TGGG	TTTG	TTTT	TGGG	TTTT	TGGG	TTGG	TTTG	TTTG	TTGG	TTGG	TTGG	TTTG	TTGG	TTGG	TTTG	TTGG	TTTG
solcap_snp_c1_9492	TTTT	TTTT	TTTT	TTTT	TTTT	TTTT	TTTT	TTTG	TTTG	TTGG	TTTT	TTTT	TTTT	TTGG	TTTG	TTGG	TTTG	TGGG	TTTG	TTTG	TTTT	TTTT	TTTT	TTTG	TTGG	TTTG	TTTG	TTTT	TTTT	TTTG	TTTT	TTGG	TTTG	TTTT	TTTG	TTTT	TTTG	TTTG	TTTG	TTGG	TTGG	TTTT	.	TTTT	TTTG	TTTG	TTTT	TTTT	TTTG
solcap_snp_c1_9499	ACCC	ACCC	AAAC	CCCC	CCCC	ACCC	ACCC	AACC	.	ACCC	ACCC	AAAC	ACCC	.	AACC	CCCC	.	ACCC	CCCC	AACC	.	AACC	.	ACCC	ACCC	AACC	CCCC	AACC	ACCC	AACC	ACCC	CCCC	ACCC	AAAC	ACCC	ACCC	AAAC	ACCC	AACC	CCCC	.	CCCC	AACC	ACCC	ACCC	ACCC	CCCC	CCCC	ACCC
solcap_snp_c1_9546	AAGG	GGGG	AGGG	GGGG	GGGG	GGGG	GGGG	AAGG	.	GGGG	GGGG	GGGG	GGGG	GGGG	AGGG	GGGG	AAGG	AGGG	AGGG	AGGG	AAAG	AGGG	AGGG	AGGG	AGGG	AGGG	AGGG	GGGG	GGGG	.	GGGG	GGGG	AAGG	AGGG	AGGG	AGGG	AGGG	AGGG	AGGG	AAGG	AGGG	GGGG	AAGG	AAGG	AAGG	AAAG	GGGG	GGGG	AGGG
solcap_snp_c1_9573	TGGG	TGGG	TGGG	GGGG	GGGG	TGGG	TGGG	TTTG	TTGG	TTGG	TGGG	TGGG	TGGG	TTGG	GGGG	TGGG	GGGG	TTTG	TTTG	TTGG	TTGG	TTGG	TTTG	TGGG	TGGG	TTGG	TGGG	TTGG	TGGG	TTGG	GGGG	TTGG	TTGG	TGGG	TGGG	TGGG	TTTG	TTTG	TTGG	TTGG	TTGG	TTGG	TGGG	TTGG	TTTG	.	TTTG	TTGG	TTGG
solcap_snp_c1_958	.	AAAG	AAGG	.	AGGG	AAGG	AAGG	.	AAGG	AAAA	AAAG	AAAA	AAGG	AAAG	AAAG	AAGG	AGGG	AAAA	AAAA	AAGG	AAAG	.	AAAG	AAGG	AAGG	AAAA	AAAG	AAGG	AAAG	.	AAAA	AAGG	AGGG	AAAA	AGGG	AAAA	AGGG	AAAG	AAAG	AAAG	AAGG	AAGG	AAAG	AAAA	AAGG	AAAG	AAAG	AAGG	AAGG
solcap_snp_c1_9583	AGGG	AGGG	.	.	GGGG	AGGG	AGGG	GGGG	.	AGGG	AGGG	AGGG	AGGG	GGGG	AGGG	AGGG	.	GGGG	AGGG	AGGG	AGGG	AGGG	GGGG	AGGG	AGGG	AGGG	AGGG	AGGG	AGGG	AGGG	GGGG	AGGG	AGGG	.	.	AGGG	AGGG	GGGG	AGGG	AGGG	AGGG	GGGG	.	.	AGGG	GGGG	GGGG	AGGG	AGGG
solcap_snp_c1_9587	AGGG	.	.	GGGG	GGGG	AGGG	.	GGGG	GGGG	AGGG	.	AGGG	.	GGGG	AGGG	.	AGGG	GGGG	AGGG	.	AGGG	AGGG	GGGG	.	.	AGGG	AAGG	AGGG	AGGG	AGGG	GGGG	AGGG	.	AGGG	.	AGGG	AGGG	GGGG	AGGG	AGGG	AGGG	GGGG	AGGG	AAAG	AGGG	GGGG	GGGG	AGGG	AGGG
solcap_snp_c1_9601	ACCC	ACCC	ACCC	CCCC	CCCC	AAAC	AAAC	CCCC	ACCC	AACC	AAAC	AAAA	AACC	ACCC	AAAC	AACC	AAAC	AACC	AACC	ACCC	AACC	AACC	AACC	ACCC	AACC	AACC	ACCC	AACC	AACC	AACC	CCCC	ACCC	AACC	AACC	AACC	AACC	ACCC	AAAA	ACCC	ACCC	CCCC	AACC	AAAC	AAAC	AACC	AAAC	CCCC	AACC	ACCC
solcap_snp_c1_9603	.	AGGG	AGGG	GGGG	GGGG	GGGG	GGGG	GGGG	GGGG	GGGG	AGGG	AGGG	AGGG	.	AGGG	.	AGGG	AGGG	AGGG	GGGG	.	GGGG	GGGG	GGGG	.	GGGG	GGGG	AGGG	.	AGGG	AGGG	AGGG	AGGG	.	GGGG	GGGG	GGGG	GGGG	.	.	AGGG	GGGG	AGGG	GGGG	AGGG	AGGG	AGGG	GGGG	GGGG
solcap_snp_c1_9613	AAAA	AAAA	AAGG	.	AAAA	AAGG	AAGG	AAAG	.	AAGG	AAGG	AAGG	AAAA	AAGG	AAGG	AAGG	AAGG	AAGG	AAAA	AAGG	AAAG	AAAA	AAGG	.	AAAA	AAGG	AAAG	AAGG	AAAG	AGGG	AGGG	AAGG	AAGG	AAAG	.	AAAG	AAAA	AAAG	AAAG	.	AAAG	AAAG	AAGG	.	AAGG	AAAG	AAAG	AAGG	AAGG
solcap_snp_c1_9614	TTTT	TTTT	TTGG	GGGG	TTTG	TTGG	.	TTTG	TGGG	TTGG	TTGG	TTGG	TTTT	TTGG	.	TTGG	TTGG	TTGG	TTTT	TTGG	TTTG	TTTT	TTGG	TGGG	TTTT	TTGG	TTTG	TTGG	TTTG	TTGG	TGGG	TTGG	TTGG	TTTG	TGGG	TTTG	TTTT	TTTG	TTTG	TGGG	TTTG	TTTG	TTGG	TGGG	TTGG	TTTG	TTTG	TTGG	TTGG
solcap_snp_c1_9619	GGGG	GGGG	TTGG	GGGG	.	TGGG	TTGG	TGGG	TTTG	TTGG	TTGG	TTGG	GGGG	TTGG	TTGG	TGGG	TTGG	TTGG	GGGG	TTGG	TGGG	GGGG	TTGG	TTTG	GGGG	TTGG	.	TTGG	TGGG	TTGG	TTGG	TGGG	TTGG	GGGG	TTTG	TGGG	GGGG	TGGG	TGGG	TTGG	GGGG	.	TGGG	TTTG	.	TGGG	TGGG	TGGG	TTGG
solcap_snp_c1_9646	GGGG	.	AAGG	GGGG	.	GGGG	GGGG	AGGG	.	GGGG	.	AGGG	AGGG	AAGG	AGGG	AGGG	GGGG	AGGG	GGGG	GGGG	GGGG	GGGG	.	AAGG	AGGG	GGGG	AGGG	AAGG	AGGG	GGGG	AGGG	AGGG	AAGG	.	AAGG	.	GGGG	GGGG	AGGG	.	AGGG	.	AGGG	AGGG	GGGG	GGGG	.	.	.
solcap_snp_c1_9652	AAAA	AAAA	AAAG	AAAA	AAAA	AAAA	AAGG	.	AAAG	AAAG	AAAA	AAGG	AAAG	AAAG	AAGG	AAAA	AAGG	AAAG	AAAA	AAAG	AAAG	AAAA	AAAG	AAGG	AAGG	AAAA	AAAA	AAAG	AAGG	AGGG	AAAA	AAAG	AAAG	AAAA	AAGG	AAAG	AAAA	AAGG	AAAA	AAGG	AAAG	AAAA	AAGG	AAGG	AAGG	AAAG	AAAA	AAAG	AAAA
solcap_snp_c1_9676	TTTT	TTTT	TTTC	TTTT	TCCC	TTTT	TTTC	TTTT	TTTT	TTTT	TTTT	TTTC	TTTC	TTTT	TTTC	TTCC	TTTT	TTTC	TTTC	TCCC	TTTT	TTTT	TTCC	TTCC	TTTC	TTCC	TTTC	TTTC	TTCC	TTTT	TTTT	TTTT	TTTC	TTCC	TTTC	TTCC	TTCC	.	TTTC	TTTC	TTTT	TTTT	TTTC	TTTT	TTTT	TTTC	TTTT	TTTT	TTTC
solcap_snp_c1_9679	GGGG	AGGG	AGGG	GGGG	GGGG	GGGG	AGGG	GGGG	GGGG	GGGG	GGGG	AGGG	AGGG	GGGG	AGGG	AAGG	GGGG	AGGG	AGGG	AAAG	GGGG	GGGG	AAGG	AAGG	AGGG	AAGG	AGGG	AGGG	AAGG	AGGG	GGGG	AGGG	AGGG	AAGG	AGGG	AAGG	AAGG	AAAG	AGGG	AGGG	AGGG	GGGG	AGGG	GGGG	GGGG	AGGG	GGGG	GGGG	AGGG
solcap_snp_c1_9695	AAAA	AACC	AAAC	CCCC	CCCC	AAAA	AACC	AAAC	AACC	CCCC	AAAC	ACCC	AACC	ACCC	AACC	AAAA	AACC	ACCC	ACCC	ACCC	AAAC	AACC	ACCC	ACCC	AAAC	ACCC	ACCC	ACCC	ACCC	CCCC	ACCC	ACCC	ACCC	AAAC	AACC	ACCC	ACCC	AAAC	AACC	AACC	ACCC	ACCC	ACCC	AAAC	ACCC	AACC	ACCC	ACCC	AACC
solcap_snp_c1_975	.	TTTT	TTTC	TTTT	TTTT	TTTC	TTTC	TTTC	TTTT	TTTT	TTCC	TTTT	TTTT	TTTC	TTTT	TTTT	TTTC	TTTC	TTTT	TTTT	TTTT	TTTC	TTTC	TTTC	TTTT	TTTC	TTTC	TTTT	TTTT	TTTT	TTTT	TTTT	TTTC	TTTT	TTTT	TTTT	.	TTTC	TTTT	TTTT	TTTT	TTTT	TTCC	TTTC	TTCC	TTTT	TTTT	.	TTTC
solcap_snp_c1_9771	AAAA	AAAC	AAAA	AAAA	AAAA	AAAC	.	AAAA	AAAC	AAAC	AAAC	.	AAAA	AAAA	AAAC	AAAA	AAAA	AAAA	AAAC	AAAA	AAAA	AAAA	AAAC	AAAA	AAAC	AAAC	AAAA	AAAC	.	AAAC	AAAA	AAAA	AAAC	AAAC	AAAC	AAAC	.	AAAA	AAAC	AAAA	AAAA	.	AAAA	AAAC	AAAC	.	AAAA	AAAA	AAAA
solcap_snp_c1_9776	AGGG	AAAG	AGGG	GGGG	AAGG	GGGG	AGGG	AAAG	AAGG	AGGG	GGGG	.	GGGG	AGGG	.	AGGG	AGGG	AAGG	AAAG	AGGG	AAGG	AAGG	.	GGGG	AGGG	AAGG	.	.	AGGG	AAGG	AGGG	GGGG	AAGG	GGGG	.	AAGG	AGGG	GGGG	AGGG	GGGG	GGGG	AAGG	AGGG	AGGG	GGGG	GGGG	AAGG	AAGG	AGGG
solcap_snp_c1_9777	AAAG	AAGG	AAAG	AAAA	AAAA	AAAA	AAAG	.	AAGG	AAAG	AAAA	AAAG	AAAA	AAAG	AAAG	AAAG	AAAG	AAGG	AAGG	AAAG	AAGG	AAGG	AAAG	AAAA	AAAG	AAGG	AAAG	AAAG	AAAG	AAGG	AAAA	AAAA	AAGG	AAAA	AAAG	AAGG	AAAG	AAAA	AAAG	AAAA	AAAA	AAGG	AAAA	AAAG	AAAA	AAAA	AAAG	AAGG	AAAG
solcap_snp_c1_9779	GGGG	GGGG	AGGG	GGGG	AAGG	AGGG	GGGG	GGGG	GGGG	AGGG	AGGG	AGGG	AGGG	AGGG	GGGG	GGGG	AGGG	AGGG	GGGG	GGGG	AGGG	GGGG	GGGG	GGGG	GGGG	GGGG	AGGG	GGGG	GGGG	GGGG	.	AGGG	GGGG	AAGG	GGGG	GGGG	AGGG	GGGG	.	AGGG	AAGG	AGGG	AGGG	GGGG	AGGG	AGGG	AAGG	GGGG	AGGG
solcap_snp_c1_9785	TTTT	TTTT	TTTG	TTTT	TTTT	TTTG	TTTT	TTTT	TTTT	TTTG	TTTG	TTTG	TTTG	TTTG	TTTT	TTTT	TTTG	.	TTTT	TTTT	TTTG	TTTT	TTTT	TTTT	TTTT	TTTT	TTTG	TTTT	TTTT	TTTT	TTTT	TTTT	TTTT	.	TTTT	TTTT	TTTG	TTTT	.	.	TTTG	TTTG	TTTG	TTTT	TTTG	TTTT	.	TTTT	TTTG
solcap_snp_c1_9786	CCCC	CCCC	TCCC	CCCC	CCCC	CCCC	CCCC	.	CCCC	TCCC	CCCC	TCCC	TCCC	TCCC	CCCC	CCCC	TCCC	TTCC	CCCC	CCCC	TCCC	CCCC	CCCC	CCCC	CCCC	CCCC	TCCC	CCCC	CCCC	CCCC	CCCC	CCCC	CCCC	TTCC	CCCC	CCCC	TCCC	CCCC	.	TTCC	TCCC	TCCC	CCCC	CCCC	TCCC	CCCC	TTCC	CCCC	TCCC
solcap_snp_c1_9799	TGGG	.	.	GGGG	GGGG	GGGG	TGGG	GGGG	TGGG	TGGG	GGGG	.	TGGG	GGGG	.	TTGG	GGGG	GGGG	TTTG	TGGG	TTTG	TGGG	TGGG	TGGG	TGGG	GGGG	TGGG	TGGG	TGGG	TGGG	GGGG	TGGG	GGGG	TGGG	GGGG	.	TGGG	TGGG	TTTG	TGGG	GGGG	TGGG	GGGG	GGGG	TGGG	TGGG	GGGG	TGGG	TGGG
solcap_snp_c1_9839	CCCC	CCCC	CCCC	CCCC	CCCC	CCCC	CCCC	AACC	CCCC	CCCC	ACCC	ACCC	CCCC	CCCC	AACC	CCCC	CCCC	CCCC	CCCC	CCCC	CCCC	AACC	AACC	ACCC	CCCC	AACC	CCCC	AACC	AACC	.	ACCC	CCCC	CCCC	.	CCCC	AACC	CCCC	CCCC	CCCC	CCCC	CCCC	ACCC	ACCC	CCCC	CCCC	ACCC	CCCC	ACCC	ACCC
solcap_snp_c1_988	AAGG	AAAG	AAAG	GGGG	GGGG	AAAG	.	AAGG	AAAA	AAGG	.	AGGG	AAAG	AGGG	AAGG	GGGG	AAAG	AAGG	AGGG	AAGG	AAGG	AAGG	AAGG	AAAG	AAAG	AAGG	AAGG	AAAA	AAGG	AAAG	AAAG	AAAG	AAGG	AAAG	AAAG	AAGG	AAGG	AAGG	AAAA	AAAA	AAGG	AAGG	AGGG	AAAG	GGGG	AAGG	AGGG	AAAG	AGGG
solcap_snp_c2_10047	AAAA	AAAA	AAAG	AAAA	AAAA	AAAA	AAAG	AAAA	AAAG	AAAA	AGGG	AAAG	AAAA	AAAG	AAGG	AAGG	AAAA	AAAA	AAAA	AAAA	AAAA	AAAA	AAAG	AAGG	AAAG	AAAG	AAAG	AGGG	AAAG	AAAG	AAAG	.	AAGG	.	AAGG	AAAA	AAAA	AAAA	AAAA	AAAA	.	AAAG	AAAA	AAAG	AAAA	AAAA	AAAA	.	AAGG
solcap_snp_c2_10319	GGGG	GGGG	GGGG	GGGG	GGGG	GGGG	GGGG	TGGG	.	.	GGGG	GGGG	GGGG	GGGG	GGGG	GGGG	GGGG	GGGG	GGGG	GGGG	GGGG	.	GGGG	.	GGGG	GGGG	GGGG	.	GGGG	GGGG	GGGG	GGGG	GGGG	GGGG	GGGG	.	.	GGGG	GGGG	GGGG	GGGG	GGGG	.	.	GGGG	.	GGGG	.	GGGG
solcap_snp_c2_10338	AAAG	AAAA	AAAA	AAGG	AAGG	AAAA	AAAG	AAGG	AAAG	AAAG	AAAA	AAAA	AAAG	AAAG	AAAA	.	AAGG	AAGG	AAAA	AAAG	AAGG	AAAG	AAAG	AAGG	.	AAAA	AAGG	AAAA	AAAA	AAAA	.	.	AAAG	AAAA	AAAG	AAAG	AAAA	AAGG	.	AAAG	.	AAAG	AAGG	AAAA	AAAG	AAAA	AAGG	AAAG	AAGG
solcap_snp_c2_10358	AGGG	AAAG	AGGG	AAGG	AAGG	AAGG	AGGG	AAAG	AAAG	AGGG	AAGG	AAAG	AAGG	GGGG	AAAA	AAAA	AAAG	.	AAGG	AAAG	AAAG	AAAG	AAAG	AAAG	AAAA	AAGG	.	AAAG	AAGG	AAAG	AGGG	AAAA	AAAG	AGGG	AGGG	AGGG	AGGG	AAAA	.	AAAG	AGGG	AAAG	AAAG	AGGG	AAAA	AGGG	AGGG	AAAG	AAAA
solcap_snp_c2_10411	TCCC	CCCC	TCCC	TTCC	TTCC	.	TCCC	TTCC	TCCC	TCCC	TTCC	.	TTCC	TCCC	.	TCCC	TCCC	TTCC	CCCC	TTTC	TCCC	TTCC	.	TCCC	TCCC	TCCC	TTCC	TCCC	TCCC	.	.	TCCC	CCCC	CCCC	CCCC	TCCC	TTCC	TTCC	TCCC	TCCC	TTTC	CCCC	TCCC	CCCC	CCCC	TCCC	TTCC	TCCC	TCCC
solcap_snp_c2_10443	AAGG	AAAG	.	GGGG	GGGG	AAAG	AAGG	AAGG	AAAG	AAGG	AAGG	AAAG	AAAG	AAGG	AAGG	AAAG	AAGG	AAAG	.	AGGG	AAGG	AGGG	AAGG	AAAG	AAAG	AAGG	AAAG	GGGG	AGGG	AAGG	AGGG	AAAG	AAGG	AAAG	AAAG	AGGG	AAAG	AAAA	AAAG	AAGG	AAAA	AGGG	AAAG	AGGG	AAAG	GGGG	AAAG	.	AAAG
solcap_snp_c2_10548	AATT	AAAT	AAAA	AAAA	AAAA	AAAT	AAAA	AAAT	AAAA	AAAT	AAAT	AATT	AAAT	AAAT	AAAT	AAAA	AAAT	AAAA	AAAT	AAAA	AATT	AAAA	AATT	AAAT	.	AAAT	AATT	AAAA	AATT	.	.	AAAT	AAAA	AATT	AAAT	AATT	AAAT	AAAT	AAAA	AATT	AAAT	AATT	AATT	AATT	AATT	AATT	AAAT	AATT	AATT
solcap_snp_c2_10563	CCCC	CCGG	.	GGGG	GGGG	CCGG	CGGG	.	CGGG	CCGG	CCCG	CCCC	.	CCCG	CCCG	CCGG	.	CCGG	CCGG	CCGG	.	CCCC	.	CCGG	CCCC	CCCC	CCCC	CGGG	CCGG	CGGG	CCCC	CCCG	CGGG	CCCG	CGGG	CCCC	CCCC	CCCG	.	CCGG	CCCC	CCCC	.	CGGG	CCCG	CCCG	CCGG	CCCC	CCGG
solcap_snp_c2_10566	.	AAGG	GGGG	GGGG	GGGG	AGGG	GGGG	AGGG	GGGG	AGGG	AGGG	AGGG	AGGG	AGGG	AGGG	GGGG	AGGG	GGGG	AAGG	GGGG	AAGG	GGGG	AAGG	AGGG	AAGG	AGGG	AGGG	GGGG	AAGG	AAGG	AAGG	AGGG	GGGG	.	AGGG	AAGG	AGGG	AGGG	GGGG	AAGG	AGGG	.	AAGG	AAGG	AAGG	.	AGGG	AGGG	AAGG
solcap_snp_c2_10612	AACC	AACC	CCCC	CCCC	AAAA	AACC	CCCC	ACCC	ACCC	AACC	ACCC	AACC	AAAC	ACCC	ACCC	AAAC	ACCC	CCCC	AAAA	ACCC	AACC	CCCC	AACC	AACC	.	ACCC	AACC	CCCC	AACC	AACC	AAAC	AAAC	CCCC	AAAA	ACCC	AACC	ACCC	AACC	CCCC	AAAA	AAAC	.	AACC	AACC	AACC	AACC	.	.	.
solcap_snp_c2_10614	AAAA	AAAC	.	AAAA	AAAA	AAAC	AAAA	AAAC	.	AAAA	AAAC	AAAA	AAAA	AAAA	AAAA	AAAA	AAAA	AACC	AAAA	AAAA	AAAC	AAAA	AAAA	AAAA	AAAA	AAAA	AAAA	AAAC	AAAA	AAAA	AAAA	AAAC	AAAA	AAAA	AAAC	AAAA	AAAA	AAAA	AAAC	AAAA	AAAA	AAAA	AAAC	AAAC	AAAA	AAAA	AAAC	AAAA	AAAC
solcap_snp_c2_10615	TTCC	TCCC	TCCC	.	.	CCCC	CCCC	TTCC	.	TCCC	TCCC	TTCC	CCCC	TTCC	TTCC	.	TCCC	TTCC	CCCC	TCCC	TCCC	TCCC	TCCC	TCCC	TCCC	TTTC	TCCC	CCCC	CCCC	CCCC	TCCC	CCCC	CCCC	CCCC	CCCC	TTCC	TTTC	.	TTCC	CCCC	.	CCCC	TCCC	CCCC	TCCC	CCCC	TCCC	CCCC	CCCC
solcap_snp_c2_10616	GGGG	AGGG	.	GGGG	GGGG	AGGG	GGGG	AGGG	AAGG	GGGG	AGGG	GGGG	GGGG	GGGG	GGGG	GGGG	GGGG	.	GGGG	GGGG	AGGG	GGGG	GGGG	GGGG	GGGG	GGGG	GGGG	AGGG	GGGG	GGGG	GGGG	AGGG	GGGG	GGGG	AGGG	GGGG	GGGG	GGGG	AGGG	GGGG	GGGG	GGGG	AGGG	AGGG	GGGG	GGGG	AGGG	GGGG	AGGG
solcap_snp_c2_10617	TTTC	TTTC	TTTT	TTTT	CCCC	TTTC	TTTT	TTTC	TTTC	TTCC	TTTC	TTCC	TCCC	TTTC	TTTC	.	TTTC	TTTT	TTCC	TTTC	TTCC	TTTT	TTCC	TTCC	.	TTTC	TTCC	TTTT	TTCC	TTCC	TCCC	TCCC	TTTT	CCCC	TTTC	TTCC	TTTC	.	TTTT	CCCC	.	TTCC	TTCC	TTCC	TTCC	TTTC	TTCC	TTCC	.
solcap_snp_c2_10618	GGGG	TGGG	TTTG	TTTT	GGGG	TTGG	TTGG	.	TTGG	TGGG	TGGG	GGGG	GGGG	GGGG	GGGG	GGGG	TGGG	TTGG	TGGG	GGGG	TGGG	GGGG	GGGG	GGGG	GGGG	GGGG	GGGG	TGGG	GGGG	GGGG	GGGG	TGGG	TTGG	GGGG	TTTG	GGGG	GGGG	GGGG	TGGG	GGGG	GGGG	GGGG	TGGG	TTGG	GGGG	TGGG	TGGG	GGGG	TGGG
solcap_snp_c2_10656	TGGG	TGGG	GGGG	GGGG	GGGG	TGGG	GGGG	TGGG	GGGG	TGGG	TGGG	TTGG	TGGG	TGGG	TGGG	GGGG	TGGG	GGGG	TGGG	GGGG	TTGG	GGGG	TTGG	TGGG	TTTG	TGGG	TTGG	GGGG	TTGG	.	TTTG	TGGG	GGGG	.	TGGG	TTGG	TGGG	TGGG	GGGG	.	TGGG	TGGG	TTGG	TTGG	TTGG	TGGG	TGGG	TTGG	TTGG
solcap_snp_c2_10658	GCCC	GGCC	GGGC	.	CCCC	GGGC	GGGC	GGCC	GGCC	GGCC	GGGC	GGCC	GGCC	GGCC	GGCC	CCCC	GGGC	GGCC	GGCC	GCCC	GGGC	CCCC	GGGC	GCCC	.	GCCC	GGCC	GGGC	GGGG	.	GGGC	GGCC	GGGC	GGCC	.	GGCC	GGCC	GCCC	GGCC	GGCC	GCCC	GCCC	GGGG	GGGG	.	GGGC	GGCC	GGCC	.
solcap_snp_c2_1066	TTTG	TGGG	TGGG	GGGG	GGGG	TGGG	TGGG	TTGG	.	GGGG	GGGG	TGGG	TTTG	TTGG	TGGG	TGGG	TTGG	TTGG	TGGG	TTGG	TTGG	TTTG	TGGG	TGGG	TTTG	TGGG	TGGG	.	GGGG	TTGG	GGGG	TTTG	.	.	GGGG	TTTG	TTGG	TTTT	TTTG	.	TTTG	TGGG	TGGG	TGGG	GGGG	TGGG	GGGG	TGGG	.
solcap_snp_c2_10681	GGGG	GGGG	GGGG	GGGG	GGGG	AAGG	.	GGGG	AAGG	.	GGGG	GGGG	AAAG	GGGG	GGGG	.	AGGG	GGGG	.	AAAG	GGGG	.	GGGG	AGGG	GGGG	GGGG	AGGG	AGGG	GGGG	GGGG	GGGG	.	AAAG	AAAG	AAAG	GGGG	GGGG	AGGG	GGGG	AAAG	.	.	GGGG	AAGG	GGGG	.	AGGG	AAAG	AGGG
solcap_snp_c2_10682	AAAA	AAAA	AAAA	AAAA	AAAA	TAAA	TTAA	AAAA	AAAA	TAAA	AAAA	AAAA	AAAA	AAAA	AAAA	AAAA	TAAA	AAAA	TAAA	AAAA	AAAA	AAAA	AAAA	AAAA	AAAA	AAAA	AAAA	AAAA	AAAA	AAAA	AAAA	AAAA	TTAA	AAAA	TTAA	AAAA	AAAA	AAAA	AAAA	AAAA	AAAA	AAAA	AAAA	TTAA	AAAA	TAAA	AAAA	AAAA	AAAA
solcap_snp_c2_10683	GGGG	AGGG	.	.	GGGG	AGGG	GGGG	AGGG	.	GGGG	AGGG	GGGG	GGGG	GGGG	GGGG	GGGG	GGGG	.	GGGG	GGGG	AGGG	GGGG	GGGG	GGGG	GGGG	GGGG	GGGG	.	GGGG	GGGG	GGGG	.	GGGG	GGGG	AGGG	GGGG	GGGG	GGGG	AGGG	GGGG	GGGG	GGGG	AGGG	AGGG	GGGG	GGGG	AGGG	GGGG	AGGG
solcap_snp_c2_10687	AAAA	AAAG	.	AAAA	AAAA	AAAG	AAAA	AAAG	AAGG	AAAA	AAAG	AAAA	AAAA	AAAA	AAAA	AAAA	AAAA	AAGG	AAAA	AAAA	AAAG	AAAA	AAAA	AAAA	AAAA	AAAA	AAAA	AAAG	AAAA	AAAA	AAAA	AAAG	AAAA	AAAA	AAAG	AAAA	AAAA	AAAA	AAAG	AAAA	AAAA	AAAA	AAAG	AAAG	AAAA	AAAA	AAAG	AAAA	AAAG
solcap_snp_c2_10688	GGGG	AGGG	.	GGGG	GGGG	GGGG	GGGG	AGGG	AAGG	GGGG	AGGG	GGGG	GGGG	GGGG	GGGG	GGGG	GGGG	AAGG	GGGG	GGGG	AGGG	GGGG	GGGG	GGGG	GGGG	GGGG	GGGG	AGGG	GGGG	GGGG	GGGG	AGGG	GGGG	GGGG	GGGG	GGGG	GGGG	GGGG	AGGG	GGGG	GGGG	GGGG	AGGG	AGGG	GGGG	GGGG	AGGG	GGGG	AGGG
solcap_snp_c2_10689	AAAA	AAAA	AAAA	AAAA	AAAA	AAAC	.	AAAA	AAAA	.	AAAA	AAAA	AAAA	AAAA	AAAA	AAAA	AAAC	AAAA	AAAC	AAAA	AAAA	AAAA	AAAA	AAAA	AAAA	AAAA	AAAA	AAAA	AAAA	AAAA	AAAA	AAAA	AACC	AAAA	AACC	AAAA	AAAA	AAAA	AAAA	AAAA	AAAA	AAAA	AAAA	AACC	AAAA	AAAC	AAAA	AAAA	AAAA
solcap_snp_c2_10690	AAAA	AAAA	AAAA	AAAA	AAAA	AAGG	AAGG	AAAA	AAAA	AAAG	.	AAAA	AAAA	AAAA	AAAA	AAAA	AAAG	AAAA	AAAG	AAAA	AAAA	AAAA	AAAA	AAAA	AAAA	AAAA	AAAA	AAAA	AAAA	AAAA	AAAA	AAAA	AAGG	AAAA	AAGG	AAAA	AAAG	AAAA	AAAA	AAAA	AAAA	AAAA	AAAG	AAGG	AAAG	AAGG	AAAA	AAAA	AAAA
solcap_snp_c2_10691	CCCC	CCCC	CCCC	CCCC	CCCC	TCCC	TTCC	CCCC	CCCC	TCCC	CCCC	CCCC	CCCC	CCCC	CCCC	CCCC	TCCC	CCCC	TCCC	CCCC	CCCC	CCCC	CCCC	CCCC	CCCC	CCCC	CCCC	CCCC	CCCC	CCCC	CCCC	CCCC	TTCC	CCCC	TTCC	CCCC	CCCC	CCCC	CCCC	CCCC	CCCC	CCCC	CCCC	TTCC	CCCC	TCCC	CCCC	CCCC	CCCC
solcap_snp_c2_10692	CCCC	TCCC	.	CCCC	CCCC	CCCC	CCCC	TCCC	TTCC	CCCC	TCCC	CCCC	CCCC	CCCC	CCCC	CCCC	CCCC	TTCC	CCCC	CCCC	TCCC	CCCC	CCCC	CCCC	CCCC	CCCC	CCCC	TCCC	CCCC	CCCC	CCCC	TCCC	CCCC	CCCC	CCCC	CCCC	CCCC	CCCC	TCCC	CCCC	CCCC	CCCC	TCCC	TCCC	CCCC	CCCC	TCCC	CCCC	TCCC
solcap_snp_c2_10693	GGGG	AGGG	AAAG	AAAA	GGGG	AAAG	AAAG	.	AAAA	.	AGGG	GGGG	AAGG	GGGG	GGGG	AAAG	AGGG	AAGG	AAGG	AAGG	AGGG	AAAG	GGGG	AGGG	GGGG	GGGG	.	AAGG	GGGG	GGGG	GGGG	AAAG	AAAG	AAGG	AAAG	GGGG	GGGG	AGGG	AGGG	AAGG	AAGG	AAAG	AGGG	AAAG	GGGG	AAGG	AAGG	AAGG	AAGG
solcap_snp_c2_10797	AAGG	AGGG	AGGG	GGGG	GGGG	GGGG	GGGG	AAGG	AGGG	AAGG	AAGG	AAGG	GGGG	AAGG	AAGG	AAGG	AGGG	AAGG	GGGG	AAGG	AGGG	AGGG	AGGG	AAGG	AGGG	AAAG	GGGG	GGGG	GGGG	GGGG	AGGG	GGGG	GGGG	GGGG	GGGG	AAGG	AAAG	AGGG	AAGG	AGGG	AGGG	GGGG	AGGG	GGGG	AGGG	AGGG	AGGG	GGGG	GGGG
solcap_snp_c2_10802	AAGG	AAAG	AAAG	AAAA	GGGG	AAAA	AAAA	AAGG	AAAG	AAGG	AAAG	AAGG	AAAA	AAGG	AAGG	AAGG	AAAG	AAGG	AAAA	AAGG	AAAG	AAAG	AAAG	.	AAAG	.	AAAA	AAAA	AAAA	AAAA	AAGG	AAAA	AAAA	AAAA	AAAA	AAGG	AAGG	AAAG	AAGG	AAAG	AAAG	AAAA	AAAA	AAAA	AAAA	AAAA	AAGG	AAAA	AAAA
solcap_snp_c2_10819	AAGG	AGGG	AGGG	GGGG	GGGG	GGGG	GGGG	AAGG	AGGG	AAGG	AGGG	AAGG	GGGG	AAGG	AAGG	AGGG	AGGG	AAGG	GGGG	AAGG	AGGG	AGGG	AGGG	AAGG	AGGG	AAAG	GGGG	GGGG	GGGG	GGGG	AGGG	GGGG	GGGG	GGGG	GGGG	AAGG	AAGG	AGGG	AAGG	GGGG	AGGG	GGGG	GGGG	GGGG	GGGG	GGGG	AGGG	GGGG	GGGG
solcap_snp_c2_10896	GGGG	AGGG	AAGG	GGGG	GGGG	GGGG	.	AGGG	AAAG	AGGG	GGGG	AGGG	GGGG	AAGG	AAGG	GGGG	AAGG	AGGG	GGGG	AAGG	AGGG	AGGG	AAGG	AAGG	GGGG	AGGG	GGGG	AAAG	AAAG	AAGG	GGGG	GGGG	AAAG	AAGG	AAGG	AAGG	AAGG	GGGG	AAGG	AGGG	GGGG	AGGG	AGGG	AGGG	AGGG	GGGG	AGGG	AAAG	AGGG
solcap_snp_c2_10906	.	CCCC	TTTC	CCCC	CCCC	CCCC	TTCC	CCCC	TCCC	TCCC	CCCC	TCCC	CCCC	TCCC	TCCC	CCCC	TTCC	TCCC	CCCC	TTCC	CCCC	TTCC	TCCC	TTCC	CCCC	CCCC	CCCC	TCCC	TTCC	TTCC	CCCC	CCCC	TCCC	CCCC	TTCC	TCCC	TTCC	CCCC	CCCC	TCCC	CCCC	TCCC	CCCC	TTCC	TCCC	TTCC	CCCC	TCCC	CCCC
solcap_snp_c2_1093	TTTC	TTTT	TTTC	TTTT	TCCC	TCCC	TTTC	TTTT	.	.	TTTT	.	TTTT	TTTT	TTTC	.	TTTT	TTTC	TTTC	TCCC	TTTC	TTTC	TTTC	TCCC	TCCC	.	TTTC	TTTC	.	TTTC	TTTT	TTTT	.	.	TTTC	.	TTCC	TCCC	TTTC	.	TTTT	TTTC	TTTC	TCCC	.	TTCC	TTTC	TTCC	TTTC
solcap_snp_c2_10958	AACC	AAAC	.	AAAA	.	CCCC	AACC	AACC	AAAC	AAAC	.	AAAC	AACC	AAAC	.	AAAC	AAAA	AAAC	.	AAAC	AAAA	AAAA	AAAC	AAAC	AAAC	AAAC	AAAC	.	AAAC	AAAC	AAAA	AAAA	AAAC	AAAC	.	.	AAAC	AAAC	.	AAAC	AAAC	.	AAAC	.	AAAA	.	.	AAAA	AACC
solcap_snp_c2_10966	TTTT	TTTG	TTTG	TTTT	TTTT	TTTT	TTTT	TTTG	.	TTTG	TTTT	TTTT	TTTT	TTTG	TTTT	TTTT	TTTT	TTTT	TTTT	TTTG	TTTG	TTGG	TTTG	TTTT	TTTT	TTTG	TTTT	TTTG	TTTT	TTTT	TTTT	TTTT	TTTT	TTTG	TTTT	TTTG	TTTG	TTTT	.	TTTG	TTTT	TTTG	TTTT	TTTT	TTTT	TTTT	TTTG	.	TTTT
solcap_snp_c2_1097	AAAG	AAAG	AAAG	AAAA	AAAG	.	.	AAAG	AAAG	.	.	AAAG	AAAG	AAGG	AAGG	AAAG	AAGG	AAAG	AAAG	AAAA	AAAG	AAAG	AAGG	AAAG	AAAG	.	AAGG	AAAG	AAAA	AAAA	.	AAAG	AAAG	.	AAGG	AAAA	AAAA	.	.	AAAG	AAAG	AAGG	AAAA	AAAA	AAAA	AAAG	AGGG	AAAG	AAAG
solcap_snp_c2_1098	TTTT	TTTT	TTTG	TTTT	TTTT	TTTT	TTTT	TTTT	TTTG	TTTT	TTTT	TTTT	TTTT	TTGG	TTTG	TTTT	TTTT	TTTG	TTTT	TTTT	TTTT	TTTG	TTTT	TTTG	TTTT	TTTT	TTGG	TTTT	TTTT	TTTT	TTTT	TTTT	TTTG	TTTT	TTTT	TTTT	TTTT	TTTT	TTTT	TTTT	TTTT	TTTT	TTTT	TTTT	TTTT	TTTT	TTGG	TTTT	TTTG
solcap_snp_c2_11005	GGGG	GGGG	GGGG	GGGG	GGGG	GGGG	GGGG	AGGG	AGGG	GGGG	GGGG	AGGG	GGGG	GGGG	AGGG	AGGG	GGGG	GGGG	GGGG	GGGG	GGGG	GGGG	GGGG	AGGG	GGGG	GGGG	GGGG	GGGG	GGGG	GGGG	GGGG	AGGG	GGGG	GGGG	GGGG	AGGG	GGGG	AGGG	GGGG	GGGG	GGGG	GGGG	AAGG	AGGG	AAGG	GGGG	GGGG	GGGG	GGGG
solcap_snp_c2_11018	AGGG	AGGG	GGGG	GGGG	.	GGGG	GGGG	GGGG	GGGG	GGGG	AGGG	GGGG	AAGG	AGGG	GGGG	AGGG	GGGG	GGGG	AGGG	GGGG	AAGG	GGGG	GGGG	GGGG	AAGG	GGGG	AAGG	GGGG	GGGG	GGGG	AGGG	AAGG	GGGG	GGGG	AGGG	GGGG	GGGG	AGGG	AAGG	AGGG	.	GGGG	GGGG	GGGG	GGGG	AGGG	GGGG	AGGG	AGGG
solcap_snp_c2_1102	AGGG	AGGG	GGGG	GGGG	GGGG	.	GGGG	AGGG	GGGG	GGGG	GGGG	AGGG	AGGG	GGGG	AGGG	AGGG	AAGG	GGGG	AGGG	.	AGGG	GGGG	.	.	AGGG	GGGG	GGGG	AGGG	.	GGGG	AGGG	AGGG	GGGG	.	.	GGGG	GGGG	.	.	AGGG	AGGG	AAGG	.	GGGG	.	AGGG	AGGG	AGGG	GGGG
solcap_snp_c2_1103	TTTT	TTTT	TTTC	TTCC	TTTC	TTTT	TTTT	TTTT	TTTC	.	TTTT	TTTT	TTTT	TTCC	TTTC	TTTT	TTTT	TTTC	TTTT	TTTT	TTTT	TTTC	TTTT	TTTC	TTTT	.	.	TTTT	TTTT	TTTT	.	TTTT	TTTC	.	TTTT	.	.	TTTT	TTTT	TTTT	TTTT	TTTT	TTTC	TTTT	TTTT	TTTT	TTCC	TTTT	TTTC
solcap_snp_c2_11101	ACCC	ACCC	AAAC	AAAA	AAAA	AACC	ACCC	AAAA	AACC	AACC	AACC	ACCC	ACCC	ACCC	AACC	CCCC	AACC	AAAC	AAAC	ACCC	CCCC	AACC	AAAC	AACC	ACCC	AACC	ACCC	AAAC	AAAC	.	AAAA	AACC	AACC	AAAA	AACC	AAAC	ACCC	ACCC	ACCC	ACCC	ACCC	AAAC	ACCC	AAAC	ACCC	AAAC	AACC	AAAC	AACC
solcap_snp_c2_11211	TTTT	TTTT	TTTT	TTTT	.	TTTC	TTTC	TTTT	TTTT	TTTT	TTTT	TTTT	TTTT	TTTT	TTTT	TTTT	TTTT	TTTT	TTTT	TTCC	TTTT	TTTT	TTTC	TTTT	TTTT	TTTC	TTTT	TTTC	TTTC	TTTC	.	TTTT	TTTT	TTTT	TTTC	TTTT	TTTT	TTTT	TTTT	TTTT	TTTT	TTTT	TTTT	TTTT	TTTT	TTTT	TTTT	TTTT	TTTC
solcap_snp_c2_11253	GGGG	GGGG	AAGG	GGGG	AAGG	AAGG	GGGG	.	GGGG	GGGG	.	GGGG	GGGG	GGGG	GGGG	GGGG	GGGG	GGGG	GGGG	GGGG	AGGG	GGGG	GGGG	AGGG	GGGG	GGGG	GGGG	GGGG	GGGG	GGGG	GGGG	GGGG	.	GGGG	.	AGGG	GGGG	GGGG	GGGG	GGGG	GGGG	GGGG	AGGG	GGGG	AGGG	.	AGGG	GGGG	GGGG
solcap_snp_c2_11260	.	AAGG	GGGG	AAAA	AAAG	GGGG	AGGG	AGGG	AGGG	AAGG	GGGG	GGGG	AGGG	AAAG	AGGG	AAAG	AAAG	AGGG	AGGG	AAGG	AAGG	AAGG	AGGG	AGGG	AAGG	AAGG	AAGG	AAGG	AGGG	AAGG	.	AGGG	AAGG	AGGG	.	AGGG	AAGG	.	.	AAGG	AAGG	AAGG	AAGG	AGGG	AGGG	GGGG	GGGG	AAGG	AAGG
solcap_snp_c2_11269	AGGG	AAGG	AAAA	GGGG	.	AAAA	AAAG	AAAG	AAAG	AAGG	AAAA	AAAA	AAAG	AGGG	AAAG	.	AGGG	AAAG	AAAG	AAGG	AAGG	AAGG	AAAG	AAAG	AAGG	AAGG	AAGG	AAGG	AAAG	AAGG	AGGG	AAAG	AAGG	AAAG	AGGG	AAAG	AAGG	.	.	AAGG	AAGG	AAGG	AAGG	AAAG	AAAG	AAAA	AAAA	AAGG	AAGG
solcap_snp_c2_11271	AAAA	.	AAAA	AAAA	AAAA	.	AAAG	AAAG	AAAA	AAAA	AAAA	AAGG	AAAG	.	AAAG	AAAA	AAAA	AAAA	AAAG	AAAA	AAAA	AAAG	AAAG	AAAA	AAAG	.	AAAG	AAGG	.	AAGG	AAAA	AAAG	AAAG	AAAG	AAAA	AAAA	AAAA	.	AAAA	AAGG	AAAG	AAAA	.	AAAG	.	AAAG	AAAA	AAAG	AAAG
solcap_snp_c2_11286	GGGG	GGGG	.	GGGG	GGGG	GGGG	AGGG	AGGG	GGGG	GGGG	GGGG	GGGG	GGGG	AGGG	GGGG	GGGG	GGGG	AGGG	GGGG	AGGG	GGGG	AGGG	AGGG	.	GGGG	GGGG	GGGG	AGGG	AGGG	GGGG	AGGG	GGGG	GGGG	AGGG	GGGG	GGGG	GGGG	GGGG	AGGG	GGGG	GGGG	GGGG	AGGG	GGGG	AGGG	GGGG	.	AGGG	.
solcap_snp_c2_11287	AGGG	AGGG	AAAG	AAAA	AAAA	AAAG	AAAA	AGGG	AGGG	AGGG	AAAG	AAAA	AAGG	AAGG	AAAG	AAGG	AAAG	AAAG	AAGG	AAGG	AAGG	AAGG	AAGG	AAAG	AAGG	AAGG	AGGG	AAAG	AAAG	AAGG	AAGG	AGGG	AGGG	AAAG	AAGG	AAGG	AGGG	AAAA	AAGG	AAGG	GGGG	AGGG	AAGG	AAAG	AAGG	AAGG	AAAG	AAGG	AAAG
solcap_snp_c2_11293	GGGG	GGGG	.	GGGG	GGGG	GGGG	AGGG	AGGG	GGGG	GGGG	GGGG	GGGG	GGGG	AGGG	GGGG	GGGG	GGGG	AGGG	GGGG	AGGG	GGGG	AGGG	AGGG	.	GGGG	GGGG	GGGG	AGGG	AGGG	GGGG	AGGG	GGGG	GGGG	AGGG	GGGG	GGGG	GGGG	GGGG	AGGG	GGGG	GGGG	GGGG	AGGG	GGGG	AGGG	GGGG	.	AGGG	.
solcap_snp_c2_11294	.	GGGG	.	GGGG	GGGG	GGGG	TGGG	GGGG	.	.	TGGG	TGGG	GGGG	GGGG	GGGG	GGGG	GGGG	GGGG	TTGG	GGGG	GGGG	.	.	GGGG	TGGG	TGGG	GGGG	GGGG	TTGG	TTGG	GGGG	TGGG	TGGG	.	GGGG	GGGG	TGGG	.	GGGG	GGGG	GGGG	GGGG	GGGG	TGGG	GGGG	.	GGGG	.	GGGG
solcap_snp_c2_11303	ACCC	CCCC	ACCC	CCCC	CCCC	CCCC	ACCC	CCCC	ACCC	ACCC	ACCC	ACCC	CCCC	CCCC	CCCC	CCCC	CCCC	CCCC	ACCC	CCCC	CCCC	ACCC	ACCC	CCCC	ACCC	ACCC	CCCC	CCCC	AACC	AACC	.	ACCC	ACCC	ACCC	CCCC	CCCC	ACCC	ACCC	CCCC	CCCC	CCCC	CCCC	CCCC	ACCC	CCCC	ACCC	CCCC	ACCC	CCCC
solcap_snp_c2_11309	AAAT	AAAA	AAAT	AATT	AATT	AAAA	AAAT	AAAA	AAAT	AAAT	AAAT	AAAT	AAAA	AAAA	AAAA	AAAA	AAAA	AAAA	AAAT	AAAA	AAAA	AAAT	AAAT	AAAA	AAAT	AAAT	AAAA	AAAA	AATT	AATT	AAAT	AAAT	AAAT	AAAT	AAAA	AAAA	AAAT	AAAT	AAAA	AAAA	AAAA	AAAA	AAAA	AAAT	AAAA	AAAT	AAAA	AAAT	AAAA
solcap_snp_c2_11310	.	TTTC	TCCC	CCCC	CCCC	TCCC	CCCC	TTTC	.	.	TCCC	CCCC	TTCC	TCCC	TCCC	TCCC	TCCC	TCCC	TTCC	TTCC	TCCC	TTCC	TTCC	CCCC	TTCC	TTCC	TTCC	TTCC	TCCC	TTCC	.	TTTC	TTCC	TCCC	TTCC	TTCC	TTTC	CCCC	TCCC	TCCC	TTTT	TTTC	TTCC	TCCC	TTTC	TTCC	TCCC	TTCC	TCCC
solcap_snp_c2_11313	AAAA	AAAG	.	GGGG	GGGG	AGGG	AGGG	AAAG	AAAA	AAAA	.	AGGG	AAGG	AGGG	AGGG	AGGG	AGGG	AGGG	AAAG	AAGG	AGGG	AAAG	AAAG	GGGG	AAAG	AAAG	AAGG	.	AAAG	AAAA	AGGG	AAAA	AAAG	.	AAGG	AAGG	AAAA	AGGG	.	AGGG	AAAA	AAAG	AAGG	.	AAAG	AAAG	AGGG	AAAG	.
solcap_snp_c2_11314	TCCC	TCCC	TTTC	TTTT	TTTT	TTTC	TTTT	TCCC	TCCC	TCCC	TTTC	TTTT	TTCC	TTTC	TTTC	TTTC	TTTC	TTTC	TTCC	TTCC	TTTC	TTCC	TTCC	TTTT	TTCC	TTCC	TTCC	TTCC	TTTC	TTCC	TTTC	TCCC	TTCC	TTTC	TTCC	TTCC	TCCC	TTTT	TTTC	TTTC	CCCC	TCCC	TTCC	TTTC	TCCC	TTCC	TTTC	TTCC	TTTC
solcap_snp_c2_11315	AGGG	GGGG	AGGG	GGGG	GGGG	GGGG	AGGG	GGGG	AGGG	AGGG	AGGG	AGGG	GGGG	GGGG	GGGG	GGGG	GGGG	GGGG	AGGG	GGGG	GGGG	AGGG	AGGG	GGGG	AGGG	AGGG	GGGG	GGGG	AAGG	AAGG	GGGG	AGGG	AGGG	AGGG	GGGG	GGGG	AGGG	AGGG	GGGG	GGGG	GGGG	GGGG	GGGG	AGGG	GGGG	.	GGGG	AGGG	GGGG
solcap_snp_c2_11316	AGGG	AGGG	AAAG	AAAA	AAAA	AAAG	AAAA	AGGG	AGGG	AGGG	AAAG	AAAA	AAGG	AAAG	AAAG	AAAG	AAAG	AAAG	AAGG	AAGG	AAAG	AAGG	AAGG	AAAA	AAGG	AAGG	AAGG	AAGG	AAAG	AAGG	AAAG	AGGG	AAGG	AAAG	AAGG	AAGG	AGGG	AAAA	AAAG	AAAG	GGGG	AGGG	AAGG	AAAG	AGGG	AAGG	AAAG	AAGG	AAAG
solcap_snp_c2_11330	AGGG	AGGG	AAAG	AAAA	AAAA	AAAG	AAAA	AGGG	AGGG	AGGG	AAAG	AAAA	AAGG	AAGG	AAAG	AAAG	AAAG	AAAG	AAGG	AAGG	AAAG	AAGG	AAAG	AAAG	AAGG	AAGG	AAGG	AAGG	AAAG	AAGG	.	AGGG	AAGG	AAAG	AAGG	AAGG	AGGG	AAAA	AAAG	AAAG	GGGG	AGGG	AAGG	AAAG	AGGG	AAGG	AAAG	AAGG	AAAG
solcap_snp_c2_11333	AAAG	AAAG	AGGG	GGGG	GGGG	GGGG	GGGG	AAAG	AAAG	AAAG	GGGG	GGGG	AAGG	.	.	.	AGGG	AGGG	AAGG	AAGG	AGGG	AAGG	.	GGGG	AAGG	AAGG	AAGG	.	AGGG	AAGG	AGGG	AAAG	AAGG	AGGG	AAGG	AAGG	AAAG	GGGG	AGGG	AGGG	AAAA	AAAG	AAGG	AGGG	AAAG	AAGG	AGGG	AAGG	AGGG
solcap_snp_c2_11334	.	.	TTTC	TTTT	TTTT	TTTT	TTTT	.	.	.	TTTT	TTTT	TTCC	TTTC	TTTC	TTTC	TTTC	TTTC	TTCC	TTCC	TTTC	TTCC	TTTC	TTTT	TTCC	TTCC	TTCC	TTCC	TTTC	TTCC	TTTC	.	TTCC	TTTC	TTCC	TTCC	.	TTTT	TTTC	TTTC	CCCC	.	TTCC	TTTC	.	TTCC	TTTC	TTCC	TTTC
solcap_snp_c2_11362	CCCC	TCCC	CCCC	.	TTCC	TCCC	CCCC	CCCC	.	.	CCCC	TTCC	CCCC	TTCC	TTCC	CCCC	CCCC	CCCC	TCCC	TTCC	TTCC	.	TTCC	TTCC	TTCC	.	CCCC	TCCC	TCCC	.	CCCC	CCCC	TCCC	.	TTCC	TCCC	TTCC	TTCC	.	CCCC	.	TCCC	TTCC	.	.	.	TCCC	CCCC	TCCC
solcap_snp_c2_11366	AAGG	GGGG	AGGG	GGGG	GGGG	GGGG	GGGG	AGGG	AGGG	GGGG	GGGG	GGGG	AGGG	GGGG	AGGG	AAGG	GGGG	AGGG	AGGG	.	GGGG	GGGG	AGGG	GGGG	AGGG	GGGG	AGGG	AGGG	AGGG	GGGG	AAAA	AAGG	GGGG	GGGG	GGGG	GGGG	GGGG	AGGG	AGGG	AAAG	AGGG	GGGG	AGGG	GGGG	GGGG	GGGG	AAGG	AGGG	GGGG
solcap_snp_c2_11369	AGGG	AGGG	GGGG	.	GGGG	AAGG	AGGG	AGGG	AGGG	GGGG	AGGG	AGGG	AGGG	.	GGGG	GGGG	AGGG	GGGG	AGGG	.	AGGG	AGGG	AGGG	.	.	AGGG	GGGG	AGGG	GGGG	AGGG	GGGG	GGGG	.	.	GGGG	AAGG	AGGG	GGGG	AGGG	GGGG	.	AAGG	AGGG	GGGG	AGGG	.	GGGG	GGGG	AGGG
solcap_snp_c2_11386	AAGG	AAAG	AGGG	AAGG	.	AAAG	AAGG	AAAA	AAGG	AGGG	AAGG	AAGG	.	AAGG	AAAG	AAGG	AAAG	AAAG	AGGG	AAGG	AAAG	.	AAGG	AAAG	AGGG	AAAG	AAGG	AAAG	AAAG	.	AGGG	AGGG	AAGG	AGGG	AAAG	AGGG	AGGG	AGGG	AAAG	GGGG	.	GGGG	AGGG	AGGG	AGGG	AAGG	AGGG	AAGG	AAAG
solcap_snp_c2_11400	AAGG	AGGG	AAAG	AAAA	AAAG	AGGG	AAGG	GGGG	.	AAAG	AAGG	.	AAAG	AAGG	AGGG	AAGG	AGGG	AGGG	AAAG	AAGG	AGGG	AAAG	.	AGGG	AAAG	AGGG	AAGG	.	AGGG	AAGG	.	AAAG	.	AAAG	AGGG	AAAG	AAAG	AAAG	.	AAAA	AAAG	AAAA	AAAG	AAAG	AAAG	.	AAAG	AAGG	AGGG
solcap_snp_c2_11425	CCCC	CCCC	CCCC	CCCC	CCCC	CCCC	CCCC	.	CCCC	CCCC	CCCC	CCCC	CCCC	CCCC	TCCC	CCCC	CCCC	CCCC	CCCC	CCCC	CCCC	CCCC	TCCC	TCCC	CCCC	TCCC	CCCC	CCCC	CCCC	CCCC	CCCC	CCCC	CCCC	CCCC	CCCC	TCCC	CCCC	CCCC	CCCC	CCCC	CCCC	CCCC	TCCC	TCCC	CCCC	CCCC	CCCC	CCCC	TCCC
solcap_snp_c2_11432	TCCC	TCCC	TCCC	CCCC	CCCC	CCCC	TCCC	CCCC	TCCC	TTCC	TTCC	TTCC	TTCC	TTCC	CCCC	TTCC	TTCC	TCCC	TCCC	.	CCCC	CCCC	TCCC	TCCC	TCCC	TCCC	CCCC	TTTC	TTCC	TTCC	TCCC	TTCC	TCCC	TTCC	CCCC	TCCC	TTCC	TTTC	TCCC	TCCC	TCCC	TCCC	TCCC	TCCC	TTCC	TCCC	TCCC	TCCC	CCCC
solcap_snp_c2_11479	AAAG	AAAG	AAGG	GGGG	AAAA	.	AAAG	AAGG	.	AAGG	AAAG	AAGG	AAGG	AAGG	AGGG	AAAG	AAAG	AAGG	AAAG	AAAA	AAAG	.	AAGG	AAAG	AAAG	AAGG	AAGG	AAAG	AAGG	AAGG	.	AAGG	AAAG	AAGG	.	AAGG	AAAG	AAAA	AAGG	AAGG	.	AGGG	AAAA	AAAG	AAAA	AAAG	AAAG	AAGG	AAGG
solcap_snp_c2_11488	CCCC	CCCC	TCCC	CCCC	CCCC	CCCC	TCCC	CCCC	TTCC	TTCC	TCCC	TTCC	TCCC	TCCC	TTTC	CCCC	TCCC	TCCC	CCCC	CCCC	CCCC	TTTC	TCCC	CCCC	TCCC	TTCC	TCCC	TCCC	TTCC	.	CCCC	TTCC	TCCC	CCCC	CCCC	TTCC	TCCC	CCCC	CCCC	TCCC	TTCC	TTCC	CCCC	TCCC	CCCC	CCCC	CCCC	.	CCCC
solcap_snp_c2_11490	AAAG	AAGG	AAAG	AAAA	AAAA	AAAG	AAAG	AAAA	AAAG	AAGG	AAAG	AAGG	AAGG	AAGG	AAAA	AAGG	AAAG	AAAA	AAGG	AAAG	AAAA	AAAA	AAAG	AAAG	AAAG	AAAG	AAAA	AGGG	AAAG	AAAG	AAAA	AAAG	AAAG	AAAG	AAAA	AAAG	AAGG	AAGG	AAAG	AAGG	AAAA	AAAG	AAAG	AAAG	AAGG	AAAG	AAAG	AAAG	AAAA
solcap_snp_c2_11516	CCCC	CCCC	CCCC	CCCC	CCCC	CCCC	CCCC	.	CCCC	CCCC	CCCC	CCCC	CCCC	CCCC	.	CCCC	CCCC	CCCC	CCCC	CCCC	CCCC	CCCC	.	.	CCCC	.	CCCC	CCCC	CCCC	CCCC	CCCC	CCCC	CCCC	CCCC	CCCC	.	CCCC	CCCC	CCCC	CCCC	CCCC	CCCC	.	.	CCCC	CCCC	CCCC	CCCC	TCCC
solcap_snp_c2_11534	.	AGGG	AAGG	AAAG	.	AAAG	AAGG	AAAA	AGGG	GGGG	AGGG	GGGG	AGGG	AGGG	AGGG	AAGG	AGGG	AAGG	AGGG	AGGG	AAAA	GGGG	AAGG	AAGG	AAGG	AGGG	AAAG	GGGG	GGGG	AGGG	AAAG	AGGG	AAGG	AAGG	AAAA	AGGG	AGGG	AGGG	.	AAGG	AAGG	AGGG	AGGG	AAGG	AGGG	AAGG	AAGG	GGGG	.
solcap_snp_c2_1155	TTTC	TTTC	TTTC	TTTT	TTCC	TTTT	TTTT	TTTC	TTTC	TTTT	TTTT	TTTC	TTTC	TTCC	TTCC	TTTC	.	TTTC	TTTC	TTTT	TTTC	TTTC	TTCC	TTTC	TTTC	TTTT	TTCC	.	TTTT	TTTT	CCCC	TTTC	TTTC	TTTT	.	TTTT	TTTT	TTTT	TTTT	TTTC	TTTC	.	TTTC	TTTT	TTTT	TTTT	.	TTTC	TTTC
solcap_snp_c2_11564	GGGG	GGGG	.	GGGG	GGGG	AGGG	AGGG	GGGG	.	AAGG	.	AAAG	GGGG	.	AAAG	GGGG	AAGG	AAGG	.	GGGG	GGGG	.	GGGG	.	GGGG	AAGG	GGGG	GGGG	AGGG	.	GGGG	AGGG	AAGG	.	.	.	AGGG	AGGG	.	GGGG	GGGG	.	GGGG	AAGG	GGGG	GGGG	.	GGGG	GGGG
solcap_snp_c2_11569	AAAA	AAAG	AAAA	AAAA	AAAA	AAAA	AAAA	.	AAAG	AAAA	AAAA	AAAA	AAAA	AAAA	AAAA	AAAA	AAAA	AAAA	AAAG	AAAG	AAAA	AAAA	AAAG	AAAG	AAAA	AAAA	AAAA	AAAA	AAAG	AAAA	.	AAAA	AAAA	AAAA	AAAA	AAAA	AAAA	AAAA	AAAA	AAAA	AAAA	AAAG	AAAA	AAAG	AAAA	AAAG	AAAG	AAAG	AAAG
solcap_snp_c2_1157	TTTC	TTTC	.	CCCC	TCCC	TTTT	TTTT	TTTC	TTTC	TTTT	TTTT	TTTC	TTTC	TTCC	TTCC	TTTC	TTCC	TTTC	TTTC	TTTT	TTTC	TTTC	.	TTTC	TTTC	TTTT	TTCC	TTTC	TTTT	TTTT	CCCC	TTTC	TTTC	TTTT	.	TTTT	TTTT	TTTT	TTTT	TTTC	TTTC	TTCC	TTTC	TTTT	TTTT	TTTT	TCCC	TTTC	TTTC
solcap_snp_c2_11604	AAAG	AGGG	AAAG	AAAA	AAAA	AAAG	.	AGGG	.	AGGG	.	AAAG	.	AAAG	AAAA	AAGG	AAAG	.	.	.	AAAG	AAAG	AAGG	AAAG	AGGG	AAGG	AAAG	.	AGGG	AAGG	AAAA	AAAA	AAAG	AAAG	AAAG	AAGG	AAGG	AAGG	AAAG	AAAG	AAGG	AAAG	AAGG	AAAG	AAGG	AAAG	AAAG	AAGG	AAAG
solcap_snp_c2_11605	TCCC	CCCC	TCCC	CCCC	CCCC	TTCC	.	.	.	CCCC	CCCC	CCCC	TCCC	TTCC	TCCC	TCCC	TTCC	TTCC	CCCC	TCCC	TCCC	TCCC	TCCC	TCCC	TCCC	CCCC	TTCC	TCCC	CCCC	CCCC	CCCC	TCCC	CCCC	CCCC	TCCC	CCCC	TCCC	CCCC	TCCC	TTCC	.	TCCC	CCCC	CCCC	TCCC	CCCC	CCCC	TTCC	TTCC
solcap_snp_c2_11679	AACC	AAAC	ACCC	CCCC	ACCC	AACC	ACCC	AACC	ACCC	AAAC	ACCC	AACC	AAAC	AAAC	.	AACC	AAAC	AAAC	AACC	.	AACC	AACC	AACC	.	CCCC	AAAC	ACCC	AAAC	AACC	AACC	ACCC	ACCC	ACCC	.	AAAC	AAAC	AAAC	.	AACC	AAAC	.	AACC	AAAC	AAAC	AAAC	AAAA	AAAC	AAAC	AACC
solcap_snp_c2_11685	CCCC	CCCC	ACCC	CCCC	CCCC	CCCC	CCCC	CCCC	CCCC	CCCC	ACCC	ACCC	ACCC	ACCC	ACCC	CCCC	CCCC	CCCC	CCCC	CCCC	CCCC	AACC	CCCC	ACCC	CCCC	ACCC	CCCC	CCCC	AACC	ACCC	CCCC	ACCC	ACCC	AACC	ACCC	CCCC	ACCC	CCCC	CCCC	CCCC	ACCC	CCCC	CCCC	ACCC	CCCC	.	ACCC	CCCC	ACCC
solcap_snp_c2_11695	CCCC	ACCC	ACCC	CCCC	CCCC	AAAC	AACC	AAAC	AACC	.	AAAC	AACC	ACCC	ACCC	AACC	ACCC	ACCC	AACC	.	AAAC	AACC	ACCC	.	ACCC	AACC	AAAC	.	.	AACC	AAAC	CCCC	ACCC	ACCC	ACCC	AACC	AACC	AACC	.	AACC	ACCC	ACCC	ACCC	AACC	CCCC	AACC	ACCC	ACCC	.	ACCC
solcap_snp_c2_11707	GGGG	GGGG	AGGG	GGGG	GGGG	GGGG	GGGG	GGGG	GGGG	GGGG	GGGG	AGGG	AGGG	AGGG	AGGG	GGGG	GGGG	GGGG	GGGG	GGGG	GGGG	AAGG	GGGG	AGGG	GGGG	AGGG	GGGG	GGGG	AAGG	AGGG	GGGG	AGGG	AGGG	.	AGGG	GGGG	AGGG	GGGG	GGGG	GGGG	AGGG	GGGG	AGGG	AGGG	GGGG	AGGG	AGGG	GGGG	AGGG
solcap_snp_c2_11712	AAAG	AGGG	AAAG	AAAA	AAAA	AGGG	AAGG	.	AAGG	AAGG	AGGG	AAGG	AAAG	AAAG	AAGG	AAGG	AAAG	AAGG	AGGG	AGGG	AAAG	AAAG	AAGG	AAAG	AGGG	AGGG	AAAG	AAGG	AAGG	AGGG	AAAA	AAAA	AAAG	AAAG	AAGG	AAGG	AAGG	AAGG	AAAG	AAAG	AAGG	AAAG	AAGG	AAAG	AAGG	AAAG	AAAG	AAGG	AAAG
solcap_snp_c2_11725	AAAA	AAAA	AAAA	AAAA	AAAA	AAAA	AAAA	AAAA	AAAA	AAAA	AAAA	AAAA	AAAA	AAAG	AAAA	AAAA	AAAA	AAAA	AAAA	AAAA	AAAA	AAAG	AAAA	AAAG	AAAA	AAAA	AAAA	AAAA	AAGG	AAAA	AAAA	AAAA	.	AAAG	AAAA	AAAA	AAAG	AAAA	AAAA	AAAA	AAAA	AAAA	AAAA	AAAG	AAAA	AAAG	AAAA	AAAA	AAAA
solcap_snp_c2_11747	TTCC	TCCC	TTCC	CCCC	CCCC	TCCC	TTCC	TCCC	TTCC	TCCC	CCCC	TCCC	TTCC	TTTC	TCCC	TTCC	TTCC	TTCC	CCCC	TCCC	TTTC	TTCC	.	TTTC	TCCC	CCCC	TTTC	TCCC	TTCC	CCCC	.	TTTC	TTCC	TCCC	CCCC	TCCC	TTCC	TTCC	TTTC	TTTC	TCCC	TTCC	CCCC	TTCC	.	TTTC	TTCC	.	TTCC
solcap_snp_c2_11758	TCCC	CCCC	TCCC	CCCC	CCCC	TTCC	.	TCCC	TTCC	CCCC	CCCC	CCCC	TCCC	TTCC	TCCC	TCCC	TTCC	TTCC	CCCC	TCCC	TCCC	TCCC	TCCC	TCCC	TCCC	CCCC	TTCC	TCCC	CCCC	CCCC	CCCC	TCCC	CCCC	CCCC	TCCC	CCCC	TCCC	CCCC	TCCC	TTCC	TCCC	TCCC	CCCC	CCCC	TCCC	CCCC	CCCC	TTCC	TTCC
solcap_snp_c2_11766	TCCC	TTTC	TCCC	CCCC	CCCC	TCCC	TCCC	.	TTCC	TTCC	TTTC	TCCC	TCCC	TCCC	CCCC	TTCC	TCCC	TTCC	.	TTCC	TCCC	TCCC	TCCC	TCCC	TTTC	TTCC	TCCC	TTCC	TTCC	TTCC	CCCC	CCCC	TCCC	TCCC	TCCC	TTCC	TTCC	TTCC	TCCC	TCCC	TTCC	TCCC	TTCC	TCCC	TTCC	.	TCCC	.	TCCC
solcap_snp_c2_1181	TTTT	TTTT	TTTT	TTTT	TTTC	TTTT	TTTT	TTTT	TTTT	TTTT	TTTT	TTTT	TTTT	TTCC	TTTC	TTTT	TTTT	TTTC	TTTT	TTTT	TTTT	TTTC	TTTT	TTTC	TTTT	TTTT	TTCC	TTTT	TTTT	TTTT	TTTC	TTTT	TTTC	TTTT	TTTT	TTTT	TTTT	TTTT	TTTT	TTTT	TTTT	TTTT	TTTT	TTTT	TTTT	TTTT	TTTT	TTTT	TTTC
solcap_snp_c2_11829	TTTC	TTCC	.	CCCC	TTCC	.	TTCC	TTCC	TTTC	TTTC	CCCC	CCCC	TTCC	TTTT	.	TTTT	TTCC	TTTT	CCCC	TCCC	TTTC	.	TTCC	TTCC	TTTC	TCCC	.	TTCC	TCCC	TCCC	TCCC	TTCC	TTCC	CCCC	.	TCCC	TCCC	TTTC	TTCC	TTCC	TTTC	TTCC	TCCC	TTCC	TTCC	TTCC	.	TTCC	TTCC
solcap_snp_c2_11923	AAAA	AAAA	AAGG	AAAA	AAAA	AAAG	AAGG	AAGG	AAAA	AAAA	AAAG	AAGG	AAAG	AAAA	AAAA	AAAA	AAAA	AAAG	AAAA	AAAG	AAAA	AAGG	AAAA	AAAG	AAAA	AAAG	AAGG	AAAA	AAAA	AAAA	AAAA	AAAA	AAAG	AAAA	AAAG	AAGG	AAGG	AAAG	AAAG	AAGG	AAAA	AAAG	AAAA	AAAA	AAAA	AAAG	AAGG	AAAG	AAAG
solcap_snp_c2_11977	TTCC	TCCC	CCCC	CCCC	CCCC	CCCC	CCCC	CCCC	CCCC	CCCC	CCCC	CCCC	TCCC	.	CCCC	TTCC	TCCC	CCCC	CCCC	CCCC	TCCC	CCCC	CCCC	CCCC	TTCC	CCCC	CCCC	CCCC	CCCC	CCCC	CCCC	TCCC	CCCC	CCCC	CCCC	CCCC	CCCC	TTCC	TCCC	CCCC	TTCC	CCCC	CCCC	CCCC	CCCC	CCCC	TCCC	CCCC	CCCC
solcap_snp_c2_12076	.	TGGG	.	TTTT	.	TGGG	TTTG	.	TGGG	.	TTTG	TGGG	TTTG	TGGG	.	GGGG	TGGG	TTTT	TTTG	GGGG	TGGG	GGGG	.	.	TTGG	GGGG	.	TGGG	TGGG	GGGG	TGGG	TTGG	GGGG	.	TTGG	GGGG	GGGG	TTGG	TTGG	TTTG	TTGG	.	.	TTGG	GGGG	TGGG	TTTT	TGGG	.
solcap_snp_c2_12124	TAAA	TTTA	TTAA	TTTT	TAAA	TTAA	.	TTAA	TTAA	TTTA	TTAA	TAAA	TTAA	TAAA	TAAA	TTTT	TTAA	.	TAAA	TTTA	TAAA	TTAA	TTAA	TAAA	TTTA	TTAA	TTAA	TTTA	TTAA	TTTT	TTTA	.	TTTA	.	TTTT	TTAA	TTTT	TTAA	TTAA	.	TTAA	TAAA	TTTA	TTAA	TTTT	TTAA	.	TTTT	TTAA
solcap_snp_c2_12125	TTTA	TAAA	TAAA	AAAA	TTTA	TTAA	TTAA	TTAA	TAAA	.	.	TTTA	TTAA	TTTA	TTTA	AAAA	.	TTTA	TTTA	TAAA	TTTA	TTAA	TTAA	TTTA	TAAA	TTAA	TTAA	.	TTAA	AAAA	TAAA	TAAA	TAAA	TTTT	AAAA	TTAA	AAAA	.	.	TTTT	.	TTTA	TAAA	TTAA	AAAA	.	TTTT	AAAA	TTAA
solcap_snp_c2_12126	AAAG	AGGG	AAAA	AAAA	AAAA	AAAG	AAAG	AAGG	AAGG	AGGG	AAAG	AAAA	AAAG	AAAG	AAAA	GGGG	AAAG	AAAA	AAAG	AAGG	AAAG	AAGG	AAGG	AAAA	AAGG	AAGG	AAGG	AAAG	AAAA	AAGG	AAAA	AAAG	AGGG	AAAA	AAGG	AAAG	.	AAAG	AAAG	AAAA	AAGG	AAAG	AAAG	AAAG	.	AAGG	AAAA	AAGG	AAAA
solcap_snp_c2_1220	AGGG	AGGG	GGGG	GGGG	GGGG	GGGG	GGGG	AGGG	GGGG	GGGG	GGGG	AGGG	AGGG	GGGG	AGGG	AGGG	AAGG	GGGG	AGGG	GGGG	AGGG	GGGG	AAGG	GGGG	AGGG	GGGG	GGGG	AGGG	GGGG	GGGG	AGGG	AGGG	GGGG	GGGG	AGGG	GGGG	GGGG	GGGG	GGGG	AGGG	AGGG	AAGG	GGGG	GGGG	GGGG	GGGG	AGGG	AGGG	GGGG
solcap_snp_c2_12216	AACC	AAAA	AAAA	AAAA	AAAA	AACC	.	ACCC	CCCC	ACCC	AAAC	AACC	AAAC	ACCC	ACCC	AACC	AACC	AAAA	AAAA	AAAC	AACC	.	ACCC	AACC	AAAA	AACC	AAAC	.	.	AAAC	AACC	AAAA	AAAC	.	AAAC	AAAC	AACC	AAAC	AAAC	AAAC	AAAA	ACCC	AACC	AAAC	ACCC	CCCC	AAAC	AACC	AAAC
solcap_snp_c2_12217	TAAA	TTTA	TTTA	AAAA	TTAA	TTAA	TTAA	.	.	TAAA	TTTA	TAAA	TTAA	AAAA	TAAA	TTAA	TTAA	TAAA	TAAA	TTTA	TAAA	TAAA	.	TAAA	TTTA	TTAA	TTAA	TTAA	TTAA	TTAA	.	TTTA	TTAA	TAAA	TTTA	TTTA	TTAA	TAAA	TTAA	TAAA	TTAA	.	TAAA	TTTA	TAAA	.	.	TAAA	TTAA
solcap_snp_c2_12252	AGGG	AGGG	AAGG	AAAA	AAGG	AAAG	AAGG	AGGG	AAGG	AAAG	AAAG	AAAG	AAGG	AAAG	AAAG	AAGG	AGGG	AAGG	AAGG	.	AAAG	AAGG	AAAG	AAAG	AAAG	AAAA	AGGG	AAGG	AAAG	AAAG	AGGG	GGGG	AAAA	GGGG	AAAG	AAAA	AAGG	AAGG	AAAG	GGGG	.	AAGG	AAGG	AAGG	AAAG	AAAG	AAGG	.	AGGG
solcap_snp_c2_12259	TCCC	TCCC	TTTC	TTTT	TTTT	TTTC	TTTC	.	TCCC	TTTC	TTTT	TTTT	.	TTTT	TTTC	TCCC	TCCC	TCCC	TCCC	TTTC	TTTT	TTTT	TTTC	TTTT	.	TTTT	.	TTTC	TTTC	TTTT	TCCC	.	TTTT	TTTT	.	TTTT	TTTT	.	TTTC	TCCC	.	TTTT	TTTC	TCCC	TTTT	TTTC	TCCC	.	TTTT
solcap_snp_c2_12267	TTTT	TTTG	TTTG	.	TTTT	TTTG	TTTG	TTTG	TTTG	TTTG	TTTG	TTTG	TTTT	TTTG	TTTG	TTTT	TTTG	TTTG	TTTG	TTTG	TTTG	TTTT	TTTT	TTTG	TTTT	TTTG	TTTG	TTTG	TTTT	TTTT	TTTT	TTTG	TTTT	.	TTTT	TTTG	TTTG	TTTT	TTTT	TTTG	TTTG	TTTG	.	TTTT	.	TTTT	TTTG	TTTT	TTTG
solcap_snp_c2_12297	CCCC	CCCC	CCCC	CCCC	CCCC	CCCC	.	CCCC	.	.	TCCC	CCCC	CCCC	.	CCCC	CCCC	CCCC	.	CCCC	.	CCCC	CCCC	CCCC	CCCC	CCCC	.	.	CCCC	CCCC	CCCC	CCCC	CCCC	CCCC	CCCC	CCCC	CCCC	CCCC	CCCC	CCCC	CCCC	CCCC	CCCC	CCCC	CCCC	CCCC	CCCC	.	CCCC	CCCC
solcap_snp_c2_12333	CCCC	.	CCCC	CCCC	CCCC	CCCC	CCCC	CCCC	CCCC	CCCC	CCCC	CCCC	CCCC	.	CCCC	CCCC	CCCC	CCCC	ACCC	CCCC	CCCC	CCCC	ACCC	CCCC	CCCC	ACCC	CCCC	CCCC	CCCC	ACCC	CCCC	CCCC	CCCC	CCCC	CCCC	CCCC	CCCC	CCCC	CCCC	CCCC	CCCC	CCCC	CCCC	CCCC	CCCC	CCCC	CCCC	CCCC	CCCC
solcap_snp_c2_12334	TCCC	TCCC	TCCC	CCCC	CCCC	TTCC	TCCC	.	CCCC	TCCC	TTCC	TCCC	TTCC	TCCC	TTCC	TCCC	TCCC	CCCC	CCCC	TCCC	TTTC	TTCC	TTCC	CCCC	TCCC	TTCC	CCCC	.	.	.	TCCC	TCCC	.	CCCC	TTTC	TTTC	TTCC	CCCC	TTTC	CCCC	CCCC	TCCC	.	TCCC	TTCC	TTCC	TCCC	TCCC	TCCC
solcap_snp_c2_12368	AAGG	AGGG	AGGG	GGGG	GGGG	GGGG	GGGG	AGGG	.	GGGG	GGGG	AGGG	GGGG	GGGG	AGGG	AGGG	AGGG	AGGG	AAGG	GGGG	GGGG	GGGG	AGGG	GGGG	AGGG	GGGG	GGGG	AGGG	AGGG	AGGG	AGGG	AGGG	AGGG	GGGG	GGGG	GGGG	GGGG	.	GGGG	AGGG	.	GGGG	AGGG	GGGG	AGGG	GGGG	AGGG	GGGG	GGGG
solcap_snp_c2_12402	TCCC	TCCC	TTTT	TTTT	TTTT	TTTT	TTTT	TCCC	TCCC	TTCC	TTTT	TTTT	TTCC	TTCC	TTTC	TTCC	TTTC	TTTC	TTCC	TTCC	TTCC	TTTC	TTTC	TTTC	TTCC	TTTC	TCCC	TTTC	TTTC	TTCC	.	TCCC	TTCC	TTTT	TTCC	TTCC	TCCC	TTTT	TTCC	TTCC	CCCC	TTCC	TTTC	TTTC	TTTC	TTTC	TTTC	TTTC	TTTC
solcap_snp_c2_12403	AGGG	AGGG	AGGG	GGGG	GGGG	AAAG	.	GGGG	AGGG	AAGG	.	AAAA	AAGG	AGGG	AAAG	AAGG	.	AAGG	AAGG	AGGG	AAGG	AAGG	AAGG	AGGG	AAGG	AAGG	AGGG	AAGG	AAGG	AAGG	GGGG	AGGG	AAGG	AAGG	AAGG	AAGG	AGGG	AAAA	AGGG	AGGG	GGGG	AAGG	AAAG	AAAG	AAGG	AAAG	GGGG	AAGG	AGGG
solcap_snp_c2_12404	GGGG	AAGG	AGGG	GGGG	AAAG	AGGG	.	AAGG	AAAG	AGGG	AGGG	AAGG	AAAG	AGGG	AAGG	GGGG	AGGG	AAGG	AGGG	AGGG	AGGG	GGGG	.	AGGG	AGGG	GGGG	AGGG	AAGG	AAGG	.	AGGG	AAGG	AGGG	GGGG	GGGG	GGGG	AAGG	GGGG	GGGG	GGGG	.	GGGG	AGGG	AAAG	AAGG	AAGG	GGGG	GGGG	AGGG
solcap_snp_c2_12405	GGGG	GGGG	GGGG	GGGG	GGGG	.	GGGG	GGGG	GGGG	GGGG	GGGG	GGGG	GGGG	.	AGGG	AGGG	GGGG	GGGG	.	GGGG	GGGG	GGGG	.	.	GGGG	GGGG	GGGG	.	GGGG	.	GGGG	GGGG	.	GGGG	.	GGGG	GGGG	GGGG	GGGG	GGGG	GGGG	GGGG	GGGG	GGGG	GGGG	GGGG	GGGG	.	GGGG
solcap_snp_c2_12411	AGGG	.	AAAG	GGGG	GGGG	AGGG	GGGG	GGGG	.	AAGG	AAAG	GGGG	AGGG	GGGG	GGGG	AGGG	AGGG	AGGG	AAGG	AAGG	GGGG	AAGG	GGGG	AAGG	AAGG	GGGG	GGGG	GGGG	AGGG	GGGG	GGGG	AGGG	AGGG	.	AAGG	AGGG	AAGG	AAGG	AGGG	.	AAGG	AGGG	GGGG	AGGG	GGGG	.	.	GGGG	GGGG
solcap_snp_c2_12420	CCCG	CCGG	CGGG	CCCC	CCCC	CCCG	CCCC	CCCG	CCGG	CGGG	CGGG	CCCC	CCCG	CCCC	CCCG	CCCG	CCGG	CCCG	CGGG	CCGG	CCCC	CGGG	CCCG	CCGG	CCGG	CCCC	CCCC	CCCG	CCGG	CCCC	CCCC	CCCG	CCCG	CCCG	CCGG	CCCG	CCGG	CCGG	CCCG	CCGG	CCGG	CCCG	CCCC	CCCG	CCCG	CCCG	CCGG	CCCG	CCCC
solcap_snp_c2_12498	.	TTTT	TTTT	TTTT	.	.	TTTT	TTTG	.	TTTG	TTTT	TTTT	TTTT	TTTG	TTTG	TTTT	.	TTTT	TTTT	.	TTTT	.	TTTG	TTTT	TTTT	TTTT	TTTT	TTTG	TTTT	TTTG	TTTT	.	TTTT	TTTT	TTTT	TTTT	TTTT	TTTT	TTTT	TTTT	TTTT	.	.	TTTT	TTTT	TTTT	TTTT	TTTG	TTTT
solcap_snp_c2_12522	AAAC	AAAC	AAAC	AAAA	AAAA	AAAC	AAAC	.	AACC	AAAA	AAAC	.	AACC	AACC	AAAC	AAAC	AAAA	AACC	AAAA	AAAC	AAAC	AAAA	AAAA	AAAC	AAAC	AAAA	AAAC	AAAC	AAAC	AAAC	AAAA	AAAC	AAAC	AAAA	AAAA	AAAA	AACC	AAAA	AAAA	AAAC	AACC	AAAA	AAAC	AACC	AACC	AACC	AAAA	AAAA	AAAC
solcap_snp_c2_12527	TTTC	TTTC	TTTT	TTCC	TTTC	TTTC	TTTT	TTCC	TTTT	TTTT	TTTT	TTCC	TTTT	TTTC	TTCC	TTCC	TTTC	TTTC	TTTC	TTTT	TTTC	TTTC	TTCC	TTTC	TTTC	.	TTTC	TTCC	TTTC	TCCC	TCCC	TTTC	TTTC	.	TTTC	.	TTTT	TTCC	TTCC	TTTT	TTTT	TTCC	TTCC	TTTT	TTTC	TTTC	TTCC	TTCC	TTTC
solcap_snp_c2_12528	TTTC	TTTC	TTTT	TTTT	TTTC	TTTC	TTTT	TTCC	TTTT	TTTT	TTTT	TTCC	TTTT	TTTC	TTCC	TTCC	TTTC	TTTC	TTTC	TTTT	TTTC	TTTC	TTCC	TTTC	TTTC	TCCC	TTTC	TTCC	TTTC	TTCC	TCCC	TTTC	TTTC	.	TTTC	TCCC	TTTT	.	TTCC	TTTT	TTTT	TTCC	TTCC	TTTT	TTTC	TTTC	TCCC	TTCC	TTTC
solcap_snp_c2_12530	AACC	AACC	AAAA	CCCC	CCCC	AACC	ACCC	ACCC	AAAC	AACC	AAAA	AACC	AAAA	AACC	ACCC	AACC	AACC	.	AACC	AAAA	ACCC	AACC	CCCC	AAAC	.	CCCC	.	ACCC	AACC	.	CCCC	AAAC	AACC	.	AACC	ACCC	AAAA	.	ACCC	AAAC	AAAA	ACCC	ACCC	AAAA	AACC	AAAC	.	CCCC	ACCC
solcap_snp_c2_12531	AAGG	AAAG	AAAA	GGGG	GGGG	AAGG	.	AAGG	AAAA	AAAG	AAAA	AAGG	AAAA	AAGG	AAGG	AAGG	AAAG	AAAG	AAAG	AAAA	AGGG	AAGG	AGGG	AAAG	AAAG	GGGG	AGGG	AAGG	AAAG	AGGG	GGGG	AAAG	AAGG	AGGG	AAGG	AGGG	AAAA	AAGG	AGGG	AAAG	AAAA	AGGG	.	AAAA	AAGG	AAAG	AAGG	GGGG	.
solcap_snp_c2_12565	AAAA	AAAG	AAAA	AAGG	AAAG	AAAG	AAAA	.	AAAA	AAAA	AAAA	.	AAAA	AAAG	AGGG	AAGG	AAAG	AAAG	AAAG	AAAA	AAAA	AAAA	AGGG	AAAG	AAAG	.	AAAG	AGGG	AAAG	AAGG	AGGG	AAAG	AAAG	.	AAAG	AGGG	AAAA	AAGG	AAAG	AAAA	AAAA	AGGG	.	AAAA	AAAG	AAAG	AAAG	AGGG	AAAG
solcap_snp_c2_12567	AAGG	AAAG	.	AAAA	AAAA	AAAG	AAAA	AAAA	.	AAGG	.	AAAA	.	AAAA	AAAA	AAAG	.	AAAG	AAGG	AGGG	AAAG	AAGG	AAAA	AAGG	AAGG	AAAA	AAAA	AAAA	AAAG	AAAA	AAAA	AGGG	AAAG	AAAG	AAGG	AAAG	AAGG	AGGG	AAGG	AAGG	.	AAAG	AAAA	AAGG	AAAA	AAAG	AAGG	AAAA	AAAA
solcap_snp_c2_12578	CCCC	CCCC	CCCC	CCCC	CCCC	TCCC	CCCC	TTCC	CCCC	CCCC	CCCC	TTCC	CCCC	TCCC	TTCC	TTCC	TCCC	CCCC	TCCC	CCCC	CCCC	CCCC	TTCC	TCCC	CCCC	.	CCCC	TTCC	TCCC	.	.	TCCC	TCCC	CCCC	TCCC	TTCC	CCCC	TCCC	TCCC	CCCC	CCCC	.	TCCC	TCCC	CCCC	TCCC	CCCC	.	CCCC
solcap_snp_c2_12595	AAAT	AATT	AAAT	AATT	ATTT	AATT	AATT	AATT	ATTT	AAAT	AAAT	AAAT	AATT	AATT	AAAT	AAAT	AAAT	AATT	AAAT	AAAT	AAAT	AAAT	AATT	.	AAAT	.	AAAT	AATT	AATT	AATT	AAAA	AAAT	AAAT	.	.	.	AATT	.	.	AAAT	AATT	.	AATT	AAAT	ATTT	AATT	.	AAAT	AAAT
solcap_snp_c2_12596	AGGG	AAGG	AGGG	AAGG	AAAG	AAGG	AAGG	AAGG	AAAG	AGGG	AGGG	AGGG	AAGG	AAGG	.	AGGG	AGGG	AAGG	.	AGGG	AGGG	AGGG	AAGG	GGGG	AGGG	GGGG	AGGG	AAGG	AAGG	AAGG	GGGG	AGGG	AGGG	GGGG	GGGG	GGGG	AAGG	GGGG	.	AGGG	AAGG	GGGG	AAGG	AGGG	AAAG	AAGG	GGGG	AGGG	AGGG
solcap_snp_c2_12597	TTTA	TTAA	TTTA	AAAA	TAAA	TTAA	TTTA	TAAA	.	TTTT	TTTA	.	TTAA	TAAA	.	TAAA	TTTA	TAAA	TTTA	TTTT	TTTA	TTTA	TTAA	TTTA	TTTA	TTAA	TTAA	.	TTAA	TAAA	TAAA	TTAA	TTAA	TTAA	.	TTAA	TTAA	.	TTTA	TTTA	TTAA	TTAA	.	TTAA	TTAA	TAAA	TTTA	TTAA	TTAA
solcap_snp_c2_12599	GGGG	TGGG	GGGG	GGGG	GGGG	TGGG	GGGG	GGGG	GGGG	GGGG	GGGG	GGGG	GGGG	TGGG	TGGG	TGGG	GGGG	TGGG	TGGG	GGGG	GGGG	GGGG	TGGG	TGGG	GGGG	GGGG	TGGG	TGGG	GGGG	TGGG	GGGG	GGGG	TGGG	TTGG	TGGG	GGGG	GGGG	.	GGGG	GGGG	GGGG	GGGG	GGGG	TGGG	GGGG	GGGG	TGGG	TGGG	TGGG
solcap_snp_c2_12622	TTGG	TGGG	TGGG	GGGG	GGGG	TTGG	GGGG	GGGG	.	TTGG	TTTG	GGGG	TTGG	GGGG	GGGG	.	TTGG	TGGG	TTGG	TTTG	TGGG	TTGG	GGGG	TTGG	TTGG	GGGG	GGGG	GGGG	TGGG	GGGG	GGGG	.	TGGG	.	TTGG	TGGG	TTGG	TTGG	TTGG	TTGG	TGGG	TGGG	GGGG	TTGG	GGGG	.	TTGG	GGGG	GGGG
solcap_snp_c2_1263	AAGG	AAAG	AAAG	AAAA	AAAA	AAAG	AAAG	AGGG	AAGG	AAAG	AAAA	AAAG	AGGG	AAGG	AAAG	AAAG	AAGG	AAAG	AAAA	AAAG	AAGG	AAGG	AAAG	AAAG	AAAA	AAAG	AAAG	AAGG	AAAA	AAGG	AAAA	AAGG	AAAG	AAAG	AAAG	AAGG	AAGG	AAAA	AGGG	AAAA	AAGG	AAAG	AAGG	AAAG	AAGG	AGGG	AAGG	AAAG	AAGG
solcap_snp_c2_12696	AAAA	AAAA	AAAA	AAAA	AAAA	AAAA	AAAA	AAAA	AAAA	AAAA	AAAA	AAAG	AAAA	AAAA	AAAG	AAAG	AAAA	AAAG	AAAA	AAAA	AAAA	AAAA	AAAA	AAAG	AAAA	AAAG	AAAG	AAAA	AAAA	AAAA	AAAA	AAAA	AAAA	.	AAAA	AAAG	AAAA	AAAG	AAAA	AAAA	AAAA	AAAA	AAAG	AAAA	AAAG	AAAA	AAAG	AAAA	AAAG
solcap_snp_c2_12746	AAGG	AGGG	AGGG	GGGG	GGGG	AAGG	AAGG	AAGG	AAGG	AAGG	AGGG	AAGG	AGGG	AAGG	AAGG	AGGG	AAAG	AAGG	AGGG	AGGG	AAAG	AAGG	AAGG	GGGG	AGGG	GGGG	AGGG	AGGG	AAAG	AAGG	GGGG	AAGG	AAAG	GGGG	AAGG	AAAG	AGGG	AAGG	AAGG	AAGG	AAGG	AAGG	AGGG	AAGG	AGGG	AGGG	GGGG	AGGG	AGGG
solcap_snp_c2_12758	TCCC	TTCC	TCCC	CCCC	CCCC	TCCC	CCCC	TTCC	TCCC	CCCC	CCCC	CCCC	TTCC	TCCC	CCCC	TCCC	TCCC	TCCC	TTTC	TCCC	TTTC	TCCC	CCCC	TCCC	TCCC	CCCC	CCCC	CCCC	CCCC	.	CCCC	TTCC	CCCC	TCCC	CCCC	CCCC	TCCC	TCCC	TCCC	CCCC	TTCC	CCCC	TCCC	TCCC	TTCC	TCCC	TCCC	TTCC	CCCC
solcap_snp_c2_12761	AGGG	AGGG	AGGG	GGGG	GGGG	AGGG	GGGG	GGGG	AAGG	AGGG	AGGG	AGGG	AGGG	GGGG	GGGG	AGGG	GGGG	AGGG	GGGG	AGGG	GGGG	GGGG	AGGG	AGGG	GGGG	AAGG	AGGG	GGGG	AAGG	.	GGGG	GGGG	GGGG	GGGG	AAGG	AGGG	AGGG	GGGG	AGGG	AGGG	GGGG	AGGG	GGGG	AGGG	GGGG	GGGG	AGGG	AGGG	AGGG
solcap_snp_c2_12770	TCCC	TCCC	TCCC	CCCC	TCCC	TTCC	TTCC	TCCC	CCCC	TTCC	TTCC	TCCC	TCCC	TTCC	TTCC	TTCC	TTCC	TTCC	TTCC	TCCC	TCCC	TTCC	TCCC	TCCC	TTCC	CCCC	TTCC	TCCC	CCCC	.	.	CCCC	TCCC	TTTT	TCCC	TTCC	TCCC	.	TCCC	TTCC	CCCC	TCCC	TTCC	TCCC	TCCC	TCCC	TCCC	TCCC	TCCC
solcap_snp_c2_12779	ACCC	CCCC	ACCC	CCCC	CCCC	ACCC	ACCC	ACCC	ACCC	.	CCCC	ACCC	CCCC	.	.	CCCC	CCCC	CCCC	CCCC	CCCC	ACCC	ACCC	ACCC	ACCC	ACCC	.	CCCC	.	ACCC	.	.	CCCC	ACCC	ACCC	CCCC	ACCC	ACCC	ACCC	ACCC	.	ACCC	CCCC	ACCC	ACCC	ACCC	.	ACCC	CCCC	CCCC
solcap_snp_c2_12780	AGGG	AGGG	AGGG	GGGG	GGGG	AGGG	GGGG	GGGG	AAGG	AGGG	AGGG	AGGG	AGGG	GGGG	GGGG	AGGG	GGGG	AGGG	GGGG	AGGG	GGGG	GGGG	AGGG	AGGG	GGGG	AAGG	AGGG	GGGG	AAGG	GGGG	GGGG	GGGG	GGGG	GGGG	AAGG	AGGG	AGGG	GGGG	AGGG	AGGG	GGGG	AGGG	GGGG	AGGG	GGGG	GGGG	AGGG	AGGG	AGGG
solcap_snp_c2_12781	ACCC	AACC	ACCC	.	CCCC	ACCC	CCCC	ACCC	AACC	ACCC	ACCC	AACC	ACCC	CCCC	CCCC	ACCC	ACCC	ACCC	CCCC	ACCC	CCCC	ACCC	AACC	ACCC	CCCC	AACC	ACCC	ACCC	AAAC	.	ACCC	AACC	AACC	CCCC	AAAC	ACCC	AACC	CCCC	AACC	ACCC	ACCC	AACC	ACCC	ACCC	ACCC	ACCC	ACCC	ACCC	AACC
solcap_snp_c2_12782	AAAC	AAAA	AACC	CCCC	ACCC	AACC	CCCC	AAAC	AAAC	ACCC	ACCC	AACC	.	AACC	CCCC	AAAC	AAAC	AACC	AAAC	AACC	AAAC	AACC	AACC	AACC	AAAC	AACC	ACCC	ACCC	AAAC	AACC	.	AAAA	AACC	ACCC	AAAA	ACCC	AAAC	AACC	AAAC	ACCC	AAAC	AACC	AACC	AACC	AAAC	AACC	AACC	AAAC	AACC
solcap_snp_c2_12783	TTTC	TTTT	TTTC	TTTT	TTTT	TTTC	TTTC	TTTC	TTTC	.	TTTT	TTTC	TTTT	.	.	TTTT	TTTT	TTTT	TTTT	TTTT	TTTC	TTTC	TTTC	TTTC	TTTC	.	TTTT	.	TTTC	.	.	TTTT	TTTC	TTTC	TTTT	TTTC	TTTC	TTTC	TTTC	.	TTTC	TTTT	TTTC	TTTC	TTTC	.	TTTC	TTTT	TTTT
solcap_snp_c2_12784	AACC	ACCC	ACCC	AACC	AAAC	ACCC	ACCC	AACC	ACCC	AACC	CCCC	AACC	CCCC	AACC	AAAC	CCCC	ACCC	CCCC	CCCC	CCCC	ACCC	AACC	AACC	ACCC	AACC	AACC	CCCC	AAAA	AACC	AAAC	AAAC	AACC	AAAC	ACCC	ACCC	ACCC	AACC	ACCC	AACC	AACC	AACC	ACCC	AACC	ACCC	AACC	AAAC	ACCC	CCCC	ACCC
solcap_snp_c2_12785	AAAC	AAAC	AAAC	AAAA	AAAA	AAAC	AAAA	AAAA	AACC	AAAC	AAAC	AAAC	AAAC	AAAA	AAAA	AAAC	AAAA	AAAC	AAAA	AAAC	AAAA	AAAA	AAAC	AAAC	AAAA	AACC	AAAC	AAAA	AACC	AAAA	AAAA	AAAA	AAAA	AAAA	AACC	AAAC	AAAC	AAAA	AAAC	AAAC	AAAA	AAAC	AAAA	AAAC	AAAA	AAAA	AAAC	AAAC	AAAC
solcap_snp_c2_12787	TGGG	GGGG	TGGG	GGGG	GGGG	TGGG	TGGG	TGGG	TGGG	.	GGGG	TGGG	GGGG	.	.	GGGG	GGGG	GGGG	GGGG	GGGG	TGGG	TGGG	TGGG	TGGG	TGGG	.	GGGG	.	TGGG	.	TGGG	GGGG	TGGG	TGGG	GGGG	TGGG	TGGG	TGGG	TGGG	.	.	GGGG	TGGG	TGGG	TGGG	.	TGGG	GGGG	GGGG
solcap_snp_c2_12788	AAAG	AAAG	AAAG	AAAA	AGGG	AAAG	AAGG	AAGG	AAAG	AAGG	AAAG	AAGG	AAAA	AAGG	AGGG	AAAA	AAAG	AAAA	AAAA	AAAA	AAAG	AAGG	AAAG	AAAG	AAAG	AAGG	AAAA	GGGG	AAGG	AGGG	AGGG	AAGG	.	AAAG	AAAG	AAAG	AAGG	AAAG	AAGG	AAGG	AAGG	AAAA	AAGG	AAAG	AAGG	AGGG	AAAG	AAAA	AAAG
solcap_snp_c2_12790	AGGG	AGGG	AGGG	GGGG	GGGG	AGGG	GGGG	AAGG	AGGG	GGGG	GGGG	GGGG	AAGG	AGGG	GGGG	AGGG	AGGG	AGGG	AGGG	AGGG	AAAG	AGGG	GGGG	AGGG	AGGG	GGGG	GGGG	GGGG	GGGG	.	GGGG	AAGG	GGGG	AGGG	GGGG	GGGG	AGGG	AGGG	AGGG	GGGG	AAGG	GGGG	AGGG	AGGG	AAGG	AGGG	AGGG	AAGG	GGGG
solcap_snp_c2_12807	ACCC	CCCC	ACCC	.	CCCC	ACCC	ACCC	ACCC	ACCC	.	CCCC	ACCC	CCCC	.	.	CCCC	CCCC	CCCC	CCCC	CCCC	ACCC	ACCC	ACCC	ACCC	ACCC	.	CCCC	.	ACCC	.	.	CCCC	ACCC	ACCC	CCCC	ACCC	ACCC	ACCC	ACCC	.	ACCC	CCCC	ACCC	ACCC	ACCC	.	ACCC	CCCC	CCCC
solcap_snp_c2_12913	AGGG	AAAG	AAAG	GGGG	AAAA	AAGG	AGGG	.	.	AGGG	AGGG	AAGG	.	AAGG	AGGG	.	AGGG	AGGG	AAAG	AGGG	AAAG	AAAG	AAGG	AGGG	AAAA	.	AAAA	.	AAGG	.	.	GGGG	.	AAGG	.	AAGG	AGGG	AAGG	AAGG	AAGG	.	AAGG	AGGG	GGGG	AAGG	AGGG	AAGG	AAAG	AAAG
solcap_snp_c2_12921	AGGG	GGGG	AGGG	AAAA	GGGG	GGGG	GGGG	AGGG	.	AGGG	.	AGGG	GGGG	AGGG	AGGG	GGGG	AAGG	AAGG	GGGG	GGGG	AGGG	GGGG	GGGG	AGGG	GGGG	AGGG	GGGG	AAGG	AGGG	AAGG	GGGG	AGGG	AGGG	GGGG	AGGG	AGGG	GGGG	GGGG	.	AGGG	GGGG	AAGG	AGGG	AAGG	AGGG	AGGG	AGGG	AGGG	AGGG
solcap_snp_c2_12930	AAAG	AAAA	AAAG	.	AAAA	.	AAGG	AAAG	AGGG	AAGG	AGGG	AAAG	AAAA	AAAG	AAAG	AAAA	AAGG	AAGG	AAAA	AAAA	AAAG	AAAA	AAAA	AAAG	AAAA	AAAG	AAAA	AAGG	AAAG	AAGG	AAAA	AAAG	AAGG	AAAA	.	AAAG	AAAA	AAAA	AAGG	AAAG	AAAA	AAGG	AAAG	GGGG	AAAG	AAGG	AAAG	AAAG	AAAG
solcap_snp_c2_12937	TCCC	CCCC	TCCC	CCCC	CCCC	CCCC	CCCC	TCCC	.	CCCC	.	TCCC	CCCC	CCCC	TCCC	CCCC	CCCC	TCCC	CCCC	CCCC	TCCC	CCCC	CCCC	TCCC	CCCC	CCCC	CCCC	TCCC	CCCC	CCCC	CCCC	TCCC	TCCC	CCCC	CCCC	CCCC	CCCC	CCCC	.	TCCC	CCCC	CCCC	TCCC	TCCC	CCCC	CCCC	TCCC	TCCC	TCCC
solcap_snp_c2_12945	TTCC	.	TTTC	TTTT	CCCC	TTTC	TTTC	TTTC	TTTT	TTTC	TTCC	TCCC	TTTC	.	TTTC	TTTC	.	TTTC	TTCC	TTTC	.	TTCC	TTTC	.	CCCC	TTCC	CCCC	.	TTTC	TTTC	TCCC	TTTT	TTTC	TTTC	TTTC	TTTC	TTCC	TCCC	TCCC	TTTC	TCCC	TCCC	TTCC	TTTT	TCCC	TTTC	TTTC	TTTC	TCCC
solcap_snp_c2_12947	AGGG	AAAG	AAGG	.	GGGG	AAGG	AGGG	AAGG	.	AAGG	AAGG	.	AAAG	AAGG	AAGG	AAAG	AAAG	AAGG	AAGG	AAAG	.	AAGG	AAAG	.	GGGG	AAGG	GGGG	.	AAAG	AAAG	AGGG	AAAG	AGGG	AAAG	AGGG	AAAG	AAGG	AGGG	GGGG	AAGG	AAGG	AAGG	AGGG	AGGG	.	AAGG	AAGG	.	GGGG
solcap_snp_c2_12953	TTAA	TTTT	TTAA	AAAA	AAAA	TTTA	TTTA	TTAA	.	TTAA	TAAA	TAAA	TAAA	TAAA	TTAA	TTAA	TAAA	TAAA	TTAA	TTTA	TAAA	TTAA	TTAA	TAAA	AAAA	TAAA	AAAA	TAAA	TTAA	TAAA	TAAA	TAAA	TTAA	TTAA	TAAA	TAAA	TTAA	TAAA	AAAA	TAAA	TAAA	AAAA	TAAA	TAAA	AAAA	.	TTAA	TAAA	AAAA
solcap_snp_c2_12954	AAAG	AAAA	AAAG	AAAA	AAAA	AAAA	AAAA	AAAG	.	AAAA	.	AAAG	AAAA	AAAA	AAAG	AAAA	AAAA	AAAG	AAAA	AAAA	AAAG	AAAA	AAAG	AAAG	AAAA	AAAA	AAAA	AAAG	AAAA	AAAA	AAAA	AAAG	AAAG	AAAA	AAAA	AAAG	AAAA	AAAA	.	.	AAAA	AAAA	AAAG	AAAG	AAAA	AAAA	AAAG	.	AAAG
solcap_snp_c2_12955	AATT	AAAA	AATT	TTTT	TTTT	.	ATTT	AATT	.	ATTT	ATTT	ATTT	ATTT	ATTT	AATT	AATT	ATTT	ATTT	AATT	AAAT	ATTT	.	.	ATTT	TTTT	ATTT	TTTT	ATTT	AATT	ATTT	ATTT	ATTT	ATTT	AATT	TTTT	ATTT	.	.	TTTT	ATTT	.	TTTT	ATTT	TTTT	TTTT	ATTT	.	ATTT	TTTT
solcap_snp_c2_12957	TTCC	CCCC	TTCC	TTTT	TTTT	TTCC	TTTC	TTCC	TTTC	TTTC	TTTC	TTTC	TTTC	TTTC	TTCC	TTCC	TTTC	TTTC	TTCC	TCCC	TTTC	TTCC	TTCC	TTTC	TTTT	TTTC	TTTT	TTTC	TTCC	TTTC	TTTC	TTTC	TTTC	TTCC	TTTT	TTTC	TTCC	TTTC	TTTT	TTTC	TTTC	TTTT	TTTC	TTTT	TTTT	TTTC	TTCC	TTTC	TTTT
solcap_snp_c2_12958	AACC	AAAA	AACC	.	CCCC	AACC	ACCC	AACC	.	ACCC	.	ACCC	ACCC	ACCC	AACC	AACC	ACCC	ACCC	AACC	AAAC	ACCC	AACC	AACC	ACCC	CCCC	ACCC	CCCC	ACCC	AACC	ACCC	.	ACCC	ACCC	AACC	CCCC	ACCC	AACC	ACCC	CCCC	ACCC	ACCC	CCCC	ACCC	CCCC	CCCC	ACCC	AACC	ACCC	CCCC
solcap_snp_c2_12959	TGGG	GGGG	TGGG	GGGG	.	TGGG	TGGG	TGGG	TGGG	TTGG	TGGG	TTGG	TTTG	TTTG	TGGG	TTGG	TTTG	TTGG	TTGG	TGGG	TTGG	TTGG	TGGG	TTGG	TTTT	TTTG	TTTT	TTGG	TTGG	TTTG	TTTG	TTGG	TGGG	TTGG	TTGG	TTGG	TTGG	TTTG	TTGG	TGGG	TTTG	TTTT	TTGG	TGGG	TTTT	TTGG	TGGG	TGGG	TTTG
solcap_snp_c2_1296	AAGG	AAAG	AAAG	AAAA	AAAA	AAGG	AAGG	AAAG	AAAA	AAAA	AAAG	AAGG	AAGG	AAGG	AAAG	AAGG	AGGG	.	AAAG	.	AGGG	AAGG	AAAG	AGGG	AAAG	AAAG	.	AAGG	AAGG	AGGG	AAAA	AGGG	AAAG	AAAA	AAAG	AAAA	AAGG	AGGG	AAGG	AAGG	AAGG	AAAA	.	AAGG	AAAG	AAGG	AAAA	AAAG	AAAG
solcap_snp_c2_12976	AAGG	.	AAAG	.	GGGG	AAGG	AGGG	AGGG	.	AGGG	AGGG	AAGG	AAGG	AAGG	AGGG	AAAG	AGGG	AGGG	AAAG	AAGG	AAAG	AAAG	AGGG	AAGG	.	AGGG	AAAA	AGGG	AAGG	AGGG	.	AGGG	AGGG	AAAG	AGGG	AAGG	AAGG	AAGG	AAGG	AAGG	AAAG	AAGG	AAGG	GGGG	AAAA	AGGG	AAAG	AAGG	AAAG
solcap_snp_c2_13035	AAAA	AAAA	AAAG	AAAA	AAAA	AAAA	AAAA	AAAA	AAAA	AAAA	AAAA	AAAA	AAAA	AAAA	AAAG	AAAG	AAAA	AAAA	.	AAAG	AAAG	AAAA	AAGG	AAAA	AAAA	AAAG	AAAA	AAAG	AAAG	AAAA	AAAA	AAAG	AAAA	AAAG	AAAA	AAAA	AAAA	AAAA	AAAG	AAAA	AAAG	AAAA	AAAG	AAAA	AAAA	AAAA	AAAG	AAAA	AAAA
solcap_snp_c2_1305	AATT	AAAT	AAAT	AAAA	AAAA	AATT	AATT	AAAT	AAAA	AAAA	AAAT	AATT	AATT	AATT	AAAT	AAAA	ATTT	AATT	AAAA	AATT	ATTT	AATT	AAAT	AAAT	AAAT	AAAT	AATT	AATT	AATT	ATTT	AAAA	ATTT	AAAT	AAAA	AAAT	AAAA	AATT	ATTT	AATT	AATT	AATT	AAAA	AAAT	AAAT	AATT	AAAT	AAAA	AAAT	AAAT
solcap_snp_c2_13051	AACC	ACCC	AAAA	AAAA	.	AAAC	AAAC	AAAC	AAAA	AAAC	AAAA	AAAA	AACC	AAAA	AAAA	AACC	AACC	.	AACC	AAAA	AAAC	.	AAAC	AAAC	AAAC	AAAA	AAAC	.	AAAC	AAAC	.	AACC	AAAC	AAAC	.	AAAA	AACC	AAAC	AAAC	AACC	AAAC	AAAC	AAAC	AAAA	AACC	AAAA	AAAC	AAAC	AAAC
solcap_snp_c2_13133	TTTT	TTTT	.	TTTT	TTTT	TTTC	TTTT	TTCC	TTCC	TTTC	TTTT	TTTT	TTCC	TTTT	TTTT	TTTC	TTCC	TTTC	TTTT	.	TTTT	TTTC	TTTT	TTTC	.	.	TTTT	TTTC	TTTC	.	.	TTTC	TTTC	TTTT	TTCC	TTTT	TTTC	.	TTTT	.	TTTC	TTTC	TTTC	TTCC	TTTC	TTCC	TTTT	TTTC	TTTT
solcap_snp_c2_13138	AAGG	AAGG	AAAA	GGGG	AGGG	AAAG	AAGG	AAAA	AAAG	.	AGGG	AAAA	AAAG	.	.	AAAA	AAAG	AAGG	AAGG	.	AAAA	AAAG	AAGG	AAGG	AAAA	AGGG	AAAG	AGGG	AGGG	AAAG	AAAA	AAAG	AAGG	AAAA	AAAG	AAAG	AAGG	AAAG	AAAA	AAAG	AAAA	AAAG	AAAG	AAAA	AAAG	AAAA	AAGG	AAAG	AAGG
solcap_snp_c2_13139	.	CGGG	GGGG	GGGG	GGGG	GGGG	GGGG	GGGG	CGGG	GGGG	GGGG	GGGG	CGGG	.	GGGG	GGGG	CGGG	CGGG	GGGG	GGGG	GGGG	GGGG	GGGG	CGGG	GGGG	GGGG	CGGG	GGGG	GGGG	GGGG	GGGG	CGGG	GGGG	GGGG	CGGG	GGGG	GGGG	GGGG	GGGG	GGGG	GGGG	GGGG	CGGG	GGGG	CGGG	GGGG	GGGG	GGGG	CGGG
solcap_snp_c2_13163	GGGG	GGGG	GGGG	GGGG	GGGG	GGGG	GGGG	GGGG	GGGG	GGGG	GGGG	GGGG	GGGG	GGGG	.	GGGG	GGGG	GGGG	GGGG	GGGG	GGGG	GGGG	GGGG	.	GGGG	AGGG	GGGG	.	AGGG	GGGG	GGGG	GGGG	AGGG	GGGG	GGGG	GGGG	AGGG	GGGG	GGGG	GGGG	GGGG	.	GGGG	GGGG	GGGG	GGGG	GGGG	GGGG	GGGG
solcap_snp_c2_13177	TTTT	TTTT	TCCC	TTTT	TTTT	TTTC	TTTT	TCCC	TTCC	TTTC	TTTT	TTTC	TTCC	TTTC	.	TTTC	TTCC	.	TTTT	.	TTTT	TTCC	TTTT	TTTC	TCCC	.	TTTT	.	TTCC	TTCC	TTTT	TTTT	.	TTTT	TTCC	TTTT	.	TCCC	TTTT	TTTC	TTTC	TTTC	TTCC	TTCC	TTCC	TTCC	TTTT	TTCC	TTTT
solcap_snp_c2_13180	AAAA	AAAA	AGGG	AAAA	AAAA	AAAG	AAAA	.	.	AAAG	AAAA	AAAG	AAGG	AAAG	AAAG	AAAG	AAGG	AAAG	AAAA	AAAG	AAAA	.	AAAA	AAAG	AGGG	AAGG	AAAA	AAAG	AAGG	AGGG	AAAA	AAAA	AAAG	AAAA	AAGG	AAAA	AAAG	AGGG	AAAA	AAAG	AAAG	AAAG	AAGG	.	.	.	AAAA	AAGG	AAAA
solcap_snp_c2_13188	TCCC	.	TCCC	CCCC	CCCC	CCCC	CCCC	CCCC	CCCC	CCCC	CCCC	TTCC	CCCC	TCCC	CCCC	.	TCCC	TCCC	TCCC	CCCC	TTCC	CCCC	TCCC	CCCC	CCCC	CCCC	.	CCCC	CCCC	CCCC	TCCC	TTCC	CCCC	TTCC	TCCC	TTCC	CCCC	CCCC	CCCC	CCCC	TTCC	TCCC	CCCC	TCCC	CCCC	CCCC	TCCC	CCCC	TCCC
solcap_snp_c2_13193	CCCC	CCCC	CCCC	CCCC	CCCC	CCCC	CCCC	CCCC	CCCC	CCCC	CCCC	CCCC	CCCC	CCCC	TCCC	CCCC	CCCC	CCCC	CCCC	CCCC	CCCC	CCCC	CCCC	TCCC	CCCC	TCCC	CCCC	.	TCCC	CCCC	CCCC	CCCC	TCCC	CCCC	CCCC	CCCC	TCCC	CCCC	CCCC	CCCC	CCCC	TCCC	CCCC	CCCC	CCCC	CCCC	CCCC	CCCC	CCCC
solcap_snp_c2_13194	.	.	AAAA	CCCC	CCCC	ACCC	ACCC	AACC	.	CCCC	CCCC	AACC	AACC	AAAC	CCCC	.	AAAC	AACC	ACCC	ACCC	AACC	AACC	ACCC	.	AAAC	AACC	ACCC	ACCC	AACC	.	ACCC	AACC	ACCC	.	AAAC	AACC	ACCC	AACC	CCCC	ACCC	AAAC	AACC	ACCC	.	.	.	AACC	AACC	ACCC
solcap_snp_c2_13242	AGGG	AGGG	AGGG	GGGG	AGGG	AAGG	AGGG	AAAG	AAAA	AAAG	AGGG	AGGG	AAAG	AAGG	AGGG	AAAG	AAGG	AGGG	AGGG	AAAG	AAGG	AAAG	AGGG	AAGG	AAGG	AAGG	AAGG	AGGG	AAGG	AAGG	AAAG	AAGG	AAGG	AAGG	AAAG	AGGG	AAGG	AGGG	AAAA	AAGG	AGGG	AGGG	AAAG	AAAG	AAAG	AAAA	AGGG	AAAG	AAGG
solcap_snp_c2_13273	CCCC	CCCC	CCCC	CCCC	.	CCCC	CCCC	CCCC	CCCC	TCCC	TCCC	CCCC	CCCC	CCCC	TCCC	CCCC	CCCC	TCCC	TCCC	TCCC	CCCC	TCCC	TCCC	CCCC	CCCC	TCCC	CCCC	TCCC	TCCC	TCCC	CCCC	CCCC	CCCC	CCCC	CCCC	TCCC	CCCC	.	CCCC	TCCC	CCCC	CCCC	CCCC	CCCC	CCCC	CCCC	CCCC	.	CCCC
solcap_snp_c2_13281	CCCC	CCCC	TCCC	CCCC	CCCC	CCCC	CCCC	CCCC	CCCC	CCCC	CCCC	CCCC	CCCC	CCCC	TCCC	CCCC	CCCC	CCCC	CCCC	CCCC	CCCC	CCCC	CCCC	.	TCCC	TCCC	CCCC	TCCC	TCCC	CCCC	CCCC	CCCC	TCCC	CCCC	CCCC	CCCC	.	CCCC	CCCC	TCCC	.	.	CCCC	CCCC	CCCC	CCCC	CCCC	CCCC	CCCC
solcap_snp_c2_133	AACC	AACC	AAAC	AAAA	AAAA	AAAC	AAAC	AACC	ACCC	AACC	AAAC	AACC	AAAA	ACCC	AACC	AAAC	AACC	AAAC	AACC	AAAC	AAAC	AACC	ACCC	ACCC	AAAC	ACCC	AACC	ACCC	AACC	ACCC	AAAC	AAAC	AAAC	AACC	AAAA	AAAC	AACC	AAAC	AAAC	AACC	AAAA	ACCC	AACC	AAAC	AAAA	AAAC	ACCC	AAAA	ACCC
solcap_snp_c2_13322	GGGG	GGGG	.	.	GGGG	GGGG	GGGG	GGGG	GGGG	GGGG	GGGG	GGGG	GGGG	GGGG	TGGG	GGGG	GGGG	GGGG	GGGG	GGGG	GGGG	GGGG	GGGG	TGGG	.	.	GGGG	.	.	TGGG	GGGG	GGGG	TGGG	GGGG	GGGG	GGGG	TGGG	.	GGGG	.	.	TGGG	GGGG	GGGG	GGGG	GGGG	GGGG	GGGG	GGGG
solcap_snp_c2_13350	TCCC	TCCC	TTTT	TTCC	CCCC	TTTC	CCCC	TTCC	TTTC	TTTC	TCCC	TTTC	TCCC	TTCC	TTCC	CCCC	CCCC	TTCC	TTCC	TTCC	TTTC	TCCC	TTTC	TTCC	TTCC	TCCC	TTCC	TTTC	TTCC	TTCC	TTTC	TCCC	TTCC	TTTT	TCCC	TTCC	TCCC	TTCC	TTCC	TTCC	TCCC	TTCC	CCCC	CCCC	CCCC	CCCC	TCCC	TTTC	TTCC
solcap_snp_c2_13355	AGGG	AGGG	AGGG	GGGG	GGGG	GGGG	GGGG	AGGG	AGGG	AGGG	GGGG	AGGG	.	GGGG	AGGG	GGGG	GGGG	AGGG	AGGG	GGGG	GGGG	GGGG	AGGG	GGGG	AAGG	GGGG	.	GGGG	AGGG	GGGG	GGGG	GGGG	GGGG	AGGG	GGGG	GGGG	GGGG	.	GGGG	GGGG	GGGG	AGGG	GGGG	GGGG	GGGG	GGGG	AGGG	.	AGGG
solcap_snp_c2_13419	AAGG	.	.	AAGG	AAAA	AGGG	GGGG	AAAG	AAGG	AAAG	AGGG	AAGG	AAGG	AAGG	AAAG	AGGG	AAGG	AAAG	AAGG	AGGG	AAAG	AAGG	AAGG	AAAG	AAAG	AGGG	AAGG	AAGG	AAGG	AAGG	AAAG	AGGG	AAGG	.	GGGG	AAGG	AGGG	AAAG	AAGG	GGGG	AAGG	AAGG	.	AGGG	GGGG	GGGG	AAGG	.	AAGG
solcap_snp_c2_13431	TTAA	TTTA	TTAA	AAAA	AAAA	TAAA	.	AAAA	AAAA	AAAA	TTAA	TAAA	TTAA	AAAA	TAAA	TTTA	TTAA	TAAA	TAAA	TAAA	TAAA	TAAA	AAAA	AAAA	TAAA	TTAA	TAAA	TAAA	TTAA	TAAA	AAAA	TTAA	TTAA	AAAA	TTAA	TTAA	TTTA	TAAA	TTAA	TTAA	TAAA	TTAA	TTTA	TTAA	TTTT	TTTA	TAAA	AAAA	TAAA
solcap_snp_c2_13432	TTTC	TTTC	TTTC	TTTT	TTTT	TTTT	TTTT	TTCC	.	TTCC	TTTT	TTCC	TTTT	TTTT	TTTC	TTTT	TTTT	TTTC	TTTC	TTTT	TTTT	TTTT	TTCC	TTTT	TTCC	TTTT	TTCC	TTTT	TTTC	TTTT	TTTT	TTTT	TTTT	.	TTTT	TTTT	TTTT	.	TTTT	.	TTTT	TTTC	TTTT	.	TTTT	TTTT	TTTC	.	TTCC
solcap_snp_c2_13590	CCCC	TTCC	TTCC	TTTT	TTTC	TTCC	TCCC	TTCC	.	CCCC	TCCC	TTTC	.	.	TTCC	CCCC	.	TCCC	TCCC	TTCC	TTCC	TTCC	TCCC	TTTC	TTCC	TTCC	CCCC	TTCC	TTCC	TTCC	TCCC	CCCC	.	TTTC	CCCC	TCCC	TTTC	TCCC	TTCC	CCCC	.	.	TTCC	TCCC	CCCC	CCCC	TCCC	CCCC	CCCC
solcap_snp_c2_13593	AAGG	AGGG	AGGG	GGGG	.	GGGG	AAGG	AGGG	.	.	AAAG	AGGG	AAGG	.	AGGG	.	AGGG	AGGG	AAGG	GGGG	GGGG	GGGG	AAGG	AAAG	AAGG	AGGG	.	AGGG	AAGG	AAGG	AGGG	GGGG	AAGG	GGGG	AAGG	AAGG	AGGG	AAGG	.	.	GGGG	AAAG	AAGG	AGGG	AAAG	AGGG	AGGG	GGGG	AAGG
solcap_snp_c2_13594	AACC	ACCC	ACCC	AACC	ACCC	CCCC	AACC	ACCC	ACCC	ACCC	AAAC	ACCC	AACC	ACCC	ACCC	ACCC	ACCC	ACCC	AACC	CCCC	CCCC	CCCC	AACC	AAAC	AACC	ACCC	ACCC	ACCC	AACC	AACC	ACCC	CCCC	AACC	CCCC	AACC	AACC	ACCC	AACC	.	ACCC	CCCC	AAAC	AACC	ACCC	AAAC	ACCC	ACCC	.	AACC
solcap_snp_c2_13613	TTCC	TTCC	TCCC	CCCC	TCCC	CCCC	TTCC	.	.	TTTC	TTTC	TCCC	TTCC	.	TCCC	TCCC	TCCC	TTCC	TTCC	CCCC	TCCC	CCCC	TCCC	TTCC	TTCC	TCCC	TTCC	TCCC	TCCC	TCCC	TCCC	TCCC	CCCC	CCCC	TTCC	TTCC	TCCC	TTCC	TCCC	TCCC	.	TTTC	TCCC	TCCC	TTCC	TTCC	TTCC	CCCC	TCCC
solcap_snp_c2_13628	TGGG	.	GGGG	GGGG	GGGG	GGGG	.	TGGG	.	TTTG	GGGG	GGGG	TGGG	TTGG	TGGG	TTGG	TTGG	TTGG	.	GGGG	TTGG	TGGG	TGGG	GGGG	TGGG	TGGG	TTGG	TGGG	TGGG	GGGG	GGGG	TTTG	GGGG	GGGG	GGGG	TGGG	GGGG	GGGG	TGGG	TTTG	TTTG	GGGG	GGGG	GGGG	GGGG	.	TTTG	.	GGGG
solcap_snp_c2_13629	.	.	AGGG	GGGG	AAGG	AAGG	.	.	AAAA	AAAA	.	AGGG	.	.	AAGG	AAAA	AAGG	.	AAAA	.	AAGG	.	AAGG	AAGG	AAAG	AAGG	AAAA	AAGG	AAGG	.	AAAG	AAAA	AGGG	.	AAAG	AAAG	.	AAAG	AAGG	AAAA	AAAG	AAAG	AGGG	AAAG	AAGG	AAAG	AAAA	AAAA	AAGG
solcap_snp_c2_13632	AAAG	AAAG	AGGG	AAAA	AAAA	AAGG	AAAG	AAGG	AAAA	AAAA	AAAG	AGGG	AAAG	AAAG	AAGG	AAAA	AAAG	AAAG	AAAA	AAGG	AAGG	AAGG	AAAG	AAAG	AAAG	AAGG	AAAA	AAGG	AAAG	AAGG	AAGG	AAAA	AAAG	AGGG	AAAG	AAAG	AGGG	AAAG	AAGG	AAAA	AAAG	AAAA	AAGG	AAAG	AAAG	AAAG	AAAA	AAAA	AAAG
solcap_snp_c2_13633	TCCC	TCCC	TTTC	CCCC	CCCC	TTCC	TCCC	TTCC	CCCC	CCCC	TCCC	TTTC	TCCC	TCCC	TTCC	CCCC	TCCC	TCCC	CCCC	TTCC	TTCC	TTCC	TCCC	TCCC	TCCC	TTCC	CCCC	TTCC	TCCC	TTCC	TCCC	CCCC	TCCC	.	TCCC	TCCC	TTTC	.	TTCC	CCCC	TCCC	CCCC	TTCC	.	TCCC	.	CCCC	CCCC	.
solcap_snp_c2_13636	AAAC	AAAC	.	AAAA	AAAA	AACC	AAAC	AACC	AAAA	AAAA	AAAC	ACCC	AAAC	AAAC	AACC	AAAA	AAAC	AAAC	AAAA	AACC	AACC	AACC	AAAC	AAAC	AAAC	AACC	AAAA	AACC	AAAC	AACC	AACC	AAAA	AAAC	.	AAAC	AAAC	ACCC	AAAC	AACC	AAAA	AAAC	AAAA	AACC	.	AAAC	AAAC	AAAA	AAAC	AAAC
solcap_snp_c2_13653	AGGG	.	AGGG	AAAA	AAAA	.	AAAG	.	AAGG	AGGG	AAAG	.	GGGG	AAAG	AGGG	AAGG	AGGG	AGGG	.	AAGG	AAGG	AGGG	AGGG	AGGG	AAGG	AGGG	AAAA	.	AGGG	AGGG	AAGG	.	AAGG	.	AGGG	AGGG	AAGG	AAGG	AAGG	.	AAGG	.	AGGG	AGGG	AGGG	AGGG	AAGG	AAGG	AAAG
solcap_snp_c2_13766	AAAG	AAAG	AAAA	AAAA	.	AAGG	.	AAAG	AAAA	AAAA	AAAG	AAAG	AAGG	AAGG	AAAA	AAAG	AAAA	AAAA	.	AAAG	AAGG	AAGG	AAAG	AAAG	AAAG	AAGG	AAAG	AAAG	AAAG	AAAG	AAAA	AAAG	AAAA	AAGG	AAGG	AAAA	AAAG	AAAG	AAGG	AAGG	.	AAAG	AAAG	AAAA	AAAG	AAAG	AAGG	AAGG	AAGG
solcap_snp_c2_13821	AGGG	AGGG	AGGG	GGGG	AGGG	AAGG	GGGG	AAGG	AGGG	AGGG	AAGG	.	AGGG	AGGG	.	AAGG	AGGG	.	AGGG	AGGG	AGGG	GGGG	AAGG	AGGG	.	AGGG	GGGG	.	AAGG	AGGG	GGGG	AGGG	AAGG	AGGG	GGGG	AAGG	AGGG	AAGG	AGGG	AGGG	.	AAGG	AGGG	GGGG	.	AAGG	AAGG	AAGG	GGGG
solcap_snp_c2_13825	AGGG	.	GGGG	GGGG	GGGG	AGGG	.	AGGG	GGGG	GGGG	.	GGGG	GGGG	GGGG	GGGG	GGGG	.	AGGG	AGGG	.	GGGG	GGGG	.	AGGG	AGGG	AGGG	.	.	AGGG	AGGG	GGGG	GGGG	GGGG	GGGG	.	.	AGGG	AGGG	AGGG	GGGG	AGGG	GGGG	GGGG	.	GGGG	GGGG	.	GGGG	.
solcap_snp_c2_13856	.	AAAG	AAAG	AAAA	AAAA	AAAA	AAAA	AAAA	AAAA	AAAA	AAAG	AAAG	AAAG	.	AAAG	.	AAAG	AAAG	AAAG	AAAA	.	AAAA	AAAA	AAAA	.	AAAA	AAAA	AAAG	.	AAAG	.	AAAG	AAAG	.	AAAA	AAAA	AAAA	AAAA	.	.	AAAG	AAAA	AAAG	AAAA	AAAG	AAAG	AAAG	AAAA	AAAA
solcap_snp_c2_13865	GGGG	AGGG	GGGG	GGGG	GGGG	GGGG	AGGG	.	AAAG	AAGG	GGGG	.	AAAG	GGGG	.	AGGG	GGGG	GGGG	GGGG	AAGG	GGGG	.	GGGG	GGGG	AGGG	AAGG	.	.	AGGG	GGGG	GGGG	AAAG	AGGG	GGGG	.	AGGG	AAGG	AAGG	GGGG	GGGG	.	GGGG	AGGG	AAGG	GGGG	GGGG	AGGG	.	AGGG
solcap_snp_c2_13908	CCCC	CCCC	TCCC	CCCC	CCCC	CCCC	TCCC	CCCC	TCCC	CCCC	CCCC	TCCC	CCCC	TCCC	TCCC	.	.	CCCC	TCCC	CCCC	CCCC	CCCC	TCCC	CCCC	CCCC	TCCC	CCCC	CCCC	CCCC	TCCC	TCCC	TCCC	CCCC	CCCC	CCCC	TTCC	CCCC	CCCC	CCCC	CCCC	TCCC	CCCC	TCCC	TCCC	TCCC	CCCC	TCCC	CCCC	CCCC
solcap_snp_c2_13951	GGGG	AGGG	AGGG	GGGG	GGGG	AGGG	AGGG	AGGG	AGGG	GGGG	.	AAGG	GGGG	AGGG	.	AAGG	GGGG	.	GGGG	GGGG	AGGG	GGGG	AGGG	AAGG	AGGG	AGGG	AAGG	AAAG	AAGG	AAGG	AGGG	AAGG	AAGG	AGGG	AAGG	AGGG	GGGG	GGGG	GGGG	GGGG	AAGG	AGGG	GGGG	AGGG	GGGG	GGGG	AGGG	AGGG	AAGG
solcap_snp_c2_13969	.	AGGG	AGGG	GGGG	GGGG	AAGG	AAGG	AAGG	.	.	AGGG	AGGG	AGGG	AAGG	AAGG	AGGG	AAGG	AGGG	AGGG	AGGG	AAGG	AGGG	.	.	AAGG	.	.	AAGG	AAGG	GGGG	AGGG	AGGG	AGGG	AAGG	AGGG	AAGG	AGGG	AAGG	AAGG	AAGG	AGGG	AGGG	AAGG	AGGG	AGGG	.	GGGG	.	AGGG
solcap_snp_c2_14064	AGGG	AAGG	GGGG	AAGG	AAAG	AGGG	AGGG	AAAG	AAGG	.	GGGG	AAAG	AGGG	AGGG	AGGG	AAGG	AGGG	AGGG	AGGG	AAGG	GGGG	AAAG	AAAG	GGGG	AAAG	.	.	.	AGGG	AAGG	.	AGGG	AGGG	AAGG	AGGG	AAAG	AAAG	AAGG	AGGG	GGGG	AAGG	AAGG	AAGG	AAGG	AAAG	.	AGGG	AAGG	AGGG
solcap_snp_c2_14155	CCCC	CCCC	CCCC	.	CCCC	CCCC	CCCC	.	CCCC	CCCC	CCCC	ACCC	CCCC	CCCC	CCCC	CCCC	CCCC	CCCC	CCCC	ACCC	ACCC	ACCC	.	CCCC	ACCC	ACCC	ACCC	ACCC	ACCC	.	CCCC	ACCC	CCCC	CCCC	CCCC	.	.	ACCC	ACCC	CCCC	ACCC	ACCC	CCCC	CCCC	ACCC	CCCC	CCCC	ACCC	ACCC
solcap_snp_c2_14258	AGGG	AAGG	GGGG	GGGG	GGGG	AAGG	AAGG	GGGG	AGGG	AGGG	AAGG	AAGG	AAAG	AGGG	AGGG	AAGG	GGGG	AGGG	AGGG	GGGG	GGGG	.	.	AGGG	GGGG	.	AAGG	AGGG	GGGG	GGGG	AGGG	GGGG	AGGG	AGGG	AGGG	AGGG	GGGG	GGGG	AGGG	AAGG	GGGG	GGGG	AGGG	AAGG	GGGG	GGGG	AAAG	GGGG	.
solcap_snp_c2_14366	ACCC	CCCC	CCCC	CCCC	CCCC	ACCC	CCCC	ACCC	AACC	ACCC	CCCC	CCCC	CCCC	CCCC	CCCC	AACC	ACCC	CCCC	CCCC	ACCC	ACCC	AACC	AAAC	CCCC	AACC	ACCC	CCCC	ACCC	CCCC	CCCC	CCCC	CCCC	ACCC	CCCC	ACCC	ACCC	AACC	AACC	ACCC	CCCC	ACCC	AACC	AACC	AACC	AAAC	AAAC	CCCC	AACC	CCCC
solcap_snp_c2_14411	GGGG	GGGG	GGGG	GGGG	GGGG	GGGG	GGGG	GGGG	TGGG	GGGG	GGGG	GGGG	GGGG	GGGG	GGGG	GGGG	GGGG	GGGG	GGGG	GGGG	GGGG	GGGG	TGGG	GGGG	GGGG	GGGG	GGGG	GGGG	GGGG	GGGG	GGGG	GGGG	GGGG	GGGG	GGGG	TGGG	GGGG	GGGG	GGGG	TGGG	GGGG	TGGG	GGGG	GGGG	GGGG	GGGG	GGGG	TGGG	GGGG
solcap_snp_c2_14424	GGGG	GGGG	AGGG	.	.	AGGG	GGGG	GGGG	AGGG	AGGG	GGGG	GGGG	GGGG	AGGG	GGGG	GGGG	GGGG	GGGG	AGGG	GGGG	GGGG	GGGG	AAGG	GGGG	GGGG	AGGG	GGGG	GGGG	GGGG	GGGG	.	GGGG	GGGG	GGGG	AGGG	GGGG	GGGG	GGGG	GGGG	AGGG	GGGG	AGGG	AGGG	GGGG	AGGG	GGGG	GGGG	AGGG	GGGG
solcap_snp_c2_14467	GGGG	GGGG	AAGG	GGGG	GGGG	AAGG	AGGG	GGGG	AAGG	AAGG	GGGG	AAGG	AGGG	AAGG	AGGG	GGGG	AGGG	AGGG	AGGG	AGGG	AAGG	AGGG	AAGG	AAGG	GGGG	AAGG	GGGG	AAAG	AGGG	AGGG	GGGG	GGGG	AGGG	AGGG	AGGG	AGGG	AGGG	GGGG	AAGG	AGGG	GGGG	AGGG	AGGG	AGGG	AGGG	AAAG	AGGG	.	GGGG
solcap_snp_c2_14468	AAAA	AAAA	AAGG	AAAA	AAAA	AAGG	AAAG	AAAA	AAGG	AAGG	AAAA	AAGG	AAAG	AAGG	AAAG	AAAA	AAAG	AAAG	AAAG	AAAG	AAGG	AAAG	AAGG	AAGG	AAAA	AAGG	AAAA	AGGG	AAAG	AAAG	AAAA	AAAA	AAAG	AAAG	AAAG	AAAG	AAAG	AAAA	AAGG	AAAG	AAAA	AAAG	AAAG	AAAG	AAAG	AGGG	AAAG	AAAG	AAAA
solcap_snp_c2_14470	TTTG	GGGG	TTGG	TTTT	TGGG	TTTT	TTTG	.	TTTT	TTTG	.	TTGG	TTGG	TTTG	.	.	TTTG	TGGG	TGGG	TTGG	TTTT	TTTT	TTTG	TTTG	TGGG	TTTG	TGGG	TTTT	TTGG	TTTT	TGGG	GGGG	TTTG	.	TTTT	TGGG	TTTG	.	TTTT	TGGG	.	TTGG	TTGG	TGGG	TGGG	TTTG	.	.	.
solcap_snp_c2_14487	CGGG	.	CCGG	.	.	CCGG	CGGG	.	CCGG	CCCG	GGGG	CCGG	CGGG	CGGG	CGGG	CGGG	CCGG	CGGG	CGGG	CCGG	CGGG	CGGG	CCGG	CCGG	GGGG	CCGG	CGGG	CCCG	CGGG	CGGG	.	.	CGGG	CGGG	CGGG	CGGG	CCGG	CGGG	CCGG	.	CGGG	CGGG	CGGG	CGGG	CGGG	CCCG	CGGG	CGGG	CGGG
solcap_snp_c2_14489	AGGG	GGGG	AAGG	GGGG	GGGG	AAGG	.	GGGG	AGGG	AAGG	GGGG	AAGG	AGGG	AGGG	AGGG	AGGG	AAGG	AGGG	AGGG	AAGG	AGGG	AGGG	AAGG	AGGG	GGGG	AAGG	AGGG	AAAG	AGGG	AGGG	GGGG	GGGG	AGGG	AGGG	AGGG	AGGG	AAGG	AGGG	AAGG	GGGG	.	AGGG	AGGG	AGGG	AGGG	AAAG	AGGG	AGGG	AGGG
solcap_snp_c2_14492	.	TTCC	TCCC	CCCC	CCCC	CCCC	CCCC	.	CCCC	TCCC	CCCC	TTCC	TTTC	TTCC	TTTC	TTCC	TTCC	TTCC	TTCC	TCCC	TTCC	TTCC	TTCC	TCCC	TTCC	TCCC	TCCC	TCCC	TTCC	TTCC	.	.	TTCC	TTCC	TTCC	TTCC	TTCC	TTCC	TTCC	.	TTCC	TTCC	TTCC	TTCC	.	TCCC	TCCC	TCCC	TTCC
solcap_snp_c2_14493	CCCC	CCCC	AACC	CCCC	CCCC	.	ACCC	CCCC	AACC	AACC	CCCC	AACC	ACCC	ACCC	ACCC	CCCC	ACCC	ACCC	ACCC	CCCC	ACCC	ACCC	AACC	AACC	CCCC	AACC	CCCC	AAAC	ACCC	ACCC	CCCC	CCCC	ACCC	ACCC	ACCC	ACCC	ACCC	CCCC	ACCC	CCCC	CCCC	ACCC	ACCC	ACCC	ACCC	AAAC	ACCC	ACCC	CCCC
solcap_snp_c2_14580	AAGG	GGGG	GGGG	GGGG	GGGG	GGGG	AGGG	GGGG	GGGG	GGGG	GGGG	GGGG	AGGG	GGGG	.	GGGG	AGGG	GGGG	GGGG	GGGG	AGGG	AAGG	.	AGGG	GGGG	AGGG	GGGG	.	AGGG	AAGG	GGGG	.	AGGG	GGGG	AAGG	GGGG	AGGG	GGGG	AGGG	AGGG	GGGG	GGGG	GGGG	GGGG	GGGG	GGGG	GGGG	GGGG	GGGG
solcap_snp_c2_14608	ACCC	ACCC	CCCC	CCCC	CCCC	CCCC	CCCC	ACCC	CCCC	CCCC	CCCC	AACC	AACC	ACCC	.	AACC	ACCC	AACC	ACCC	ACCC	CCCC	CCCC	ACCC	CCCC	AACC	ACCC	ACCC	CCCC	ACCC	CCCC	.	.	ACCC	AACC	CCCC	AACC	ACCC	ACCC	CCCC	AACC	AACC	AACC	CCCC	ACCC	ACCC	CCCC	CCCC	ACCC	AACC
solcap_snp_c2_14635	TTAA	TTTA	AAAA	TTTT	TTAA	TTTT	TAAA	.	TTAA	TTTA	TTTT	TTAA	.	TTTA	TAAA	TAAA	TTTT	TTTA	TTTA	.	TTAA	TAAA	TTAA	.	TAAA	.	TAAA	TTTA	TTTT	TTTA	TTTA	TTTT	TAAA	TAAA	TAAA	TAAA	TTTT	TTAA	.	TTTT	TTTT	.	TTAA	TTTA	.	TTTT	TTTT	.	TTAA
solcap_snp_c2_14636	TTGG	GGGG	TGGG	.	TTGG	TTTT	TGGG	TTTG	TTGG	TTTT	TTTT	TGGG	TTTT	TTGG	TGGG	TTGG	TTGG	TTGG	TGGG	.	TTTG	GGGG	TTGG	GGGG	TTTG	TTTG	TGGG	TTGG	TTTG	.	GGGG	TTGG	TGGG	TTGG	TTTG	TGGG	TTTG	TTGG	TTGG	TTTT	TTGG	TTTG	TTTG	TTTT	TTGG	TTTG	TTTG	TGGG	TGGG
solcap_snp_c2_14637	AGGG	GGGG	GGGG	GGGG	AAGG	AAAA	AGGG	AAAG	AAGG	.	AAAA	AGGG	AAAG	AAGG	AGGG	GGGG	AAGG	AAGG	AGGG	AGGG	AAGG	GGGG	AAGG	GGGG	AGGG	AAAG	AGGG	AAGG	AAAG	.	GGGG	AAGG	GGGG	AGGG	AGGG	AGGG	AAAG	AAGG	AAGG	AAAA	AAGG	AAAG	AAGG	AAAG	AAGG	AAAG	AAAG	AGGG	AGGG
solcap_snp_c2_14640	TCCC	TCCC	TTTC	TTCC	CCCC	CCCC	.	CCCC	TTCC	CCCC	CCCC	TTCC	CCCC	TCCC	TTTC	TCCC	CCCC	TCCC	TCCC	TTCC	TCCC	TTTC	TCCC	TTTC	TCCC	TCCC	TTTC	TCCC	CCCC	TTCC	TCCC	CCCC	TTCC	TTCC	TCCC	TTTC	CCCC	TTCC	TCCC	CCCC	CCCC	TCCC	CCCC	CCCC	TCCC	CCCC	CCCC	TTTC	TTCC
solcap_snp_c2_14648	TTTT	TTTT	TTTT	TTTT	TTTT	TTGG	TTGG	TGGG	.	TTGG	TTTT	TTGG	TTGG	TTTT	TGGG	TTTG	TTTG	.	TTTG	TTGG	TTTT	TTGG	TTGG	TTTG	TTTG	TTTG	.	TTTG	TTGG	TTGG	TGGG	TTGG	TTGG	TGGG	TTTG	TTGG	TGGG	TTTG	TTTT	GGGG	.	TTGG	TTTT	TGGG	TTTT	.	.	.	TGGG
solcap_snp_c2_14690	GGGG	GGGG	GGGG	GGGG	GGGG	GGGG	TGGG	TTGG	.	TTGG	GGGG	TTGG	GGGG	GGGG	TTTG	GGGG	GGGG	.	TGGG	TTGG	GGGG	.	TTGG	GGGG	GGGG	TGGG	TGGG	TGGG	TTGG	TTGG	.	GGGG	TGGG	TTGG	GGGG	TTGG	TTGG	GGGG	GGGG	.	GGGG	TTGG	GGGG	TTTG	GGGG	TTGG	TGGG	TTGG	TGGG
solcap_snp_c2_14704	AGGG	.	AAAG	.	AAAA	AAAG	.	AAGG	AAGG	AGGG	AAAG	AAAA	AAAG	AAAG	AAAG	AAAG	AAGG	AAGG	AAAG	AAAG	.	AAGG	AAGG	.	AGGG	AAAG	AAAA	AAGG	AAGG	AAGG	AAAG	AAGG	AAAG	AAGG	AAAG	AAAG	AAGG	AGGG	AGGG	AGGG	.	AAAG	AAAG	AAAG	AAAG	AGGG	AAAA	.	AAAA
solcap_snp_c2_14708	TGGG	.	TTGG	GGGG	TGGG	TTGG	TTGG	TGGG	TGGG	TGGG	.	TTTG	TGGG	TTTG	TTGG	TTGG	TGGG	TTGG	TGGG	TTGG	.	TGGG	TTGG	TTTG	GGGG	GGGG	TTGG	TTGG	GGGG	GGGG	.	TGGG	TTGG	TGGG	TTGG	TTTG	TTGG	TGGG	GGGG	GGGG	TGGG	TTGG	TTGG	TGGG	TTTG	TGGG	TTGG	GGGG	TTGG
solcap_snp_c2_14709	TAAA	TTTA	TTAA	.	TAAA	TTAA	TTAA	TAAA	TAAA	TAAA	TTTA	TTTA	TAAA	TTTA	TTAA	TTAA	TAAA	TTAA	TAAA	TTAA	.	TAAA	TTAA	TTTA	AAAA	.	TTAA	TTAA	AAAA	AAAA	TAAA	TAAA	TTAA	TAAA	TTAA	TTTA	TTAA	TAAA	AAAA	.	TAAA	TTAA	TTAA	TAAA	TTTA	TAAA	TTAA	AAAA	TTAA
solcap_snp_c2_14730	AAAA	TTAA	TAAA	AAAA	AAAA	TAAA	AAAA	TAAA	.	AAAA	AAAA	TAAA	TTAA	TTAA	TTAA	AAAA	AAAA	AAAA	TTAA	TAAA	TAAA	TAAA	.	TAAA	AAAA	TTAA	TAAA	AAAA	TAAA	AAAA	AAAA	TAAA	AAAA	AAAA	TAAA	AAAA	AAAA	AAAA	AAAA	TAAA	AAAA	TAAA	AAAA	TTAA	AAAA	AAAA	TTAA	.	AAAA
solcap_snp_c2_14731	AAAG	GGGG	AGGG	AAGG	AAAG	AGGG	.	AAGG	AAGG	AAAG	AAGG	GGGG	AGGG	AGGG	AGGG	AGGG	AAAG	AAGG	AAGG	AGGG	AAGG	AAGG	AAGG	GGGG	AAAA	AAGG	AAGG	AAGG	AAAG	AAAA	.	AAGG	AAAG	AAAG	AGGG	AGGG	AAGG	AAAG	AAAA	AAAG	AAAG	AGGG	AGGG	AGGG	AGGG	AAAG	GGGG	AAAA	AAGG
solcap_snp_c2_14733	TTTT	TTTC	TTTC	TTTT	TTTT	TTTC	TTTT	TTTC	TTTC	TTTT	TTTT	TTTC	TTCC	TTCC	TTCC	TTTT	TTTT	TTTT	TTTC	TTTC	TTTC	TTTC	TTTT	TTTC	TTTT	TTCC	TTTC	TTTT	TTTC	TTTT	TTTT	TTTC	TTTT	TTTT	TTTC	TTTT	TTTT	TTTT	TTTT	TTTC	TTTT	TTTC	TTTT	TTCC	TTTT	TTTT	TTCC	TTTT	TTTT
solcap_snp_c2_14741	ACCC	AAAC	AACC	AAAA	AAAA	AACC	AAAA	ACCC	.	ACCC	AAAA	AAAC	ACCC	ACCC	ACCC	.	ACCC	AACC	ACCC	AACC	CCCC	ACCC	AACC	AAAC	CCCC	.	AACC	AACC	ACCC	AACC	.	ACCC	AAAC	.	AACC	AAAC	AACC	.	ACCC	CCCC	ACCC	ACCC	AAAA	ACCC	AAAC	ACCC	AACC	ACCC	AACC
solcap_snp_c2_1475	AGGG	AGGG	.	GGGG	GGGG	GGGG	.	.	AGGG	GGGG	AGGG	AGGG	AGGG	GGGG	AGGG	AGGG	AAAG	GGGG	GGGG	GGGG	AGGG	GGGG	AGGG	GGGG	GGGG	GGGG	GGGG	GGGG	GGGG	GGGG	.	GGGG	GGGG	GGGG	AGGG	GGGG	GGGG	GGGG	AGGG	GGGG	AGGG	AGGG	GGGG	GGGG	GGGG	GGGG	AGGG	AGGG	GGGG
solcap_snp_c2_14760	.	AAAA	TAAA	AAAA	AAAA	TAAA	AAAA	TTAA	TTAA	TTTA	AAAA	AAAA	TAAA	TAAA	TAAA	TAAA	TTTA	TTAA	TTAA	TAAA	TTAA	TTAA	TTAA	AAAA	TTTT	TAAA	TAAA	TTAA	TTAA	TTAA	TAAA	TTAA	TAAA	TTTA	TAAA	TAAA	TTAA	TTTA	TTTA	TTTA	.	TAAA	AAAA	TAAA	TAAA	.	AAAA	.	TTAA
solcap_snp_c2_14762	AGGG	AAAG	AAGG	GGGG	GGGG	AAGG	.	AGGG	.	AGGG	AAGG	AAAG	AGGG	AGGG	AGGG	AAGG	AGGG	AAGG	AGGG	AAGG	.	AGGG	AAGG	AAAG	GGGG	GGGG	AAGG	AAGG	GGGG	GGGG	AGGG	AGGG	AGGG	.	AAGG	AAAG	AAGG	.	.	GGGG	AGGG	AGGG	.	AGGG	AAGG	.	AAGG	.	AAGG
solcap_snp_c2_14764	TTTC	TCCC	TTCC	TTTT	.	TTCC	.	TTTC	.	.	.	TCCC	.	TTTC	.	TTCC	.	TTCC	.	TTCC	.	TTTC	TTCC	TCCC	.	.	TTCC	TTCC	TTTT	TTTT	TTTC	TTTC	TTCC	TTTC	TTCC	TCCC	TTCC	TTTC	TTTC	.	TTTC	TTTC	CCCC	TTTC	TCCC	TTTC	TTCC	TTTC	TTCC
solcap_snp_c2_14767	ATTT	AAAA	AAAT	AAAA	AAAA	AAAT	AAAA	AATT	AATT	ATTT	AAAA	AAAA	AAAT	AAAT	AAAT	.	AATT	AATT	AAAT	AAAT	AATT	AATT	AATT	AAAA	AATT	AAAT	AAAA	.	AATT	AATT	AAAT	AATT	AAAT	AATT	AAAT	AAAT	AATT	AAAT	AATT	ATTT	ATTT	AAAT	AAAA	AAAT	AAAT	ATTT	AAAA	ATTT	AAAA
solcap_snp_c2_14772	AGGG	AAAG	AAGG	GGGG	GGGG	AAGG	AGGG	AGGG	AGGG	AGGG	AAGG	AAAG	AGGG	AGGG	AGGG	AAGG	AGGG	AAGG	AGGG	.	.	AGGG	AAGG	AAAG	GGGG	GGGG	AGGG	AAGG	GGGG	GGGG	AGGG	AGGG	AGGG	AGGG	AAGG	AAAG	AAGG	AGGG	AGGG	GGGG	AGGG	AGGG	.	AGGG	AAGG	AGGG	AAAG	AGGG	AAGG
solcap_snp_c2_14779	CCCC	TCCC	TCCC	CCCC	CCCC	TCCC	CCCC	TCCC	TCCC	CCCC	CCCC	TCCC	.	TTCC	TTCC	CCCC	CCCC	CCCC	TCCC	TCCC	TCCC	TCCC	CCCC	TCCC	CCCC	TTCC	TCCC	CCCC	TCCC	CCCC	CCCC	TCCC	CCCC	CCCC	TCCC	CCCC	CCCC	CCCC	CCCC	TCCC	CCCC	TTCC	CCCC	TCCC	CCCC	CCCC	TCCC	CCCC	CCCC
solcap_snp_c2_14827	TCCC	.	TTCC	CCCC	TTCC	TTCC	TTCC	TCCC	TCCC	TCCC	.	TTTC	TCCC	TCCC	TCCC	TTCC	TCCC	.	TCCC	TTCC	.	TCCC	TTCC	TTTC	CCCC	CCCC	TTCC	TTCC	CCCC	CCCC	TCCC	TCCC	TTCC	TCCC	TTCC	TTTC	TTTC	TCCC	TCCC	CCCC	TCCC	TCCC	.	CCCC	TTTC	TCCC	TTTC	TCCC	TTCC
solcap_snp_c2_1483	TCCC	TTCC	TTCC	CCCC	CCCC	TTCC	TTCC	TTTC	.	TTTC	TTTC	TTTT	TCCC	TTTC	TTTC	TCCC	CCCC	TTTC	.	TTTC	TTTC	TCCC	TTTC	TTCC	TTCC	TTTT	TTCC	TTCC	TTTC	TCCC	TTTT	TCCC	TCCC	TTTT	TCCC	TTTT	TCCC	TTCC	TTTC	TTTC	TTCC	TTTC	TTCC	TTTC	TCCC	.	.	TTTC	.
solcap_snp_c2_14838	TTTC	CCCC	TTCC	CCCC	CCCC	TCCC	CCCC	TTCC	TTCC	TTTC	CCCC	CCCC	TCCC	TCCC	TCCC	TCCC	TTCC	TTCC	TCCC	CCCC	.	TTCC	TTCC	CCCC	TTCC	TCCC	CCCC	TTCC	TTCC	TTCC	TCCC	TTCC	TCCC	TTCC	TCCC	TCCC	TCCC	TCCC	TTCC	TTTC	TTTC	TCCC	CCCC	TTCC	CCCC	TTTC	CCCC	TTTC	CCCC
solcap_snp_c2_14839	GGGG	AGGG	AGGG	GGGG	GGGG	AGGG	GGGG	AGGG	AGGG	GGGG	GGGG	AGGG	AAGG	GGGG	AGGG	GGGG	GGGG	GGGG	AGGG	AGGG	AGGG	AGGG	GGGG	AGGG	GGGG	AAGG	AGGG	GGGG	AGGG	GGGG	GGGG	AGGG	GGGG	GGGG	AGGG	GGGG	GGGG	GGGG	GGGG	AGGG	GGGG	AGGG	GGGG	AAGG	GGGG	GGGG	AAGG	GGGG	GGGG
solcap_snp_c2_1484	CCCC	ACCC	CCCC	AACC	.	ACCC	AACC	CCCC	CCCC	CCCC	ACCC	CCCC	AACC	ACCC	CCCC	ACCC	AACC	CCCC	CCCC	CCCC	CCCC	ACCC	ACCC	CCCC	ACCC	CCCC	CCCC	ACCC	ACCC	ACCC	CCCC	AACC	.	CCCC	AACC	CCCC	ACCC	ACCC	ACCC	CCCC	ACCC	ACCC	ACCC	CCCC	ACCC	.	CCCC	CCCC	ACCC
solcap_snp_c2_14840	AAAG	GGGG	AAGG	GGGG	GGGG	AGGG	GGGG	AAGG	.	AAAG	GGGG	GGGG	AGGG	AGGG	AGGG	AGGG	AAGG	AAGG	AGGG	GGGG	.	AAGG	AAGG	GGGG	AAGG	AGGG	GGGG	.	AAGG	AAGG	AGGG	AAGG	AGGG	.	AGGG	AGGG	AGGG	.	.	AAAG	AAAG	.	GGGG	AAGG	GGGG	AAAG	GGGG	AAAG	GGGG
solcap_snp_c2_14843	GCCC	GGGG	GGCC	GGGG	GGGG	GGGC	GGGG	GGCC	.	GCCC	GGGG	GGGG	GGGC	GGGC	GGGC	GGGC	GGCC	GGCC	GGGC	GGGG	.	GGCC	GGCC	GGGG	GGCC	GGGC	GGGG	GGCC	GGCC	GGCC	.	GGCC	GGGC	GGCC	GGGC	GGGC	GGGC	GGGC	GGCC	GCCC	.	GGGC	GGGG	GGCC	GGGG	GCCC	GGGG	.	GGGG
solcap_snp_c2_14848	.	TTTC	.	CCCC	TTCC	TTCC	TTTT	.	CCCC	TCCC	TTTT	TTTC	TCCC	TCCC	TCCC	TTCC	.	TTCC	TCCC	TTTC	.	.	TTCC	.	CCCC	CCCC	TTCC	.	CCCC	CCCC	TCCC	TCCC	TTCC	CCCC	TTCC	TTTC	TTTC	.	.	CCCC	.	TCCC	TTTT	CCCC	TTTT	.	TTTC	TCCC	.
solcap_snp_c2_1486	.	ACCC	AACC	CCCC	ACCC	ACCC	CCCC	AACC	AACC	ACCC	CCCC	CCCC	ACCC	CCCC	ACCC	AACC	AACC	.	ACCC	AACC	ACCC	AACC	.	AACC	ACCC	CCCC	AACC	ACCC	CCCC	AACC	CCCC	ACCC	CCCC	CCCC	ACCC	CCCC	AACC	ACCC	CCCC	ACCC	ACCC	ACCC	ACCC	ACCC	AACC	ACCC	ACCC	AACC	ACCC
solcap_snp_c2_149	AAGG	AAGG	AAAG	AAAA	AAAA	AAAG	AAAG	AAGG	.	AAGG	AAAG	AAGG	AAAA	AGGG	.	AAAG	AAGG	AAAG	AAGG	AAAG	AAAG	AAGG	AGGG	AGGG	AAAG	AGGG	AAGG	.	AAGG	AGGG	.	AAAG	AAAG	.	AAAA	AAAG	AAGG	AAAG	AAAG	AAGG	AAAA	AGGG	AAGG	AAAG	AAAA	AAAG	AGGG	AAAA	AGGG
solcap_snp_c2_14903	TCCC	TCCC	CCCC	CCCC	TTCC	TCCC	TCCC	CCCC	CCCC	CCCC	TTCC	CCCC	CCCC	TCCC	CCCC	TTCC	TCCC	TTCC	CCCC	TTCC	.	TCCC	TTCC	TTCC	CCCC	CCCC	TTCC	TCCC	CCCC	CCCC	TCCC	CCCC	TCCC	CCCC	TTCC	TCCC	TTTC	TCCC	TCCC	CCCC	CCCC	TCCC	TTCC	CCCC	TTTC	.	TTCC	TTCC	TTCC
solcap_snp_c2_1493	TCCC	TTTC	TTCC	TTTT	TTTC	TTTC	TTTT	TTCC	TTCC	TTTC	TTTT	TTTT	TTTC	TTTT	TTTC	TTCC	TTCC	TTCC	TTTC	TTCC	TTTC	TTCC	TTTT	TTCC	TTTC	TTTT	TTCC	TTTC	TTTT	.	TTTT	TTTC	TTTT	TTTT	TTTC	TTTT	TTCC	TTTC	TTTT	TTTC	TTTC	TTTC	TTTC	TTTC	TTCC	TTTC	TTTC	TTCC	TTTC
solcap_snp_c2_14930	TTTT	TTTT	TTTT	TTTT	TTTT	TTTT	TTTT	TTCC	TTTT	TTTT	TTTC	TTTC	TTTT	TTTT	TTCC	TTTT	TTTT	TTTT	TTTT	TTTT	TTTT	TTCC	TTCC	TTTC	TTTT	TTCC	TTTT	TTCC	TTCC	TTTC	TTCC	TTTT	TTTT	TTTC	TTTT	TTCC	TTTT	TTTT	TTTT	TTTT	TTTT	TTTC	TTTC	TTTT	TTTT	TTTC	TTTT	TTTC	TTTC
solcap_snp_c2_14946	TTTT	TTTT	TTTT	TTTT	TTTT	TTTC	TTCC	TTTT	TTCC	TTTC	TTTT	TTTC	TTTT	.	TTCC	.	TTTT	TTTT	TTCC	TTTT	TTTC	TTTC	TTCC	TTTT	TTCC	TTCC	TTTC	TTTC	TTTC	TTTC	TTTC	TTCC	TTTT	TTTT	TCCC	TCCC	TTTT	TTTC	TTTC	TTCC	TTTC	TTTC	TTTC	TTTT	TTTC	TTTC	TTTT	TTTC	TTTT
solcap_snp_c2_14948	TTTT	.	.	TTTT	TTTT	TTTT	.	.	TTTC	TTTT	TTTT	TTTC	TTTT	TTTC	TTTC	TTTC	TTTT	.	TTTC	.	TTTC	TTTT	TTTC	.	TTTC	.	TTTC	.	TTTC	TTTC	.	TTCC	.	.	.	.	TTTT	TTTT	TTTT	TTCC	TTTC	TTTC	.	TTTT	TTTT	TTTC	TTTT	.	TTTT
solcap_snp_c2_14950	AAGG	AAGG	.	GGGG	.	AGGG	.	AAAA	AGGG	AAAG	AAGG	AAGG	AAAA	.	AAGG	AGGG	AAAA	AAAG	AGGG	AAAG	AAGG	AGGG	AAGG	AAAG	AAGG	AAGG	AAGG	AAGG	AAAG	AAAG	AGGG	AGGG	AAAG	GGGG	AGGG	AGGG	AAGG	.	AAAG	AGGG	AAAG	AAGG	AAGG	AAGG	AAAG	AAAG	AAAG	AGGG	AAGG
solcap_snp_c2_15021	TTTC	TTCC	TCCC	TTTT	TTTC	TTTC	TTTC	TCCC	TTCC	TTTC	TTTC	TCCC	TTTC	TTTC	CCCC	TTTT	CCCC	TTTC	.	TTCC	TTCC	TTCC	TCCC	TCCC	TCCC	TTTC	TTCC	TTCC	TCCC	TCCC	TCCC	TCCC	TTCC	TCCC	TCCC	TTCC	TCCC	TCCC	TTCC	TTCC	.	TTCC	TCCC	TTCC	CCCC	TCCC	TTTT	TCCC	TTCC
solcap_snp_c2_15040	AGGG	GGGG	AAGG	.	.	AGGG	GGGG	AAGG	AAGG	AGGG	AGGG	AAAG	AGGG	GGGG	AAAG	GGGG	AAAG	AGGG	AAGG	GGGG	.	GGGG	GGGG	AAAG	AAGG	GGGG	AAGG	GGGG	AAAG	GGGG	AGGG	AAAG	AAGG	GGGG	AAGG	AAGG	AAGG	.	GGGG	GGGG	AAAG	GGGG	.	.	AAGG	AAGG	GGGG	AAAG	AAGG
solcap_snp_c2_15042	TTTT	.	ATTT	TTTT	TTTT	TTTT	ATTT	ATTT	TTTT	TTTT	TTTT	TTTT	TTTT	ATTT	ATTT	TTTT	ATTT	TTTT	ATTT	ATTT	ATTT	ATTT	ATTT	TTTT	ATTT	ATTT	TTTT	.	TTTT	.	ATTT	TTTT	TTTT	.	TTTT	TTTT	ATTT	ATTT	ATTT	.	TTTT	.	.	ATTT	.	TTTT	TTTT	TTTT	TTTT
solcap_snp_c2_15048	AAAA	AAAA	AAAA	AAAA	AAAA	AAAA	AAAA	AAAG	.	AAAA	AAAA	AAAA	AAAA	AAAG	AAAA	AAAA	AAAA	AAAA	AAAA	AAAG	AAAA	AAGG	AAAA	AAAA	AAAA	.	AAAA	AAAA	AAAG	AAAA	AAAA	AAAA	AAAA	AAAA	AAAA	AAAG	AAAA	AAAA	AAAA	AAAA	AAAA	AAAG	AAAG	AAAA	AAAA	AAAA	AAAA	AAAG	AAAA
solcap_snp_c2_15065	AAAA	.	AAAG	AAAA	AAAA	AAAA	AAAG	AAAG	AAAA	AAAA	AAAA	AAAA	AAAA	AAAG	AAAG	AAAA	AAAG	AAAA	AAAG	AAAA	AAAG	AAAG	.	AAAA	AAAG	AAAG	AAAA	.	AAAA	.	AAAG	AAAA	AAAA	.	AAAA	AAAA	AAAG	.	AAAG	.	AAAA	.	.	AAAG	.	AAAA	AAAA	AAAA	AAAA
solcap_snp_c2_15066	.	GGGG	GGGG	GGGG	GGGG	.	.	GGGG	GGGG	GGGG	.	GGGG	GGGG	GGGG	GGGG	.	GGGG	.	GGGG	GGGG	GGGG	GGGG	CGGG	GGGG	GGGG	GGGG	GGGG	GGGG	GGGG	GGGG	GGGG	.	GGGG	CCGG	.	GGGG	GGGG	GGGG	.	.	CGGG	GGGG	GGGG	.	GGGG	.	.	GGGG	GGGG
solcap_snp_c2_15067	TAAA	AAAA	AAAA	AAAA	AAAA	.	.	AAAA	AAAA	AAAA	TTAA	AAAA	AAAA	AAAA	AAAA	TTAA	AAAA	TTAA	AAAA	AAAA	AAAA	AAAA	TAAA	AAAA	AAAA	AAAA	AAAA	AAAA	AAAA	AAAA	AAAA	TAAA	AAAA	TAAA	TTAA	AAAA	AAAA	AAAA	TAAA	TAAA	TAAA	AAAA	AAAA	TAAA	AAAA	TAAA	TTAA	AAAA	AAAA
solcap_snp_c2_15068	TTTT	TTTT	TTTT	TTTT	TTTT	TTTT	TTTT	TTTA	TTTA	TTTT	TTTT	TTTT	TTTT	TTTA	TTTT	TTTT	TTTT	TTTT	TTTT	TTTA	TTTT	TTTA	TTTT	TTTT	TTTT	.	TTTT	TTTT	TTTA	TTTT	TTTT	TTTT	TTTT	TTTT	TTTT	TTTA	TTTT	TTTT	TTTT	TTTT	TTTT	TTTA	TTTA	TTTT	TTTT	TTTT	TTTT	TTTT	TTTT
solcap_snp_c2_15070	GGGG	GGGG	AAGG	GGGG	GGGG	.	GGGG	AGGG	.	AGGG	GGGG	AAAG	.	GGGG	.	GGGG	AGGG	AAGG	AGGG	AAAG	GGGG	AAAG	AGGG	AAAG	GGGG	GGGG	GGGG	GGGG	AAAG	AGGG	GGGG	AGGG	AAGG	GGGG	AAAG	AGGG	.	GGGG	GGGG	GGGG	AAGG	GGGG	GGGG	.	AGGG	AGGG	GGGG	.	AGGG
solcap_snp_c2_1508	TTTC	TTTC	TTTT	TTTT	TTCC	TTTC	TTTC	TTTT	TTTT	TTTC	TTTC	TTTC	TTTT	TTCC	TTTC	TTTC	TTTT	TTTC	TTTC	TTCC	TTTC	TTTT	TTTT	TTTT	TTTT	TTTT	TTTT	TTTC	TTTT	TTTT	.	TTTT	TTTT	TTTT	TTTC	TTTC	TTTT	TTTT	TTTT	TTCC	TTTT	TTTC	TTTC	TTTT	TTTT	TTTT	TTTC	TTCC	TTTT
solcap_snp_c2_1511	AAAG	AGGG	AAGG	AAGG	AGGG	AGGG	GGGG	AAGG	AAGG	AGGG	GGGG	GGGG	AGGG	GGGG	AGGG	AAGG	AAGG	AAGG	AGGG	AAGG	AGGG	AAGG	GGGG	AAGG	AGGG	GGGG	AAGG	AGGG	GGGG	.	GGGG	AGGG	GGGG	GGGG	AGGG	GGGG	AAGG	AGGG	GGGG	AGGG	AGGG	AGGG	AGGG	AGGG	AAGG	AGGG	AGGG	AAGG	AGGG
solcap_snp_c2_1514	.	.	.	TTTT	.	TTCC	TTTT	.	TCCC	TTTC	TTTT	TTTT	TTTC	TTTT	TTTC	TTCC	.	.	TTTC	.	TTTC	TCCC	TTTT	.	TTTC	TTTT	.	TTCC	TTTT	TTCC	TTTT	TTTC	TTTT	TTTT	TTTC	TTTT	.	TTTC	TTTT	TTTC	.	TTTC	TTTC	TTTC	TCCC	TTCC	TTCC	.	TTCC
solcap_snp_c2_15268	AAGG	AAAA	AAAG	AAAA	AAAA	AAGG	AAGG	AAAA	AAAG	AAAG	AAAA	AAGG	AAAG	AAGG	AAGG	AAGG	AAAG	AAAA	AAAG	AAAA	AAAG	AAAG	AAGG	AAGG	AAGG	AAGG	AAAG	AAAG	AAAG	AAAA	AGGG	AAAA	AAAA	AAAA	.	AAGG	AAAA	AAGG	AGGG	AAGG	AAAA	AAAA	AAAG	AAAG	AAAA	AAAG	AAAA	AAGG	AAAG
solcap_snp_c2_1533	TTTC	TCCC	TTTC	TTTT	TTTC	TTCC	.	TTTT	TTCC	.	TTCC	TTTT	TTCC	TTTC	TTTT	TTTC	.	TTTT	TCCC	CCCC	TTCC	TTTT	TTTC	TTTC	TTCC	TTTT	TTTC	TTTT	TTCC	TTCC	TTTT	TTTC	TTTC	TTTC	TTCC	TTTC	TTTC	TTTC	TCCC	TTTC	TTTC	TTTT	TTTC	TTCC	TTTC	TCCC	TTTC	TTTC	TTCC
solcap_snp_c2_15331	TTGG	TTGG	TTTG	TTTT	TTGG	TGGG	TGGG	TTTG	TTGG	TGGG	TGGG	TGGG	TTGG	TGGG	TGGG	GGGG	TTGG	TTTG	TTGG	.	TTGG	TTGG	TGGG	GGGG	TTGG	TGGG	TTGG	TTTG	TTGG	TTTG	TGGG	TTGG	TTGG	TTTG	GGGG	TTGG	.	TTGG	TGGG	TTGG	TTTG	.	TTTG	TTTG	TTTG	TTGG	TTTG	TTGG	TGGG
solcap_snp_c2_15332	TTGG	TTGG	TTTT	TTTT	TTTT	TTTG	TTTG	TTGG	TTGG	TTTT	TTTG	TTTG	.	TTTG	TTTG	TTTT	TTGG	.	TTGG	TTTG	TTGG	.	TTTG	TTTT	TTGG	TTTG	TTGG	TTTG	TTTG	TTTG	.	TTGG	TTTG	TTGG	TTTT	TTGG	TTGG	TTGG	TTTG	TTGG	.	TTTG	TTGG	.	.	TTGG	.	TTTG	.
solcap_snp_c2_15333	AATT	.	.	.	TTTT	ATTT	ATTT	AAAT	AATT	ATTT	ATTT	ATTT	AATT	ATTT	ATTT	TTTT	AATT	AAAT	AATT	ATTT	AATT	AATT	ATTT	TTTT	AATT	ATTT	AATT	AAAT	AATT	AATT	ATTT	AATT	AATT	AAAT	TTTT	AATT	AAAT	AATT	ATTT	AATT	AAAT	AAAT	AAAT	AAAT	AAAT	AATT	AAAT	ATTT	ATTT
solcap_snp_c2_15334	AAGG	AAAG	.	AAAA	AAAA	AAAG	AAAG	AAGG	AAGG	.	AAAG	AAAG	AAGG	.	AAAG	AAAA	AAGG	AGGG	AAAG	AAAG	AAGG	AAGG	AAAG	AAAA	AAGG	AAAG	AAGG	AAAG	AAAG	AAAG	AAAG	AAGG	AAAG	AAGG	AAAA	AAGG	AAGG	AAGG	AAAG	AAGG	.	AAAG	AAGG	AGGG	AGGG	AAGG	AAGG	AAAG	AAAG
solcap_snp_c2_15336	TTCC	TTCC	TCCC	CCCC	TTTT	TTCC	TTTC	TCCC	TTCC	TTTC	TTTC	TTTC	TTCC	TTTC	TTTC	TTTC	TTCC	TCCC	TCCC	TTCC	TTCC	TTCC	TTTC	TTTT	TCCC	TTTC	TTCC	TCCC	TTCC	TCCC	TTTC	TTCC	TTCC	.	TTTT	TTCC	TCCC	TCCC	TTCC	TTCC	.	TCCC	TCCC	TCCC	TCCC	.	TCCC	TTCC	TTTC
solcap_snp_c2_15337	TTCC	TTCC	TCCC	CCCC	TTCC	TTTC	TTTC	TCCC	TTCC	TTTC	TTTC	TTTC	TTCC	TTTC	TTTC	TTTT	TTCC	TCCC	TTCC	TTCC	TTCC	TTCC	TTTC	TTTT	TTCC	TTTC	TTCC	TCCC	TTCC	TCCC	TTTC	TTCC	TTCC	TCCC	TTTT	TTCC	TCCC	TTCC	TTTC	TTCC	TCCC	TCCC	TCCC	TCCC	TCCC	TTCC	TCCC	TTCC	TTTC
solcap_snp_c2_15340	AAGG	AAGG	.	GGGG	AAAA	AAAG	AAAG	AGGG	AAGG	AAAG	AAAG	AAAG	AAGG	AAAG	AAAG	AAAA	AAGG	AGGG	AAGG	AAGG	AAGG	AAGG	AAAG	AAAA	AAGG	AAAG	AAGG	.	AAGG	AAGG	AAAG	AAGG	AAGG	.	AAAA	AAGG	AGGG	AAGG	AAAG	AAGG	AGGG	.	AGGG	AGGG	AGGG	AAGG	AGGG	AAAG	AAAG
solcap_snp_c2_15341	TTTT	TTTT	TTTC	TTTT	TTTT	TTTT	TTTT	TTTC	TTTT	TTTC	TTTT	TTTT	TTTT	TTTT	TTTT	TTTT	TTTT	TTTT	TTTT	TTTT	TTTT	TTTT	TTTT	TTTT	TTTT	TTTT	TTTT	.	TTTC	TTTC	TTTT	TTTT	TTTC	TTTC	TTTT	TTTT	TTTC	TTTT	TTTT	TTTT	TTTT	TTTC	TTTC	TTTT	TTTT	TTTT	TTTT	TTTT	TTTT
solcap_snp_c2_15342	AATT	AATT	AATT	AATT	TTTT	ATTT	ATTT	AAAT	AATT	.	ATTT	ATTT	AATT	ATTT	ATTT	.	AATT	AAAT	AATT	ATTT	AATT	AATT	ATTT	.	AATT	ATTT	AATT	AAAT	AATT	AATT	.	AATT	AATT	AAAT	.	AATT	AAAT	AATT	ATTT	AATT	AAAT	AATT	AAAT	AAAT	AAAT	AATT	AAAT	ATTT	ATTT
solcap_snp_c2_15388	AAGG	GGGG	AAAG	GGGG	GGGG	AAAG	AAGG	AGGG	.	AAAG	AGGG	AAAG	AAGG	AAGG	AAAG	AAGG	AGGG	GGGG	AGGG	GGGG	AGGG	AAGG	AAGG	AAAG	AAGG	AAGG	AGGG	AAAG	AAGG	AAGG	AAAG	GGGG	AGGG	.	AAAA	AAGG	AAGG	AAGG	AAAG	AAGG	GGGG	AGGG	AAAG	AGGG	AAGG	.	GGGG	AAGG	AAGG
solcap_snp_c2_15528	TTTT	TTAA	TTAA	TTAA	TTTT	TTAA	TTTA	TTAA	TAAA	.	TTAA	TTTA	TTAA	TTAA	TTTT	TTAA	TTTA	TTTA	.	TTAA	TAAA	AAAA	TTAA	TTAA	TTAA	TTTA	TTAA	TAAA	TTAA	TTAA	TTTT	TTAA	TTTT	TTTA	TTAA	TTTT	TTAA	TTAA	TAAA	TTAA	.	TTTA	TTTA	.	TAAA	AAAA	TAAA	TAAA	TAAA
solcap_snp_c2_15529	.	GGGG	AGGG	GGGG	GGGG	.	.	AGGG	AGGG	GGGG	AGGG	AGGG	GGGG	.	.	AGGG	AGGG	.	GGGG	GGGG	GGGG	GGGG	AGGG	AGGG	AGGG	AGGG	AGGG	GGGG	AGGG	AGGG	GGGG	AGGG	.	AGGG	AGGG	.	AGGG	AGGG	AGGG	GGGG	.	GGGG	AGGG	GGGG	AGGG	GGGG	GGGG	GGGG	AGGG
solcap_snp_c2_15530	GGGG	AAGG	AAGG	GGGG	AAAG	AAGG	AGGG	AAGG	AAAG	AAGG	AAGG	AGGG	AAGG	AAGG	GGGG	AAGG	AGGG	AGGG	AGGG	AAGG	AAAG	AAAA	AAGG	AAGG	AAGG	AGGG	AAGG	AAAG	AAGG	AAGG	GGGG	AAGG	GGGG	AGGG	AAGG	GGGG	AAGG	AAGG	AAAG	.	AAGG	AGGG	AGGG	AAAA	AAAG	AAAA	AAAG	AAAG	AAAG
solcap_snp_c2_15533	CCCC	TCCC	CCCC	TTCC	CCCC	TCCC	CCCC	CCCC	TTCC	CCCC	CCCC	TCCC	CCCC	CCCC	CCCC	TCCC	CCCC	CCCC	TCCC	TCCC	CCCC	.	TCCC	TCCC	CCCC	CCCC	CCCC	.	TTCC	TTCC	CCCC	CCCC	CCCC	TCCC	TTCC	CCCC	TCCC	CCCC	CCCC	CCCC	CCCC	TCCC	CCCC	.	TTCC	.	TCCC	TTCC	TCCC
solcap_snp_c2_15536	GGGG	AAAA	AAGG	GGGG	AAGG	AAAG	AAGG	AAAG	AAAG	AAAG	AAAG	AAGG	AAAG	AAGG	.	AAGG	.	.	AAGG	AAAG	AAAG	AAAA	AAGG	AAAG	AAGG	AAGG	AAAG	AAAA	AAAG	AAAG	GGGG	.	.	.	AAAG	.	AAAG	AAGG	.	AAGG	.	AAAA	AGGG	AAAA	AAAG	AAAA	AAAG	AAAA	AAAG
solcap_snp_c2_15603	CCCC	CCCC	TTTT	.	TTTT	TTCC	TTCC	TTTC	TTCC	TTTC	TTTC	CCCC	TCCC	TTTC	CCCC	TCCC	TCCC	TTCC	CCCC	.	TTTC	TCCC	TCCC	TCCC	TTTC	CCCC	TTTC	CCCC	CCCC	CCCC	CCCC	TTTC	TTCC	TCCC	CCCC	CCCC	TCCC	TTTC	TTTT	TTCC	TTCC	CCCC	TTTT	CCCC	TCCC	TCCC	TCCC	.	TTTC
solcap_snp_c2_15658	AAGG	AAAA	AAAA	GGGG	.	AAGG	AAAG	AAAA	AAAG	AAAA	AAAG	AAAA	AAAG	AAAA	AAAA	AAAA	AAAA	AAAA	AAAA	AAAA	AAAA	AAAA	AAAA	AAAG	AAAG	AAAA	AAGG	AAAA	AAAA	AAAA	GGGG	AAGG	AAAG	AAAG	AAAA	AAAG	AAAA	AAAG	AAAA	AAAA	AAAG	AAAA	AAAG	AAAA	AAAA	AAAA	AAAG	AAAA	AAAG
solcap_snp_c2_1567	AAAA	AAAA	AAAG	AAAA	.	AAAA	AAAA	AAGG	AAAG	AAAG	AAAA	AAAG	AAAG	.	AAAG	AAAA	AAAG	AAAG	AAAG	AAAA	AAAG	AAAG	AAAG	AAAG	AAAA	AAGG	AAAA	AAGG	AAAA	AAAA	.	AAAG	AAGG	AAGG	AAAA	AAAG	AAAA	AAAG	AAAA	AAAG	AAAG	AAAG	AAAG	AAAA	AAAG	AAAG	AAAA	AAAG	AAAA
solcap_snp_c2_1579	TTGG	TGGG	TTTG	TTTT	TTTG	TTTG	TGGG	TTTT	TTTT	TTTG	GGGG	TTGG	TGGG	TTTG	TTTG	TGGG	TTTG	TTTT	TGGG	GGGG	TTGG	.	TTGG	TTTG	TTGG	TTTT	TTTG	TTTG	TTTG	TTGG	TTTG	TTTG	TTTG	TGGG	TTTG	TTTG	TTGG	TTTG	TGGG	TTGG	TTTG	TTTT	TTTG	GGGG	TTTG	TGGG	TTTG	TTTG	TTGG
solcap_snp_c2_15796	TCCC	.	TCCC	CCCC	TCCC	TTCC	TCCC	CCCC	CCCC	CCCC	CCCC	.	CCCC	CCCC	.	TCCC	TCCC	CCCC	TTCC	.	CCCC	CCCC	.	TTCC	CCCC	CCCC	.	CCCC	CCCC	TCCC	.	CCCC	CCCC	.	.	TCCC	CCCC	.	CCCC	CCCC	CCCC	TCCC	CCCC	.	TCCC	CCCC	.	CCCC	TCCC
solcap_snp_c2_15818	AGGG	.	AAGG	GGGG	AAGG	AAGG	AGGG	GGGG	AGGG	GGGG	GGGG	AGGG	GGGG	AGGG	AAGG	AGGG	AGGG	GGGG	AAGG	AGGG	GGGG	GGGG	AGGG	AAGG	GGGG	GGGG	AGGG	AGGG	AGGG	AGGG	.	GGGG	AGGG	.	AGGG	AGGG	AGGG	AGGG	GGGG	AGGG	GGGG	AGGG	AAGG	AGGG	AGGG	GGGG	AAGG	AGGG	AGGG
solcap_snp_c2_15826	TTAA	TTTA	TTTT	TTTT	TTTT	TTTA	TTAA	TTTA	TTTT	TTTA	TTAA	TTTA	AAAA	TTTA	TTTT	TTAA	TTAA	TTAA	TTAA	TTTA	TAAA	TTTA	TTTA	TTTA	TTTA	TTAA	TTTT	TTTA	TTAA	TTAA	TTTT	TAAA	TTAA	TTTT	TTAA	TTTA	TTTT	TTTA	TAAA	TTTA	TAAA	.	TTTA	TTTT	TTTA	TTAA	TTTA	TTTT	TTTA
solcap_snp_c2_15829	AAGG	AGGG	GGGG	GGGG	GGGG	AGGG	AAGG	AGGG	GGGG	AGGG	AAGG	AGGG	AAAA	AGGG	GGGG	AAGG	AAGG	AAGG	AAGG	AGGG	AAAG	AGGG	AGGG	AGGG	AGGG	AAGG	GGGG	AGGG	AAGG	AAGG	GGGG	AAAG	AAGG	GGGG	AAGG	AGGG	GGGG	AGGG	AAAG	AGGG	AAAG	AGGG	AGGG	GGGG	AGGG	AAGG	AGGG	GGGG	AGGG
solcap_snp_c2_15859	TGGG	TGGG	GGGG	GGGG	GGGG	TGGG	TTGG	.	GGGG	.	TTGG	TTGG	TTTT	TGGG	TGGG	TTGG	TGGG	.	TTGG	TGGG	TTGG	.	TGGG	TGGG	.	TTTG	GGGG	TGGG	TTGG	TTGG	GGGG	TTTG	TTGG	GGGG	TTGG	TTGG	GGGG	.	TTGG	.	TTTG	GGGG	TGGG	GGGG	TGGG	.	TGGG	GGGG	TGGG
solcap_snp_c2_15908	GGGG	GGGG	AAGG	AAGG	.	AGGG	AGGG	AAGG	GGGG	GGGG	AGGG	AGGG	AGGG	AGGG	AAGG	GGGG	GGGG	GGGG	AGGG	GGGG	GGGG	AAGG	AGGG	AAGG	AAGG	AAGG	GGGG	AGGG	AGGG	GGGG	AAGG	AGGG	AGGG	AAGG	AGGG	AGGG	AAGG	AGGG	GGGG	AGGG	AAAG	AGGG	GGGG	AGGG	AGGG	AGGG	AGGG	AAGG	GGGG
solcap_snp_c2_15923	AAAA	AAAA	AAGG	AAAA	AAAA	AAAG	AAAG	AAGG	AAAA	AAAA	AAAG	AAAG	AAAG	AAAG	AAGG	AAAA	AAAA	AAAA	AAAG	AAAA	AAAA	AAGG	AAAG	AAGG	AAGG	AAGG	AAAA	AAAG	AAAG	AAAA	.	AAAG	AAAG	AAGG	AAAG	AAAG	AAGG	AAAG	AAAA	AAAG	AGGG	AAAG	AAAA	AAAG	AAAG	AAAG	AAAG	AAGG	AAAA
solcap_snp_c2_15929	TTTT	TTCC	TCCC	CCCC	TCCC	TTCC	CCCC	TCCC	TTCC	TCCC	TCCC	TTTC	TTTC	TCCC	TCCC	TTTC	TTTT	TTTT	TTCC	.	TTTC	TTCC	TCCC	TCCC	TCCC	TCCC	TTTT	TTCC	TTCC	TTCC	TCCC	TTCC	TTCC	TCCC	TCCC	TTCC	TTCC	TTCC	TTTT	TCCC	CCCC	TTCC	.	TTCC	TTCC	TCCC	TTCC	TTCC	TTCC
solcap_snp_c2_16004	AAAA	AGGG	AGGG	GGGG	AAAG	AGGG	AGGG	AGGG	AAGG	.	AGGG	AAAG	.	AAGG	AGGG	AAAA	AAAG	.	GGGG	AAGG	AAAA	AGGG	AGGG	AAGG	AGGG	GGGG	AAAA	AGGG	AGGG	.	AAGG	AAGG	AAAG	AAGG	AAGG	AAGG	AGGG	AGGG	AAAA	AAAG	AGGG	AGGG	AAGG	AAAG	AAGG	AAAG	AGGG	AGGG	AAAA
solcap_snp_c2_16025	AAAA	AAAA	AAAA	AAAA	AAAA	AAAA	AAAA	AAAA	AAAA	AAAA	AAAA	AAAA	AAAA	AAAA	AAAA	AAAA	AAAA	AAAA	AAAG	AAAG	AAAA	AAAA	AAAA	AAAA	AAAA	AAAA	AAAA	AAAA	AAAA	AAAA	AAAA	AAAA	AAAA	AAAA	AAAA	AAAA	AAAA	AAAA	AAAA	AAAA	AAAA	AAAG	AAAG	AAAA	AAAA	AAAA	AAAA	AAAG	AAAA
solcap_snp_c2_1616	TTCC	TTTC	TTTC	.	TTTC	TTTT	TTCC	TTTT	TTTT	TTTT	TTCC	TTCC	TTCC	TTTC	TTTC	TTCC	TTTC	TTTT	TTTT	TTCC	TTTC	TCCC	TTTC	TTTC	TTCC	.	TTTC	TTTC	TTTT	TTTC	.	TTTC	TTTC	TTCC	TTTC	TTTC	TTCC	TTTT	.	TTCC	TTTC	.	TTTC	TTCC	TTTC	TTCC	TTTT	TTTC	TTTC
solcap_snp_c2_16169	GGGG	GGGG	GGGG	GGGG	GGGG	TGGG	GGGG	GGGG	GGGG	GGGG	GGGG	TGGG	GGGG	.	.	GGGG	GGGG	GGGG	GGGG	GGGG	GGGG	GGGG	TGGG	GGGG	GGGG	TGGG	GGGG	.	TGGG	TGGG	GGGG	GGGG	GGGG	GGGG	GGGG	GGGG	GGGG	GGGG	GGGG	GGGG	GGGG	TGGG	GGGG	GGGG	GGGG	GGGG	TGGG	TGGG	GGGG
solcap_snp_c2_16170	TTTT	TTTT	TTTT	TTTT	TTTT	.	TTTT	TTTT	TTTT	TTTT	TTTT	TTTT	TTTT	TTTT	TTTC	TTTT	TTTT	TTTT	TTTT	TTTT	TTTT	TTTT	.	TTTT	TTTT	TTTT	TTTT	TTTC	TTTT	TTTT	TTTT	TTTT	TTTT	TTTT	TTTT	TTTT	TTTT	TTTT	TTTT	TTTT	TTTT	TTTT	TTTT	TTTT	TTTT	TTTT	.	TTTT	TTTT
solcap_snp_c2_16182	AAGG	AGGG	AAAG	GGGG	AAGG	AAAG	AGGG	GGGG	AGGG	AAGG	AAAG	AAGG	.	AAAG	GGGG	AAAG	AAGG	AAGG	AGGG	AAGG	AAAG	AGGG	.	AAGG	AAGG	AGGG	AGGG	AGGG	AGGG	AGGG	AGGG	AAGG	AGGG	AAAG	AAGG	AAAG	AAAA	.	AAGG	AAGG	AAAA	AAGG	AGGG	AGGG	AAAG	AAGG	AGGG	.	AAGG
solcap_snp_c2_16200	TTCC	CCCC	TTCC	CCCC	TTCC	TTTT	TCCC	TTCC	TTCC	TTCC	TTTT	TTCC	TTTC	TTTT	TTTC	TTCC	TTTC	TTCC	.	TTCC	TTCC	.	TTTC	.	TTCC	TTCC	TTCC	TTCC	TTCC	TTCC	TTTC	.	.	.	TCCC	TTTT	TTCC	.	TTCC	TTCC	TTCC	TTTC	TTTC	TCCC	TCCC	TTCC	.	TTCC	.
solcap_snp_c2_16275	GGCC	GGGC	.	.	GGGC	GGGC	GCCC	GGCC	GGGC	GGCC	.	CCCC	.	CCCC	GCCC	GGCC	GGGC	GGGC	GGCC	GGCC	GCCC	.	.	.	CCCC	GGCC	GGGC	GGCC	GGGC	GGGC	CCCC	GGCC	GGGC	GGCC	GGGC	GGCC	GGGC	GCCC	GGCC	GGCC	GGCC	GGGC	GGCC	.	GGGC	GGCC	GGCC	GGGG	GGGC
solcap_snp_c2_16286	AAAA	AAAA	AAAG	AAAA	AAAA	AAAA	.	AAAA	AAAG	AAAA	AGGG	AAAG	AAAA	AAAG	AAGG	AAGG	AAAA	AAAA	AAAA	AAAA	AAAA	AAAA	AAGG	AAGG	AAAG	AAAG	AAAG	AGGG	AAAG	AAAG	AAAG	AAGG	AAGG	AAAG	AAGG	AAAA	AAAA	AAAA	AAAA	AAAA	AAGG	AAAG	AAAG	AAAG	AAAA	AAAA	AAAA	AAAG	AAGG
solcap_snp_c2_16294	GGGG	AGGG	AGGG	AAAA	AAGG	.	AAGG	AAAA	AAAG	AAGG	AAAA	AAAG	GGGG	AGGG	.	AAGG	AAGG	AGGG	GGGG	GGGG	AGGG	AAAG	.	AAGG	AGGG	AAAG	AAGG	.	AAAA	AAAA	AAAA	AAGG	AAAG	AGGG	AAGG	AAAA	AAGG	GGGG	GGGG	AAGG	AAGG	AAAG	AAGG	AAAG	GGGG	GGGG	AGGG	.	AAGG
solcap_snp_c2_16298	AAAA	AAAG	AAAG	GGGG	AAGG	AAGG	AAGG	GGGG	AGGG	AAGG	GGGG	AGGG	AAAA	AAAG	GGGG	AAGG	AAGG	AAAG	AAAA	AAAA	AAAG	AGGG	GGGG	AAGG	AAAG	AGGG	AAGG	GGGG	GGGG	GGGG	GGGG	AAGG	AGGG	AAAG	AAGG	GGGG	AAGG	AAAA	AAAA	AAGG	AAGG	AGGG	AAGG	AGGG	AAAA	AAAA	AAAG	AGGG	AAGG
solcap_snp_c2_16300	TTTT	TTTT	TTTT	TTTT	TTTT	TTTC	TTTC	TTTC	TTTT	TTTC	TTTC	TTTC	TTTT	TTTT	TTTC	TTTT	TTCC	TTTC	TTTT	TTTT	TTTT	TTCC	TTTC	TTTT	TTTT	TTCC	TTTT	TTTC	TTCC	TTTC	TTTT	TTTT	TTTT	TTTT	TTTT	TTCC	TTTC	TTTT	TTTT	TTTC	TTTT	TTTT	TTTT	TTCC	TTTT	TTTT	TTTT	TTTT	TTTT
solcap_snp_c2_16302	AAAA	AAAG	AAAA	AAAA	AAGG	AAGG	AAAG	GGGG	AAGG	.	AAAG	AAGG	AAAA	AAAA	AAGG	AAAA	AAGG	AAAG	AAAA	AAAA	AAAG	AGGG	AAGG	AAAA	AAAA	AAGG	AAAG	AAAG	AGGG	AGGG	AAAG	AAAA	AAAG	AAAA	AAAA	GGGG	AAGG	AAAA	AAAA	AAGG	AAAA	.	.	AAGG	AAAA	AAAA	AAAG	AAAG	AAAA
solcap_snp_c2_16314	GGGG	GGGG	GGGG	.	GGGG	GGGG	GGGG	GGGG	GGGG	GGGG	GGGG	GGGG	GGGG	GGGG	GGGG	GGGG	GGGG	GGGG	GGGG	GGGG	AGGG	GGGG	GGGG	GGGG	GGGG	GGGG	GGGG	GGGG	GGGG	GGGG	GGGG	GGGG	GGGG	GGGG	GGGG	GGGG	GGGG	GGGG	AGGG	GGGG	GGGG	GGGG	GGGG	GGGG	GGGG	GGGG	GGGG	GGGG	GGGG
solcap_snp_c2_16350	TTTT	TTTC	TTTT	TTTT	TTTT	TTCC	TTTC	TTTC	TTTT	TTTC	TTTT	TTTT	TTCC	TTTT	TTTT	TTTC	TTCC	.	TTTC	TTTT	TTTC	TTTC	TTTT	TTTC	TTTC	TTTT	TTTC	TTTC	TTTT	TTTT	TTTT	.	TTTT	TTTC	.	TTTT	TTTC	TTTC	TTTT	.	.	TTTT	TTTC	TTTT	TTTT	TTTT	TTTC	TTTT	TTCC
solcap_snp_c2_16362	AAAA	AAGG	AAAG	GGGG	AAAG	AGGG	AGGG	AGGG	AAGG	GGGG	AAAG	GGGG	AGGG	AGGG	AGGG	AAAG	AAGG	GGGG	AGGG	AAGG	AAGG	AAGG	AAGG	AAGG	AAGG	AAGG	AAGG	GGGG	GGGG	AAGG	GGGG	AGGG	AAGG	AGGG	AAAG	AAGG	AAGG	AAGG	AAGG	GGGG	AGGG	AAAG	AAGG	AGGG	AAAA	AAGG	AAGG	.	AGGG
solcap_snp_c2_164	AAGG	AAGG	AAGG	GGGG	GGGG	GGGG	AAAA	GGGG	AAAG	AAAG	.	GGGG	AGGG	AAGG	AGGG	AAGG	AAAG	AAAA	AGGG	AAGG	AGGG	AAAG	AGGG	AAAA	AAAG	AAGG	AAGG	AAGG	AGGG	AGGG	GGGG	AAGG	GGGG	AAGG	AAGG	AGGG	AAAG	AAGG	AGGG	AAGG	AAAG	AAGG	AAGG	AAAG	AAAG	AAGG	AGGG	GGGG	AAGG
solcap_snp_c2_16424	TTTC	TCCC	CCCC	TTCC	CCCC	CCCC	CCCC	CCCC	CCCC	CCCC	TCCC	TTCC	TTTC	TCCC	TCCC	TTCC	TTTC	TCCC	TCCC	CCCC	TTCC	CCCC	CCCC	CCCC	TCCC	TCCC	TTCC	CCCC	CCCC	CCCC	CCCC	TCCC	TTCC	TTCC	TCCC	TCCC	CCCC	TCCC	TTCC	TTCC	TCCC	TCCC	CCCC	TCCC	CCCC	CCCC	CCCC	TCCC	TCCC
solcap_snp_c2_16425	TTTC	TCCC	CCCC	CCCC	CCCC	CCCC	CCCC	.	CCCC	CCCC	TCCC	TTCC	TTCC	TTCC	TCCC	TTCC	TTTC	TCCC	TCCC	CCCC	TTCC	CCCC	CCCC	CCCC	TCCC	TCCC	TTCC	CCCC	CCCC	CCCC	CCCC	TCCC	TTCC	TTCC	CCCC	TCCC	CCCC	.	TTCC	TTCC	TCCC	TCCC	TCCC	TCCC	.	CCCC	CCCC	TCCC	TCCC
solcap_snp_c2_16426	TTTG	TTTG	TTTT	TTGG	TGGG	TTGG	TTGG	TTTG	TTTG	TTTG	TTTG	TTTG	TTTT	TTTT	TTTG	TTGG	TTTG	TTTT	TTTT	TTTG	TTTG	.	TGGG	TTTT	TTGG	TGGG	TTTT	TTGG	TTTG	TTGG	TTTG	TTTG	TTGG	TTTT	TTGG	TTGG	GGGG	TTGG	TTTG	TTTT	TTTG	TTGG	TTGG	TGGG	TGGG	GGGG	TTTG	TGGG	TTTG
solcap_snp_c2_16466	AGGG	AAAA	AAGG	AAAA	AAAG	AAAA	AAAA	AAAG	AAAA	.	AAAG	AGGG	AGGG	AAGG	AAGG	AAAG	AGGG	.	AAGG	AAAA	AAGG	AAAA	AAAA	AAAG	AAAG	AAAG	AAGG	AAAA	AAAG	AAAG	AGGG	AAGG	AAGG	AGGG	AAAG	AAAG	AAAA	AAAG	AAGG	AGGG	AAAG	AAAG	AAAA	AAAG	AAAG	AAAA	AAAA	.	AAAG
solcap_snp_c2_16567	TTTT	TTTT	TTTT	TTTT	TTTT	TTTT	TTTT	TTTT	TTTT	TTTT	TTTT	TTTC	TTTC	TTTT	TTTT	TTTT	TTTT	TTTT	TTTT	TTTT	TTTC	TTTC	TTTC	TTTT	TTTT	TTTT	TTTC	TTTC	.	.	TTTT	TTTT	TTTT	TTTT	TTTT	TTTT	TTTT	TTTT	TTTC	TTTC	TTTT	TTTT	TTTT	TTTT	TTTT	TTTT	TTTT	TTTT	TTTC
solcap_snp_c2_16571	CCCC	AACC	.	AAAA	AAAA	AACC	ACCC	CCCC	.	AACC	AACC	AACC	AAAC	AAAC	AACC	CCCC	ACCC	AACC	ACCC	AACC	AACC	ACCC	AAAA	AACC	ACCC	AAAC	AACC	AACC	AAAC	AAAC	AAAA	AACC	ACCC	ACCC	CCCC	CCCC	ACCC	CCCC	.	AACC	.	ACCC	ACCC	CCCC	ACCC	ACCC	ACCC	ACCC	AACC
solcap_snp_c2_16675	TTTG	TGGG	TTGG	TTTT	TTTT	TTTG	TTTG	TTGG	TTGG	TTTG	TTGG	TTGG	TGGG	TTGG	TGGG	TTTT	TTTT	TTGG	TTTG	TTTG	TTGG	TTTT	TTTG	TTTT	TTTG	TTTG	TTTG	TTTG	TTTG	TTTG	TTGG	TTGG	TTTT	TTTG	TTTT	TTTT	TTTG	TTTG	.	TTTG	TTTG	TTTT	TTTT	TTTG	TTTT	TTGG	TTTG	TTTT	TTTG
solcap_snp_c2_16676	.	TTTA	TTTA	TTTT	.	TAAA	TTTA	TTTA	TTAA	TTAA	TTTT	TTAA	TTTA	TTTA	TTTA	TTTA	TTAA	TTAA	TTAA	TTAA	TTTA	TAAA	TTAA	TTTA	TTAA	TTTT	TTTA	TTAA	TTTA	TTAA	TTTT	TTAA	TTAA	TTTA	.	.	TTAA	TTAA	TTTA	TTAA	TAAA	TTTA	TTTA	TTTA	TTTA	TTTA	TTAA	TTAA	TTAA
solcap_snp_c2_16677	AAAA	AAAC	AAAC	AAAA	AAAA	ACCC	AAAC	AAAC	AACC	AACC	AAAA	AACC	AAAC	AAAC	AAAC	AAAC	AACC	AACC	AACC	AACC	AAAC	ACCC	AACC	AACC	AACC	AAAA	AAAC	AACC	AAAC	AACC	AAAA	AACC	AACC	AACC	ACCC	ACCC	AACC	AACC	AAAC	AACC	ACCC	AACC	AAAC	AAAC	AAAC	AAAC	AACC	AACC	AACC
solcap_snp_c2_16679	AGGG	AAAG	AAGG	GGGG	GGGG	AGGG	AGGG	AAGG	AAGG	AGGG	AAGG	AAGG	AAAG	AAGG	AAAG	GGGG	GGGG	AAGG	AGGG	AGGG	AAGG	GGGG	AGGG	GGGG	AGGG	AGGG	AGGG	AGGG	AGGG	AGGG	.	AAGG	AGGG	AGGG	GGGG	GGGG	AGGG	AGGG	AAAG	AGGG	AGGG	GGGG	GGGG	AGGG	GGGG	AAGG	AGGG	GGGG	AGGG
solcap_snp_c2_16680	AAAG	AGGG	AGGG	AAAA	AAAA	AAAG	AAAG	AAGG	AGGG	AAAG	AGGG	.	AGGG	AGGG	AGGG	AAAA	AAAA	.	AAAG	AAAG	AGGG	AAAA	AAAG	AAAA	AAAG	AAAG	AAAG	AAAG	AAAG	AAAG	AAGG	AGGG	AAAA	AAAG	AAAA	AAAA	AAAG	AAAG	.	AAAG	.	AAAA	AAAA	AAAG	AAAA	.	AAAG	AAAA	AAAG
solcap_snp_c2_16682	TTTC	TCCC	TTCC	TTTC	CCCC	TTTC	TTTC	TTCC	TTCC	TTCC	TTCC	TTCC	TCCC	TCCC	.	TTTT	TTTT	TTCC	TTCC	TTCC	TTCC	TTTT	TTCC	.	TTTC	TCCC	TTCC	TTTC	TTCC	TTCC	CCCC	TTCC	TTTC	TTCC	TTTT	TTTT	TTTC	TTTC	TCCC	TTCC	TTTC	TTTC	.	TTTC	TTTC	TTCC	TTTC	TTTC	TTTC
solcap_snp_c2_16712	TCCC	TTCC	TTTC	TTTT	TCCC	TTTC	TTCC	TTTT	TTCC	CCCC	TTCC	TCCC	TCCC	TCCC	TTCC	CCCC	TCCC	TTCC	TCCC	TCCC	CCCC	TTCC	TTTC	TTCC	CCCC	TTTC	TTTC	TTTC	TTTC	.	.	TCCC	TTTC	TTTC	TTTC	TTTC	TTCC	TCCC	TCCC	CCCC	CCCC	TTTC	TTCC	TTCC	TTCC	TTCC	TTCC	TTTC	TTTC
solcap_snp_c2_16720	TTCC	.	CCCC	CCCC	CCCC	TCCC	TCCC	CCCC	TTCC	TTTC	TCCC	TTCC	.	TTCC	TTCC	TTTC	TTCC	.	TCCC	TTTC	TTTC	.	TCCC	TTCC	TTTT	TCCC	TCCC	TCCC	TCCC	TTCC	.	TTTC	TCCC	TCCC	TCCC	CCCC	TTCC	TTTC	TTCC	TTTT	TTTT	TCCC	TTCC	TTCC	TTCC	TCCC	TCCC	TCCC	CCCC
solcap_snp_c2_16722	ACCC	ACCC	AACC	CCCC	.	AAAC	AACC	AAAA	ACCC	ACCC	AAAC	AACC	AACC	ACCC	AACC	ACCC	AACC	AACC	AACC	CCCC	ACCC	AACC	AAAC	AACC	CCCC	AACC	AAAC	AACC	AACC	AACC	CCCC	CCCC	AAAC	AACC	AAAC	AAAC	ACCC	ACCC	ACCC	CCCC	CCCC	AACC	AACC	ACCC	ACCC	AACC	AAAC	AACC	AAAA
solcap_snp_c2_16744	TTCC	TCCC	CCCC	CCCC	CCCC	TCCC	TCCC	CCCC	TTCC	TTTC	TCCC	TTCC	TTCC	TTCC	TTCC	TTTT	TTCC	TTCC	TCCC	TTCC	TTTC	TCCC	TCCC	TTCC	TTTT	TCCC	TCCC	TCCC	TCCC	.	TCCC	TTCC	CCCC	.	CCCC	CCCC	TTCC	TTTC	TCCC	TTTT	TTTT	CCCC	TCCC	CCCC	TCCC	.	TCCC	TCCC	CCCC
solcap_snp_c2_16771	GGGG	GGGG	GGGG	GGGG	GGGG	GGGG	GGGG	AGGG	.	GGGG	GGGG	GGGG	GGGG	GGGG	GGGG	AGGG	GGGG	GGGG	.	GGGG	GGGG	GGGG	AGGG	GGGG	AGGG	AGGG	GGGG	.	GGGG	GGGG	AGGG	.	GGGG	.	GGGG	GGGG	GGGG	GGGG	GGGG	GGGG	.	GGGG	GGGG	GGGG	GGGG	GGGG	GGGG	GGGG	GGGG
solcap_snp_c2_16777	TTCC	.	TTTC	TTTT	TTTT	TTTC	TTCC	TTCC	.	TTTC	TTTC	TTCC	TTTC	TTTC	TTCC	.	TTTC	TTCC	.	TTCC	TTTC	TTTT	TTCC	TTCC	.	TTCC	TTCC	TTTC	TTTT	TTTT	TCCC	TTCC	TTTC	CCCC	TTTT	TTCC	TTCC	TTCC	TTTT	TTCC	.	TTTT	TTTT	TTTT	TTTT	TTTC	TTTC	TTCC	TTTC
solcap_snp_c2_16785	AAAG	AAAG	AAAG	AAAA	AAAA	.	AAAG	AAAG	AAGG	.	AAAG	AAAG	AAAA	AAAG	AAAG	AAAG	AAAA	AAAG	AAAA	AAAG	AAAG	AAAG	AAAG	AAAA	AAAA	AAAA	AAGG	AAAG	AAGG	.	AAAA	AAAG	AAGG	AAAA	AAGG	AAAA	AAAG	AAAG	.	AAAA	AAAA	AAAG	AAAG	AAGG	AAAA	AAAG	.	AAAG	AAGG
solcap_snp_c2_16804	AAAG	AAAG	AAAG	AAAA	AAAA	AGGG	AAAG	AAAG	AAGG	AGGG	AAAG	AAAG	AAAA	AAAG	AAAG	AAAG	AAAA	AAAG	AAAA	AAAG	AAAG	AAAG	AAAG	AAAA	AAAA	AAAA	AAGG	AAAG	AAGG	AAGG	AAAA	AAAG	AGGG	AAAA	AAGG	AAAA	AAAG	AAAG	.	AAAA	AAAG	AAAG	AAAG	AAGG	AAAA	AAAG	AAGG	AAAG	AAGG
solcap_snp_c2_16824	AAAG	AGGG	AGGG	GGGG	GGGG	.	AAAG	AGGG	AAAG	AAGG	AAAA	.	AAGG	AAAG	.	AAAG	AAAG	AGGG	AAGG	AAAA	AAGG	AAGG	AGGG	AGGG	AAGG	AGGG	AGGG	AAAG	AAAG	AAGG	.	AAAA	AAGG	AGGG	AAGG	.	AAAA	AAAG	AAGG	AAAG	AAAG	AGGG	AAGG	AAAG	AAAA	AAGG	AAGG	AAGG	AGGG
solcap_snp_c2_16846	AAAG	AGGG	AGGG	GGGG	GGGG	AGGG	AAGG	GGGG	AAGG	AAGG	AAAG	GGGG	AGGG	GGGG	AGGG	.	AAGG	AGGG	AAGG	AAAG	AGGG	AAAG	GGGG	AAGG	AAGG	GGGG	GGGG	AGGG	AAGG	GGGG	GGGG	AAGG	AAGG	AGGG	AAGG	AGGG	AAGG	AAGG	AAGG	AAGG	GGGG	AGGG	GGGG	AGGG	GGGG	AGGG	AAAG	GGGG	GGGG
solcap_snp_c2_16847	AAAG	AGGG	AGGG	.	AGGG	AAAG	AAAG	GGGG	AAGG	AAGG	AAAG	AGGG	AGGG	GGGG	AAGG	AAAG	AAGG	AAGG	AAAG	AAAG	AGGG	AAAG	.	AAAA	AAGG	AGGG	AGGG	.	AAGG	.	GGGG	AAGG	AAAG	AAAG	AAAG	AAGG	AAGG	AAGG	AAGG	AAGG	GGGG	AGGG	AAGG	AAGG	AGGG	AGGG	AAAG	GGGG	AGGG
solcap_snp_c2_16848	AAAG	AGGG	AGGG	GGGG	AGGG	AAAG	AAAG	GGGG	AAGG	AAGG	.	AGGG	AGGG	GGGG	AAGG	AAAG	AAGG	AAGG	AAAG	AAAG	AGGG	AAAG	AGGG	AAAA	AAGG	AGGG	AGGG	AGGG	AAGG	GGGG	GGGG	AAGG	AAAG	AAAA	AAAG	AAGG	AAGG	AAGG	AAGG	AAGG	GGGG	AGGG	AAGG	AAGG	AGGG	AGGG	AAAG	GGGG	AGGG
solcap_snp_c2_16863	TCCC	CCCC	TTCC	CCCC	CCCC	CCCC	TCCC	TTCC	TCCC	CCCC	TTCC	TCCC	TCCC	CCCC	TCCC	TCCC	TTTC	CCCC	.	TCCC	TTCC	TTCC	TTCC	CCCC	TCCC	TTCC	CCCC	TTTC	TCCC	TTCC	TCCC	TTCC	TCCC	.	CCCC	TCCC	TCCC	.	TCCC	TCCC	TTTC	TTCC	TCCC	CCCC	TTTC	CCCC	CCCC	TCCC	CCCC
solcap_snp_c2_16915	TTCC	TTCC	TTCC	CCCC	.	TTCC	TCCC	CCCC	CCCC	TCCC	CCCC	.	TTTC	TTCC	CCCC	TTCC	CCCC	.	TTTC	TCCC	TCCC	TCCC	CCCC	CCCC	TTCC	CCCC	.	CCCC	CCCC	CCCC	CCCC	TCCC	TCCC	TTCC	TTCC	CCCC	TCCC	TTCC	TTCC	TTCC	TTCC	TCCC	TCCC	TCCC	TTTC	TTTC	TCCC	TCCC	TTCC
solcap_snp_c2_16920	AAAA	AAAA	AAAG	AAAA	AAAA	AAAA	AAAG	AAAA	AAAG	AAAA	AGGG	AAAG	AAAA	AAAG	AAGG	AAGG	AAAA	AAAA	AAAA	AAAA	AAAA	AAAA	AAAG	AAGG	AAAG	AAAG	AAAG	AGGG	AAAG	AAAG	AAAG	AAGG	AAGG	AAAG	AAGG	AAAA	AAAA	AAAA	AAAA	AAAA	AAGG	.	AAAA	AAAG	AAAA	AAAA	AAAA	AAAG	AAGG
solcap_snp_c2_16921	TTTT	TTTT	TTTC	TTTT	TTTT	TTTT	TTTC	TTTT	TTTC	TTTT	.	.	TTTT	TTTC	TCCC	.	TTTT	TTTT	TTTT	TTTT	TTTT	TTTT	TTTC	TCCC	TTTC	TTTC	TTTC	.	TTTC	TTTC	.	TTCC	.	TTTC	.	TTTT	TTTT	TTTT	TTTT	TTTT	TCCC	TTTC	TTTT	TTTC	TTTT	TTTT	TTTT	TTTC	TCCC
solcap_snp_c2_16930	CCCC	CCCC	ACCC	.	CCCC	CCCC	ACCC	CCCC	ACCC	CCCC	AAAC	ACCC	CCCC	ACCC	AACC	AACC	CCCC	.	CCCC	CCCC	CCCC	.	ACCC	AACC	ACCC	ACCC	ACCC	AAAC	ACCC	ACCC	ACCC	AACC	AACC	ACCC	AACC	CCCC	CCCC	CCCC	CCCC	.	AACC	ACCC	CCCC	ACCC	CCCC	CCCC	CCCC	ACCC	AACC
solcap_snp_c2_16994	ACCC	ACCC	AAAC	CCCC	CCCC	ACCC	ACCC	AAAA	AAAC	AACC	ACCC	AAAA	CCCC	AACC	AAAC	AACC	AACC	AAAC	AACC	AAAA	CCCC	AAAA	AACC	AACC	AACC	AAAA	AAAC	AAAC	AAAC	AACC	.	AAAC	ACCC	AAAA	ACCC	AAAC	AAAC	AAAC	AACC	AACC	.	ACCC	AAAA	ACCC	AAAC	ACCC	AACC	AAAC	AAAC
solcap_snp_c2_16995	TTCC	TTCC	CCCC	.	CCCC	CCCC	TCCC	CCCC	TCCC	TCCC	CCCC	CCCC	TTTC	TCCC	CCCC	.	TTCC	TCCC	.	CCCC	TCCC	.	CCCC	CCCC	CCCC	CCCC	TCCC	.	CCCC	CCCC	CCCC	TCCC	CCCC	CCCC	TCCC	CCCC	CCCC	CCCC	TCCC	CCCC	TCCC	CCCC	CCCC	CCCC	CCCC	TCCC	CCCC	CCCC	CCCC
solcap_snp_c2_16997	CCCC	TCCC	CCCC	.	CCCC	.	TCCC	CCCC	CCCC	CCCC	TCCC	CCCC	.	CCCC	CCCC	TCCC	CCCC	CCCC	CCCC	CCCC	CCCC	CCCC	CCCC	CCCC	CCCC	CCCC	CCCC	CCCC	CCCC	CCCC	CCCC	CCCC	.	CCCC	CCCC	CCCC	CCCC	CCCC	CCCC	CCCC	CCCC	TCCC	CCCC	.	CCCC	TCCC	CCCC	.	CCCC
solcap_snp_c2_16998	AAAG	AAGG	AAAG	AAGG	.	AGGG	AAGG	.	.	AAAG	AAGG	AAAA	.	AAAG	AAAG	AAGG	AAAA	.	AAGG	.	.	.	AAGG	AAGG	AAGG	AAAA	.	AAAG	AAAG	AAGG	AAAA	.	AGGG	AAAA	AAGG	AAAG	AAAG	AAAG	AAAG	AAGG	AAAG	AGGG	.	AGGG	AAAG	AAGG	AAGG	AAAG	AAAG
solcap_snp_c2_16999	TTTC	TTCC	TTTC	TTTT	.	TCCC	TTCC	TTTT	TTTT	TTTC	TTCC	TTTT	.	TTTC	TTTC	TTCC	TTTT	TTTT	TTCC	TTTT	.	TTTT	TTCC	TTCC	TTCC	TTTT	TTTT	TTTC	TTTC	TTCC	TTTT	TTTT	.	TTTT	TTCC	TTTC	TTTC	TTTC	TTTC	TTCC	TTTC	TCCC	TTTT	TCCC	TTTC	TTCC	TTCC	TTTC	TTTC
solcap_snp_c2_17094	.	.	TTTC	TTTT	TTTT	.	TTTC	.	TCCC	TTTC	TTTT	TTTT	.	TTCC	TTTC	.	.	.	.	TTTC	TTCC	TTTT	TTTT	.	TTTC	TTTC	.	TTTT	TTTT	TTTC	TTTT	.	TTTT	TTTC	TTTC	TTTT	TTTT	TTTC	TCCC	TTCC	TCCC	TTTT	TTTT	TTTT	TTTT	.	TTTT	TTTT	TTCC
solcap_snp_c2_17133	TTTC	TTTC	TTTC	.	TTTC	.	TTTC	TTCC	TTTT	TTTC	TTCC	TTTC	TTCC	TTTT	TTTC	TTTT	TTTC	TTTC	TTTT	TTTT	TTTT	TTTT	TTTT	TTTC	TTTC	TTTT	TTTC	.	TTTT	TTTT	TTTC	TTTC	TTTC	TTTC	.	TTTT	TTTT	TTTT	TTTC	TTTC	TTTC	TTTC	TTTT	.	TTTT	TTTC	TTTT	TTCC	TTTT
solcap_snp_c2_1717	TCCC	TCCC	CCCC	CCCC	CCCC	CCCC	CCCC	.	CCCC	CCCC	CCCC	TCCC	CCCC	CCCC	TCCC	CCCC	TCCC	TCCC	TCCC	CCCC	CCCC	CCCC	.	CCCC	TCCC	CCCC	TCCC	CCCC	CCCC	CCCC	CCCC	CCCC	CCCC	CCCC	CCCC	.	TCCC	TCCC	CCCC	CCCC	TCCC	TCCC	CCCC	CCCC	CCCC	CCCC	TCCC	CCCC	CCCC
solcap_snp_c2_1718	AAAG	AAGG	GGGG	GGGG	GGGG	AGGG	AAGG	AAGG	AGGG	AAGG	GGGG	AAAG	AGGG	AGGG	AAAG	AAGG	AGGG	AGGG	AGGG	AGGG	AGGG	AAAG	AAAG	AGGG	AGGG	AAGG	AAAG	AAGG	AAAG	AAAG	AGGG	AGGG	AAGG	AGGG	GGGG	AAGG	AAAG	AGGG	AGGG	AAGG	AAGG	AAGG	AAGG	AAGG	AGGG	GGGG	AAAA	AGGG	AAGG
solcap_snp_c2_1719	TTAA	TTTA	TTTT	TTTT	TTTT	TTTA	TTAA	TTTT	TTTA	.	TTTT	TTAA	TTTA	TTTA	TTAA	TTAA	TTTT	TTTT	TTTT	TTTA	TTTA	.	TTTA	TTTA	TTTT	TTAA	TTAA	TTAA	TAAA	TAAA	TTTA	TTTA	TTAA	TTTA	TTTT	TTTT	TTAA	TTTT	TTTA	TTAA	TTTA	TTTA	.	TTAA	TTTA	TTTT	TAAA	TTTA	TTAA
solcap_snp_c2_17191	CCCC	CCCC	TCCC	TTTT	.	TCCC	TTCC	TCCC	CCCC	CCCC	TTCC	TTCC	TTCC	TCCC	TTTC	CCCC	TCCC	TTTC	CCCC	TCCC	CCCC	TCCC	TCCC	TTCC	TCCC	CCCC	CCCC	TCCC	TTTC	TCCC	CCCC	TTCC	TCCC	TTCC	TTCC	TCCC	CCCC	CCCC	CCCC	CCCC	TCCC	TCCC	TCCC	TCCC	TCCC	CCCC	TCCC	TCCC	TCCC
solcap_snp_c2_17192	AAAA	AAAA	AAAG	.	AGGG	AAAG	AAGG	AAAG	AAAA	AAAA	AAGG	AAGG	AAGG	AAAG	AGGG	AAAA	AAAG	AGGG	AAAA	AAAG	AAAA	AAAG	AAAG	AAGG	AAAG	AAAA	AAAA	AAAG	AGGG	AAAG	AAAA	AAGG	AAAG	AAGG	AAGG	AAAG	AAAA	AAAA	AAAA	AAAA	AAAG	AAAG	AAAG	AAAG	AAAG	AAAA	AAAG	AAAG	AAAG
solcap_snp_c2_17193	GGGG	GGGG	AGGG	AAAA	AAAA	AGGG	AAGG	AGGG	GGGG	AGGG	AAGG	AAGG	AAGG	AGGG	.	GGGG	AGGG	.	GGGG	AGGG	GGGG	AGGG	AGGG	AAGG	AGGG	GGGG	GGGG	AGGG	AAAG	AAGG	AAAG	AAGG	AGGG	AAGG	AAGG	AGGG	GGGG	GGGG	GGGG	GGGG	AGGG	AGGG	.	.	AGGG	GGGG	AGGG	.	AGGG
solcap_snp_c2_17218	TTTC	TTTC	TTCC	CCCC	CCCC	TCCC	TTCC	TCCC	TTCC	CCCC	TCCC	CCCC	TCCC	TCCC	CCCC	TTTC	TTCC	TCCC	TCCC	CCCC	TTCC	TCCC	CCCC	TCCC	TTCC	TCCC	TCCC	TCCC	TCCC	CCCC	CCCC	TTCC	TTCC	TCCC	TCCC	TCCC	TCCC	TCCC	TCCC	TCCC	CCCC	TTCC	TTCC	TCCC	TCCC	TTTC	TCCC	TCCC	TCCC
solcap_snp_c2_1724	GGGG	GGGG	TGGG	GGGG	GGGG	GGGG	GGGG	TGGG	TTGG	GGGG	GGGG	GGGG	TGGG	TGGG	GGGG	GGGG	GGGG	TGGG	TGGG	GGGG	GGGG	GGGG	TGGG	TGGG	GGGG	TGGG	GGGG	TGGG	TGGG	TGGG	GGGG	TGGG	GGGG	.	GGGG	GGGG	GGGG	GGGG	GGGG	TGGG	TGGG	TGGG	TGGG	GGGG	.	GGGG	GGGG	GGGG	GGGG
solcap_snp_c2_1725	CCCC	CCCC	CCCC	CCCC	CCCC	CCCC	CCCC	TCCC	TCCC	CCCC	CCCC	CCCC	TCCC	TCCC	CCCC	CCCC	CCCC	TCCC	TCCC	CCCC	CCCC	CCCC	TCCC	CCCC	CCCC	TCCC	CCCC	TCCC	CCCC	CCCC	CCCC	TCCC	CCCC	.	CCCC	CCCC	CCCC	CCCC	CCCC	TCCC	.	TCCC	CCCC	CCCC	CCCC	CCCC	CCCC	CCCC	CCCC
solcap_snp_c2_17279	TTTC	TTTC	TTTC	TTTT	TTTT	TTTC	TTTC	.	TTCC	TTCC	TTTT	TTCC	TTTC	TTTC	TTCC	TTTC	TTCC	.	TTCC	.	TTTC	TTCC	TTTC	TTTC	TTCC	TTTT	TTTC	TTTT	TTTC	TTCC	TTTC	TTTC	TTCC	TTTC	TTTC	TTCC	TTCC	TTTC	TTTC	TTTC	TTTC	TTTC	TTCC	TTTC	TTCC	TTTC	TTCC	TTCC	TTTC
solcap_snp_c2_17304	AAAA	AAAA	AAAA	AAAA	AAAA	AAAA	.	.	AAAG	AAAA	AAAA	AAGG	AAAA	AAAA	AAAG	AAAA	AAAA	AAAA	AAAA	AAAA	AAAG	AAAA	AAAG	AAAG	.	.	AAAA	AAAA	AAAA	AAAA	AAAA	AAAA	AAAA	AAAA	AAAA	.	AAAG	AAAA	AAAG	AAAG	AAAA	AAAA	AAAG	AAAA	AAAG	AAAA	.	AAAG	AAAA
solcap_snp_c2_17315	TTCC	TCCC	TTTC	.	TTTC	TTCC	TTCC	TTCC	TTCC	TTTC	TTTC	TTCC	TTTC	TTCC	TTCC	TTTC	TCCC	TTTC	TTTC	TTTC	TCCC	TTCC	TTCC	.	TTTC	TTTT	TTTC	.	TCCC	TTCC	.	TTCC	TCCC	TTTT	TTCC	TCCC	TTTC	TTCC	TTCC	TCCC	TTCC	TTCC	TCCC	TTTC	TTCC	TTTC	TTTT	TTTC	TTTC
solcap_snp_c2_17318	TTCC	.	TCCC	TTTT	TTCC	TTCC	TTCC	TTCC	TTCC	TCCC	TCCC	TTCC	TCCC	TTCC	TTCC	TCCC	.	TCCC	TTCC	TCCC	TTTC	TTCC	TTCC	TCCC	TCCC	CCCC	TCCC	TCCC	TTTC	TTCC	TTTC	TTCC	TTTC	CCCC	TTCC	TTTC	TCCC	TTCC	TTCC	TTTC	TTCC	TTCC	TTTC	TTCC	TTCC	TCCC	TCCC	.	TCCC
solcap_snp_c2_17319	GGGG	AGGG	GGGG	GGGG	.	GGGG	GGGG	GGGG	.	GGGG	GGGG	AAGG	GGGG	GGGG	AGGG	GGGG	GGGG	GGGG	AGGG	GGGG	AGGG	GGGG	AGGG	AGGG	GGGG	GGGG	GGGG	GGGG	GGGG	GGGG	.	GGGG	GGGG	GGGG	GGGG	.	AGGG	GGGG	GGGG	AGGG	GGGG	GGGG	AGGG	GGGG	AGGG	GGGG	AGGG	AGGG	GGGG
solcap_snp_c2_17321	TTCC	TCCC	TTTC	TTCC	TTCC	TTCC	TTCC	TTCC	TTCC	TTTC	TTTC	TCCC	TTTC	TTCC	.	TTTC	TCCC	TTTC	TTCC	TTTC	TCCC	TTCC	TCCC	TTTC	TTTC	TTTT	TTTC	TCCC	.	.	TCCC	TTCC	TCCC	TTTT	TTCC	TCCC	TTTC	TTCC	TCCC	.	TTCC	TTCC	TCCC	.	TTCC	TTTC	TTTC	.	.
solcap_snp_c2_17332	TCCC	TTCC	TTCC	CCCC	CCCC	TTCC	CCCC	CCCC	TTCC	TCCC	CCCC	TTCC	CCCC	CCCC	TTCC	TTCC	TCCC	TCCC	TTCC	TTCC	TCCC	TTTC	TCCC	TCCC	TCCC	TTCC	TCCC	TCCC	TCCC	TTCC	TCCC	TCCC	TTCC	TTCC	TTCC	TCCC	TTCC	.	TTCC	TCCC	TTCC	TTCC	TTCC	TTCC	TTTC	TCCC	TCCC	TTCC	TTCC
solcap_snp_c2_17379	TTTT	TTTC	.	TTTT	TTTT	TTTC	TTTC	TTTC	TTTT	TTTT	TTTC	TTTT	TTTT	TTTC	TTTT	TTTT	TTTT	TTTC	TTTT	TTTC	TTTT	TTTC	TTTC	.	TTTT	TTTT	TTTT	TTTC	TTTC	TTTT	.	TTTT	TTTT	TTTC	TTTT	TTTT	TTTT	TTTT	TTTC	TTTC	TTTT	TTTT	TTTT	TTTT	TTTT	TTTT	.	TTTC	.
solcap_snp_c2_17387	AAAA	AAAA	AAAC	AAAA	AAAA	AAAA	AAAC	AAAC	AAAC	AAAC	AAAA	AAAC	AAAA	AAAA	.	AAAA	AAAC	.	AAAA	AAAA	AAAA	.	.	AAAC	AAAA	.	AAAC	.	AAAC	.	AAAC	AAAC	AAAA	AAAA	AAAC	AAAA	.	AAAA	AAAA	.	AAAC	AAAC	AAAA	AAAC	AAAC	AAAC	AAAC	AAAC	AAAC
solcap_snp_c2_17400	TTTT	TTCC	TTTT	CCCC	TTCC	TTCC	TTTC	TTTT	TTCC	TTTC	TTTC	TTTC	TCCC	TTCC	TTTC	TTTT	TTCC	TTCC	TTCC	TTCC	TTCC	TTTT	TTTT	TTTT	TTTC	TTTC	TTTT	TTTT	TTCC	TTTC	TCCC	TTCC	TTCC	TCCC	TTTC	TTCC	TTTC	TTTC	TTTC	TCCC	TTCC	TTTT	TTCC	TTCC	TTTT	.	TTCC	TTTC	TTTC
solcap_snp_c2_17415	CCCC	CCCC	TCCC	CCCC	.	CCCC	CCCC	CCCC	CCCC	CCCC	CCCC	CCCC	CCCC	CCCC	TCCC	TCCC	CCCC	CCCC	CCCC	CCCC	CCCC	CCCC	TCCC	CCCC	CCCC	TCCC	CCCC	CCCC	CCCC	CCCC	CCCC	CCCC	.	TCCC	CCCC	CCCC	CCCC	TCCC	CCCC	TCCC	CCCC	CCCC	TCCC	TCCC	TCCC	CCCC	CCCC	CCCC	CCCC
solcap_snp_c2_17424	AAAA	.	AAAG	AAAA	AAAA	AAAA	AAAG	AAAG	AAAA	AAAG	AAAA	AAAG	AAAG	AAAG	AAAA	AAAA	AAAA	AAAA	AAAG	AAAA	AAAA	AAAA	AAAG	AAAG	AAAG	AAAA	AAAG	AAAG	AAAG	AAAA	AAAA	AAAA	AAAA	AAAA	AAAA	AAAG	AAAA	AAAA	AAAG	AAAA	AAAA	AAAA	AAAA	AAAA	AAAA	AAAA	AAAA	AAAG	AAAG
solcap_snp_c2_17428	AAAA	AATT	AATT	AATT	AATT	AAAA	AATT	AATT	AAAT	AATT	AAAA	AATT	AAAT	AAAT	AATT	AAAA	AAAT	AATT	AAAT	AAAT	AAAA	AATT	ATTT	AATT	AAAT	AATT	AATT	ATTT	AATT	AATT	ATTT	AAAT	AAAA	AAAA	AAAT	AAAT	AATT	AAAA	AAAT	AAAA	AAAT	AAAT	AAAA	AAAT	AAAT	AAAT	AAAT	AATT	AATT
solcap_snp_c2_17530	AAAA	AAAA	AAAA	TTTT	TTTT	ATTT	AAAT	ATTT	ATTT	TTTT	ATTT	AATT	AAAA	AATT	AAAT	ATTT	AATT	AAAA	AAAA	AAAT	AAAT	AAAT	AATT	.	AAAT	ATTT	AAAA	ATTT	AAAT	AATT	TTTT	AAAT	AAAT	AATT	AATT	AATT	AAAT	AATT	AAAA	AAAT	AAAT	ATTT	ATTT	AATT	ATTT	.	AAAA	ATTT	AAAT
solcap_snp_c2_17537	AGGG	.	AAAG	AAAA	AAAA	AAAG	AAAG	AAGG	AAAG	AAAA	AAAA	AAGG	.	AAGG	.	AAAG	AAGG	AAGG	.	AGGG	AAGG	.	AAGG	AAGG	AAGG	AAAA	AAGG	AAAG	AAGG	AGGG	AAAA	.	AGGG	AAGG	AAAG	AAAG	AAGG	AAAA	AAGG	AAAG	.	AAAG	AAGG	AAAG	AAGG	AAAG	AAAG	AAGG	AAGG
solcap_snp_c2_17539	AAAG	AAAG	.	GGGG	AAAG	AAAA	AAAA	AAAG	AAAG	AAGG	AAAA	AAAA	AAAG	AAAG	AAAA	AAAA	AAAA	AAGG	AAAG	AAAA	AAAG	AAAA	AAAA	AAAG	AAAG	AAAA	AAAG	AAAA	AAAG	AAAG	AGGG	AAAG	AAAA	AAAG	AAAG	AAAA	AAAA	AAGG	AAGG	AAGG	AAAG	AAAA	AAAG	AAAA	AAAA	AAAA	AGGG	AAAG	AAAG
solcap_snp_c2_17567	CCCC	CCCC	CCCC	CCCC	CCCC	CCCC	CCCC	.	CCCC	.	CCCC	CCCC	CCCC	.	CCCC	CCCC	CCCC	CCCC	TCCC	CCCC	CCCC	.	CCCC	CCCC	CCCC	.	CCCC	CCCC	CCCC	CCCC	CCCC	CCCC	.	CCCC	CCCC	CCCC	CCCC	CCCC	CCCC	TCCC	CCCC	.	TCCC	CCCC	.	CCCC	CCCC	.	CCCC
solcap_snp_c2_17581	AGGG	AAGG	GGGG	AAAA	AAAA	AGGG	AAGG	AAGG	GGGG	AAGG	AGGG	GGGG	GGGG	AGGG	GGGG	GGGG	AAGG	AAGG	AAGG	AAGG	AAGG	AAGG	AAGG	.	AGGG	AAGG	AAAG	.	AGGG	.	AAAG	GGGG	AGGG	AGGG	AAAG	AAGG	.	.	AAAG	AAGG	.	AGGG	AGGG	AAAG	AAGG	GGGG	AAAA	AGGG	AAAG
solcap_snp_c2_17592	ACCC	ACCC	AACC	AAAA	ACCC	CCCC	CCCC	ACCC	CCCC	ACCC	.	AAAC	ACCC	AACC	AAAC	CCCC	CCCC	CCCC	.	ACCC	ACCC	CCCC	.	AACC	ACCC	CCCC	ACCC	ACCC	.	AACC	AAAC	CCCC	ACCC	ACCC	CCCC	ACCC	CCCC	AACC	AACC	AACC	.	AACC	AACC	CCCC	ACCC	ACCC	AACC	ACCC	.
solcap_snp_c2_17615	TTTT	TTAA	TTTA	TTTT	TTTT	TTAA	TTTA	TTAA	TTTA	TTTA	TTAA	TTTA	TTTT	TTTT	TTAA	.	TTTA	TTTT	TTTA	TTTT	TTAA	TTTA	TTAA	TTAA	TTTA	TTTT	TTAA	TTTA	TAAA	TTAA	TTTA	TTAA	TTTA	TTTA	TTTA	TTAA	TTTA	.	TTAA	TTTA	.	.	TTTA	.	TTTA	TTTA	TTTA	TTTA	TTAA
solcap_snp_c2_17631	TCCC	TTCC	TTTC	TTCC	TCCC	TTTC	TTTC	TTTT	TTTC	TTTC	TTTC	TTTT	TTTC	TTTC	TTTT	TTTC	TCCC	TTCC	TTTC	TTTT	CCCC	TTTC	TTTT	TTTC	TTTC	TTTT	TTCC	TTTT	TTTC	TTTC	TTTT	TTTC	TTTC	TTTT	TTTC	TTTC	TTTT	.	TCCC	TTTC	TTTC	TTTT	TTTC	TTTC	TTCC	TTTC	TTTT	TTTT	TTCC
solcap_snp_c2_17643	TTTT	TTTT	TTTT	TTTT	TTTT	TTTT	TTTT	TTTT	TTTT	TTTT	TTTT	TTTT	TTTT	TTTT	TTTT	TTTT	TTTT	TTTT	TTTT	TTTT	TTTG	TTTT	TTTT	TTTT	TTTT	TTTT	TTTT	TTTT	TTTT	TTTT	TTTT	TTTT	TTTT	TTTT	TTTT	TTTT	TTTT	TTTT	.	TTTT	TTTT	TTTT	TTTG	TTTT	TTTG	TTTT	TTTT	TTTT	TTTT
solcap_snp_c2_17648	GGGG	AGGG	GGGG	AGGG	AGGG	AGGG	AGGG	AGGG	AGGG	GGGG	GGGG	AGGG	AGGG	GGGG	GGGG	GGGG	GGGG	AGGG	GGGG	AGGG	GGGG	AGGG	AGGG	GGGG	AGGG	AGGG	AGGG	AGGG	AGGG	AGGG	GGGG	AGGG	GGGG	GGGG	AGGG	AGGG	AGGG	AGGG	GGGG	GGGG	AGGG	GGGG	AGGG	GGGG	GGGG	GGGG	GGGG	AGGG	AGGG
solcap_snp_c2_17737	AGGG	AAGG	GGGG	.	GGGG	AGGG	AGGG	.	GGGG	AAGG	AAGG	.	AAGG	AGGG	AGGG	AAGG	GGGG	GGGG	AAAG	AGGG	GGGG	AAGG	AAGG	AGGG	GGGG	GGGG	AGGG	.	AGGG	AGGG	AGGG	GGGG	AGGG	.	GGGG	AGGG	GGGG	AGGG	.	GGGG	GGGG	GGGG	GGGG	GGGG	GGGG	GGGG	.	AGGG	AAGG
solcap_snp_c2_17752	GGGG	AGGG	AAGG	GGGG	.	AAGG	AAGG	GGGG	GGGG	.	GGGG	GGGG	AGGG	.	AGGG	.	AGGG	.	AAGG	AAGG	GGGG	AGGG	GGGG	GGGG	AGGG	AAGG	AGGG	.	AGGG	AGGG	GGGG	AGGG	AAGG	AGGG	AAGG	AAGG	AGGG	AAGG	.	AAGG	AGGG	AAGG	AAGG	GGGG	.	AGGG	AAGG	AGGG	AAGG
solcap_snp_c2_17809	TTCC	TTTC	TTTC	TTTT	TTTT	TTCC	TTCC	TTTT	TTTC	TTTC	TTTC	TTTC	TTTT	TTTC	.	TTTC	TTTC	TTTC	TTTT	TTTT	TTTC	TTTC	TTTC	TTTT	TTCC	TTTT	TTTC	TTTC	TTTC	TTTT	TTTT	TTTC	TTTT	TTTT	TTTC	TTCC	TTTT	TTTT	.	TTTC	TTCC	TTTC	TTTT	TTTC	TTTT	TTTC	TTTC	TTTC	TTTC
solcap_snp_c2_17816	AAGG	AGGG	AGGG	GGGG	GGGG	AAGG	AGGG	GGGG	AGGG	AGGG	AGGG	AGGG	GGGG	AGGG	AAGG	AGGG	AGGG	AGGG	GGGG	GGGG	AGGG	AGGG	AGGG	GGGG	AAGG	GGGG	AGGG	AGGG	AGGG	GGGG	GGGG	AGGG	GGGG	GGGG	AGGG	AAGG	GGGG	GGGG	AAGG	AGGG	AAGG	AGGG	GGGG	AGGG	GGGG	AGGG	AGGG	AGGG	AGGG
solcap_snp_c2_17858	AAAG	AAAG	AAAG	AAAA	AAAA	AAGG	AAGG	.	AAGG	AAAG	AGGG	AAAG	AAGG	AAAG	.	AAGG	AAAG	AAGG	AAAG	AAAG	AGGG	AAAG	AGGG	AAGG	AAAA	AAAG	AAGG	AAGG	AAAG	AAGG	.	AAGG	AAGG	AGGG	AGGG	AAGG	GGGG	.	AAGG	.	AAGG	AAGG	AAAG	.	.	AAGG	AGGG	AAGG	AAGG
solcap_snp_c2_17895	TTTT	TTTG	TTTT	TTTT	TTTT	TTTT	TTTT	TTTT	TTTT	TTTT	TTTT	TTTT	TTTG	TTTG	TTTT	TTTT	TTTT	TTTT	TTTT	TTTT	TTTG	TTTT	TTTT	TTTT	TTTT	TTTT	TTTT	TTTG	TTTT	TTTT	TTTT	TTTT	TTTT	TTTT	TTTT	TTTT	TTTT	TTTT	TTTT	TTTT	TTTT	TTTT	TTTT	.	TTTG	TTTT	TTTT	TTTT	TTTT
solcap_snp_c2_17896	TCCC	TCCC	TTTC	CCCC	CCCC	TCCC	TTCC	TTCC	.	TCCC	TCCC	TTCC	TTCC	TTCC	TTCC	TTCC	TCCC	TTCC	.	TTCC	TCCC	TTTC	TTCC	TTTC	TCCC	TCCC	.	TCCC	TTCC	TTTC	CCCC	TCCC	TTTC	TCCC	TCCC	TCCC	.	TTTC	TCCC	TCCC	.	.	TTCC	CCCC	.	.	TTTC	TCCC	TTCC
solcap_snp_c2_17897	TTCC	TCCC	TCCC	CCCC	CCCC	.	TCCC	CCCC	TCCC	TCCC	TCCC	TCCC	CCCC	TCCC	TTCC	TTCC	CCCC	TCCC	CCCC	CCCC	TTCC	TCCC	TCCC	CCCC	TTCC	CCCC	TCCC	TCCC	TCCC	CCCC	CCCC	CCCC	CCCC	TCCC	TCCC	TTCC	CCCC	CCCC	TTTC	TCCC	.	TCCC	CCCC	TCCC	CCCC	TCCC	CCCC	.	TCCC
solcap_snp_c2_17898	GGGG	GGGG	GGGG	GGGG	GGGG	GGGG	AGGG	GGGG	AGGG	AGGG	GGGG	GGGG	GGGG	GGGG	GGGG	GGGG	AGGG	GGGG	GGGG	.	GGGG	GGGG	GGGG	GGGG	GGGG	.	GGGG	GGGG	GGGG	GGGG	GGGG	GGGG	GGGG	GGGG	GGGG	GGGG	GGGG	GGGG	GGGG	AGGG	GGGG	AGGG	.	GGGG	GGGG	GGGG	GGGG	AGGG	GGGG
solcap_snp_c2_17899	AAGG	AAGG	AAAG	.	AAAA	AGGG	AAAG	AAAG	AAAG	AAGG	AGGG	AAGG	AAAG	AAGG	AAGG	AAGG	AAAA	AAAG	AAAG	AAAG	AGGG	AAAG	AAGG	AAAG	AAGG	AAAG	AAGG	AGGG	AAGG	AAAG	AAAG	AAGG	AAAG	AAGG	.	AGGG	AAGG	AAAA	.	AAAG	GGGG	AAAG	AAAG	GGGG	AAGG	AAAG	AAAG	AAGG	AAGG
solcap_snp_c2_17900	TTCC	TTCC	TTTC	TCCC	TTTT	.	TTTC	TTTC	TTTC	TTCC	TCCC	TTCC	TTTC	TTCC	TTCC	TTCC	TTTT	TTTC	TTTC	TTTC	TCCC	TTTC	TTCC	TTTC	TTCC	TTTC	TTCC	TCCC	TTCC	TTTC	TTCC	TTCC	TTTC	TTCC	TCCC	TCCC	TTCC	TTTT	TCCC	TTTC	CCCC	TTTC	.	.	TTCC	TTTC	TTTC	.	TTCC
solcap_snp_c2_17901	AATT	AATT	ATTT	AAAA	.	.	ATTT	ATTT	ATTT	AATT	AAAT	AATT	ATTT	AATT	AATT	AATT	.	ATTT	ATTT	.	AAAT	ATTT	AATT	ATTT	AATT	ATTT	AATT	AAAT	AATT	ATTT	AATT	ATTT	ATTT	AATT	.	AAAT	AATT	.	AAAT	ATTT	AAAT	ATTT	ATTT	AAAA	AATT	ATTT	ATTT	AATT	AATT
solcap_snp_c2_17914	AGGG	AGGG	AAAG	GGGG	GGGG	AGGG	AGGG	AGGG	AGGG	AAGG	AAAG	AAGG	AAGG	AAGG	AAGG	AAGG	AGGG	AAGG	AAGG	AAGG	AGGG	AAGG	AAGG	AAAG	AGGG	AGGG	AAAG	AAGG	AAGG	AAGG	GGGG	AGGG	AAAA	AAGG	AAGG	AGGG	AGGG	AAAG	AGGG	AGGG	AGGG	GGGG	AAAG	AGGG	AAGG	AGGG	AAAA	AGGG	AAAG
solcap_snp_c2_17921	TGGG	TGGG	TTTG	GGGG	GGGG	TTGG	TTGG	TTTG	TGGG	TTGG	TTTG	TTTG	TTGG	TTTG	TTGG	TTGG	TGGG	TTGG	TTTG	TTGG	TTGG	TTTG	TTTG	TTTT	TGGG	TTGG	TTTG	TTGG	TTTG	TTTT	TGGG	TTGG	.	TTGG	TTTG	TTGG	TTTT	TTTG	TGGG	TGGG	TTGG	TTGG	TTTG	TGGG	TTTG	TTGG	TTTT	TTGG	TTTG
solcap_snp_c2_17925	CGGG	CGGG	CCCG	GGGG	GGGG	CGGG	CGGG	CGGG	CGGG	CGGG	CGGG	CCGG	CCGG	CCCG	CCGG	CCGG	CGGG	CCGG	CCGG	CCGG	CCGG	CCCG	CCGG	CCCG	CGGG	CGGG	CCGG	CGGG	CCGG	CCCG	GGGG	CGGG	CCCG	CGGG	CGGG	CGGG	CGGG	CCCG	CGGG	CGGG	GGGG	CGGG	CCGG	GGGG	CGGG	.	CCCG	CGGG	CCGG
solcap_snp_c2_17926	TTGG	TTGG	TGGG	TTGG	TTTT	TTGG	TTGG	GGGG	TTTG	TTGG	TGGG	TGGG	TGGG	TGGG	TTGG	TTGG	TGGG	TGGG	GGGG	TTGG	TTGG	TGGG	TGGG	GGGG	TTGG	TTGG	TGGG	TTGG	TGGG	GGGG	TTTG	TGGG	GGGG	TGGG	TGGG	TTGG	GGGG	GGGG	TTTG	TTGG	.	TTGG	TGGG	TTTG	TGGG	TGGG	GGGG	TTGG	TGGG
solcap_snp_c2_17927	AAAA	AAAA	AAAA	AAAA	AAAA	AAAA	AAAA	AAAA	AAAG	AAAG	AAAA	AAAA	AAAA	AAAA	AAAA	AAAA	AAAG	AAAA	AAAA	AAAG	AAAA	AAAA	AAAA	AAAA	AAAA	AAGG	AAAA	AAAA	AAAA	AAAA	AAAA	AAAA	AAAA	AAAA	AAAA	AAAA	AAAA	AAAA	AAAA	AAAG	AAAA	AAAG	AAAG	AAAA	AAAA	AAAA	AAAA	AAAG	AAAA
solcap_snp_c2_17928	CCCC	CCCC	CCCC	AACC	CCCC	CCCC	ACCC	CCCC	ACCC	ACCC	CCCC	CCCC	CCCC	CCCC	CCCC	CCCC	ACCC	CCCC	CCCC	AACC	CCCC	CCCC	CCCC	CCCC	CCCC	AACC	CCCC	CCCC	CCCC	CCCC	CCCC	ACCC	CCCC	CCCC	CCCC	CCCC	CCCC	CCCC	CCCC	ACCC	.	ACCC	ACCC	CCCC	CCCC	CCCC	CCCC	ACCC	CCCC
solcap_snp_c2_17930	AAAC	AAAC	ACCC	AAAA	AAAA	AACC	AACC	ACCC	AAAC	AACC	ACCC	ACCC	AACC	ACCC	AACC	AACC	AAAC	AACC	ACCC	AACC	AACC	ACCC	ACCC	CCCC	AAAC	AACC	ACCC	AACC	ACCC	CCCC	AAAC	AACC	CCCC	AACC	ACCC	AACC	CCCC	.	AAAC	AAAC	AACC	AACC	ACCC	AAAC	ACCC	AACC	CCCC	AACC	ACCC
solcap_snp_c2_17932	AAGG	AAGG	AGGG	GGGG	GGGG	AAGG	AGGG	GGGG	AAGG	AGGG	AGGG	AGGG	AGGG	AGGG	.	AAGG	GGGG	AGGG	GGGG	GGGG	.	AGGG	AGGG	GGGG	AAGG	GGGG	AGGG	.	AGGG	GGGG	GGGG	GGGG	GGGG	AGGG	AGGG	AAGG	GGGG	GGGG	AAAG	AGGG	.	AGGG	GGGG	AAAG	AGGG	AGGG	GGGG	AGGG	AGGG
solcap_snp_c2_17933	TTTT	TTTT	TTTT	TTTT	TTTT	TTTT	TTTT	TTTT	TTTG	.	TTTT	TTTT	TTTT	TTTT	TTTT	TTTT	.	TTTT	TTTT	TTTG	TTTT	TTTT	TTTT	TTTT	TTTT	.	TTTT	TTTT	TTTT	TTTT	TTTT	TTTT	TTTT	TTTT	TTTT	TTTT	TTTT	TTTT	TTTT	TTTG	TTTT	TTTG	TTTG	TTTT	TTTT	TTTT	TTTT	TTTG	TTTT
solcap_snp_c2_17935	AGGG	AGGG	AAAG	AGGG	GGGG	AAGG	AAGG	AAAG	AGGG	AAGG	AAAG	AAAG	AAGG	AAAG	AAGG	AAGG	AGGG	AAGG	AAAG	AAGG	AAGG	AAAG	AAAG	AAAA	AGGG	AAGG	AAAG	AAGG	AAAG	AAAA	AGGG	AAGG	AAAA	AAGG	AAAG	AAGG	AAAA	AAAG	AGGG	AGGG	AAGG	AAGG	AAAG	AGGG	AAAG	AAGG	AAAA	AAGG	AAAG
solcap_snp_c2_17937	.	.	TTTG	GGGG	GGGG	TTGG	TTGG	TTTG	.	TTGG	TTTG	TTTG	TTGG	TTTG	TTGG	TTGG	TGGG	TTGG	TTTG	TTGG	TTGG	TTTG	TTTG	TTTT	TGGG	TTGG	TTTG	.	TTTG	TTTT	TGGG	TTGG	TTTT	TTGG	TTTG	TTGG	TTTT	TTTG	.	.	TTGG	TTGG	TTTG	TGGG	TTTG	TTGG	TTTT	TTGG	TTTG
solcap_snp_c2_17938	AACC	AACC	ACCC	CCCC	CCCC	AACC	ACCC	CCCC	AACC	ACCC	ACCC	ACCC	ACCC	.	AACC	AACC	CCCC	ACCC	CCCC	CCCC	AACC	ACCC	ACCC	CCCC	AACC	CCCC	ACCC	AACC	ACCC	CCCC	CCCC	CCCC	CCCC	.	ACCC	AACC	CCCC	CCCC	AAAC	ACCC	ACCC	ACCC	CCCC	AAAC	ACCC	ACCC	CCCC	ACCC	ACCC
solcap_snp_c2_18221	TTTT	TTTT	TTTT	TTTT	TTTT	TTTT	TTTT	TTCC	TTTT	TTTT	TTTC	TTTC	TTTT	TTTT	TTCC	TTTT	TTTT	TTTT	TTTT	.	TTTT	TTCC	TTCC	TTTC	TTTT	TTCC	TTTT	TTCC	TTCC	.	TTTC	TTTT	TTTT	TTTC	TTTT	TTCC	TTTT	TTTT	TTTT	TTTT	TTTT	TTTC	TTTC	TTTT	TTTT	TTTC	TTTT	TTTC	TTTC
solcap_snp_c2_18223	GGGG	GGGG	GGGG	GGGG	GGGG	GGGG	GGGG	AAGG	GGGG	GGGG	AGGG	AGGG	GGGG	GGGG	AAGG	GGGG	GGGG	GGGG	GGGG	GGGG	GGGG	AAGG	AAGG	AGGG	GGGG	AAGG	GGGG	AAGG	AAGG	.	AGGG	GGGG	GGGG	AGGG	GGGG	AAGG	GGGG	GGGG	GGGG	GGGG	GGGG	AGGG	AGGG	GGGG	GGGG	AGGG	GGGG	AGGG	AGGG
solcap_snp_c2_18225	CCCC	TCCC	CCCC	TTTT	TTTT	CCCC	CCCC	TTCC	CCCC	CCCC	TCCC	TCCC	CCCC	CCCC	TTCC	CCCC	CCCC	TCCC	TCCC	CCCC	CCCC	TTCC	TTCC	TCCC	CCCC	TTCC	CCCC	TTCC	TTCC	TCCC	TTTT	CCCC	CCCC	TTCC	CCCC	TTCC	CCCC	CCCC	CCCC	CCCC	CCCC	TCCC	TCCC	CCCC	CCCC	TCCC	CCCC	TTCC	TCCC
solcap_snp_c2_18245	TCCC	TTCC	TTCC	CCCC	CCCC	TTCC	CCCC	CCCC	TCCC	TCCC	CCCC	TTCC	CCCC	CCCC	TTCC	TTCC	TCCC	TTCC	TTCC	TTCC	TCCC	TTTC	TCCC	TCCC	TCCC	TTCC	TCCC	TCCC	TCCC	TTCC	TCCC	TCCC	TTCC	.	TTCC	TCCC	TTCC	.	TTCC	TCCC	TTCC	TTCC	TTCC	TTCC	TTTC	TCCC	TCCC	.	TTCC
solcap_snp_c2_18265	.	AAAA	AAAA	GGGG	.	.	AAAG	AAAA	AAAG	AAAA	AAAG	AAAA	AAAG	AAAA	AAAA	AAAA	AAAA	AAAA	AAAA	AAAA	AAAA	AAAA	AAAA	AAAG	AAAG	AAAA	AAGG	AAAA	AAAA	AAAA	GGGG	AAGG	AAAG	AAAG	AAAA	AAAG	AAAA	AAAG	AAAA	AAAA	AAAG	AAAA	.	AAAA	AAAA	AAAA	.	AAAA	AAAG
solcap_snp_c2_18268	CCGG	CCCG	CCGG	CCCC	CCCC	CCGG	.	CCGG	CCCG	CCCG	CCGG	CCCG	CCCG	CCCG	CCGG	CCCG	CCCG	CCGG	CCCC	CCCG	CCCG	CCCG	CCGG	CCCG	CCGG	CCCG	CCGG	CCCG	CCGG	CCGG	CCCC	CCCG	CCCG	CCGG	CCGG	CCGG	CCCG	CCCG	CCCG	CCCG	CCCC	.	CCCC	CCCG	CCCG	.	CCGG	CCCG	CCGG
solcap_snp_c2_18271	CCCC	CCCC	CCCC	CCCC	.	CCCC	CCCC	TCCC	CCCC	CCCC	CCCC	CCCC	TCCC	TCCC	CCCC	CCCC	CCCC	TCCC	TCCC	.	CCCC	CCCC	CCCC	CCCC	CCCC	TCCC	CCCC	TCCC	CCCC	CCCC	CCCC	TCCC	CCCC	TCCC	CCCC	CCCC	.	CCCC	CCCC	TCCC	.	CCCC	CCCC	.	CCCC	CCCC	CCCC	CCCC	CCCC
solcap_snp_c2_18272	CCCC	CCCC	CCCC	CCCC	TCCC	CCCC	CCCC	TCCC	CCCC	CCCC	CCCC	CCCC	TCCC	TCCC	CCCC	CCCC	CCCC	TCCC	TCCC	.	CCCC	CCCC	CCCC	CCCC	CCCC	TCCC	CCCC	TCCC	CCCC	CCCC	CCCC	TCCC	CCCC	TCCC	CCCC	CCCC	CCCC	CCCC	CCCC	TCCC	.	CCCC	CCCC	CCCC	CCCC	CCCC	CCCC	CCCC	CCCC
solcap_snp_c2_18273	GGGG	GGGG	GGGG	.	GGGG	GGGG	GGGG	AGGG	GGGG	GGGG	GGGG	GGGG	AGGG	AGGG	GGGG	GGGG	GGGG	AGGG	AGGG	.	GGGG	GGGG	GGGG	GGGG	GGGG	AGGG	GGGG	AGGG	GGGG	GGGG	AGGG	AGGG	GGGG	AGGG	GGGG	GGGG	GGGG	GGGG	GGGG	AGGG	.	GGGG	GGGG	GGGG	GGGG	GGGG	GGGG	GGGG	GGGG
solcap_snp_c2_1835	ACCC	ACCC	CCCC	CCCC	.	CCCC	CCCC	.	CCCC	ACCC	CCCC	CCCC	CCCC	ACCC	ACCC	CCCC	ACCC	ACCC	ACCC	CCCC	CCCC	ACCC	ACCC	CCCC	ACCC	ACCC	ACCC	ACCC	CCCC	CCCC	CCCC	CCCC	ACCC	CCCC	CCCC	.	ACCC	ACCC	CCCC	CCCC	.	ACCC	CCCC	CCCC	CCCC	CCCC	ACCC	ACCC	CCCC
solcap_snp_c2_18428	CCCC	CCCC	CCCC	CCCC	CCCC	CCCC	CCCC	TCCC	CCCC	CCCC	CCCC	CCCC	TCCC	TCCC	CCCC	CCCC	CCCC	TCCC	TCCC	.	CCCC	CCCC	CCCC	CCCC	CCCC	TCCC	CCCC	TCCC	CCCC	CCCC	CCCC	TCCC	CCCC	TCCC	CCCC	CCCC	CCCC	CCCC	CCCC	TCCC	.	CCCC	CCCC	CCCC	CCCC	CCCC	CCCC	CCCC	CCCC
solcap_snp_c2_1844	TTTC	TTTC	TTTT	TTTT	TTTT	TTTC	TTTC	TTTT	TTTC	TTTC	TTTT	TTTC	TTTT	TTTT	TTTC	TTTC	TTTC	TTTC	.	TTTC	TTTC	TTTC	TTTC	TTTC	TTTT	TTTC	.	TTTC	.	.	TTTT	TTTC	TTTC	TTTT	TTTT	TTTT	.	TTTT	TTTT	.	TTTC	TTTC	TTTC	TTTT	TTTC	TTTT	.	TTTC	.
solcap_snp_c2_18457	AGGG	AAGG	AGGG	AAAA	AGGG	AAGG	GGGG	AGGG	AGGG	AGGG	AGGG	GGGG	AAAG	AAGG	GGGG	AGGG	AGGG	AAGG	AAAG	AAGG	GGGG	GGGG	GGGG	AAGG	AGGG	AGGG	AGGG	AGGG	AGGG	AGGG	GGGG	AGGG	GGGG	AGGG	AGGG	GGGG	AGGG	AGGG	AGGG	AGGG	AAAG	AGGG	AAAG	AGGG	AAAG	GGGG	GGGG	AGGG	AGGG
solcap_snp_c2_18459	CCCC	CCCC	CCCC	.	CCCC	CCCC	CCCC	CCCC	CCCC	TCCC	CCCC	CCCC	CCCC	CCCC	CCCC	CCCC	CCCC	CCCC	TCCC	CCCC	TCCC	CCCC	CCCC	TCCC	CCCC	CCCC	CCCC	CCCC	TCCC	.	.	CCCC	CCCC	CCCC	CCCC	CCCC	CCCC	CCCC	TCCC	CCCC	CCCC	CCCC	TCCC	CCCC	TCCC	.	CCCC	CCCC	CCCC
solcap_snp_c2_18463	AGGG	AAGG	AGGG	AAAA	AAAA	AAGG	GGGG	.	AAGG	GGGG	AGGG	GGGG	AAAG	.	AGGG	AGGG	AGGG	AAGG	AAAG	.	GGGG	GGGG	GGGG	.	AGGG	AAGG	AGGG	AAGG	AAGG	AGGG	AGGG	AGGG	AGGG	.	AGGG	GGGG	AGGG	AGGG	AGGG	.	AAGG	AGGG	AAAG	AGGG	AAAG	GGGG	GGGG	AAGG	AGGG
solcap_snp_c2_185	TTCC	TTCC	TCCC	TTTT	.	TCCC	TCCC	TTTC	TTTT	TTCC	CCCC	TTCC	CCCC	TTTC	TTCC	TCCC	TTCC	TCCC	TTTC	.	TCCC	TTCC	TTTC	TTTC	TCCC	TTTT	TTCC	TTTC	TTCC	TTTC	TTCC	TCCC	TTTC	TTCC	CCCC	TCCC	TTCC	TCCC	TCCC	TTCC	CCCC	TTTC	TTCC	TTCC	CCCC	TCCC	TTTC	TCCC	TTTC
solcap_snp_c2_18502	AGGG	AAGG	AGGG	AAAA	AGGG	AAGG	AAGG	AGGG	AAGG	AGGG	AGGG	GGGG	AAAG	AAGG	GGGG	AGGG	AGGG	AAGG	AAAG	AAGG	GGGG	GGGG	GGGG	AAGG	AGGG	AGGG	AGGG	AGGG	AGGG	AGGG	.	AGGG	GGGG	AGGG	AGGG	GGGG	AGGG	AGGG	AGGG	AGGG	AAAG	AGGG	AGGG	AGGG	AAGG	GGGG	GGGG	.	AGGG
solcap_snp_c2_18503	AAAC	AACC	AAAC	CCCC	CCCC	AACC	AACC	AAAC	AACC	AAAC	AAAC	AAAA	ACCC	AACC	AAAC	AAAC	AAAC	AACC	ACCC	AACC	AAAA	AAAA	AAAA	AACC	AAAC	AACC	AAAC	AACC	AACC	AAAC	.	AAAC	AAAC	AAAC	AAAC	AAAA	AAAC	AAAC	AAAC	AAAC	ACCC	AAAC	ACCC	AAAC	ACCC	AAAA	AAAA	AACC	AAAC
solcap_snp_c2_18504	GGGG	GGGG	GGGG	GGGG	GGGG	GGGG	GGGG	AGGG	GGGG	GGGG	GGGG	GGGG	AGGG	AGGG	GGGG	GGGG	GGGG	AGGG	AGGG	.	GGGG	GGGG	GGGG	GGGG	GGGG	AGGG	GGGG	AGGG	GGGG	GGGG	GGGG	AGGG	GGGG	AGGG	GGGG	GGGG	GGGG	GGGG	GGGG	AGGG	.	GGGG	AGGG	GGGG	AGGG	GGGG	GGGG	GGGG	GGGG
solcap_snp_c2_18505	.	CCCC	.	CCCC	CCCC	CCCC	CCCC	CCCC	.	CCCC	CCCC	CCCC	CCCC	CCCC	.	.	CCCC	.	CCCC	CCCC	CCCC	CCCC	CCCC	CCCC	CCCC	.	CCCC	.	.	CCCC	TCCC	CCCC	CCCC	CCCC	CCCC	CCCC	CCCC	CCCC	CCCC	CCCC	.	CCCC	.	CCCC	.	CCCC	.	.	CCCC
solcap_snp_c2_18506	AAAG	AAGG	AAAG	GGGG	AAAG	AAGG	AAGG	AAAG	AAGG	AAAG	AAAG	AAAA	AGGG	AAGG	AAAG	AAAG	AAAG	AAGG	.	AAGG	AAAA	AAAA	AAAA	AAGG	AAAG	AAGG	AAAG	AAGG	AAGG	AAAG	AAAA	AAAG	AAAG	AAAG	AAAG	AAAA	AAAG	AAAG	AAAG	AAAG	AGGG	AAAG	AGGG	.	AGGG	AAAA	AAAA	AAGG	AAAG
solcap_snp_c2_18507	TTTG	TTGG	TTTG	GGGG	GGGG	TTGG	TTGG	TTTG	TTGG	TTTG	TTTG	TTTT	TGGG	TTGG	TTTG	TTTG	TTTG	TTGG	TGGG	TTGG	TTTT	TTTT	TTTT	TTGG	TTTG	TTGG	TTTG	TTGG	TTGG	TTTG	.	.	TTTG	TTTG	TTTG	TTTT	TTTG	TTTG	TTTG	TTTG	.	TTTG	TTGG	TTTG	TTGG	TTTT	TTTT	TTGG	TTTG
solcap_snp_c2_18524	.	CCCC	CCCC	CCCC	CCCC	.	CCCC	CCCC	CCCC	CCCC	.	CCCC	CCCC	CCCC	CCCC	CCCC	.	CCCC	.	CCCC	.	CCCC	CCCC	CCCC	TCCC	CCCC	CCCC	CCCC	CCCC	CCCC	TCCC	CCCC	CCCC	CCCC	CCCC	.	CCCC	CCCC	.	CCCC	CCCC	.	CCCC	CCCC	CCCC	CCCC	CCCC	CCCC	CCCC
solcap_snp_c2_18526	TTCC	.	TTCC	TTTT	.	TTCC	TTTC	TTTC	TTTC	TTTC	TTTT	.	TTTC	.	TTCC	TTCC	TTTC	TTCC	TTCC	.	TTCC	CCCC	TTTC	TTTC	TTTC	TTCC	TTTC	TTCC	TTTC	TTCC	TTTC	TTTC	TTCC	CCCC	TTCC	TTTC	.	.	TTCC	TTTC	TTCC	TTCC	TCCC	TTCC	CCCC	TTTC	TTTC	TTCC	TTCC
solcap_snp_c2_18545	TTTG	TTTT	.	.	TTTT	TTTT	TTTT	TTTT	TTTT	TTTG	TTTT	TTTT	TTTT	.	TTTG	TTTT	TTTT	TTTT	TTTT	TTTT	TTTT	TTTG	TTTT	TTTT	TTTT	TTTG	.	.	TTTT	.	TTTT	TTTT	TTTT	TTTT	TTTG	TTTG	TTTT	TTTT	TTTT	TTTG	TTTT	TTTG	TTTG	TTTT	TTTT	TTTG	TTTT	.	.
solcap_snp_c2_18546	TTTC	TTTT	.	.	TTTT	TTTC	TTTT	TTTT	TTTT	TTTC	TTTT	TTTT	TTTT	.	TTTC	TTTT	TTTT	TTTT	TTTC	TTTT	TTTT	TTTC	TTTT	TTTT	TTTT	TTTC	.	.	TTTT	.	TTTT	TTTT	TTTT	TTTT	.	TTTC	TTTT	TTTT	TTTT	TTTC	TTTT	TTTC	.	TTTC	TTTT	TTTC	TTTT	.	.
solcap_snp_c2_18549	TTTC	TCCC	TCCC	.	CCCC	TTCC	TTCC	TCCC	TTTC	TCCC	TTTT	TCCC	.	TTCC	TCCC	TTTC	TTTC	TTTC	TTCC	TTTT	TTTC	TTCC	TTCC	TCCC	TTTT	TCCC	TCCC	TTCC	TTTC	TTCC	.	TTTC	TTTC	TCCC	TTCC	TCCC	TTCC	.	TTTC	TTTC	TTCC	TTCC	TCCC	TTTC	TTTC	TTTC	TTTC	TCCC	TCCC
solcap_snp_c2_18570	TCCC	TTCC	TTTC	CCCC	CCCC	CCCC	TCCC	TCCC	.	TTCC	CCCC	CCCC	CCCC	TTCC	TCCC	CCCC	CCCC	CCCC	TCCC	CCCC	CCCC	TTCC	TCCC	TCCC	CCCC	TCCC	TTCC	TTCC	CCCC	TCCC	TCCC	CCCC	TCCC	CCCC	TCCC	TCCC	CCCC	CCCC	TCCC	TCCC	CCCC	TCCC	TCCC	CCCC	CCCC	TCCC	CCCC	TTCC	TTCC
solcap_snp_c2_18573	AAAA	AAAG	AAAA	GGGG	AAAG	AAAG	AAAG	AAGG	AAAA	AAAG	AAAA	AGGG	AAAA	AAAA	AAGG	AAAG	AAAG	AAAG	AAAA	AAAA	AAAG	AAAA	AAAG	AAGG	AAAA	AAGG	AAAG	AAAA	AAAG	.	AGGG	AAAG	AAAA	AGGG	AAAA	AAGG	AAGG	AAAA	AAAG	AAAA	AAGG	AAAG	AAAG	AAAA	AAAG	AAAA	AAAG	AAAG	AAAG
solcap_snp_c2_18656	TTTA	.	TTAA	TTTT	TTTT	TTTT	TTAA	TTTT	.	TTTA	TTTT	TTTT	TTTT	.	TTTA	TTTT	TTTT	TTTT	TTTT	TTTT	TTTT	TTAA	TTTT	TTAA	TTTT	TTTA	.	.	TTTT	TTTA	TTAA	TTTT	TTTA	TTTT	TTTA	TTTA	TTTT	TTTT	TTAA	TTTA	TTTT	TTTA	TTTA	TTTT	TTTT	TTTA	TTTT	TTAA	TTAA
solcap_snp_c2_18657	TTTT	TTTT	TTTT	TTTT	.	TTTT	TTTT	TTTT	TTTT	TTTT	TTTT	TTTT	TTTT	TTTT	TTTT	TTTT	TTTT	TTTT	TTTT	TTTT	TTTG	TTTT	TTTT	TTTT	TTTT	TTTT	TTTT	TTTT	TTTG	TTTT	TTTT	TTTT	TTTT	TTTG	TTTT	TTTG	TTTT	TTTT	TTTT	TTTT	TTTT	TTTT	TTTG	TTTT	TTTG	TTTT	TTTT	TTTT	TTTT
solcap_snp_c2_18660	CCCC	CCCC	CCCC	CCCC	CCCC	CCCC	CCCC	CCCC	CCCC	CCCC	CCCC	CCCC	CCCC	CCCC	CCCC	CCCC	CCCC	CCCC	CCCC	CCCC	ACCC	CCCC	CCCC	CCCC	CCCC	CCCC	CCCC	CCCC	ACCC	CCCC	CCCC	CCCC	CCCC	ACCC	CCCC	ACCC	CCCC	CCCC	CCCC	CCCC	CCCC	CCCC	ACCC	CCCC	ACCC	CCCC	CCCC	CCCC	CCCC
solcap_snp_c2_18661	AAAG	AAGG	AGGG	AAGG	AAGG	AAAA	AAAG	AAAG	AAAG	AAGG	AAAA	AAAA	AAAA	AAGG	AAAG	AAAA	AAAA	AAAA	AAAG	AAAA	AAAA	AAGG	AAAG	AAAG	AAAA	AAAG	AAGG	AAGG	AAAA	AAAG	.	AAAA	AAAG	AAAA	AAAG	AAAG	AAAA	AAAA	AAAG	AAAG	.	AAAG	AAAG	AAAA	AAAA	AAAG	AAAA	AAGG	AAGG
solcap_snp_c2_18666	AAAG	AAAG	.	AAAA	AAAA	AAAA	AAAG	AAAA	AAAG	AAAG	AAAA	AAAA	AAAA	AAGG	AAAG	AAAA	AAAA	AAAA	AAAA	AAAA	AAAA	AAGG	AAAA	AAAG	AAAA	AAAG	AAGG	AAGG	AAAA	AAGG	AAAG	AAAA	AAAG	AAAA	AAAG	AAAG	AAAA	AAAA	AAAG	AAAG	AAAA	AAAG	AAAG	AAAA	AAAA	AAAG	AAAA	AAGG	AAGG
solcap_snp_c2_18667	TCCC	TCCC	TTTC	TTTT	CCCC	CCCC	TTCC	TTCC	TCCC	TTCC	CCCC	TTTC	CCCC	TTCC	TTTC	CCCC	TCCC	CCCC	CCCC	TCCC	CCCC	TTCC	TCCC	TCCC	CCCC	TTTC	TTCC	TTCC	CCCC	TTTC	TTTT	TCCC	TCCC	TCCC	TCCC	TTCC	TTCC	CCCC	TCCC	TCCC	TTCC	TTCC	TCCC	CCCC	CCCC	TCCC	CCCC	.	TTCC
solcap_snp_c2_18683	AAAA	AAAG	AAAA	GGGG	GGGG	AAGG	AAAG	AAGG	AAAA	.	AAAA	AGGG	AAAA	AAAA	AAGG	AAGG	.	AAAG	AAGG	AAAG	AAAG	AAAA	AAAG	AAGG	AAAA	AAGG	.	AAAA	AAAG	.	.	AAGG	AAAA	AGGG	AAAG	AAGG	AAGG	AAAA	AAAA	AAAA	AAGG	AAAG	AAAG	AAAG	AAAG	AAAA	AAAA	AAAG	.
solcap_snp_c2_18684	TTTC	TCCC	TCCC	CCCC	CCCC	TTCC	TTCC	TCCC	TTTC	TCCC	TTTT	TCCC	TTTT	TTCC	TCCC	TTCC	.	TTTC	TCCC	TTTC	TTTC	TTCC	TTCC	TCCC	TTTT	TCCC	TCCC	TTCC	TTTC	TCCC	CCCC	TTCC	TTTC	TCCC	TTCC	TCCC	TTCC	TTTT	TTTC	TTTC	TTCC	TTCC	TCCC	TTTC	TTTC	TTTC	TTTT	.	TCCC
solcap_snp_c2_18745	TCCC	CCCC	TCCC	.	CCCC	CCCC	CCCC	CCCC	CCCC	TCCC	CCCC	CCCC	CCCC	.	TCCC	CCCC	CCCC	CCCC	CCCC	CCCC	CCCC	TCCC	CCCC	CCCC	CCCC	TCCC	.	.	CCCC	TCCC	CCCC	CCCC	CCCC	CCCC	.	TCCC	CCCC	CCCC	CCCC	TCCC	CCCC	TCCC	TCCC	CCCC	CCCC	.	CCCC	.	.
solcap_snp_c2_18787	AAAG	AAAG	AAAG	AAAA	AAAA	AGGG	AGGG	AAAA	AAAG	AAGG	AGGG	GGGG	AAGG	AAAG	AGGG	AAGG	AGGG	AAGG	AAGG	AAAG	AAGG	AAGG	AAGG	AAAG	AAGG	AAGG	AAAG	.	AAGG	AAGG	AAAA	AAAG	AAGG	.	AAGG	AAGG	AAAG	GGGG	AAAG	AAAG	AAAA	AAGG	AGGG	AGGG	AAGG	.	AAAA	AAGG	AAAG
solcap_snp_c2_18788	AAAA	GGGG	AGGG	GGGG	GGGG	GGGG	GGGG	AAGG	AAGG	AGGG	.	AAAG	AAAG	AGGG	AGGG	GGGG	AGGG	GGGG	AGGG	AAGG	AAGG	AGGG	AGGG	AGGG	AGGG	.	AGGG	.	GGGG	AGGG	GGGG	AGGG	AAGG	.	GGGG	.	AAGG	AAGG	AGGG	GGGG	GGGG	AGGG	AGGG	GGGG	GGGG	AGGG	AAGG	.	GGGG
solcap_snp_c2_18791	GGGG	AGGG	AGGG	AAAA	AAGG	AGGG	AGGG	AGGG	AGGG	AAGG	AAAA	GGGG	GGGG	GGGG	AGGG	GGGG	AAGG	AAGG	AGGG	GGGG	GGGG	AAGG	AAAG	AAGG	AAGG	AGGG	AGGG	GGGG	AAGG	AGGG	AAAA	AAGG	AGGG	AGGG	AAGG	AGGG	AGGG	GGGG	GGGG	AAGG	AAAG	AGGG	AGGG	AAAA	GGGG	AAGG	GGGG	AAGG	AAGG
solcap_snp_c2_18822	AAAA	AAAG	AAGG	AAAA	.	.	AAGG	AAAA	AAAA	AAAG	AAAA	AAAA	AAAA	AGGG	AAAG	.	AAAG	AAAG	AAAG	AAAG	AAAA	AAAG	AAAA	AAAA	AAAG	.	AAAG	.	AAAG	AAAG	AAAA	AAAG	AAAG	AAAG	AAGG	AAAG	AAAG	.	AAAG	.	AAAA	.	AAAG	AAAA	AGGG	AAAG	AAAG	AAAG	AAGG
solcap_snp_c2_18825	TTTT	TTTC	TTTC	.	TTCC	TTTC	TTTC	TTTC	TTTC	TTCC	.	TTTT	TTTT	TTTT	TTTC	TTTT	TTCC	TTCC	TTTC	TTTT	TTTT	TTCC	.	TTCC	TTCC	TTTC	TTTC	TTTT	TTCC	TTTC	.	TTCC	TTTC	TTTC	TTCC	TTTC	TTTT	TTTT	TTTT	TTCC	.	TTTC	TTTC	.	TTTT	TTCC	TTTT	TTCC	TTCC
solcap_snp_c2_18836	GGGG	.	AAGG	GGGG	AAAG	AGGG	AGGG	AAAG	AGGG	GGGG	GGGG	AGGG	GGGG	AAGG	AAGG	AGGG	GGGG	AGGG	.	AGGG	AAGG	AGGG	AGGG	AGGG	GGGG	AAGG	AAGG	AAGG	AGGG	AAGG	GGGG	GGGG	AGGG	GGGG	GGGG	.	GGGG	GGGG	AAGG	AGGG	GGGG	AAAG	GGGG	GGGG	AGGG	AGGG	AAAG	GGGG	AGGG
solcap_snp_c2_18842	TTTT	CCCC	CCCC	CCCC	CCCC	CCCC	CCCC	CCCC	.	TCCC	CCCC	TTTC	TTTT	CCCC	.	CCCC	.	CCCC	CCCC	TTCC	TTCC	.	.	TCCC	TCCC	CCCC	.	.	CCCC	TCCC	CCCC	TCCC	TTCC	TTCC	CCCC	TCCC	TTTC	TTCC	.	CCCC	.	CCCC	TCCC	CCCC	CCCC	.	CCCC	.	CCCC
solcap_snp_c2_18848	CCCC	TCCC	TTCC	CCCC	TTCC	.	TTCC	.	TCCC	TTTC	TTCC	CCCC	CCCC	TTCC	TCCC	TTTC	TTCC	TCCC	TCCC	TCCC	CCCC	TTCC	TTCC	TTCC	TTCC	TTCC	TCCC	TCCC	TTTC	TCCC	TTTT	TTTC	CCCC	TTCC	TTTC	TCCC	TCCC	TTCC	TCCC	TTTC	TTCC	TCCC	TTCC	.	TTTC	CCCC	TTCC	.	TTTC
solcap_snp_c2_18855	AAAA	GGGG	AAGG	GGGG	AAGG	GGGG	GGGG	GGGG	AAGG	AGGG	GGGG	AAAG	AAAA	AAGG	AAGG	AGGG	AGGG	GGGG	GGGG	AAGG	AAGG	AGGG	AGGG	AGGG	AGGG	AGGG	AAGG	AAGG	GGGG	AAGG	GGGG	AGGG	AAAG	AAGG	GGGG	AGGG	AAAG	AAGG	AGGG	GGGG	AGGG	AGGG	AGGG	GGGG	GGGG	AAGG	AGGG	AGGG	AGGG
solcap_snp_c2_18892	ACCC	CCCC	ACCC	CCCC	CCCC	AAAC	AACC	AACC	AACC	AACC	ACCC	CCCC	CCCC	CCCC	ACCC	ACCC	AACC	ACCC	CCCC	ACCC	ACCC	AACC	AACC	CCCC	CCCC	AACC	ACCC	CCCC	ACCC	AACC	CCCC	CCCC	AACC	ACCC	AACC	CCCC	AACC	AACC	.	ACCC	CCCC	ACCC	CCCC	CCCC	CCCC	CCCC	.	AACC	ACCC
solcap_snp_c2_18894	AAAG	AAAA	AAGG	AAGG	AAAA	AAAA	AAAA	.	AAAG	AAAG	AAAG	AAAA	AAAA	.	AAAG	AAAG	AAAA	AAAA	AAAA	AAGG	AAAG	AAAA	AAAA	AAAG	AAAG	AAAG	AAAG	.	AAAG	AAAG	AAAA	AAAA	AAAA	AAAG	AAAA	AAAA	AAGG	AAAG	AAAG	AAAG	AAAA	AAGG	AAAG	.	AAGG	.	AAAA	.	AAAG
solcap_snp_c2_18895	AGGG	GGGG	AAGG	.	GGGG	GGGG	GGGG	GGGG	AGGG	AGGG	AGGG	GGGG	GGGG	AAGG	AGGG	AGGG	GGGG	GGGG	GGGG	AAGG	AGGG	GGGG	GGGG	AGGG	AGGG	AGGG	AGGG	.	AGGG	AGGG	GGGG	GGGG	GGGG	AGGG	GGGG	GGGG	AAGG	AGGG	AGGG	AGGG	GGGG	AAGG	AGGG	.	AAGG	AAGG	GGGG	AAGG	AGGG
solcap_snp_c2_18918	AGGG	GGGG	AGGG	GGGG	GGGG	AAAG	AAGG	AAGG	AAGG	AAGG	AGGG	GGGG	GGGG	GGGG	AGGG	AGGG	AAGG	AGGG	GGGG	.	AGGG	AAGG	AAGG	GGGG	GGGG	AAGG	.	GGGG	AGGG	AAGG	GGGG	GGGG	AAGG	.	AAGG	GGGG	AAGG	AAGG	GGGG	AGGG	GGGG	AGGG	GGGG	GGGG	GGGG	GGGG	GGGG	AAGG	AGGG
solcap_snp_c2_18922	TTTC	TTTT	TTTC	TTTT	TTTT	TTTT	TTTT	TTTT	TTTC	TTTC	TTTC	TTTT	TTTT	TTCC	TTTC	TTTC	TTTT	TTTT	TTTT	TTCC	TTTC	TTTT	TTTT	TTTC	TTTC	TTTC	TTTC	.	TTTC	TTTC	TTTT	TTTT	TTTT	TTTC	TTTT	TTTT	TTCC	TTTC	TTTC	TTTC	TTTT	TTCC	TTTC	.	TTCC	.	TTTT	TTCC	TTTC
solcap_snp_c2_18945	AAGG	.	AAAG	AAGG	AAGG	AAAG	AAGG	AAGG	AAGG	.	AGGG	AGGG	GGGG	AGGG	AGGG	AAGG	AAGG	AAAG	AAAG	AAGG	AGGG	AAGG	AAGG	AAAG	AAAG	AAGG	AAAA	AGGG	AGGG	AAGG	AAGG	AGGG	AAGG	.	AAGG	AGGG	AAAG	AAAG	.	AAGG	AGGG	AAAG	GGGG	AGGG	AAGG	AGGG	AAGG	AAGG	AAAG
solcap_snp_c2_1898	GGGG	TTTG	TTTG	GGGG	TGGG	TGGG	TTGG	TGGG	.	TTTT	TTTG	TTGG	TTGG	TGGG	TTGG	TTTT	TGGG	TTTG	TTTT	TTGG	TTTG	TTTG	TTTG	TTTG	TGGG	TTGG	TTGG	TTTT	TTTG	TTGG	GGGG	TTGG	TTGG	.	.	TTGG	TTTG	.	TTTG	TTTG	.	TTGG	TTGG	TTGG	.	.	.	TTTG	TTGG
solcap_snp_c2_19001	AAAC	AAAC	ACCC	CCCC	AAAC	AAAC	AACC	AAAA	AAAC	AAAC	AACC	AAAC	AAAC	ACCC	AAAA	AAAC	AAAC	AAAA	AAAC	AACC	AAAC	AAAC	AAAA	AACC	.	AAAC	AACC	AACC	AAAC	AAAC	CCCC	AACC	AAAC	AAAA	AAAC	AACC	AAAC	AAAC	AACC	AACC	.	AACC	AACC	ACCC	AACC	AACC	.	AACC	AAAA
solcap_snp_c2_19018	TTCC	TTCC	TTCC	CCCC	CCCC	CCCC	TTCC	TTCC	TCCC	.	TTCC	TCCC	TTCC	TCCC	TTCC	TTTT	TTCC	TCCC	TCCC	TCCC	TTCC	TCCC	TTCC	TTCC	TTTC	.	TTCC	TTCC	TTCC	TTTC	TCCC	TTCC	TTCC	TTTT	TTTC	TTCC	TTCC	TTTC	TTTC	TTCC	TTCC	TTCC	TCCC	CCCC	TTCC	TCCC	TTTT	TTCC	TTCC
solcap_snp_c2_19020	AAGG	AAGG	AAGG	.	AAGG	AAAG	AGGG	AGGG	AGGG	AGGG	AAGG	.	AAGG	AAGG	.	.	AAGG	AAAG	AAAG	AGGG	AAGG	.	AAGG	AGGG	AGGG	.	AAGG	.	AGGG	AGGG	AGGG	AAGG	AAGG	.	AGGG	AGGG	GGGG	AGGG	AGGG	AGGG	AAGG	AAGG	AGGG	AAAG	GGGG	AAAG	GGGG	.	AAGG
solcap_snp_c2_1905	GGGG	AAAG	AAAG	GGGG	AGGG	AGGG	AAGG	AGGG	AAGG	AAAA	AAAG	AAGG	AAGG	AGGG	AAGG	AAAA	AGGG	AAAG	AAAA	AAGG	AAAG	AAAG	AAAG	AAAG	AGGG	AAGG	AAGG	AAAA	AAAG	AAGG	GGGG	AAGG	AAGG	AAGG	AAGG	AAGG	AAAG	AGGG	AAAG	AAAG	AAGG	AAGG	AAGG	AAGG	AGGG	AAAG	AAGG	AAAG	AAGG
solcap_snp_c2_19077	TTTT	TTTT	TTTT	TTTT	TTTT	TTTT	TTTC	TTTT	.	TTTT	TTTT	.	TTTT	TTTC	.	TTTT	TTTT	TTTT	TTTT	.	TTTT	.	TTTT	TTTC	TTTT	.	TTTT	TTTC	TTTC	TTTT	TTTT	TTTT	TTTT	TTTT	TTTT	TTTC	TTTC	TTTT	TTTT	TTTC	TTTT	TTTT	.	TTTC	.	TTTT	TTTT	.	TTTT
solcap_snp_c2_19078	CCCC	CCCC	CCCC	.	CCCC	CCCC	ACCC	CCCC	.	CCCC	CCCC	ACCC	CCCC	ACCC	.	CCCC	CCCC	CCCC	CCCC	.	CCCC	.	CCCC	ACCC	CCCC	ACCC	CCCC	ACCC	ACCC	CCCC	CCCC	CCCC	CCCC	CCCC	CCCC	ACCC	.	CCCC	CCCC	ACCC	CCCC	CCCC	.	ACCC	.	CCCC	CCCC	ACCC	CCCC
solcap_snp_c2_1908	TCCC	TCCC	TCCC	CCCC	TCCC	TCCC	CCCC	CCCC	TCCC	TCCC	CCCC	CCCC	TCCC	CCCC	TCCC	TTCC	TCCC	TTCC	TCCC	TCCC	CCCC	TCCC	CCCC	TCCC	CCCC	CCCC	TTCC	TCCC	CCCC	TCCC	CCCC	TCCC	CCCC	CCCC	TCCC	CCCC	TTCC	TCCC	CCCC	CCCC	CCCC	TCCC	TCCC	TCCC	TCCC	TCCC	CCCC	CCCC	TCCC
solcap_snp_c2_19080	AAGG	AAAG	AGGG	GGGG	GGGG	AGGG	AAGG	GGGG	AGGG	AAAG	AAGG	AGGG	AAAA	AAGG	AGGG	AAAG	AAAA	AAGG	AGGG	AGGG	AAGG	.	.	AAGG	AGGG	.	AGGG	AAGG	AAGG	AAAG	GGGG	AAAG	AGGG	AGGG	AAAA	AGGG	AAAG	AGGG	AAAG	AGGG	AAGG	AAGG	GGGG	GGGG	AGGG	AAGG	AAGG	GGGG	AGGG
solcap_snp_c2_19081	AGGG	GGGG	AGGG	AGGG	AAAA	AAAG	AAGG	AAAG	AAAG	AGGG	AAGG	AAAG	GGGG	AAGG	AAAG	AGGG	GGGG	GGGG	AGGG	AAAG	AAGG	AAAA	AAGG	.	AAAG	AAAA	AGGG	AGGG	AAGG	AGGG	AAAA	GGGG	AAGG	AAAG	GGGG	AAAG	AGGG	AAAG	AGGG	AAAG	AGGG	AGGG	AAAA	AAAA	AAAG	AAGG	AGGG	AAAA	AGGG
solcap_snp_c2_19085	TTCC	TCCC	TTCC	TTTT	TTCC	TTTC	TTCC	TTCC	TTCC	CCCC	TTCC	TTCC	CCCC	TTCC	TTCC	CCCC	CCCC	TTCC	TTTC	TTTC	TCCC	TTTC	TTCC	TTCC	TTCC	.	TTCC	TTCC	TTCC	TCCC	TTTC	TCCC	TTCC	TCCC	CCCC	TTCC	TCCC	TTCC	CCCC	TTTC	TTCC	TTCC	TTTC	TTTT	TTCC	TTCC	TCCC	TTCC	TTCC
solcap_snp_c2_19125	TCCC	CCCC	CCCC	TTCC	CCCC	TTCC	TCCC	TCCC	CCCC	CCCC	TCCC	CCCC	CCCC	TCCC	CCCC	CCCC	CCCC	CCCC	TCCC	TCCC	TCCC	CCCC	TCCC	CCCC	TTCC	CCCC	CCCC	CCCC	TCCC	.	TCCC	CCCC	TCCC	TCCC	CCCC	CCCC	CCCC	TTCC	CCCC	TTCC	TCCC	TCCC	CCCC	.	CCCC	TCCC	CCCC	TCCC	CCCC
solcap_snp_c2_19135	AAAG	AAAG	AAAG	AAAA	AAAA	AAAA	AAAA	AAAA	AAAA	AAGG	AAAG	AAAA	AGGG	AAAG	AAAA	AAGG	AAGG	AAAG	AAAA	AAAA	AAAG	AAAA	AAAA	AAAG	AAAG	AAAA	AAAG	AAAG	AAGG	AAGG	AAAA	AAAG	AAGG	AAAA	AAGG	AAAG	AAAG	AAAA	AAGG	AAAG	AAAG	AAAA	AAAA	AAAA	AAAG	AAAA	AAAG	AAAA	AAAA
solcap_snp_c2_19144	AAAG	AAAG	AAAG	AAAA	.	AAAA	AAAA	AAAA	AAAA	AAGG	AAAG	AAAA	AGGG	AAAG	AAAA	AAGG	AAGG	AAAG	AAAA	AAAA	AAAG	AAAA	AAAA	AAAG	AAAG	AAAA	AAAG	AAAG	AAGG	AAGG	AAAA	AAAG	AAAG	AAAA	AAGG	AAAG	AAAG	AAAA	AAGG	AAAG	AAAG	AAAA	AAAA	AAAA	AAAA	AAAA	AAAG	AAAA	AAAA
solcap_snp_c2_1916	CCCC	CCCC	CCCC	.	.	CCCC	GCCC	CCCC	CCCC	CCCC	CCCC	CCCC	.	GCCC	CCCC	GCCC	GCCC	CCCC	CCCC	CCCC	CCCC	CCCC	GCCC	CCCC	GCCC	CCCC	CCCC	CCCC	CCCC	GCCC	CCCC	.	.	CCCC	.	CCCC	CCCC	GCCC	CCCC	CCCC	CCCC	GCCC	CCCC	CCCC	CCCC	CCCC	CCCC	CCCC	GCCC
solcap_snp_c2_1918	.	ATTT	TTTT	.	.	ATTT	ATTT	.	.	TTTT	ATTT	TTTT	ATTT	ATTT	TTTT	ATTT	ATTT	TTTT	.	TTTT	TTTT	ATTT	ATTT	TTTT	ATTT	TTTT	TTTT	ATTT	ATTT	ATTT	TTTT	.	.	.	ATTT	TTTT	ATTT	ATTT	ATTT	TTTT	ATTT	ATTT	ATTT	TTTT	ATTT	ATTT	TTTT	TTTT	ATTT
solcap_snp_c2_19223	TTCC	TTCC	TTTC	TTTT	TTTT	TTTC	.	TTTC	TTCC	TCCC	.	TTTC	TTCC	TTTC	TTTT	TTCC	TTTT	TTTC	TTCC	TTTC	TTTC	TTTC	TTCC	TTCC	TTTC	TCCC	TTCC	TCCC	TTCC	TTTC	TTTC	TCCC	TTCC	.	TCCC	TTCC	TTCC	TTTT	TTTC	TTCC	TTCC	TTCC	TTTC	TCCC	TTTC	TTTC	TTCC	TTTC	TTCC
solcap_snp_c2_19224	TTAA	TTTA	.	TTTT	TTTT	TTTA	TTTT	.	TTTA	TTTA	TTTT	TTAA	TTAA	TAAA	TTAA	TTTA	.	TAAA	TTTA	TTTA	TTTA	TTAA	TTTA	TTTA	TAAA	TTTA	TTTA	TTTT	TTTA	TTAA	TTTT	TTTA	TTTA	TTTA	TTTA	TTAA	TTTA	TAAA	TTTA	TTAA	TTAA	TTAA	TTAA	TTTA	.	.	TTTA	TTAA	TTTA
solcap_snp_c2_19420	TTGG	TTGG	TTTT	TTTT	TTTT	TTTG	TTGG	TTTG	TTTG	TTTG	TTGG	TTTT	TTTT	TTTT	TTTT	TTTT	TTTG	TTTT	TTTG	TTTT	TTTG	TTTG	TTTG	TTTT	TTTG	TTTT	TTTG	TTTG	TTTG	TTGG	TTTT	TTGG	TTTG	TTTT	TTTG	TTTG	TTTT	TTTT	TTTG	TTGG	TTGG	TTTT	TTTT	TTTT	TTTT	TTGG	TTTT	TTTT	TTTG
solcap_snp_c2_19426	CCGG	CGGG	CCCG	GGGG	CCGG	CCGG	CCGG	CCGG	CCGG	CCCG	CCCG	CCGG	CCGG	CCGG	CCGG	CCCG	.	CCCG	CCGG	CCCG	CGGG	CCGG	CCGG	CCCC	CCCG	CCCC	CCCG	CCGG	CGGG	CCGG	CCGG	.	.	CCCC	CCGG	CCGG	CCCG	CCGG	.	CGGG	CCGG	CCGG	CGGG	CCGG	CCGG	CCCG	CCCG	CCCG	CCCG
solcap_snp_c2_19427	TTAA	TTAA	TTTA	TTTT	TTTT	TTAA	.	.	TTTA	TTTA	TTTA	.	TTAA	TTAA	TTTA	TTTA	.	TTTA	TTTA	TTTA	TTAA	TTAA	TTTA	TTTT	TTTA	TTTT	TTTA	TTTA	.	TTAA	TTTT	TTAA	TAAA	TTTT	TTAA	TTTT	.	TTAA	TTAA	TTAA	TTAA	TTAA	TTTA	TAAA	TTTA	TTTA	TTTT	TTTT	TTTA
solcap_snp_c2_19429	TTTT	TTTA	TTTA	TTTT	TTTT	TTTT	TTTA	TTTT	TTTA	TTTT	TTTT	TTTT	TTAA	TTTA	TTTT	TTTA	TTTT	TTTT	TTTT	TTAA	TTTT	TTTT	TTTT	TTTA	TTTA	.	.	TTTA	TTTT	TTTA	TTTT	TTTT	TTTT	TTTA	TTTT	TTTA	TTTT	.	TTTT	TTTT	TTTT	TTTT	TTTA	TTTT	TTTA	TTTT	TTTA	TTTT	TTTT
solcap_snp_c2_19430	AAAA	AAAA	AAAA	AAAA	AAAA	AAAA	AAAA	AAAA	AAAG	AAAA	AAAA	AAGG	AAAA	AAAA	AAAG	AAAA	AAAA	AAAA	AAAA	AAAA	AAAG	AAAA	AAAG	AAAA	AAAA	AAAA	AAAA	AAAA	AAAA	AAAA	AAAA	AAAA	AAAA	AAAA	AAAA	AAGG	AAAG	AAAA	AAAA	AAAG	AAAA	AAAA	AAAG	AAAA	AAAG	AAAA	AAAA	AAAG	AAAA
solcap_snp_c2_19431	TTCC	.	TCCC	TTCC	TTCC	TTCC	TTCC	TTCC	.	TCCC	TCCC	TTCC	TTCC	TTCC	TTCC	TCCC	TTTC	TCCC	TTCC	TCCC	TTTC	TTCC	TTCC	CCCC	TCCC	CCCC	TCCC	TCCC	.	TTCC	TTCC	TTCC	.	CCCC	TTCC	TTCC	TCCC	.	TTCC	.	TTCC	TTCC	.	TTCC	TTCC	.	TCCC	TCCC	TCCC
solcap_snp_c2_19432	CCGG	CGGG	CCCG	GGGG	CCGG	.	CCGG	CCGG	CCGG	CCCG	CCCG	CCGG	CCGG	CCGG	CCGG	CCCG	CGGG	CCCG	CCGG	CCCG	CGGG	CCGG	CCGG	CCCC	CCCG	CCCC	CCCG	CCGG	CGGG	CCGG	.	CCGG	CGGG	CCCC	CCGG	CCGG	CCCG	CCGG	CCGG	CGGG	CCGG	CCGG	CGGG	.	CCGG	CCCG	CCCG	CCCG	CCCG
solcap_snp_c2_19437	TTCC	TCCC	TTTC	CCCC	TTCC	TTCC	TTCC	TTCC	TTCC	TTTC	TTTC	TTCC	TTCC	TTCC	TTCC	TTTC	.	TTTC	TTCC	TTTC	.	TTCC	TTCC	TTTT	TTTC	TTTT	TTTC	TTCC	.	TTCC	TCCC	TTCC	.	TTTT	TTCC	TTCC	TTTC	TTCC	TTCC	.	TTCC	TTCC	.	TTCC	TTCC	TTTC	TTTC	TTTC	TTTC
solcap_snp_c2_19439	AAGG	AGGG	AAAG	AGGG	AAGG	AAGG	.	AAGG	AAGG	.	.	AAGG	.	.	AAGG	AAAG	AGGG	AAAG	AAGG	.	AGGG	AAGG	AAGG	AAAA	AAAG	AAAA	AAAG	AAGG	AGGG	AAGG	AGGG	AAGG	AGGG	AAAA	AAGG	AAGG	AAAG	AAGG	AAGG	AGGG	AAGG	AAGG	AGGG	AAGG	AAGG	.	AAAG	AAAG	.
solcap_snp_c2_19465	AAAA	AAAA	.	AAAA	AAGG	AAAA	AAAG	AAAA	AAAA	AAAG	AAAG	AAAG	AAGG	.	AAAG	AAAG	.	AAAA	AAAA	AAAA	AAAG	AAAA	AAGG	AAAG	AAAA	AAAG	AAAA	AAAG	AAGG	AAGG	AAAA	AAAA	AAGG	AAAA	AAAG	AAAG	AAAA	AAAA	AAAA	AAAA	AAAA	.	AAAG	AAAG	AAAA	AAAG	AAAA	AAAA	AAAA
solcap_snp_c2_1950	GGGG	GGGG	GGGG	GGGG	GGGG	GGGG	GGGG	AAGG	AGGG	GGGG	GGGG	GGGG	GGGG	GGGG	GGGG	GGGG	GGGG	GGGG	GGGG	GGGG	GGGG	GGGG	AGGG	GGGG	GGGG	AGGG	GGGG	AGGG	GGGG	GGGG	.	GGGG	GGGG	GGGG	GGGG	GGGG	GGGG	GGGG	GGGG	GGGG	GGGG	AGGG	GGGG	AGGG	AGGG	GGGG	GGGG	AAAG	GGGG
solcap_snp_c2_19533	AAGG	AAAA	AAAG	AAAA	AAAA	AAGG	AAGG	AAAG	AAGG	AAGG	AAAG	AAGG	AAGG	AAAG	AAAG	AAAG	AAGG	AAAG	AAAG	AAAG	AAGG	AAAG	AGGG	AAAG	AAAG	AAAA	AAGG	AAAA	AAGG	AAAG	AAAA	AAGG	AGGG	AAAA	AAGG	AAAG	AAAG	AAGG	AAAG	AGGG	AAGG	AAAG	AAAA	AAGG	AAAA	AAAG	AAAA	AAAG	AAGG
solcap_snp_c2_19537	TCCC	TTTC	TTCC	CCCC	CCCC	TTCC	TTCC	TTCC	TTCC	TTTT	TTTC	TTTT	.	TTTC	TTTC	TTCC	TCCC	TTTT	TTTT	TTCC	TTTC	TCCC	TTTC	TTCC	TTCC	TTTT	TTTC	TTCC	TTTC	.	TTTT	TTCC	TCCC	TTTT	TCCC	TTTT	TCCC	TTTC	TTTC	TTTC	TTCC	TTCC	TTTC	TTTT	TTCC	TTTC	TTTC	TTCC	TTCC
solcap_snp_c2_19556	TCCC	CCCC	TTCC	CCCC	CCCC	TCCC	.	.	.	TTCC	CCCC	.	CCCC	TCCC	.	CCCC	CCCC	CCCC	CCCC	TTCC	TTCC	TTCC	.	TTCC	TTCC	TTCC	TTCC	TTCC	TCCC	.	TCCC	CCCC	TTCC	TTCC	TTCC	TTCC	TCCC	.	TCCC	TCCC	CCCC	TCCC	CCCC	TTCC	CCCC	.	TTCC	.	TCCC
solcap_snp_c2_19627	GGGG	GGGG	GGGG	GGGG	AAGG	GGGG	GGGG	GGGG	.	GGGG	GGGG	AAGG	GGGG	GGGG	AGGG	GGGG	GGGG	GGGG	GGGG	GGGG	.	GGGG	AGGG	GGGG	GGGG	GGGG	GGGG	GGGG	GGGG	GGGG	AGGG	GGGG	GGGG	GGGG	GGGG	.	AGGG	GGGG	.	.	GGGG	GGGG	AGGG	GGGG	.	GGGG	GGGG	AGGG	GGGG
solcap_snp_c2_1964	TTCC	TCCC	TTCC	.	CCCC	CCCC	TCCC	CCCC	TCCC	TTCC	.	TCCC	TTCC	CCCC	CCCC	TTCC	TTCC	TTTC	TCCC	TCCC	TCCC	TCCC	CCCC	CCCC	TCCC	CCCC	TTCC	TCCC	TCCC	TCCC	CCCC	TTCC	TTCC	TTCC	TCCC	TCCC	TCCC	TTTC	TCCC	TCCC	CCCC	TCCC	.	TTCC	TCCC	TCCC	CCCC	TCCC	TCCC
solcap_snp_c2_19696	GGGG	AGGG	GGGG	GGGG	AGGG	GGGG	AGGG	AGGG	AGGG	AGGG	GGGG	GGGG	GGGG	AGGG	GGGG	GGGG	GGGG	GGGG	GGGG	AGGG	AGGG	GGGG	AGGG	AGGG	AGGG	GGGG	GGGG	GGGG	GGGG	GGGG	GGGG	GGGG	AGGG	GGGG	GGGG	GGGG	GGGG	GGGG	GGGG	GGGG	GGGG	GGGG	GGGG	AGGG	GGGG	.	GGGG	GGGG	.
solcap_snp_c2_19701	AGGG	AGGG	AAAG	AAAA	.	GGGG	AAAG	GGGG	.	.	AGGG	AAGG	AAAG	AGGG	AGGG	AGGG	AGGG	AGGG	.	.	AGGG	AGGG	AGGG	GGGG	AGGG	AGGG	AAAG	AGGG	AGGG	AAAG	AAAG	AAGG	AAGG	AAGG	AGGG	AAAG	AGGG	.	AGGG	AAGG	AGGG	AAAG	AAGG	AAAG	AAGG	AGGG	AGGG	AGGG	AGGG
solcap_snp_c2_19704	TTTT	TTTT	TTTT	TTTT	TTTT	TTTC	TTTC	TTTC	TTTT	TTTT	.	TTTC	TTTT	TTTT	.	TTTT	TTTT	TTTT	TTTT	TTTT	TTTT	TTTT	TTTT	TTTC	.	TTTC	TTTC	TTTT	TTTC	TTTT	TTTT	TTTT	TTTC	TTTT	.	TTTT	TTTT	TTTT	TTTT	TTTT	.	TTTT	TTTT	TTTT	TTTC	TTTT	TTTT	TTTT	TTTT
solcap_snp_c2_19707	TTTC	TTTC	TCCC	TTTT	TTTT	TTTT	TTTC	TTTT	TTTC	TCCC	TTTT	TTTC	TTCC	TTTT	TTTT	TTTC	TTTC	TTTC	TTTC	TTTC	TTTC	TTTC	TTTT	TTTT	TTTC	TTTT	TTCC	TTTC	TTTC	TTTC	.	TTTC	TTCC	.	TTTC	TTTC	TTTC	.	TTTC	TTTC	TTTT	TTTC	TTTT	.	TTTC	TTCC	TTTT	TTTC	TTCC
solcap_snp_c2_19722	TTTT	TTTC	TTTC	CCCC	TTCC	TTCC	TTCC	TTCC	TTCC	TTTC	CCCC	TCCC	TTTT	TTTC	CCCC	TTCC	TTCC	TTTC	TTTT	TTTT	TTTC	TTCC	CCCC	.	TTTC	CCCC	TTCC	CCCC	CCCC	.	CCCC	TTCC	TTCC	TTTC	TTCC	CCCC	TTTC	TTTT	TTTT	TTCC	TTCC	TTCC	TTTT	.	TTTT	TTTT	TTCC	TTCC	TTCC
solcap_snp_c2_19746	AACC	AACC	AAAA	AACC	AAAC	AAAA	ACCC	AAAA	AAAA	AACC	.	AACC	CCCC	AAAC	AAAC	AACC	AACC	ACCC	AAAA	AAAC	AACC	.	AAAA	AAAA	AACC	ACCC	AAAC	AAAA	AAAC	AAAC	AAAC	AACC	AAAC	ACCC	.	AACC	AACC	AACC	AACC	AAAC	AACC	AAAA	AAAC	ACCC	.	ACCC	AAAC	AAAA	AAAC
solcap_snp_c2_19749	AAAA	AAAG	AAAA	AAAA	.	AAAA	AAAA	AAAG	AAAG	AAAA	AAAA	AAAA	AAAA	AAAA	AAAA	AAAA	AAAG	AAAA	AAAG	AAAG	AAAA	AAAA	.	AAAA	AAAA	AAAA	AAAA	AAAA	AAAG	AAAA	.	AAAA	AAAA	AAAA	AAAA	AAAA	AAAA	AAAA	AAAA	AAAA	AAAA	AAAG	AAAA	AAAA	AAAA	AAAA	AAAA	AAAG	AAAA
solcap_snp_c2_19759	CCCC	.	CCCC	CCCC	CCCC	CCCC	CCCC	.	.	CCCC	CCCC	CCCC	CCCC	CCCC	CCCC	CCCC	.	CCCC	.	.	CCCC	CCCC	.	CCCC	CCCC	CCCC	CCCC	CCCC	.	CCCC	CCCC	CCCC	CCCC	CCCC	CCCC	CCCC	CCCC	CCCC	CCCC	CCCC	CCCC	.	.	CCCC	CCCC	CCCC	CCCC	.	CCCC
solcap_snp_c2_1980	TTTT	TTTC	TTTT	TTTT	TTTT	TTTC	TTCC	.	TTTC	TTTT	TTCC	TTTC	TTTT	TTTC	TTCC	TTTT	TTTT	TTTT	TTTT	TTTC	TTTC	TTTT	TTTC	TTCC	TTTC	TTTC	TTTC	TTTT	TTTC	TTTT	TTTT	TTTT	TTCC	TTTT	TTCC	TTTT	TTTT	TTTT	TTTT	TTTT	TTTT	TTTT	TTTT	TTTC	TTTC	TTCC	TTTT	TTTT	TTCC
solcap_snp_c2_19803	CCCC	CCCC	ACCC	CCCC	ACCC	ACCC	CCCC	ACCC	ACCC	ACCC	CCCC	CCCC	CCCC	ACCC	ACCC	ACCC	CCCC	CCCC	ACCC	CCCC	CCCC	CCCC	.	CCCC	CCCC	CCCC	CCCC	ACCC	ACCC	.	CCCC	CCCC	ACCC	ACCC	.	CCCC	CCCC	ACCC	CCCC	CCCC	CCCC	ACCC	ACCC	.	.	CCCC	ACCC	ACCC	CCCC
solcap_snp_c2_19826	TTTT	TTTT	TTTC	TTTT	TTTC	TTTC	TTTT	TTTC	TTTC	TTTC	TTTT	TTTT	TTTT	TTCC	TTTC	TTTC	TTTT	TTTT	TTTC	TTTT	TTTC	TTTC	TTTC	TTTT	TTTT	TTTT	TTTT	TTTC	TTTC	.	TTTT	TTTT	TTTC	TTCC	TTTC	TTTT	TTTT	TTTC	TTTT	TTTT	TTTT	TTTC	TTTC	TTTC	TTTC	TTTT	TTCC	TTTC	TTTT
solcap_snp_c2_19854	GGGG	AGGG	GGGG	GGGG	GGGG	GGGG	GGGG	AGGG	AGGG	GGGG	GGGG	GGGG	GGGG	GGGG	GGGG	GGGG	AGGG	GGGG	AGGG	AGGG	GGGG	GGGG	.	GGGG	GGGG	GGGG	GGGG	GGGG	AGGG	GGGG	GGGG	GGGG	GGGG	GGGG	GGGG	GGGG	GGGG	GGGG	GGGG	GGGG	GGGG	AGGG	GGGG	GGGG	GGGG	GGGG	GGGG	AGGG	GGGG
solcap_snp_c2_19897	CCCC	TTCC	TTTT	TTTT	.	TTTT	TTCC	TTTT	TTTT	TTTC	TTCC	TTCC	TCCC	TTCC	TTTC	TTCC	TTCC	TCCC	TTTT	TTCC	CCCC	TTTC	TTTT	TTTT	TTCC	TTCC	TTCC	TTTT	TTTC	TTTC	TTTC	TTTC	TTCC	TCCC	TTCC	TTCC	TTCC	TTCC	CCCC	TTTC	TTTC	TTTC	TTTC	TTTT	TTCC	TTTC	TTTC	TTTT	TTCC
solcap_snp_c2_1993	CCCC	CCCC	TCCC	CCCC	CCCC	CCCC	TCCC	CCCC	TCCC	CCCC	CCCC	TCCC	CCCC	TCCC	TCCC	CCCC	CCCC	CCCC	TCCC	CCCC	CCCC	CCCC	TCCC	CCCC	CCCC	TCCC	CCCC	CCCC	CCCC	.	TCCC	TCCC	CCCC	CCCC	CCCC	TTCC	CCCC	CCCC	CCCC	CCCC	TCCC	CCCC	TCCC	TCCC	TCCC	CCCC	TCCC	CCCC	CCCC
solcap_snp_c2_19940	AACC	AACC	AAAC	AAAA	AAAA	AACC	AACC	AACC	AAAC	.	.	AAAA	AACC	AACC	AAAC	AAAC	ACCC	AAAC	.	.	AACC	AACC	AAAC	AAAA	AAAC	AAAA	AAAC	AAAC	ACCC	AACC	AAAA	AACC	ACCC	AAAA	AACC	AAAA	AAAA	AACC	AACC	AACC	AACC	AACC	AAAC	AACC	AAAC	.	AAAA	AAAA	AAAC
solcap_snp_c2_19951	AAGG	AAGG	AAAG	AAAA	AAAA	.	AAGG	.	AAAG	AAAG	AAAG	AAAA	AAGG	AAGG	AAAG	AAAG	.	AAAG	AAAG	AAAG	AAGG	AAGG	AAAG	AAAA	AAAG	AAAA	AAAG	.	AGGG	AAGG	AAAA	AAGG	.	AAAA	AAGG	AAAA	AAAA	.	AAGG	AAGG	.	.	AAAG	AAGG	AAAG	AAAG	AAAA	AAAA	AAAG
solcap_snp_c2_2000	AAAC	ACCC	AAAC	AAAA	AAAC	ACCC	AACC	.	AACC	AAAC	AACC	AACC	AAAC	AACC	ACCC	AAAC	AACC	AAAC	AAAC	AACC	ACCC	AAAC	AACC	ACCC	AAAC	ACCC	AACC	ACCC	ACCC	AACC	AAAC	AAAA	AACC	AAAC	ACCC	AAAC	AAAC	AAAA	ACCC	AAAA	AAAA	AAAA	AAAC	AAAC	AAAC	AACC	AAAC	AACC	ACCC
solcap_snp_c2_2002	TTTT	TTTT	TTTC	TTTT	TTTT	TTTT	TTTC	TTTT	TTTC	TTTT	TTTT	TTTC	TTTT	TTTC	TTTC	TTTT	TTTT	TTTT	TTTC	.	TTTT	.	TTTC	TTTT	.	TTTC	TTTT	TTTT	TTTT	TTTC	.	TTTC	TTTT	TTTT	TTTT	TTCC	TTTT	TTTT	TTTT	TTTT	.	TTTT	TTTC	TTTC	TTTC	TTTT	.	TTTT	TTTT
solcap_snp_c2_20069	.	AAAC	AAAA	.	AAAA	AAAA	AAAA	AAAC	AAAA	AAAC	AAAA	AAAA	AAAA	AAAC	AAAA	AAAA	.	AAAC	AAAC	AAAA	AAAA	.	AAAC	AAAC	AAAA	.	.	AAAC	AAAA	AAAA	AAAA	.	AAAA	AAAA	AAAC	AACC	AAAC	AAAA	AAAA	AAAC	.	AAAC	AAAA	AAAC	AAAC	AAAA	.	AAAC	.
solcap_snp_c2_20097	AGGG	AGGG	GGGG	GGGG	GGGG	GGGG	GGGG	AGGG	GGGG	GGGG	GGGG	GGGG	GGGG	GGGG	GGGG	GGGG	AGGG	AAGG	AGGG	GGGG	GGGG	GGGG	AGGG	AGGG	GGGG	AGGG	.	AGGG	GGGG	GGGG	GGGG	AAGG	GGGG	GGGG	AGGG	AAGG	AGGG	GGGG	GGGG	AGGG	.	AAGG	GGGG	AGGG	AGGG	GGGG	AAGG	AGGG	AAGG
solcap_snp_c2_20113	AGGG	AGGG	GGGG	GGGG	GGGG	GGGG	GGGG	AGGG	GGGG	GGGG	GGGG	GGGG	GGGG	GGGG	GGGG	GGGG	AGGG	.	AGGG	GGGG	GGGG	GGGG	AGGG	AGGG	GGGG	AGGG	.	AGGG	GGGG	GGGG	GGGG	AAGG	GGGG	GGGG	AGGG	AAGG	AGGG	GGGG	GGGG	AGGG	AAGG	AAGG	GGGG	AGGG	AGGG	GGGG	AAGG	AGGG	AAGG
solcap_snp_c2_20117	TTTC	TTTT	.	TTTT	TTTT	TTTT	TTCC	TTTT	TTTT	TTTT	TTTT	.	TTTC	TTTC	TTTC	.	TTTT	TTTT	TTTT	TTTT	TTTT	.	TTCC	TTTC	.	TTTC	TTTT	TTCC	TTTT	TTCC	TTCC	TTTT	TTTT	TTCC	TTTT	TTTT	TTTC	TTCC	TTCC	TTTC	TTTT	TTTT	.	.	.	TTTT	TTTT	TTTT	TTTT
solcap_snp_c2_20124	TCCC	CCCC	TCCC	CCCC	CCCC	CCCC	TCCC	CCCC	CCCC	CCCC	CCCC	TTCC	TCCC	TCCC	TCCC	TTCC	CCCC	CCCC	CCCC	CCCC	CCCC	.	TCCC	TCCC	TCCC	TCCC	CCCC	TCCC	CCCC	TCCC	TCCC	CCCC	CCCC	TCCC	CCCC	CCCC	TCCC	TCCC	TCCC	TCCC	CCCC	CCCC	TCCC	.	TCCC	CCCC	CCCC	CCCC	CCCC
solcap_snp_c2_20129	CCCC	TCCC	CCCC	CCCC	.	TCCC	TCCC	CCCC	CCCC	CCCC	CCCC	CCCC	CCCC	CCCC	CCCC	TCCC	CCCC	CCCC	TCCC	.	CCCC	CCCC	TCCC	CCCC	CCCC	CCCC	CCCC	TCCC	TCCC	TCCC	TCCC	CCCC	TCCC	TCCC	TCCC	CCCC	CCCC	TCCC	CCCC	CCCC	CCCC	CCCC	CCCC	CCCC	CCCC	CCCC	TCCC	CCCC	TCCC
solcap_snp_c2_20164	AAAG	AAGG	AAAA	AAAA	AAAA	AAGG	AAAG	AAAA	AAAG	AAAG	AGGG	AAAA	.	AAAA	AAAA	AAAA	AAGG	AAAA	AAAA	AAGG	.	AAAA	AAAA	AAAA	AAGG	AAAA	AAAG	AAAA	AAAA	AAAA	AAAA	AAAG	AAAG	AAAG	AAGG	AAAG	AAAG	AAAA	AAGG	AAAA	AAAG	AAAA	AAAG	AAAA	AAAG	.	AAAA	AAAA	AAAG
solcap_snp_c2_20170	TTCC	TCCC	TCCC	CCCC	.	TCCC	TCCC	.	TTCC	TCCC	TCCC	TCCC	CCCC	TCCC	TTCC	TCCC	.	.	TCCC	CCCC	CCCC	CCCC	.	TCCC	TCCC	TTCC	.	TCCC	TTCC	TCCC	CCCC	.	TCCC	CCCC	TCCC	TTCC	TTCC	TCCC	CCCC	TCCC	.	.	TCCC	TTCC	TCCC	CCCC	.	TTCC	TTCC
solcap_snp_c2_20175	TTGG	TTGG	TGGG	GGGG	GGGG	TGGG	TTGG	.	TTGG	TGGG	TGGG	TGGG	GGGG	TGGG	TTGG	TGGG	.	.	TGGG	GGGG	GGGG	GGGG	TTGG	TGGG	TGGG	.	TTTG	TGGG	TTGG	TGGG	.	TTTG	TGGG	GGGG	TGGG	.	TTGG	TGGG	GGGG	TGGG	.	.	TGGG	TTGG	TGGG	GGGG	.	.	TTGG
solcap_snp_c2_20176	AAAG	AAAA	AAAG	AAAA	AAAA	AAAA	AAAG	AAAA	AAAA	AAAA	AAAA	AAGG	AAAG	AAAG	AAAG	AAGG	AAAA	AAAA	AAAA	AAAA	AAAA	.	AAAG	AAAG	AAAG	AAAA	AAAA	AAAG	AAAA	AAAG	AAGG	AAAA	AAAA	AAAG	AAAA	AAAA	AAAG	AAAG	AAAG	AAAG	AAAA	AAAA	AAAG	AAGG	AAAG	AAAA	AAAA	AAAA	AAAA
solcap_snp_c2_20178	AATT	AATT	ATTT	TTTT	TTTT	ATTT	AATT	AATT	AATT	ATTT	ATTT	ATTT	TTTT	ATTT	AATT	ATTT	AATT	.	ATTT	TTTT	TTTT	TTTT	AATT	ATTT	ATTT	AATT	AATT	ATTT	AATT	ATTT	AATT	.	ATTT	TTTT	ATTT	AATT	AATT	ATTT	TTTT	ATTT	AATT	.	ATTT	AATT	ATTT	TTTT	AATT	AATT	AATT
solcap_snp_c2_20179	TTTC	TTTC	TTTT	TTTT	TTTT	TTCC	TTTC	TTTT	TTTC	TTTC	TCCC	TTTT	TTCC	.	TTTT	TTTT	TTTC	.	TTTT	TTCC	TTCC	TTTT	TTTT	.	TTCC	TTTT	TTTC	TTTT	TTTT	TTTT	TTTT	TTTC	TTTC	TTTC	TTCC	TTTC	TTTC	TTTT	TTCC	TTTT	TTTC	.	TTTC	TTTT	TTTC	TCCC	TTTT	TTTT	TTTC
solcap_snp_c2_20227	AAAA	AAAG	AAAG	AAAA	AAAA	AAAG	AAAA	AAAA	AAAG	AAAA	AAAA	AAAA	AAAA	AAAA	AAAA	AAAG	AAAA	AAAA	.	.	AAAG	AAAA	AAAG	AAAG	AAAA	AAAA	AAAA	AAAG	.	.	AAAA	AAAA	AAAA	AAAG	AAAG	AAAA	AAAA	AAAG	AAAG	AAAA	AAAA	AAAA	AAAA	AAAG	AAAA	AAAA	AAAG	AAAA	AAAG
solcap_snp_c2_20259	AAGG	AAGG	AGGG	.	AAAG	AGGG	AAGG	AAAA	AAGG	AAGG	AGGG	AGGG	GGGG	AAGG	AAAG	AGGG	AAAG	AAAA	AGGG	GGGG	GGGG	AGGG	AAGG	AGGG	AGGG	AAAA	AAAG	AAGG	AAGG	AGGG	GGGG	AAAG	AAGG	GGGG	AGGG	AAGG	AAGG	AGGG	GGGG	AGGG	AAAG	AAAA	AGGG	AGGG	AGGG	GGGG	AAAG	AAAG	AAGG
solcap_snp_c2_20274	TTGG	TTGG	.	GGGG	GGGG	TGGG	TTGG	TTTG	TGGG	.	TGGG	TGGG	GGGG	TGGG	TTGG	TGGG	TTTG	.	TGGG	GGGG	GGGG	GGGG	TTGG	TGGG	TGGG	TTTG	TTTG	TGGG	.	TGGG	TGGG	TTTG	TGGG	GGGG	TGGG	TTGG	TTGG	TGGG	GGGG	TGGG	TTTG	.	TGGG	TGGG	TGGG	GGGG	TTTG	TTGG	TTGG
solcap_snp_c2_2031	TTCC	.	TCCC	TTTT	TCCC	TTTT	TTCC	TTTT	TTCC	TTCC	.	TTCC	TTCC	TTTC	TTTC	TTCC	TTCC	TCCC	TCCC	TTCC	TTTC	TTTC	TTTC	TTTT	TTTC	.	TTCC	TTTC	TTTC	.	TCCC	.	TTCC	TTCC	TTTC	TCCC	.	TTCC	TTTC	TTCC	TTTC	TTCC	TTCC	TTCC	TTCC	TTTC	TTTC	TTTC	TTTC
solcap_snp_c2_20333	TTCC	.	TTTC	CCCC	TCCC	TTTC	TCCC	TTCC	TTCC	TCCC	TTCC	TCCC	TTCC	CCCC	TTCC	TTCC	.	.	TTCC	.	TTCC	CCCC	.	TTCC	TTTC	TCCC	TTTC	TTCC	TTTT	TTTC	CCCC	TTTC	TTCC	TTTC	TCCC	TCCC	TTCC	TTTC	.	TTCC	TTTT	TTCC	CCCC	CCCC	TCCC	TTCC	TTCC	TTTC	TTCC
solcap_snp_c2_20347	AAAG	AAGG	AAAG	GGGG	GGGG	AAGG	.	AAGG	AAGG	AAGG	.	AAGG	AAAA	.	AAAG	AAAG	AAGG	AAGG	AAAG	AAGG	AAGG	AAGG	AAGG	AAGG	AAAG	.	AAGG	AAGG	AAAG	AAAG	AGGG	AAAA	AAGG	AAAA	GGGG	.	AAAG	AAAG	AAAG	AAGG	AAAG	AAGG	AGGG	.	AAGG	.	AAGG	AAAG	AAGG
solcap_snp_c2_20464	AAAC	AAAA	AAAA	AAAA	AAAA	AAAC	.	AAAC	AAAA	AAAC	AAAA	AAAC	AAAA	AAAC	AACC	AAAA	AAAA	AAAA	AAAC	AAAC	AAAC	AAAC	AAAC	AAAA	AAAC	AAAA	AAAA	AAAC	AAAA	AAAC	.	AAAA	AAAA	AACC	AAAA	AAAC	AAAC	AAAA	AAAC	AAAC	AAAA	AAAA	AACC	AAAA	AAAC	AAAC	AAAA	AAAA	AAAA
solcap_snp_c2_20473	CCCC	CCCC	CCCC	CCCC	.	TCCC	.	CCCC	TCCC	TCCC	TTCC	CCCC	TCCC	TTCC	TCCC	TCCC	TCCC	CCCC	CCCC	TCCC	CCCC	CCCC	TCCC	TCCC	TCCC	TTCC	CCCC	TTCC	TCCC	CCCC	CCCC	CCCC	.	CCCC	TCCC	CCCC	CCCC	TTCC	CCCC	TCCC	TCCC	TCCC	CCCC	TCCC	CCCC	TCCC	TCCC	CCCC	TCCC
solcap_snp_c2_20479	TTTC	TTCC	TTTC	TTTT	TTTT	TTTC	TTTT	TTCC	TTCC	TTCC	TTTC	TTCC	TCCC	TTTC	TTTC	TTCC	TTCC	CCCC	TTCC	TTCC	TCCC	TTCC	TTCC	TTTC	TTTC	TTCC	TTCC	TTTT	TTCC	TTTC	TTTT	TTCC	TTTT	TTTT	TTTC	TTCC	TTTC	TTCC	TTTC	TTTC	.	TTTC	TTTC	TTCC	TTCC	TTTC	.	TCCC	TTTC
solcap_snp_c2_20481	TGGG	TTGG	TTGG	GGGG	TGGG	TGGG	GGGG	TTGG	TTGG	TTGG	TGGG	.	TTTG	TGGG	TGGG	TTGG	TTGG	TTTT	TTTG	TTGG	TTTG	TTGG	TTGG	TTGG	TGGG	TTGG	TTTG	GGGG	TTGG	.	GGGG	TTGG	GGGG	TGGG	TGGG	TTTG	TGGG	TTGG	.	TGGG	TTGG	TTGG	TGGG	TTTG	TTGG	.	TTTG	TTTT	TTGG
solcap_snp_c2_20500	TTTC	TCCC	TTCC	TTTT	CCCC	TTCC	TTCC	TCCC	TTCC	TCCC	TTCC	CCCC	TTCC	TCCC	CCCC	CCCC	TTCC	TTCC	TTCC	CCCC	TTCC	TTCC	TCCC	TCCC	TCCC	TCCC	TCCC	TCCC	TCCC	.	.	CCCC	TTTC	TCCC	TTCC	CCCC	TCCC	TTCC	TTTC	TTTC	TCCC	TCCC	TTCC	TCCC	CCCC	TCCC	TTTC	.	TCCC
solcap_snp_c2_20502	TTTA	TAAA	TTAA	TTTT	TAAA	TTAA	TTTA	TAAA	TAAA	TAAA	TTTA	.	TTTT	TTAA	.	TAAA	TTAA	TAAA	TTAA	TAAA	TTTA	TAAA	.	.	TTAA	TAAA	TAAA	AAAA	AAAA	TAAA	TTTA	TAAA	TTAA	TTTA	TTAA	AAAA	TAAA	TTAA	TTTT	TTAA	TTAA	AAAA	TTAA	TAAA	TAAA	TAAA	TTAA	TTTA	TTAA
solcap_snp_c2_20505	TTCC	TTTC	TTCC	CCCC	TTTT	TCCC	TCCC	TTTC	TTTC	TTTT	TCCC	TTTT	CCCC	TTCC	.	TTTC	TTTC	TTTC	TTCC	TTTC	TCCC	TCCC	TTTC	TTTC	TTCC	.	TTTC	TTTC	TTTC	TCCC	TTTT	TTTC	TCCC	TCCC	TCCC	TTTT	.	TTTC	CCCC	TTCC	TTCC	TTTT	TTTC	TTTC	TTTC	TTTC	TTCC	TCCC	TTTC
solcap_snp_c2_20506	.	AAAA	.	GGGG	AAAA	AGGG	AAGG	AAAG	AAAA	AAAA	AAAG	AAAA	AGGG	AAAG	AAAA	AAAG	AAAG	AAGG	AAAG	AAAG	AAAG	AGGG	AAAG	AAAG	AAGG	AAGG	AAAA	AAAG	AAAG	AAGG	AAAA	AAAG	AGGG	AGGG	AGGG	AAAA	AAGG	AAAG	AAGG	AAAG	AAAG	AAAA	AAGG	AAAG	AAAG	AAAG	AAAG	AGGG	AAAG
solcap_snp_c2_20507	AAGG	GGGG	AAGG	GGGG	GGGG	AGGG	.	GGGG	AGGG	GGGG	AAGG	GGGG	AAGG	GGGG	GGGG	GGGG	AAGG	AGGG	GGGG	GGGG	.	GGGG	GGGG	GGGG	AGGG	GGGG	GGGG	GGGG	GGGG	GGGG	GGGG	GGGG	AAGG	AGGG	GGGG	GGGG	GGGG	AGGG	AAGG	AGGG	GGGG	GGGG	AGGG	AGGG	GGGG	AGGG	AGGG	GGGG	GGGG
solcap_snp_c2_20513	AGGG	.	GGGG	GGGG	GGGG	GGGG	GGGG	AGGG	GGGG	GGGG	GGGG	AAGG	GGGG	AGGG	.	AAGG	AGGG	AGGG	GGGG	AGGG	GGGG	GGGG	AGGG	GGGG	AGGG	AGGG	AGGG	GGGG	AGGG	GGGG	.	AAGG	AGGG	GGGG	GGGG	AAGG	AGGG	AGGG	GGGG	AGGG	AGGG	AAGG	GGGG	AGGG	AGGG	GGGG	GGGG	GGGG	AAGG
solcap_snp_c2_20517	GGGG	AAAG	AAGG	AAGG	AAAA	AAGG	AAGG	AAGG	AAAG	AAAA	AGGG	AAGG	AGGG	AGGG	.	AGGG	AAGG	AAGG	AAGG	AAGG	AGGG	AGGG	AAGG	AAAG	AAGG	.	AAGG	AAAG	AAGG	AAGG	AGGG	AGGG	AAGG	AAGG	AAGG	AAGG	AGGG	AAGG	AGGG	AAGG	.	AAGG	AAAA	AAAG	AAGG	AAAA	AAAG	AAGG	GGGG
solcap_snp_c2_20521	.	.	.	.	TCCC	TTCC	TTTC	TTTC	TTCC	TTCC	TTTC	TTCC	TTTT	TTTC	TTTC	TTTC	TTTC	TTCC	TTCC	TTCC	TTTC	.	.	CCCC	TTTC	TTCC	TTCC	CCCC	TCCC	TCCC	TTTT	TTTC	TTTC	TTTC	TCCC	TTCC	TTCC	TTTC	.	TTTC	TTTC	TTTC	TTCC	TTCC	TTCC	.	TTCC	TTTC	.
solcap_snp_c2_20522	TGGG	GGGG	GGGG	GGGG	GGGG	GGGG	GGGG	TGGG	GGGG	GGGG	GGGG	TTGG	GGGG	TGGG	.	TTGG	TGGG	TGGG	GGGG	TGGG	GGGG	GGGG	TGGG	GGGG	TGGG	TGGG	.	GGGG	TGGG	GGGG	.	TTGG	TGGG	GGGG	GGGG	TTGG	TGGG	.	GGGG	.	.	TTGG	GGGG	TGGG	TGGG	GGGG	GGGG	GGGG	TTGG
solcap_snp_c2_20569	AGGG	GGGG	GGGG	GGGG	GGGG	AGGG	GGGG	AGGG	GGGG	GGGG	GGGG	AAGG	GGGG	AGGG	.	AGGG	AGGG	AGGG	AGGG	AGGG	GGGG	GGGG	AGGG	GGGG	AGGG	AGGG	AGGG	GGGG	AGGG	GGGG	AAGG	AAGG	AGGG	GGGG	GGGG	AAGG	AGGG	AGGG	GGGG	AGGG	AGGG	AAGG	GGGG	AGGG	AGGG	GGGG	GGGG	GGGG	AAGG
solcap_snp_c2_20577	AACC	AAAC	AACC	CCCC	AAAA	AAAC	AAAC	AAAA	AAAC	ACCC	AACC	AAAC	ACCC	AAAC	AAAA	AACC	AAAC	AAAC	AAAC	AAAC	AAAC	ACCC	.	AAAC	ACCC	.	.	AAAC	AAAC	AACC	AAAA	AACC	AACC	.	AAAC	AAAC	ACCC	ACCC	AAAC	ACCC	AACC	ACCC	AAAC	AACC	AACC	AACC	AACC	AACC	AAAC
solcap_snp_c2_20589	AGGG	AGGG	AGGG	GGGG	GGGG	AGGG	AAGG	AGGG	GGGG	AAGG	AGGG	GGGG	GGGG	AAGG	AGGG	GGGG	AGGG	GGGG	AGGG	AAGG	AGGG	AAGG	AAGG	AGGG	AGGG	.	.	AAGG	.	GGGG	GGGG	AGGG	AAGG	AGGG	AGGG	AGGG	AGGG	AAGG	AAGG	AGGG	GGGG	AGGG	AAGG	GGGG	AGGG	AAGG	GGGG	.	AGGG
solcap_snp_c2_20618	AAAA	.	AAAG	AAAA	.	AAAA	AAAA	AAAG	AGGG	AAAA	AAAG	AAAG	AAAA	AAAG	AAAA	AAAG	AAAA	AAAG	AAAG	AAGG	AAAA	AAGG	AAGG	AAGG	AAAG	AAGG	AAAA	AAGG	AGGG	AAAG	AAAG	AAAG	AAAG	AAAG	AAAG	AAAG	AAGG	AAAA	AAAG	.	AGGG	GGGG	AGGG	AAAA	AGGG	AAAG	AAAG	AAAG	AAAG
solcap_snp_c2_20640	TCCC	TCCC	TCCC	.	TTCC	TCCC	.	TCCC	TCCC	TTCC	TCCC	CCCC	CCCC	TTCC	TCCC	CCCC	TCCC	CCCC	TCCC	TTCC	TCCC	TTCC	.	TCCC	TCCC	.	.	TTCC	.	CCCC	CCCC	TCCC	TTCC	TCCC	TCCC	TCCC	.	.	TTCC	TCCC	CCCC	TCCC	.	CCCC	TCCC	TTCC	CCCC	.	TCCC
solcap_snp_c2_20667	AAAA	AAAA	.	AAAA	AAAA	AAAA	AAAA	AAAG	AAAA	AAAA	AAAA	AAAG	AAAG	AAAA	.	AAAG	AAAA	AAAA	AAAA	AAAA	AAAG	AAAG	AAAA	AAAG	AAAA	AAAA	AAAA	AAAG	AAAA	.	AAAG	AAAG	AAAA	AAAA	AAAA	AAAG	AAAA	AAAA	AAAA	AAAA	AAAA	AAAA	AAAA	AAAA	AAAA	AAAA	AAAA	AAAA	AAAG
solcap_snp_c2_20698	AAAA	AAAG	AAAA	GGGG	GGGG	AAAA	AAAA	AAAG	.	AAAA	AAAA	AAAG	AAAA	AAAA	AAAA	AAAG	AAAA	AAGG	AAAA	AAGG	AAAA	AAAG	AAAG	AAGG	AAAG	AAAA	AAAA	AAAG	AAAG	AAGG	.	AAAG	AAAG	AAAG	AAAG	AAAG	AAAG	AAAA	AAAG	AAAA	AAGG	AGGG	AAGG	AAAA	AAGG	AAAG	AAGG	AAAA	AAAG
solcap_snp_c2_20714	AAGG	AAGG	AGGG	AAAA	GGGG	AAGG	AAGG	AAAG	AAAG	AAAG	AGGG	AAAA	.	AAGG	AAAG	AAGG	AAGG	AAGG	AAGG	AAAA	AAGG	AAAG	AAAG	AAAG	AAAG	AAAA	AAAG	AAAG	AAAA	AGGG	.	AAGG	AAGG	AAAG	AAAG	AAAG	AAGG	.	AAAG	AAAG	AAGG	AAAA	AAAA	AAGG	AAAA	AAAG	AGGG	AAAA	AAGG
solcap_snp_c2_2074	AAGG	AAGG	AAGG	AAAA	AAAA	AAAA	AAAG	AAAA	AAAG	AAGG	AAAG	AAAG	AGGG	AAAA	AAAA	AAGG	AAGG	AGGG	AAAG	AAAG	AAAG	AAAG	AAAA	AAAA	AAAG	AAAA	AAGG	AAAG	AAAG	AAAG	AAAA	AAGG	AAGG	AAAG	AAAG	AAAG	AAAG	AAGG	AAGG	AAAG	AAAA	AAAG	AAAA	AAAG	AAAG	AAAG	AAAA	AAAG	AAAG
solcap_snp_c2_20798	AAGG	GGGG	AGGG	GGGG	GGGG	AGGG	GGGG	GGGG	.	AGGG	GGGG	AAGG	AAAG	AAGG	GGGG	AAGG	.	.	AGGG	GGGG	AAGG	AAGG	.	GGGG	AAAG	AGGG	.	.	GGGG	.	GGGG	AAGG	AAAG	AAAG	AGGG	GGGG	AGGG	AAAG	GGGG	AAGG	.	AGGG	GGGG	AAGG	AGGG	GGGG	AAGG	AAGG	AAGG
solcap_snp_c2_20799	AAGG	AAAA	AAAG	AAAA	AAAA	AAAG	AAAA	AAAA	AAAG	AAAG	AAAA	AAGG	.	AAGG	AAAA	AAGG	AAAG	AAAG	AAAG	AAAA	AAGG	AAGG	AAAG	AAAA	AGGG	AAAG	AAAG	AAAG	AAAA	AAAG	AAAA	.	.	.	AAAG	AAAA	AAAG	AGGG	AAAA	AAGG	AAAG	AAAG	AAAA	AAGG	AAAG	AAAA	AAGG	.	AAGG
solcap_snp_c2_20803	AGGG	AAGG	GGGG	AAAA	GGGG	GGGG	GGGG	AAGG	AAGG	AGGG	GGGG	AGGG	GGGG	AAGG	AAAG	GGGG	GGGG	AAGG	AAGG	AAAG	AGGG	AAGG	AAGG	GGGG	GGGG	AAGG	AAGG	AAGG	AAAA	AAGG	AGGG	AAGG	GGGG	.	AGGG	GGGG	AAGG	GGGG	AAAG	GGGG	.	AAAG	AGGG	GGGG	AGGG	.	AGGG	GGGG	AAGG
solcap_snp_c2_20888	GGGG	GGGG	.	.	GGGG	GGGG	AGGG	GGGG	GGGG	GGGG	.	GGGG	GGGG	GGGG	AGGG	GGGG	AGGG	GGGG	GGGG	AGGG	GGGG	GGGG	GGGG	GGGG	GGGG	GGGG	GGGG	GGGG	.	.	GGGG	GGGG	GGGG	GGGG	GGGG	.	GGGG	GGGG	GGGG	GGGG	GGGG	GGGG	GGGG	AGGG	GGGG	GGGG	GGGG	GGGG	GGGG
solcap_snp_c2_20895	AACC	AACC	ACCC	CCCC	CCCC	AACC	ACCC	ACCC	ACCC	AACC	AACC	AACC	AAAC	AACC	CCCC	AAAC	AACC	AACC	AACC	CCCC	AAAC	AACC	ACCC	CCCC	AACC	ACCC	CCCC	ACCC	CCCC	ACCC	CCCC	AACC	AACC	AACC	ACCC	ACCC	ACCC	AAAC	ACCC	AAAC	ACCC	ACCC	CCCC	AAAC	ACCC	AACC	AACC	AACC	AACC
solcap_snp_c2_20944	AAAA	AAAA	AAAC	AAAA	AAAA	AACC	AACC	AAAC	AAAC	AACC	AAAC	AAAC	AAAA	AAAC	AACC	AAAA	AACC	AAAC	AAAA	AAAC	.	AAAA	AAAA	AACC	AAAA	AAAC	AACC	AAAC	AAAC	AAAC	AAAA	AAAA	AAAC	AAAA	AAAC	AACC	AAAC	AAAA	AACC	AAAA	AAAA	AACC	AAAC	AAAA	AACC	AAAA	AAAC	AAAC	AACC
solcap_snp_c2_20945	CCCC	CCCC	CCCC	CCCC	CCCC	CCCC	CCCC	.	ACCC	CCCC	CCCC	CCCC	CCCC	CCCC	ACCC	CCCC	CCCC	CCCC	CCCC	ACCC	CCCC	CCCC	ACCC	CCCC	CCCC	CCCC	CCCC	ACCC	ACCC	ACCC	CCCC	CCCC	CCCC	CCCC	CCCC	CCCC	CCCC	CCCC	CCCC	CCCC	CCCC	ACCC	CCCC	CCCC	CCCC	ACCC	CCCC	CCCC	CCCC
solcap_snp_c2_20946	AAGG	AAGG	AAAG	AAAA	AAAA	AAAA	AAAG	AAAA	AAAG	AAAA	AAGG	AGGG	AGGG	AAAG	AAAG	AAGG	AAAA	AAGG	AAAG	AAGG	AAAA	AAGG	AAAG	AAAA	AAGG	AAGG	AAAA	AAAG	AAAG	AAAG	AGGG	AGGG	AAGG	GGGG	AAGG	AAGG	AAGG	AAGG	AAAG	AAGG	AGGG	AAAG	AAAA	AAAA	AAAG	AAGG	AAAG	AAAA	AAAG
solcap_snp_c2_20948	TTTT	TTTT	TTTT	TTTT	TTTT	TTTT	TTTT	TTCC	TTTC	TTTT	TTTT	TTTT	TTTT	TTTT	TTTC	TTTT	TTTT	TTTT	TTTT	TTTC	TTTT	TTTT	TTTC	TTTT	TTTT	TTTT	TTTT	TTTC	TTTC	TTTC	TTTC	TTTT	TTTT	TTTT	TTTT	TTTT	TTTT	TTTT	TTTT	TTTT	TTTT	TTTC	TTTT	TTTT	TTTT	TTTC	TTTT	TTTT	TTTT
solcap_snp_c2_20970	AAAG	AAAA	AAAA	AAAA	AAAA	AAAA	AAAA	AAGG	AAAG	AAAA	AAAA	AAAA	AAAG	AAAA	AAAG	AAGG	AAAA	AAAA	AAAG	AAAG	AAAA	AAAA	AAAG	AAAA	AAAG	AAAA	AAAG	AAAG	AAAG	AAAG	AAAG	AAAA	AAAA	AAAA	AAAA	AAAA	AAAG	AAAG	AAAA	AAAG	AAAA	AAAG	AAAA	AAAA	AAAA	AAAG	AAAG	AAAA	AAAA
solcap_snp_c2_21020	AAGG	AAAG	AAGG	AAAA	AAAA	AAGG	AAGG	AAGG	AAGG	AAGG	AAGG	GGGG	AAGG	AAGG	AGGG	AAAG	AAAA	AAGG	AAAG	AGGG	AAGG	AAGG	AAGG	AAAG	AAGG	AAGG	AAAA	AAGG	AAGG	AAGG	AAAG	AGGG	AGGG	GGGG	AGGG	GGGG	AGGG	AAGG	AAGG	AAGG	AGGG	AAGG	AAAG	AAAA	AGGG	AAGG	AAGG	AAGG	AAAG
solcap_snp_c2_21077	GGGG	GGGG	GGGG	GGGG	GGGG	GGGG	GGGG	GGGG	AGGG	GGGG	GGGG	GGGG	GGGG	GGGG	GGGG	GGGG	GGGG	GGGG	GGGG	GGGG	GGGG	GGGG	AGGG	GGGG	GGGG	GGGG	GGGG	GGGG	GGGG	GGGG	GGGG	GGGG	GGGG	GGGG	GGGG	AGGG	GGGG	GGGG	GGGG	AGGG	GGGG	AGGG	GGGG	GGGG	GGGG	GGGG	GGGG	AGGG	GGGG
solcap_snp_c2_21098	AAAG	AAAG	.	AAAA	AAGG	AAAG	AAGG	AGGG	.	AAAG	AAAA	AAAG	.	AAAG	AAAA	AAAA	AAGG	GGGG	AAAA	AAAG	AAAG	AAAG	AAAG	.	AAGG	AAAA	AAGG	AAAA	AAAA	AAAA	.	.	AAAA	AAAG	AAAA	AAAG	AAGG	AAAG	AAAG	AAAG	AAGG	AAAA	AAAG	AAAG	AAAA	AAAG	AAGG	AAAG	AAGG
solcap_snp_c2_21100	TAAA	TTAA	TTAA	TTTT	AAAA	TTTA	TTAA	.	TTAA	TTAA	TTTT	TTAA	TAAA	TTTA	TAAA	TTTA	.	.	TTTA	TTAA	TTAA	.	.	TAAA	TTAA	TTAA	TTAA	TTAA	AAAA	TTTA	.	TAAA	TTTA	TTAA	TTAA	TAAA	TAAA	TTTA	TTTA	TTAA	TTAA	TAAA	TTTA	TAAA	TTTT	.	TAAA	.	TAAA
solcap_snp_c2_2122	AAGG	AAAG	AGGG	GGGG	AAGG	AAGG	AAGG	AAGG	.	AGGG	AGGG	AAGG	AAGG	AAGG	AAGG	AGGG	AAAG	AGGG	AAGG	AGGG	AAAG	AAGG	AAGG	GGGG	AGGG	GGGG	AGGG	AGGG	AAAG	AAGG	AAGG	AAGG	.	GGGG	AAGG	AAGG	AGGG	AAGG	AAGG	AAAG	AAGG	AAGG	AAAG	AAGG	AAGG	AGGG	AGGG	AGGG	AGGG
solcap_snp_c2_21233	ATTT	AATT	AATT	TTTT	AATT	AATT	ATTT	AAAT	AAAT	AAAT	AATT	AATT	AAAT	AATT	AAAA	AATT	AATT	AATT	ATTT	AATT	AATT	AAAT	AAAT	TTTT	AATT	AATT	AATT	AATT	AAAA	AATT	AAAA	ATTT	ATTT	ATTT	AATT	AATT	ATTT	ATTT	ATTT	TTTT	ATTT	AAAT	AATT	AAAA	ATTT	AAAT	AATT	AAAA	AATT
solcap_snp_c2_21234	GGGG	GGGG	GGGG	GGGG	GGGG	GGGG	GGGG	GGGG	GGGG	GGGG	GGGG	AGGG	GGGG	GGGG	.	GGGG	AGGG	AGGG	GGGG	GGGG	GGGG	GGGG	GGGG	GGGG	GGGG	GGGG	GGGG	GGGG	GGGG	GGGG	GGGG	AGGG	GGGG	GGGG	GGGG	GGGG	GGGG	GGGG	GGGG	GGGG	AGGG	GGGG	AGGG	GGGG	GGGG	GGGG	AGGG	GGGG	GGGG
solcap_snp_c2_21236	AAAG	AAAA	AAGG	AAAA	AAGG	AAAG	.	AAGG	AAAG	.	AAAG	AAGG	AAAG	AAAA	GGGG	AAAG	AGGG	AGGG	AAAA	AAAG	AAAG	AAGG	AAGG	AGGG	AAAG	AAGG	AAAG	AAGG	GGGG	AAGG	AGGG	AAAG	AAAG	AAAG	AAAG	AAGG	AAGG	AAAG	AAAG	AAAA	AAAG	AGGG	AAAG	AAAG	AAAA	AAGG	AGGG	AAAG	AAAG
solcap_snp_c2_21313	GGGG	AGGG	GGGG	AAGG	.	AGGG	AAGG	GGGG	.	.	AGGG	GGGG	AAGG	AGGG	GGGG	AGGG	AAGG	GGGG	GGGG	GGGG	GGGG	AGGG	AGGG	GGGG	AGGG	GGGG	GGGG	AGGG	AGGG	.	AGGG	AAGG	.	GGGG	AAGG	GGGG	AGGG	AGGG	AGGG	GGGG	.	AGGG	AGGG	GGGG	AGGG	.	GGGG	AGGG	AGGG
[truncated: 2,205 more rows]
[truncated: 201 more columns]
