# Supplementary material for: Retrospective View of North American Potato (Solanum tuberosum L.) Breeding in the 20th and 21st Centuries
Source: G3 (Bethesda). 2013 Jun 1;3(6):1003–13. doi: 10.1534/g3.113.005595 (PMC3689798; doi:10.1534/g3.113.005595)
Supplement: Supporting Information [file supp_g3.113.005595_TableS6.xlsx]

## Sheet: Sheet1
Table S6 Single nucleotide polymorphisms (SNPs) in carbohydrate degradation, synthesis, transfer, and regulation genes tested for significant differences in allele or genotype composition compared to that observed in all other cultivated potato lines.
							Chip Processing vs.All Other Cultivate Potato				French Fry Processing vs. Non-Processing Cultivated Potato
SNP Type	SNP	Chromosome	Position	PGSC Gene	Annotation	Biochemical Category	Allele Frequency p-value	Allele Frequency -log10(p-value)	Genotype Frequency p-value	Genotype Frequency -log10(p-value)	Allele Frequency p-value	Allele Frequency -log10(p-value)	Genotype Frequency p-value	Genotype Frequency -log10(p-value)
Carboyhdrate	solcap_snp_c2_38404	chr01	56225790	PGSC0003DMG400009026	Glucose-1-phosphate adenylyltransferase	Synthesis	0.0931573	1.03078	0.470537	0.327406	0.0552995	1.25728	0.0393433	1.40513
Carboyhdrate	solcap_snp_c2_38405	chr01	56229019	PGSC0003DMG400009026	Glucose-1-phosphate adenylyltransferase	Synthesis	0.0170321	1.76873	0.142709	0.845549	0.0410305	1.38689	0.194352	0.71141
Carboyhdrate	solcap_snp_c2_38406	chr01	56229052	PGSC0003DMG400009026	Glucose-1-phosphate adenylyltransferase	Synthesis	0.0219987	1.6576	0.00295551	2.52937	0.882506	0.0542823	0.8057	0.0938267
Carboyhdrate	solcap_snp_c1_3848	chr01	65098381	PGSC0003DMG400000169	Beta-amylase	Degradation	0.00533527	2.27284	0.00684529	2.16461	0.092323	1.03469	0.219544	0.658479
Carboyhdrate	solcap_snp_c1_3850	chr01	65101197	PGSC0003DMG400000169	Beta-amylase	Degradation	2.98e-08	7.52578	4.53e-14	13.3439	0.00290935	2.5362	0.00381118	2.41894
Carboyhdrate	solcap_snp_c1_3851	chr01	65102027	PGSC0003DMG400000169	Beta-amylase	Degradation	0.0122844	1.91065	0.0159501	1.79724	0.0805493	1.09394	0.195484	0.708888
Carboyhdrate	solcap_snp_c1_3852	chr01	65102037	PGSC0003DMG400000169	Beta-amylase	Degradation	0.0144106	1.84132	0.0108924	1.96288	0.0548722	1.26065	0.25053	0.60114
Carboyhdrate	solcap_snp_c2_44774	chr02	31301947	PGSC0003DMG400022953	Pyruvate decarboxylase	Degradation	0.000465375	3.3322	0.000997061	3.00128	0.194452	0.711188	0.0608686	1.21561
Carboyhdrate	solcap_snp_c1_13186	chr02	31303020	PGSC0003DMG400022953	Pyruvate decarboxylase	Degradation	1.15e-12	11.9393	4.85e-13	12.3143	0.97786	0.00972347	0.815299	0.0886833
Carboyhdrate	solcap_snp_c1_13187	chr02	31303065	PGSC0003DMG400022953	Pyruvate decarboxylase	Degradation	0.000588428	3.23031	0.000739892	3.13083	0.213834	0.669924	0.0463627	1.33383
Carboyhdrate	solcap_snp_c2_44776	chr02	31303296	PGSC0003DMG400022953	Pyruvate decarboxylase	Degradation	0.0370871	1.43078	0.0241386	1.61729	0.157235	0.803451	0.0478126	1.32046
Carboyhdrate	solcap_snp_c1_13189	chr02	31303921	PGSC0003DMG400022953	Pyruvate decarboxylase	Degradation	1.36e-07	6.86646	4.95e-09	8.30539	0.765594	0.116001	0.521466	0.282774
Carboyhdrate	solcap_snp_c2_44777	chr02	31304246	PGSC0003DMG400022953	Pyruvate decarboxylase	Degradation	0.97296	0.0119048	0.332956	0.477613	0.0108432	1.96484	0.0671376	1.17303
Carboyhdrate	solcap_snp_c2_44778	chr02	31304543	PGSC0003DMG400022953	Pyruvate decarboxylase	Degradation	0.280301	0.552375	0.668342	0.175001	0.373778	0.427386	0.215064	0.667433
Carboyhdrate	solcap_snp_c2_44779	chr02	31304587	PGSC0003DMG400022953	Pyruvate decarboxylase	Degradation	1.24e-11	10.9066	3.34e-12	11.4763	0.563875	0.248817	0.596122	0.224665
Carboyhdrate	solcap_snp_c2_17938	chr02	34816033	Sotub02g023740.1.1	Soluble starch synthase	Synthesis	2.31e-05	4.63639	0.00360811	2.44272	0.833792	0.0789421	0.062901	1.20134
Carboyhdrate	solcap_snp_c2_17937	chr02	34816121	Sotub02g023740.1.1	Soluble starch synthase	Synthesis	0.0199534	1.69998	0.00601582	2.2207	0.629047	0.201317	0.480928	0.31792
Carboyhdrate	solcap_snp_c2_17935	chr02	34816295	Sotub02g023740.1.1	Soluble starch synthase	Synthesis	0.0412921	1.38413	0.010426	1.98188	0.629047	0.201317	0.480928	0.31792
Carboyhdrate	solcap_snp_c2_17932	chr02	34816453	Sotub02g023740.1.1	Soluble starch synthase	Synthesis	3.13e-05	4.50446	0.00480727	2.3181	0.778004	0.109018	0.0562369	1.24998
Carboyhdrate	solcap_snp_c2_17930	chr02	34816587	Sotub02g023740.1.1	Soluble starch synthase	Synthesis	0.0199534	1.69998	0.00601582	2.2207	0.629047	0.201317	0.480928	0.31792
Carboyhdrate	solcap_snp_c2_17928	chr02	34816875	Sotub02g023740.1.1	Soluble starch synthase	Synthesis	3.09e-11	10.51	2.94e-09	8.53165	0.155216	0.809062	0.396599	0.401649
Carboyhdrate	solcap_snp_c2_17927	chr02	34817019	Sotub02g023740.1.1	Soluble starch synthase	Synthesis	1.11e-13	12.9547	5.07e-15	14.295	0.184375	0.734299	0.464901	0.33264
Carboyhdrate	solcap_snp_c2_17926	chr02	34817187	Sotub02g023740.1.1	Soluble starch synthase	Synthesis	0.723759	0.140406	0.00101773	2.99237	0.539787	0.267777	0.0758891	1.11982
Carboyhdrate	solcap_snp_c2_17925	chr02	34817238	Sotub02g023740.1.1	Soluble starch synthase	Synthesis	0.0484702	1.31453	0.00585008	2.23284	0.837671	0.0769266	0.191636	0.717524
Carboyhdrate	solcap_snp_c2_17922	chr02	34826284	Sotub02g023740.1.1	Soluble starch synthase	Synthesis	3.13e-05	4.50446	0.00480727	2.3181	0.778004	0.109018	0.0562369	1.24998
Carboyhdrate	solcap_snp_c2_17921	chr02	34826892	Sotub02g023740.1.1	Soluble starch synthase	Synthesis	0.0221584	1.65446	0.00443746	2.35287	0.480714	0.318114	0.333381	0.47706
Carboyhdrate	solcap_snp_c2_7631	chr02	40089211	PGSC0003DMG400030633	Pyruvate decarboxylase	Degradation	0.0366947	1.4354	0.266003	0.575114	0.00187465	2.72708	0.000417076	3.37978
Carboyhdrate	solcap_snp_c1_7876	chr02	44642298	PGSC0003DMG400001328	Granule-bound starch synthase 2, chloroplastic/amyloplastic	Synthesis	6.6e-08	7.18046	1.67e-18	17.7773	0.363901	0.439017	0.504598	0.297055
Carboyhdrate	solcap_snp_c1_7871	chr02	44646980	PGSC0003DMG400001328	Granule-bound starch synthase 2, chloroplastic/amyloplastic	Synthesis	0.00109848	2.95921	0.0226917	1.64413	0.0249402	1.6031	0.0267256	1.57307
Carboyhdrate	solcap_snp_c2_25653	chr03	17079732	PGSC0003DMG402018552	Soluble starch synthase 1, chloroplastic/amyloplastic	Synthesis	2.62e-07	6.5817	5.97e-05	4.22403	0.00638204	2.19504	0.142548	0.84604
Carboyhdrate	solcap_snp_c2_25654	chr03	17079768	PGSC0003DMG402018552	Soluble starch synthase 1, chloroplastic/amyloplastic	Synthesis	0.585957	0.232135	0.221077	0.655456	0.665386	0.176927	0.593554	0.22654
Carboyhdrate	solcap_snp_c2_48359	chr03	27051556	PGSC0003DMG400013856	Vacuolar invertase	Degradation	0.0005677	3.24588	0.050684	1.29513	5.75238e-08	7.24015	7.29826e-11	10.1368
Carboyhdrate	solcap_snp_c2_48360	chr03	27051609	PGSC0003DMG400013856	Vacuolar invertase	Degradation	0.149866	0.824297	0.0360477	1.44312	0.141503	0.849233	0.453498	0.343425
Carboyhdrate	solcap_snp_c1_14315	chr03	27052460	PGSC0003DMG400013856	Vacuolar invertase	Degradation	8.59e-05	4.06601	6.14e-07	6.21183	0.00682509	2.16589	0.033818	1.47085
Carboyhdrate	solcap_snp_c2_48364	chr03	27053049	PGSC0003DMG400013856	Vacuolar invertase	Degradation	0.000671059	3.17324	0.0528754	1.27675	7.20558e-08	7.14233	6.2266e-11	10.2057
Carboyhdrate	solcap_snp_c2_48365	chr03	27053167	PGSC0003DMG400013856	Vacuolar invertase	Degradation	0.000671059	3.17324	0.0528754	1.27675	7.20558e-08	7.14233	6.2266e-11	10.2057
Carboyhdrate	solcap_snp_c2_48366	chr03	27053215	PGSC0003DMG400013856	Vacuolar invertase	Degradation	0.197361	0.704739	0.22625	0.645412	0.232061	0.634398	0.439973	0.356574
Carboyhdrate	solcap_snp_c2_48369	chr03	27053465	PGSC0003DMG400013856	Vacuolar invertase	Degradation	0.0981932	1.00792	0.0237229	1.62483	0.167079	0.777077	0.54317	0.265065
Carboyhdrate	solcap_snp_c2_48370	chr03	27055309	PGSC0003DMG400013856	Vacuolar invertase	Degradation	0.080973	1.09166	0.0204566	1.68917	0.0161329	1.79229	0.223793	0.650153
Carboyhdrate	solcap_snp_c2_48371	chr03	27055390	PGSC0003DMG400013856	Vacuolar invertase	Degradation	0.546948	0.262054	0.00386146	2.41325	1.88143e-07	6.72551	8.53748e-06	5.06867
Carboyhdrate	solcap_snp_c2_25284	chr04	56474686	Sotub04g028640.1.1	Sucrose transporter 4	Transport	0.233739	0.631269	0.0895858	1.04776	0.445486	0.351166	0.10838	0.965049
Carboyhdrate	solcap_snp_c2_25283	chr04	56479634	Sotub04g028640.1.1	Sucrose transporter 4	Transport	0.148683	0.827738	0.0273684	1.56275	0.971654	0.0124882	0.531362	0.274609
Carboyhdrate	solcap_snp_c2_25282	chr04	56479741	Sotub04g028640.1.1	Sucrose transporter 4	Transport	0.000572951	3.24188	0.00325547	2.48739	0.301054	0.521355	0.194331	0.711459
Carboyhdrate	solcap_snp_c1_7990	chr04	56480035	Sotub04g028640.1.1	Sucrose transporter 4	Transport	0.0657781	1.18192	0.000965389	3.0153	0.556167	0.254795	0.501645	0.299604
Carboyhdrate	solcap_snp_c2_21572	chr04	57564878	PGSC0003DMG400012910	Glucose-6-phosphate isomerase	Synthesis	0.395331	0.403039	0.121451	0.9156	0.875594	0.0576975	0.676543	0.169705
Carboyhdrate	solcap_snp_c2_21573	chr04	57564882	PGSC0003DMG400012910	Glucose-6-phosphate isomerase	Synthesis	0.0497138	1.30352	0.11874	0.925401	0.520051	0.283954	0.792271	0.101126
Carboyhdrate	solcap_snp_c2_21577	chr04	57570858	PGSC0003DMG400012910	Glucose-6-phosphate isomerase	Synthesis	0.184027	0.735117	0.301375	0.520892	0.508657	0.293575	0.788254	0.103334
Carboyhdrate	solcap_snp_c2_21578	chr04	57570953	PGSC0003DMG400012910	Glucose-6-phosphate isomerase	Synthesis	0.587254	0.231174	0.407311	0.390074	0.00377149	2.42349	0.0605209	1.21809
Carboyhdrate	solcap_snp_c2_21581	chr04	57571005	PGSC0003DMG400012910	Glucose-6-phosphate isomerase	Synthesis	0.0385156	1.41436	0.0237379	1.62456	0.0203059	1.69238	0.00938221	2.02769
Carboyhdrate	solcap_snp_c1_14839	chr05	5334121	PGSC0003DMG400025610	Sucrose transporter	Transport	3.92e-06	5.40671	4.47e-08	7.34969	0.0123563	1.90811	0.0144392	1.84046
Carboyhdrate	solcap_snp_c2_50429	chr05	5334274	PGSC0003DMG400025610	Sucrose transporter	Transport	0.00536875	2.27013	0.0668754	1.17473	0.00297342	2.52674	6.15818e-05	4.21055
Carboyhdrate	solcap_snp_c2_52058	chr05	21729703	Sotub05g017780.1.1	Phosphoglucomutase	Synthesis	0.0158508	1.79995	0.0387204	1.41206	0.00161181	2.79269	0.00913477	2.0393
Carboyhdrate	solcap_snp_c2_52055	chr05	21738340	Sotub05g017780.1.1	Phosphoglucomutase	Synthesis	0.482188	0.316784	0.18228	0.73926	0.00476823	2.32164	0.00364715	2.43805
Carboyhdrate	solcap_snp_c2_52054	chr05	21738754	Sotub05g017780.1.1	Phosphoglucomutase	Synthesis	0.000580375	3.23629	0.00201777	2.69513	0.0259771	1.58541	0.064444	1.19082
Carboyhdrate	solcap_snp_c2_30495	chr06	3278814	Sotub06g007640.1.1	Isoamylase isoform 3	Degradation	0.00286438	2.54297	0.0109976	1.9587	0.565541	0.247536	0.900485	0.0455237
Carboyhdrate	solcap_snp_c1_9224	chr06	3308791	Sotub06g007640.1.1	Isoamylase isoform 3	Degradation	0.0158864	1.79897	0.0166844	1.77769	0.252912	0.597031	0.406248	0.391208
Carboyhdrate	solcap_snp_c1_16227	chr07	4386467	PGSC0003DMG400027936	Sucrose-phosphate-synthase	Synthesis	0.849817	0.0706748	0.139706	0.854784	0.0275974	1.55913	0.141662	0.848746
Carboyhdrate	solcap_snp_c2_55838	chr07	4386686	PGSC0003DMG400027936	Sucrose-phosphate-synthase	Synthesis	0.136869	0.863694	0.0138585	1.85828	0.761558	0.118297	0.940525	0.0266296
Carboyhdrate	solcap_snp_c2_55837	chr07	4386707	PGSC0003DMG400027936	Sucrose-phosphate-synthase	Synthesis	1.32e-08	7.87943	1.43e-06	5.84466	0.26987	0.568846	0.349179	0.456952
Carboyhdrate	solcap_snp_c1_16225	chr07	4386842	PGSC0003DMG400027936	Sucrose-phosphate-synthase	Synthesis	1.57e-05	4.8041	0.00390454	2.40843	0.00199252	2.7006	0.0142896	1.84498
Carboyhdrate	solcap_snp_c1_16222	chr07	4388514	PGSC0003DMG400027936	Sucrose-phosphate-synthase	Synthesis	0.000163848	3.78556	0.0114613	1.94077	0.00980547	2.00853	0.0306154	1.51406
Carboyhdrate	solcap_snp_c1_16221	chr07	4388800	PGSC0003DMG400027936	Sucrose-phosphate-synthase	Synthesis	0.615206	0.210979	0.0950977	1.02183	0.0527361	1.27789	0.163339	0.78691
Carboyhdrate	solcap_snp_c2_55835	chr07	4389962	PGSC0003DMG400027936	Sucrose-phosphate-synthase	Synthesis	0.751884	0.123849	0.478111	0.320472	0.00240082	2.61964	6.31377e-06	5.19971
Carboyhdrate	solcap_snp_c2_55834	chr07	4390118	PGSC0003DMG400027936	Sucrose-phosphate-synthase	Synthesis	1.57e-05	4.8041	0.00390454	2.40843	0.00199252	2.7006	0.0142896	1.84498
Carboyhdrate	solcap_snp_c2_55833	chr07	4390187	PGSC0003DMG400027936	Sucrose-phosphate-synthase	Synthesis	0.581499	0.235451	0.084671	1.07227	0.0574482	1.24072	0.184021	0.735134
Carboyhdrate	solcap_snp_c2_55832	chr07	4390334	PGSC0003DMG400027936	Sucrose-phosphate-synthase	Synthesis	0.985361	0.00640477	0.570317	0.243884	0.000705452	3.15153	3.53371e-05	4.45177
Carboyhdrate	solcap_snp_c2_55831	chr07	4390352	PGSC0003DMG400027936	Sucrose-phosphate-synthase	Synthesis	0.615206	0.210979	0.0950977	1.02183	0.0527361	1.27789	0.163339	0.78691
Carboyhdrate	solcap_snp_c2_55830	chr07	4391089	PGSC0003DMG400027936	Sucrose-phosphate-synthase	Synthesis	0.654066	0.184378	0.462072	0.335291	0.00474296	2.32395	1.01425e-05	4.99385
Carboyhdrate	solcap_snp_c1_16212	chr07	4391206	PGSC0003DMG400027936	Sucrose-phosphate-synthase	Synthesis	3.57e-05	4.44733	0.000169084	3.7719	0.0152762	1.81599	0.0600215	1.22169
Carboyhdrate	solcap_snp_c2_9385	chr07	38516754	PGSC0003DMG400013546	Sucrose synthase 2	Degradation	4.43e-15	14.3536	6.26e-08	7.20343	6.08324e-05	4.21587	4.41436e-05	4.35513
Carboyhdrate	solcap_snp_c1_3144	chr07	38546536	PGSC0003DMG400013547	Sucrose sythase	Degradation	3e-10	9.52288	3.1e-10	9.50864	0.260967	0.583414	0.348949	0.457238
Carboyhdrate	solcap_snp_c2_9381	chr07	38547223	PGSC0003DMG400013547	Sucrose sythase	Degradation	1.05e-09	8.97881	9.18e-08	7.03716	0.0177482	1.75085	0.162629	0.788802
Carboyhdrate	solcap_snp_c2_9380	chr07	38547721	PGSC0003DMG400013547	Sucrose sythase	Degradation	7.84e-06	5.10568	0.000202647	3.69326	0.000247603	3.60624	0.00240938	2.6181
Carboyhdrate	solcap_snp_c2_9375	chr07	38548734	PGSC0003DMG400013547	Sucrose sythase	Degradation	6.67e-14	13.1759	2.85e-07	6.54516	1.88339e-05	4.72506	1.07666e-05	4.96792
Carboyhdrate	solcap_snp_c2_58112	chr07	40724780	Sotub07g017160.1.1	Phosphoglucomutase, cytoplasmic	Synthesis	0.43708	0.359439	0.34415	0.463252	0.0235778	1.6275	0.00477261	2.32124
Carboyhdrate	solcap_snp_c2_25219	chr07	45796405	PGSC0003DMG400026199	Beta-amylase	Degradation	8.46e-09	8.07263	1.71e-07	6.767	0.00512628	2.2902	0.0592579	1.22725
Carboyhdrate	solcap_snp_c2_28309	chr07	48118681	PGSC0003DMG400031084	Glucose-1-phosphate adenylyltransferase small subunit, chloroplastic/amyloplastic	Synthesis	0.778149	0.108937	0.431258	0.365263	0.210417	0.676918	0.244232	0.612198
Carboyhdrate	solcap_snp_c1_8707	chr07	48119902	PGSC0003DMG400031084	Glucose-1-phosphate adenylyltransferase small subunit, chloroplastic/amyloplastic	Synthesis	2.99e-09	8.52433	1.63e-08	7.78781	0.00150686	2.82193	0.00260479	2.58423
Carboyhdrate	solcap_snp_c1_8708	chr07	48119911	PGSC0003DMG400031084	Glucose-1-phosphate adenylyltransferase small subunit, chloroplastic/amyloplastic	Synthesis	0.00695491	2.15771	0.0514045	1.289	0.041452	1.38246	0.0598534	1.22291
Carboyhdrate	solcap_snp_c1_8709	chr07	48120559	PGSC0003DMG400031084	Glucose-1-phosphate adenylyltransferase small subunit, chloroplastic/amyloplastic	Synthesis	0.428441	0.368109	0.32168	0.492576	0.202066	0.694507	0.194582	0.710898
Carboyhdrate	solcap_snp_c2_28310	chr07	48120793	PGSC0003DMG400031084	Glucose-1-phosphate adenylyltransferase small subunit, chloroplastic/amyloplastic	Synthesis	2.84e-09	8.54668	1.57e-11	10.8041	0.320266	0.49449	0.0951528	1.02158
Carboyhdrate	solcap_snp_c1_7739	chr08	1669736	PGSC0003DMG400024145	Beta-amylase	Degradation	0.214786	0.667994	0.368147	0.433979	0.314486	0.502399	0.171132	0.76667
Carboyhdrate	solcap_snp_c1_8760	chr08	41395254	PGSC0003DMG400012111	Granule-bound starch synthase 1, chloroplastic/amyloplastic	Synthesis	0.00218751	2.66005	0.000381174	3.41888	0.539531	0.267983	0.822073	0.0850898
Carboyhdrate	solcap_snp_c2_28475	chr08	41396733	PGSC0003DMG400012111	Granule-bound starch synthase 1, chloroplastic/amyloplastic	Synthesis	0.00222179	2.6533	0.000153376	3.81424	0.773359	0.111619	0.262808	0.580361
Carboyhdrate	solcap_snp_c2_28476	chr08	41398062	PGSC0003DMG400012111	Granule-bound starch synthase 1, chloroplastic/amyloplastic	Synthesis	2.47e-06	5.6073	9.69e-06	5.01368	0.000556499	3.25454	0.00407799	2.38955
Carboyhdrate	solcap_snp_c2_44815	chr09	22069918	PGSC0003DMG400000954	Isoamylase isoform 2	Degradation	0.00331724	2.47922	0.0276352	1.55854	0.408057	0.389279	0.328827	0.483032
Carboyhdrate	solcap_snp_c2_44817	chr09	22071031	PGSC0003DMG400000954	Isoamylase isoform 2	Degradation	0.982437	0.00769543	0.00311136	2.50705	0.0136332	1.8654	0.00684308	2.16475
Carboyhdrate	solcap_snp_c2_44819	chr09	22072111	PGSC0003DMG400000954	Isoamylase isoform 2	Degradation	0.218453	0.660641	0.464384	0.333123	0.126868	0.896647	0.0487431	1.31209
Carboyhdrate	solcap_snp_c2_44820	chr09	22072114	PGSC0003DMG400000954	Isoamylase isoform 2	Degradation	0.103867	0.983521	0.0547831	1.26135	0.00362812	2.44032	0.0124843	1.90364
Carboyhdrate	solcap_snp_c2_44821	chr09	22072140	PGSC0003DMG400000954	Isoamylase isoform 2	Degradation	0.0239487	1.62072	0.0671134	1.17319	0.000341997	3.46598	0.00136491	2.8649
Carboyhdrate	solcap_snp_c1_11867	chr09	49150333	PGSC0003DMG400001549	Beta-amylase	Degradation	0.101842	0.992073	0.0243128	1.61417	0.753692	0.122806	0.572779	0.242013
Carboyhdrate	solcap_snp_c1_11866	chr09	49151351	PGSC0003DMG400001549	Beta-amylase	Degradation	0.755545	0.12174	0.571896	0.242683	0.00789748	2.10251	0.282261	0.54935
Carboyhdrate	solcap_snp_c2_40085	chr09	49152390	PGSC0003DMG400001549	Beta-amylase	Degradation	2.35e-07	6.62893	1.02e-07	6.9914	0.765611	0.115992	0.178599	0.74812
Carboyhdrate	solcap_snp_c2_40084	chr09	49152405	PGSC0003DMG400001549	Beta-amylase	Degradation	0.0949138	1.02267	0.369444	0.432451	0.0677707	1.16896	0.522519	0.281898
Carboyhdrate	solcap_snp_c2_43774	chr12	3089924	PGSC0003DMG400002895	Sucrose synthase	Degradation	0.496794	0.303823	0.194896	0.710198	0.0101902	1.99182	0.0953869	1.02051
Carboyhdrate	solcap_snp_c2_5713	chr12	57892572	PGSC0003DMG400004616	Invertase inhibitor	Regulation	0.0176463	1.75335	0.204365	0.689594	0.0696631	1.157	0.00838533	2.07648
Carboyhdrate	solcap_snp_c2_27860	UM	UM	PGSC0003DMG400020699	Isoamylase isoform 1	Degradation	2.86e-19	18.5436	4.68e-20	19.3298	0.0649414	1.18748	0.125302	0.902043
Carboyhdrate	solcap_snp_c2_27861	UM	UM	PGSC0003DMG400020699	Isoamylase isoform 1	Degradation	2.86e-19	18.5436	4.68e-20	19.3298	0.115849	0.936108	0.0791203	1.10171
Carboyhdrate	solcap_snp_c1_11008	UM	UM	PGSC0003DMG400001912	Phosphoglucomutase	Synthesis	0.0209071	1.67971	0.0406151	1.39131	0.0695219	1.15788	0.0752335	1.12359
Carboyhdrate	solcap_snp_c1_8574	UM	UM	PGSC0003DMG400006672	Sucrose synthase	Degradation	0.73458	0.133961	0.709601	0.148986	0.00595143	2.22538	0.0498685	1.30217
Carboyhdrate	solcap_snp_c2_27761	UM	UM	PGSC0003DMG400006672	Sucrose synthase	Degradation	1.18e-16	15.9281	7.77e-15	14.1096	0.79265	0.100918	0.0202845	1.69284
Carboyhdrate	solcap_snp_c2_27762	UM	UM	PGSC0003DMG400006672	Sucrose synthase	Degradation	2.27e-07	6.64397	3.87e-05	4.41229	0.0159205	1.79804	0.00424062	2.37257
Carboyhdrate	solcap_snp_c2_27763	UM	UM	PGSC0003DMG400006672	Sucrose synthase	Degradation	0.826193	0.0829183	0.967723	0.0142491	0.352337	0.453042	0.172829	0.762382
Carboyhdrate	solcap_snp_c2_27764	UM	UM	PGSC0003DMG400006672	Sucrose synthase	Degradation	0.340615	0.467737	0.27449	0.561474	0.24604	0.608995	0.237702	0.623968
Carboyhdrate	solcap_snp_c2_27765	UM	UM	PGSC0003DMG400006672	Sucrose synthase	Degradation	0.935978	0.0287345	0.632636	0.198846	0.24604	0.608995	0.237702	0.623968
Random	solcap_snp_c1_4990	chr10	47875686	PGSC0003DMG400010454	Transitional endoplasmic reticulum ATPase	NA	0.981089	0.00829169	0.245259	0.610374	0.0122482	1.91193	0.154692	0.810531
Random	solcap_snp_c2_11479	chr04	5352996	PGSC0003DMG400027738	GTP-binding protein	NA	0.386871	0.412434	0.540657	0.267078	0.0197625	1.70416	0.0676101	1.16999
Random	solcap_snp_c2_11758	chr05	1997209	PGSC0003DMG400000810	Serine-threonine protein kinase, plant-type	NA	0.209111	0.679622	0.348359	0.457973	0.00116733	2.93281	5.01199e-05	4.29999
Random	solcap_snp_c2_15332	chr11	38770184	PGSC0003DMG400008081	Auxin response factor	NA	0.282342	0.549224	0.678866	0.168216	0.00135285	2.86875	0.00626568	2.20303
Random	solcap_snp_c2_15342	chr11	38767963	PGSC0003DMG400008081	Auxin response factor	NA	0.267543	0.572606	0.745165	0.127748	0.456491	0.340568	0.695094	0.157957
Random	solcap_snp_c2_19537	chr09	15802707	PGSC0003DMG400013943	Conserved gene of unknown function	NA	0.00692223	2.15975	0.065972	1.18064	0.0696589	1.15702	0.118009	0.928084
Random	solcap_snp_c2_22003	chr09	45562360	PGSC0003DMG400032243	Homocysteine s-methyltransferase	NA	0.001328	2.8768	0.0028148	2.55055	0.0354667	1.45018	0.226822	0.644314
Random	solcap_snp_c2_23942	chr11	61738	PGSC0003DMG400000994	Calcium-dependent protein kinase 3	NA	0.335444	0.47438	0.102317	0.990053	0.0288942	1.53919	0.168725	0.772819
Random	solcap_snp_c2_34	chr10	29455223	-	-	NA	0.260249	0.58461	0.0443045	1.35355	0.00125964	2.89975	0.00321319	2.49306
Random	solcap_snp_c2_35055	chr07	46414299	PGSC0003DMG400009380	Receptor protein kinase CLAVATA1	NA	0.0527978	1.27738	0.0966942	1.0146	0.00543302	2.26496	0.136386	0.86523
Random	solcap_snp_c2_36264	chr03	582345	PGSC0003DMG400013391	Conserved gene of unknown function	NA	0.000396167	3.40212	0.00220535	2.65652	0.593369	0.226675	0.257206	0.589718
Random	solcap_snp_c2_46455	chr01	78455375	PGSC0003DMG400025176	Non-symbiotic hemoglogin	NA	0.0150337	1.82294	0.128356	0.891585	0.137142	0.86283	0.547221	0.261837
Random	solcap_snp_c2_55863	chr02	19615327	PGSC0003DMG400023897	Self-pruning G-box protein	NA	0.817716	0.0873976	0.391617	0.407139	0.0501596	1.29965	0.0529146	1.27642
Random	solcap_snp_c2_9003	chr06	48341966	-	-	NA	0.0058383	2.23371	0.0577223	1.23866	0.00314778	2.502	0.0562237	1.25008
Random	solcap_snp_c1_15926	UM	UM	PGSC0003DMG400022947	Uncharacterized aarF domain-containing protein kinase, chloroplastic	NA	1.28487e-07	6.89114	5.97377e-05	4.22375	0.112995	0.946942	0.609264	0.215195
Random	solcap_snp_c2_20569	chr01	60048382	PGSC0003DMG400028985	Calcium ion binding protein	NA	1.15574e-08	7.93714	1.03858e-08	7.98356	0.493948	0.306319	0.000499399	3.30155
Random	solcap_snp_c2_49451	chr01	61451309	PGSC0003DMG400001685	Acyl carrier protein	NA	8.69272e-05	4.06084	0.000323527	3.49009	0.396656	0.401586	0.278608	0.555007
